# Supplementary material for: The association between the genetic structures of commonly incompatible plasmids in Gram-negative bacteria, their distribution and the resistance genes
Source: Front Cell Infect Microbiol. 2024 Nov 26;14:1472876. doi: 10.3389/fcimb.2024.1472876 (PMC11628540; doi:10.3389/fcimb.2024.1472876)
Supplement: Supplementary file 1 [file DataSheet1.zip]

Archive with 8 entries (7 files):
- Supplementary material 1/IncA.xlsx
- Supplementary material 1/IncC.xlsx
- Supplementary material 1/IncF.xlsx
- Supplementary material 1/IncH.xlsx
- Supplementary material 1/IncL.xlsx
- Supplementary material 1/IncM.xlsx
- Supplementary material 1/IncP.xlsx
- Supplementary material 1/
