# Supplementary material for: The association between the genetic structures of commonly incompatible plasmids in Gram-negative bacteria, their distribution and the resistance genes
Source: Front Cell Infect Microbiol. 2024 Nov 26;14:1472876. doi: 10.3389/fcimb.2024.1472876 (PMC11628540; doi:10.3389/fcimb.2024.1472876)
Supplement: Supplementary file 1 [file DataSheet1.zip › Supplementary material 1/IncA.xlsx]

## Sheet: Sheet1
NUCCORE_ACC	NUCCORE_CreateDate	NUCCORE_GC	BIOSAMPLE_Host	BIOSAMPLE_Host_processed	BIOSAMPLE_IsolationSource	NUCCORE_Length	BIOSAMPLE_Location	BIOSAMPLE_SampleType	NUCCORE_Topology	loc_lat	loc_lng	loc_parsed	plasmidfinder	pmlst	TAXONOMY_class	TAXONOMY_family	TAXONOMY_genus	TAXONOMY_taxon_name	TAXONOMY_order	TAXONOMY_phylum	TAXONOMY_species	TAXONOMY_strain	TAXONOMY_superkingdom	D1	D2
OR232699.1	2023-10-02	0.516564				134086			circular				IncA_1, FJ705807,		Gammaproteobacteria (1236)	Enterobacteriaceae (543)	Klebsiella (570)	Klebsiella oxytoca	Enterobacterales (91347)	Pseudomonadota (1224)	Klebsiella_oxytoca (571)		Bacteria (2)	1.58059	13.2022
NZ_OQ282881.1	2023-09-26	0.530561				180309			circular				IncA_1, FJ705807,		Gammaproteobacteria (1236)	Enterobacteriaceae (543)	Klebsiella (570)	Klebsiella pneumoniae	Enterobacterales (91347)	Pseudomonadota (1224)	Klebsiella_pneumoniae (573)		Bacteria (2)	1.57977	13.1971
NZ_OQ282880.1	2023-09-26	0.530544				180296			circular				IncA_1, FJ705807,		Gammaproteobacteria (1236)	Enterobacteriaceae (543)	Klebsiella (570)	Klebsiella pneumoniae	Enterobacterales (91347)	Pseudomonadota (1224)	Klebsiella_pneumoniae (573)		Bacteria (2)	1.57942	13.201
NZ_OW849492.1	2022-05-14	0.535067	Homo sapiens		Complejo Asistencial Universitario de Salamanca (Salamanca)	194555	Spain		circular	39.3262	-4.83806	Spain	IncA_1, FJ705807,		Gammaproteobacteria (1236)	Yersiniaceae (1903411)	Serratia (613)	Serratia marcescens	Enterobacterales (91347)	Pseudomonadota (1224)	Serratia_marcescens (615)		Bacteria (2)	1.58277	13.2002
NZ_CP132322.1	2023-08-09	0.52849	Homo sapiens		Rectal Swab	198157	USA		circular	39.7837	-100.446	USA	IncA_1, FJ705807,		Gammaproteobacteria (1236)	Morganellaceae (1903414)	Morganella (581)	Morganella morganii	Enterobacterales (91347)	Pseudomonadota (1224)	Morganella_morganii (582)		Bacteria (2)	1.57878	13.2018
CP132325.1	2023-08-09	0.52023	Homo sapiens		Rectal Swab	173479	USA		circular	39.7837	-100.446	USA	IncA_1, FJ705807,		Gammaproteobacteria (1236)	Enterobacteriaceae (543)	Citrobacter (544)	Citrobacter freundii	Enterobacterales (91347)	Pseudomonadota (1224)	Citrobacter_freundii (546)		Bacteria (2)	1.58067	13.202
CP132210.1	2023-08-14	0.526284	Homo sapiens		Rectal Swab	163083	USA		circular	39.7837	-100.446	USA	IncA_1, FJ705807,		Gammaproteobacteria (1236)	Enterobacteriaceae (543)	Enterobacter (547)	Enterobacter hormaechei	Enterobacterales (91347)	Pseudomonadota (1224)	Enterobacter_hormaechei (158836)		Bacteria (2)	1.57965	13.2022
NZ_CP041048.1	2019-06-25	0.511909	Homo sapiens			151402	China		circular	33	120		IncA_1, FJ705807, |IncX3_1, JN247852,		Gammaproteobacteria (1236)	Enterobacteriaceae (543)	Citrobacter (544)	Citrobacter sp. CF971	Enterobacterales (91347)	Pseudomonadota (1224)	Citrobacter_sp._CF971 (2566012)		Bacteria (2)	1.58219	13.2059
NZ_OQ111274.1	2023-07-24	0.526699				170382			circular				IncA_1, FJ705807,		Gammaproteobacteria (1236)	Enterobacteriaceae (543)	Enterobacter (547)	Enterobacter hormaechei	Enterobacterales (91347)	Pseudomonadota (1224)	Enterobacter_hormaechei (158836)		Bacteria (2)	1.57954	13.2019
NZ_OQ111275.1	2023-07-24	0.521584				153908			circular				IncA_1, FJ705807,		Gammaproteobacteria (1236)	Enterobacteriaceae (543)	Enterobacter (547)	Enterobacter hormaechei	Enterobacterales (91347)	Pseudomonadota (1224)	Enterobacter_hormaechei (158836)		Bacteria (2)	1.58039	13.2021
NZ_OQ111276.1	2023-07-24	0.52751				161559			circular				IncA_1, FJ705807,		Gammaproteobacteria (1236)	Enterobacteriaceae (543)	Enterobacter (547)	Enterobacter hormaechei	Enterobacterales (91347)	Pseudomonadota (1224)	Enterobacter_hormaechei (158836)		Bacteria (2)	1.58007	13.2018
NZ_ON081626.1	2022-07-04	0.523266				158944			circular				IncA_1, FJ705807,		Gammaproteobacteria (1236)	Enterobacteriaceae (543)	Klebsiella (570)	Klebsiella pneumoniae	Enterobacterales (91347)	Pseudomonadota (1224)	Klebsiella_pneumoniae (573)		Bacteria (2)	1.58274	13.2001
NZ_MH220284.1	2020-06-07	0.525663	Homo sapiens			164885	Netherlands: Bilthoven		circular	52.13	5.21		IncA_1, FJ705807,		Gammaproteobacteria (1236)	Aeromonadaceae (84642)	Aeromonas (642)	Aeromonas sp. pRIVM0001_VIM-1	Aeromonadales (135624)	Pseudomonadota (1224)	Aeromonas_sp._pRIVM0001_VIM-1 (2127034)		Bacteria (2)	1.57649	13.1982
NZ_MG228427.1	2020-06-03	0.523469	Homo sapiens		Rectal swab	170352	Italy		circular	42.6384	12.6743	Italy	IncA_1, FJ705807,		Gammaproteobacteria (1236)	Enterobacteriaceae (543)	Kluyvera (579)	Kluyvera cryocrescens	Enterobacterales (91347)	Pseudomonadota (1224)	Kluyvera_cryocrescens (580)		Bacteria (2)	1.57972	13.2019
NZ_MG053108.1	2020-06-03	0.499715			Buenos Aires, Argentina	191541			circular				IncA_1, FJ705807,		Gammaproteobacteria (1236)	Enterobacteriaceae (543)	Citrobacter (544)	Citrobacter freundii	Enterobacterales (91347)	Pseudomonadota (1224)	Citrobacter_freundii (546)		Bacteria (2)	1.55642	13.1788
NZ_CP110776.1	2023-05-24	0.525212	Homo sapiens		Rectal swab	151674	Italy: Empoli		circular	43.7222	10.9338		IncA_1, FJ705807,		Gammaproteobacteria (1236)	Enterobacteriaceae (543)	Citrobacter (544)	Citrobacter freundii	Enterobacterales (91347)	Pseudomonadota (1224)	Citrobacter_freundii (546)		Bacteria (2)	1.58013	13.2016
NZ_LR890183.1	2020-10-30	0.507044	Homo sapiens		rectal swab	126853	Australia		circular	-24.7761	134.755	Australia	IncA_1, FJ705807,		Gammaproteobacteria (1236)	Enterobacteriaceae (543)	Citrobacter (544)	Citrobacter freundii	Enterobacterales (91347)	Pseudomonadota (1224)	Citrobacter_freundii (546)		Bacteria (2)	1.5722	13.1951
CP123666.1	2023-04-20	0.504155			animal-swine-market swine	153776	USA:MO		linear	38.7605	-92.5618	USA,MO	IncA_1, FJ705807,		Gammaproteobacteria (1236)	Enterobacteriaceae (543)	Salmonella (590)	Salmonella enterica	Enterobacterales (91347)	Pseudomonadota (1224)	Salmonella_enterica (28901)		Bacteria (2)	1.56948	13.1942
NC_012886.1	2009-06-30	0.520413				52637			circular				IncA_1, FJ705807,		Gammaproteobacteria (1236)	Enterobacteriaceae (543)	Escherichia (561)	Escherichia coli	Enterobacterales (91347)	Pseudomonadota (1224)	Escherichia_coli (562)		Bacteria (2)	1.57766	13.1977
NC_012885.1	2009-06-30	0.505797				143963			circular				IncA_1, FJ705807,		Gammaproteobacteria (1236)	Aeromonadaceae (84642)	Aeromonas (642)	Aeromonas hydrophila	Aeromonadales (135624)	Pseudomonadota (1224)	Aeromonas_hydrophila (644)		Bacteria (2)	1.57265	13.1958
NZ_CP113906.1	2022-12-06	0.505307	Homo sapiens		Rectal swab	109858	United Kingdom: London	Culture	circular	51.5073	-0.127647	United Kingdom,London	IncA_1, FJ705807,		Gammaproteobacteria (1236)	Enterobacteriaceae (543)	Klebsiella (570)	Klebsiella michiganensis	Enterobacterales (91347)	Pseudomonadota (1224)	Klebsiella_michiganensis (1134687)		Bacteria (2)	1.57551	13.1979
NZ_CP012168.1	2015-08-25	0.550366	Homo sapiens		bodily fluid	239973	USA		circular	39.7837	-100.446	USA	IncA_1, FJ705807,		Gammaproteobacteria (1236)	Enterobacteriaceae (543)	Enterobacter (547)	Enterobacter hormaechei	Enterobacterales (91347)	Pseudomonadota (1224)	Enterobacter_hormaechei (158836)		Bacteria (2)	1.58291	13.1987
NZ_CP055326.1	2020-07-30	0.513693			Freshwater sample from upstream of wastewater treatment plant	272299	United Kingdom	culture	circular	54.7024	-3.27658	United Kingdom	IncA_1, FJ705807, |IncFII(Yp)_1, CP000670,	IncF RST(F-:A-:B-):FIA(-);FIB(-);FIC(-);FII(-);FIIK(-);FIIS(-);FIIY(4?)	Gammaproteobacteria (1236)	Enterobacteriaceae (543)	Klebsiella (570)	Klebsiella michiganensis	Enterobacterales (91347)	Pseudomonadota (1224)	Klebsiella_michiganensis (1134687)		Bacteria (2)	1.57467	13.198
NZ_CP058224.1	2020-07-04	0.5253	Homo sapiens		Rectal swab	162608	Italy: Milan		circular	45.46	9.19		IncA_1, FJ705807,		Gammaproteobacteria (1236)	Enterobacteriaceae (543)	Escherichia (561)	Escherichia coli	Enterobacterales (91347)	Pseudomonadota (1224)	Escherichia_coli (562)		Bacteria (2)	1.58007	13.2025
NZ_CP043904.1	2019-09-13	0.477842				119324	Peru: Lima		linear	-12.0424	-77.0994		IncA_1, FJ705807,		Gammaproteobacteria (1236)	Shewanellaceae (267890)	Shewanella (22)	Shewanella sp. LC6	Alteromonadales (135622)	Pseudomonadota (1224)	Shewanella_sp._LC6 (2589790)		Bacteria (2)	5.01862	0.322248
CP119511.1	2023-03-09	0.509402			Product-Raw-Ground, Comminuted or Otherwise Nonintact-Pork	165080	USA:NY		circular	43.1562	-75.845	USA,NY	IncA_1, FJ705807,		Gammaproteobacteria (1236)	Enterobacteriaceae (543)	Salmonella (590)	Salmonella enterica	Enterobacterales (91347)	Pseudomonadota (1224)	Salmonella_enterica (28901)		Bacteria (2)	1.57097	13.1955
NZ_CP047711.1	2020-12-11	0.525284			Rectal	152546	Canada:Ontario		circular	43.6532	-79.3832		IncA_1, FJ705807,		Gammaproteobacteria (1236)	Enterobacteriaceae (543)	Escherichia (561)	Escherichia coli	Enterobacterales (91347)	Pseudomonadota (1224)	Escherichia_coli (562)		Bacteria (2)	1.57958	13.1988
NZ_CP069519.1	2021-02-16	0.506738				128163	USA:VA		circular	37.1232	-78.4928	USA,VA	IncA_1, FJ705807,		Gammaproteobacteria (1236)	Enterobacteriaceae (543)	Salmonella (590)	Salmonella enterica	Enterobacterales (91347)	Pseudomonadota (1224)	Salmonella_enterica (28901)		Bacteria (2)	1.57256	13.1966
NZ_CP055012.1	2022-02-24	0.51739			Shek Wu Hui WWTPs_72 WWTPs effluent	234910	Hong Kong		circular	22.5	114.1		IncA_1, FJ705807,		Gammaproteobacteria (1236)	Enterobacteriaceae (543)	Klebsiella (570)	Klebsiella quasipneumoniae	Enterobacterales (91347)	Pseudomonadota (1224)	Klebsiella_quasipneumoniae (1463165)		Bacteria (2)	1.57126	13.1944
NZ_CP083462.1	2021-10-02	0.518101				158496	USA: Southern California		circular	33.9951	-117.756		IncA_1, FJ705807,		Gammaproteobacteria (1236)	Aeromonadaceae (84642)	Aeromonas (642)	Aeromonas veronii	Aeromonadales (135624)	Pseudomonadota (1224)	Aeromonas_veronii (654)		Bacteria (2)	1.57689	13.1995
NZ_CP059480.1	2020-08-11	0.518109	Homo sapiens		rectal swab	165722	Italy: Modena		linear	44.64	10.92		IncA_1, FJ705807,		Gammaproteobacteria (1236)	Enterobacteriaceae (543)	Enterobacter (547)	Enterobacter kobei	Enterobacterales (91347)	Pseudomonadota (1224)	Enterobacter_kobei (208224)		Bacteria (2)	1.58293	13.2007
NZ_MH594477.1	2020-06-03	0.516209				145294	Italy		circular	42.6384	12.6743	Italy	IncA_1, FJ705807,		Gammaproteobacteria (1236)	Enterobacteriaceae (543)	Citrobacter (544)	Citrobacter freundii	Enterobacterales (91347)	Pseudomonadota (1224)	Citrobacter_freundii (546)		Bacteria (2)	1.58419	13.2039
NZ_MH594478.1	2020-06-03	0.511198				192802	Italy		circular	42.6384	12.6743	Italy	IncA_1, FJ705807, |IncX3_1, JN247852,		Gammaproteobacteria (1236)	Enterobacteriaceae (543)	Citrobacter (544)	Citrobacter freundii	Enterobacterales (91347)	Pseudomonadota (1224)	Citrobacter_freundii (546)		Bacteria (2)	1.5812	13.2036
NZ_MH325468.1	2020-06-03	0.51433			urine	152054	Brazil		circular	-10.3333	-53.2	Brazil	IncA_1, FJ705807,		Gammaproteobacteria (1236)	Enterobacteriaceae (543)	Enterobacter (547)	Enterobacter hormaechei	Enterobacterales (91347)	Pseudomonadota (1224)	Enterobacter_hormaechei (158836)		Bacteria (2)	1.57311	13.197
NZ_MH325469.1	2020-06-03	0.522454			urine	235699	Brazil		circular	-10.3333	-53.2	Brazil	IncA_1, FJ705807,		Gammaproteobacteria (1236)	Enterobacteriaceae (543)	Enterobacter (547)	Enterobacter hormaechei	Enterobacterales (91347)	Pseudomonadota (1224)	Enterobacter_hormaechei (158836)		Bacteria (2)	1.5772	13.2005
NZ_CP022274.1	2017-07-08	0.50921			Sediment around river	159655	China:the Shifeng River, Zhejiang Province		circular	29.11	128.08		IncA_1, FJ705807,		Gammaproteobacteria (1236)	Enterobacteriaceae (543)	Citrobacter (544)	Citrobacter freundii	Enterobacterales (91347)	Pseudomonadota (1224)	Citrobacter_freundii (546)		Bacteria (2)	1.57391	13.195
NZ_MZ465534.1	2022-01-17	0.499682				191542			circular				IncA_1, FJ705807,		Gammaproteobacteria (1236)	Enterobacteriaceae (543)	Klebsiella (570)	Klebsiella pneumoniae	Enterobacterales (91347)	Pseudomonadota (1224)	Klebsiella_pneumoniae (573)		Bacteria (2)	1.57084	13.1945
NZ_MN783744.1	2020-08-04	0.525685				164903			circular				IncA_1, FJ705807,		Gammaproteobacteria (1236)	Enterobacteriaceae (543)	Klebsiella (570)	Klebsiella oxytoca	Enterobacterales (91347)	Pseudomonadota (1224)	Klebsiella_oxytoca (571)		Bacteria (2)	1.57964	13.2072
NZ_CP034084.1	2018-12-04	0.523474	Homo sapiens			144158	China	cell culture	circular	34.4118	86.0327	China	IncA_1, FJ705807,		Gammaproteobacteria (1236)	Enterobacteriaceae (543)	Klebsiella (570)	Klebsiella pneumoniae	Enterobacterales (91347)	Pseudomonadota (1224)	Klebsiella_pneumoniae (573)		Bacteria (2)	1.58594	13.2092
NZ_CP010360.2	2015-03-04	0.549589	Homo sapiens		excreted bodily substance	141402	USA		circular	39.7837	-100.446	USA	IncA_1, FJ705807,		Gammaproteobacteria (1236)	Enterobacteriaceae (543)	Enterobacter (547)	Enterobacter roggenkampii	Enterobacterales (91347)	Pseudomonadota (1224)	Enterobacter_roggenkampii (1812935)		Bacteria (2)	1.58678	13.204
NZ_AP022145.1	2020-08-13	0.510212				161135	Japan:Tokyo		circular	35.6538	139.513		IncA_1, FJ705807,		Gammaproteobacteria (1236)	Enterobacteriaceae (543)	Klebsiella (570)	Klebsiella quasipneumoniae	Enterobacterales (91347)	Pseudomonadota (1224)	Klebsiella_quasipneumoniae (1463165)		Bacteria (2)	1.5718	13.1947
NZ_CP107721.1	2022-10-29	0.520316	Homo sapiens		Rectal Swab	145946	USA		linear	39.7837	-100.446	USA	IncA_1, FJ705807,		Gammaproteobacteria (1236)	Enterobacteriaceae (543)	Escherichia (561)	Escherichia coli	Enterobacterales (91347)	Pseudomonadota (1224)	Escherichia_coli (562)		Bacteria (2)	1.5795	13.2015
NZ_CP042479.1	2019-10-13	0.550028	Homo sapiens		clinical sample	243455	Australia: Sydney	Whole organism	circular	-33.8548	151.216	Australia,Sydney	IncA_1, FJ705807,		Gammaproteobacteria (1236)	Enterobacteriaceae (543)	Citrobacter (544)	Citrobacter freundii	Enterobacterales (91347)	Pseudomonadota (1224)	Citrobacter_freundii (546)		Bacteria (2)	1.57786	13.1981
NZ_CP104451.1	2022-09-23	0.5261			wastewater	148888	Spain	whole organism	circular	39.3262	-4.83806	Spain	IncA_1, FJ705807,		Gammaproteobacteria (1236)	Enterobacteriaceae (543)	Raoultella (160674)	Raoultella ornithinolytica	Enterobacterales (91347)	Pseudomonadota (1224)	Raoultella_ornithinolytica (54291)		Bacteria (2)	1.58044	13.201
CP071789.1	2022-07-05	0.539725	Homo sapiens		rectal swab	240758	France: Marseille		circular	43.3	5.4		IncA_1, FJ705807,		Gammaproteobacteria (1236)	Enterobacteriaceae (543)	Enterobacter (547)	Enterobacter cloacae	Enterobacterales (91347)	Pseudomonadota (1224)	Enterobacter_cloacae (550)		Bacteria (2)	1.58193	13.197
NZ_MN783743.1	2020-08-04	0.530404				182016			circular				IncA_1, FJ705807,		Gammaproteobacteria (1236)	Enterobacteriaceae (543)	Escherichia (561)	Escherichia coli	Enterobacterales (91347)	Pseudomonadota (1224)	Escherichia_coli (562)		Bacteria (2)	1.57726	13.1996
NZ_MG550958.1	2020-06-03	0.503555			Rectal swab	168204	Argentina		circular	-34.9965	-64.9673	Argentina	IncA_1, FJ705807,		Gammaproteobacteria (1236)	Enterobacteriaceae (543)	Escherichia (561)	Escherichia coli	Enterobacterales (91347)	Pseudomonadota (1224)	Escherichia_coli (562)		Bacteria (2)	1.55333	13.1764
CP082393.1	2021-09-02	0.504709			animal-swine-market swine	89721	USA:IA		circular	41.9217	-93.3123	USA,IA	IncA_1, FJ705807,		Gammaproteobacteria (1236)	Enterobacteriaceae (543)	Salmonella (590)	Salmonella enterica	Enterobacterales (91347)	Pseudomonadota (1224)	Salmonella_enterica (28901)		Bacteria (2)	1.5753	13.1943
CP082659.1	2021-08-31	0.516135			Chicken legs	175555	USA:PA		linear	40.97	-77.7279	USA,PA	IncA_1, FJ705807,		Gammaproteobacteria (1236)	Enterobacteriaceae (543)	Salmonella (590)	Salmonella enterica	Enterobacterales (91347)	Pseudomonadota (1224)	Salmonella_enterica (28901)		Bacteria (2)	1.56884	13.1929
CP042536.1	2019-10-09	0.505874			Shower 3	140460	Australia: Sydney	Whole organism	circular	-33.8548	151.216	Australia,Sydney	IncA_1, FJ705807,		Gammaproteobacteria (1236)	Enterobacteriaceae (543)	Citrobacter (544)	Citrobacter freundii	Enterobacterales (91347)	Pseudomonadota (1224)	Citrobacter_freundii (546)		Bacteria (2)	1.57055	13.1962
CP034714.1	2019-01-06	0.506592	Homo sapiens		hospital	126510	Rwanda:Rulindo		circular	-1.75063	29.9973	Rwanda,Rulindo	IncA_1, FJ705807,		Gammaproteobacteria (1236)	Enterobacteriaceae (543)	Salmonella (590)	Salmonella enterica	Enterobacterales (91347)	Pseudomonadota (1224)	Salmonella_enterica (28901)		Bacteria (2)	1.57514	13.1971

## Sheet: Geographical Distribution
Country	IncA
Argentina	1
Australia	3
Brazil	2
Canada	1
China	4
France	1
Italy	6
Japan	1
Netherlands	1
Peru	1
Rwanda	1
Spain	2
United Kingdom	2
USA	12
Unstated source	13
total	51

## Sheet: host bacterial distribution
Species	IncA
Aeromonas_hydrophila	1
Aeromonas_sp.	1
Aeromonas_veronii	1
Citrobacter_freundii	9
Citrobacter_sp.	1
Enterobacter_cloacae	1
Enterobacter_hormaechei	7
Enterobacter_kobei	1
Enterobacter_roggenkampii	1
Escherichia_coli	6
Klebsiella_michiganensis	2
Klebsiella_oxytoca	2
Klebsiella_pneumoniae	5
Klebsiella_quasipneumoniae	2
Kluyvera_cryocrescens	1
Morganella_morganii	1
Raoultella_ornithinolytica	1
Salmonella_enterica	6
Serratia_marcescens	1
Shewanella_sp.	1
total	51
