# Supplementary material for: The association between the genetic structures of commonly incompatible plasmids in Gram-negative bacteria, their distribution and the resistance genes
Source: Front Cell Infect Microbiol. 2024 Nov 26;14:1472876. doi: 10.3389/fcimb.2024.1472876 (PMC11628540; doi:10.3389/fcimb.2024.1472876)
Supplement: Supplementary file 1 [file DataSheet1.zip › Supplementary material 1/IncC.xlsx]

## Sheet: Sheet1
NUCCORE_ACC	NUCCORE_CreateDate	NUCCORE_GC	BIOSAMPLE_Host	BIOSAMPLE_Host_processed	BIOSAMPLE_IsolationSource	NUCCORE_Length	BIOSAMPLE_Location	BIOSAMPLE_SampleType	NUCCORE_Topology	loc_lat	loc_lng	loc_parsed	plasmidfinder	pmlst	TAXONOMY_class	TAXONOMY_family	TAXONOMY_genus	TAXONOMY_taxon_name	TAXONOMY_order	TAXONOMY_phylum	TAXONOMY_species	TAXONOMY_strain	TAXONOMY_superkingdom	D1	D2
CP136941.1	2023-10-29	0.525618	Homo sapiens		urine	185591	USA	2022JQ-00300	circular	39.7837	-100.446	USA	IncC_1, JN157804,		Gammaproteobacteria (1236)	Enterobacteriaceae (543)	Klebsiella (570)	Klebsiella quasipneumoniae	Enterobacterales (91347)	Pseudomonadota (1224)	Klebsiella_quasipneumoniae (1463165)		Bacteria (2)	-7.31633	-0.194212
CP136914.1	2023-10-29	0.525618	Homo sapiens		urine	185591	USA	2023JQ-00025	circular	39.7837	-100.446	USA	IncC_1, JN157804,		Gammaproteobacteria (1236)	Enterobacteriaceae (543)	Escherichia (561)	Escherichia coli	Enterobacterales (91347)	Pseudomonadota (1224)	Escherichia_coli (562)		Bacteria (2)	-7.32136	-0.197016
CP136911.1	2023-10-29	0.525605	Homo sapiens		urine	185586	USA	2023JQ-00054	circular	39.7837	-100.446	USA	IncC_1, JN157804,		Gammaproteobacteria (1236)	Hafniaceae (1903412)	Hafnia (568)	Hafnia alvei	Enterobacterales (91347)	Pseudomonadota (1224)	Hafnia_alvei (569)		Bacteria (2)	-7.31399	-0.194715
OR253888.1	2023-10-25	0.531778				214266			circular				IncC_1, JN157804, |IncFII(pHN7A8)_1, JN232517, |IncR_1, DQ449578,	IncF RST(F33:A-:B-):FIA(-);FIB(-);FIC(5?);FII(33);FIIK(-);FIIS(-);FIIY(-)	Gammaproteobacteria (1236)	Enterobacteriaceae (543)	Klebsiella (570)	Klebsiella pneumoniae	Enterobacterales (91347)	Pseudomonadota (1224)	Klebsiella_pneumoniae (573)		Bacteria (2)	6.48384	9.68381
NZ_CP134037.1	2023-10-21	0.511695	Homo sapiens		blood	155878	Taiwan: Taichung		circular	24.24	120.54		IncC_1, JN157804,		Gammaproteobacteria (1236)	Enterobacteriaceae (543)	Klebsiella (570)	Klebsiella pneumoniae	Enterobacterales (91347)	Pseudomonadota (1224)	Klebsiella_pneumoniae (573)		Bacteria (2)	5.41024	0.597621
NZ_CP134000.1	2023-10-21	0.511709	Homo sapiens		blood	155901	Taiwan: Kaohsiung		circular	24.24	120.54		IncC_1, JN157804,		Gammaproteobacteria (1236)	Enterobacteriaceae (543)	Klebsiella (570)	Klebsiella pneumoniae	Enterobacterales (91347)	Pseudomonadota (1224)	Klebsiella_pneumoniae (573)		Bacteria (2)	5.41232	0.596639
NZ_CP134042.1	2023-10-21	0.52077	Homo sapiens		blood	164804	Taiwan: Changhua		circular	24.24	120.54		IncC_1, JN157804,		Gammaproteobacteria (1236)	Enterobacteriaceae (543)	Klebsiella (570)	Klebsiella pneumoniae	Enterobacterales (91347)	Pseudomonadota (1224)	Klebsiella_pneumoniae (573)		Bacteria (2)	5.39655	0.605487
NZ_CP133877.1	2023-10-20	0.519057	Homo sapiens		blood	176335	Taiwan: Taichung		circular	24.24	120.54		IncC_1, JN157804,		Gammaproteobacteria (1236)	Enterobacteriaceae (543)	Klebsiella (570)	Klebsiella pneumoniae	Enterobacterales (91347)	Pseudomonadota (1224)	Klebsiella_pneumoniae (573)		Bacteria (2)	-5.67901	0.220843
NZ_CP133884.1	2023-10-20	0.511669	Homo sapiens		blood	155929	Taiwan: Taipei		circular	24.24	120.54		IncC_1, JN157804,		Gammaproteobacteria (1236)	Enterobacteriaceae (543)	Klebsiella (570)	Klebsiella pneumoniae	Enterobacterales (91347)	Pseudomonadota (1224)	Klebsiella_pneumoniae (573)		Bacteria (2)	5.40806	0.595398
NZ_CP120532.1	2023-10-20	0.521288	Homo sapiens			173100	China:Gansu	sputum	circular	38	102	China,Gansu	IncC_1, JN157804,		Gammaproteobacteria (1236)	Morganellaceae (1903414)	Providencia (586)	Providencia sp. PROV040	Enterobacterales (91347)	Pseudomonadota (1224)	Providencia_sp._PROV040 (2949771)		Bacteria (2)	-5.648	0.224822
NZ_ON023483.1	2022-10-03	0.52524				165117			circular				IncC_1, JN157804,		Gammaproteobacteria (1236)	Enterobacteriaceae (543)	Klebsiella (570)	Klebsiella pneumoniae	Enterobacterales (91347)	Pseudomonadota (1224)	Klebsiella_pneumoniae (573)		Bacteria (2)	-7.29678	-0.144986
NZ_ON390809.1	2022-10-03	0.523871				172554			circular				IncC_1, JN157804,		Gammaproteobacteria (1236)	Morganellaceae (1903414)	Proteus (583)	Proteus vulgaris	Enterobacterales (91347)	Pseudomonadota (1224)	Proteus_vulgaris (585)		Bacteria (2)	-7.2824	-0.14648
NZ_ON390810.1	2022-10-03	0.519051				184660			circular				IncC_1, JN157804,		Gammaproteobacteria (1236)	Morganellaceae (1903414)	Proteus (583)	Proteus mirabilis	Enterobacterales (91347)	Pseudomonadota (1224)	Proteus_mirabilis (584)		Bacteria (2)	-7.21394	-0.078564
NZ_CP043215.1	2019-09-02	0.526227			chicken	165649			circular				IncC_1, JN157804,		Gammaproteobacteria (1236)	Enterobacteriaceae (543)	Salmonella (590)	Salmonella enterica	Enterobacterales (91347)	Pseudomonadota (1224)	Salmonella_enterica (28901)		Bacteria (2)	-7.2993	-0.16316
NZ_CP060509.1	2020-08-30	0.518914				209422	Russia		circular	64.6863	97.7453	Russia	IncC_1, JN157804,		Gammaproteobacteria (1236)	Enterobacteriaceae (543)	Salmonella (590)	Salmonella enterica	Enterobacterales (91347)	Pseudomonadota (1224)	Salmonella_enterica (28901)		Bacteria (2)	0.237976	-2.25312
NZ_OW443149.1	2022-09-15	0.513708	Homo sapiens		stool	139375	Yemen		linear	15.5099	43.9044		IncC_1, JN157804,		Gammaproteobacteria (1236)	Vibrionaceae (641)	Vibrio (662)	Vibrio cholerae	Vibrionales (135623)	Pseudomonadota (1224)	Vibrio_cholerae (666)		Bacteria (2)	5.34925	0.547046
NZ_CP104842.1	2022-09-28	0.532532	Homo sapiens		other	209995	USA		circular	39.7837	-100.446	USA	IncC_1, JN157804,		Gammaproteobacteria (1236)	Enterobacteriaceae (543)	Enterobacter (547)	Enterobacter cloacae	Enterobacterales (91347)	Pseudomonadota (1224)	Enterobacter_cloacae (550)		Bacteria (2)	-0.275609	-0.342798
CP136049.1	2023-10-09	0.516769	Homo sapiens		restricted access	157885	Denmark		circular	56.2098	9.30008	Denmark	IncC_1, JN157804,		Gammaproteobacteria (1236)	Enterobacteriaceae (543)	Citrobacter (544)	Citrobacter freundii	Enterobacterales (91347)	Pseudomonadota (1224)	Citrobacter_freundii (546)		Bacteria (2)	1.7686	4.59501
NZ_CP104637.1	2022-09-28	0.519035				158207	USA		circular	39.7837	-100.446	USA	IncC_1, JN157804,		Gammaproteobacteria (1236)	Enterobacteriaceae (543)	Salmonella (590)	Salmonella enterica	Enterobacterales (91347)	Pseudomonadota (1224)	Salmonella_enterica (28901)		Bacteria (2)	-7.29059	-0.144962
NZ_CP104722.1	2022-09-28	0.527734	Homo sapiens		urine	167630	China: Tianjin		circular	39.08	117.31		IncC_1, JN157804,		Gammaproteobacteria (1236)	Enterobacteriaceae (543)	Escherichia (561)	Escherichia coli	Enterobacterales (91347)	Pseudomonadota (1224)	Escherichia_coli (562)		Bacteria (2)	5.36161	0.55869
NZ_CP104682.1	2022-09-28	0.525123	Homo sapiens		urine	210107	USA		circular	39.7837	-100.446	USA	IncC_1, JN157804,		Gammaproteobacteria (1236)	Enterobacteriaceae (543)	Escherichia (561)	Escherichia coli	Enterobacterales (91347)	Pseudomonadota (1224)	Escherichia_coli (562)		Bacteria (2)	-0.297978	-0.335229
NZ_CP135682.1	2023-10-07	0.523883				107043	Japan		circular	36.5748	139.239	Japan	IncC_1, JN157804,		Gammaproteobacteria (1236)	Enterobacteriaceae (543)	Escherichia (561)	Escherichia coli	Enterobacterales (91347)	Pseudomonadota (1224)	Escherichia_coli (562)		Bacteria (2)	-6.75605	-0.0786249
NZ_CP135470.1	2023-10-07	0.526666	Homo sapiens			178145	Canada: Ottawa	bacterial culture	circular	45.4209	-75.6901	Canada,Ottawa	IncC_1, JN157804,		Gammaproteobacteria (1236)	Enterobacteriaceae (543)	Citrobacter (544)	Citrobacter freundii	Enterobacterales (91347)	Pseudomonadota (1224)	Citrobacter_freundii (546)		Bacteria (2)	-7.32987	-0.201061
NZ_CP041209.1	2019-06-25	0.519038				158212	USA:GA		circular	32.3294	-83.1137	USA,GA	IncC_1, JN157804,		Gammaproteobacteria (1236)	Enterobacteriaceae (543)	Salmonella (590)	Salmonella enterica	Enterobacterales (91347)	Pseudomonadota (1224)	Salmonella_enterica (28901)		Bacteria (2)	-7.28465	-0.148164
NZ_CP126793.1	2023-09-29	0.524382	Homo sapiens		rectal swab	154153	Switzerland	isolated bacterial culture	circular	46.7986	8.23197	Switzerland	IncC_1, JN157804,		Gammaproteobacteria (1236)	Enterobacteriaceae (543)	Enterobacter (547)	Enterobacter hormaechei	Enterobacterales (91347)	Pseudomonadota (1224)	Enterobacter_hormaechei (158836)		Bacteria (2)	-7.29567	-0.15927
NZ_CP134785.1	2023-09-29	0.505675	Anguilla bicolor			126955	South Korea: Kimpo	cell culture	circular	37.7499	126.612		IncC_1, JN157804,		Gammaproteobacteria (1236)	Vibrionaceae (641)	Vibrio (662)	Vibrio vulnificus	Vibrionales (135623)	Pseudomonadota (1224)	Vibrio_vulnificus (672)		Bacteria (2)	5.29965	0.542821
NZ_CP099755.1	2022-09-19	0.504869	Homo sapiens		Rectal swab	177860	Switzerland: Basel		circular	47.5617	7.58339		IncC_1, JN157804,		Gammaproteobacteria (1236)	Enterobacteriaceae (543)	Escherichia (561)	Escherichia coli	Enterobacterales (91347)	Pseudomonadota (1224)	Escherichia_coli (562)		Bacteria (2)	1.97318	4.73804
NZ_CP099747.1	2022-09-19	0.504844	Homo sapiens		sputum	177859	Switzerland: Basel		circular	47.5617	7.58339		IncC_1, JN157804,		Gammaproteobacteria (1236)	Enterobacteriaceae (543)	Klebsiella (570)	Klebsiella pneumoniae	Enterobacterales (91347)	Pseudomonadota (1224)	Klebsiella_pneumoniae (573)		Bacteria (2)	1.97347	4.73821
NZ_CP099753.1	2022-09-19	0.504855	Homo sapiens		Rectal swab	177859	Switzerland: Basel		circular	47.5617	7.58339		IncC_1, JN157804,		Gammaproteobacteria (1236)	Enterobacteriaceae (543)	Escherichia (561)	Escherichia coli	Enterobacterales (91347)	Pseudomonadota (1224)	Escherichia_coli (562)		Bacteria (2)	1.97328	4.73807
NZ_CP099750.1	2022-09-19	0.504849	Homo sapiens		Rectal swab	177859	Switzerland: Basel		circular	47.5617	7.58339		IncC_1, JN157804,		Gammaproteobacteria (1236)	Enterobacteriaceae (543)	Klebsiella (570)	Klebsiella pneumoniae	Enterobacterales (91347)	Pseudomonadota (1224)	Klebsiella_pneumoniae (573)		Bacteria (2)	1.97289	4.73791
CP134892.1	2023-09-27	0.513834	Homo sapiens		blood	137050	USA: Houston		circular	29.7068	-95.3971		IncC_1, JN157804,		Gammaproteobacteria (1236)	Enterobacteriaceae (543)	Escherichia (561)	Escherichia coli	Enterobacterales (91347)	Pseudomonadota (1224)	Escherichia_coli (562)		Bacteria (2)	1.97068	4.71803
NZ_CP031122.1	2018-08-09	0.525104	Homo sapiens			164992	China: Sichuan, Chengdu	Culture	circular	30.6766	104.061	China,Sichuan,Chengdu	IncC_1, JN157804,		Gammaproteobacteria (1236)	Morganellaceae (1903414)	Providencia (586)	Providencia huaxiensis	Enterobacterales (91347)	Pseudomonadota (1224)	Providencia_huaxiensis (2027290)		Bacteria (2)	-5.63881	0.22323
NZ_AP024125.1	2021-08-18	0.529377	Bos taurus			74684	Japan		circular	36.5748	139.239	Japan	IncC_1, JN157804,		Gammaproteobacteria (1236)	Enterobacteriaceae (543)	Escherichia (561)	Escherichia coli	Enterobacterales (91347)	Pseudomonadota (1224)	Escherichia_coli (562)		Bacteria (2)	-6.64231	-0.043715
NZ_CP071071.1	2021-05-12	0.508606	Homo sapiens		outer malleolus	166860	Switzerland		circular	46.7986	8.23197	Switzerland	IncC_1, JN157804,		Gammaproteobacteria (1236)	Enterobacteriaceae (543)	Citrobacter (544)	Citrobacter sedlakii	Enterobacterales (91347)	Pseudomonadota (1224)	Citrobacter_sedlakii (67826)		Bacteria (2)	1.9387	4.69207
NZ_CP126851.1	2023-09-11	0.520671	Homo sapiens		urine	171081	Switzerland	isolated bacterial culture	circular	46.7986	8.23197	Switzerland	IncC_1, JN157804,		Gammaproteobacteria (1236)	Enterobacteriaceae (543)	Enterobacter (547)	Enterobacter hormaechei	Enterobacterales (91347)	Pseudomonadota (1224)	Enterobacter_hormaechei (158836)		Bacteria (2)	1.99199	4.74536
NZ_OR095745.1	2023-09-11	0.524959				167813			circular				IncC_1, JN157804,		Gammaproteobacteria (1236)	Enterobacteriaceae (543)	Salmonella (590)	Salmonella enterica	Enterobacterales (91347)	Pseudomonadota (1224)	Salmonella_enterica (28901)		Bacteria (2)	-7.27574	-0.128056
NZ_CP133339.1	2023-09-08	0.503479			hospital sample	147899			linear				IncC_1, JN157804,		Gammaproteobacteria (1236)	Enterobacteriaceae (543)	Enterobacter (547)	Enterobacter hormaechei	Enterobacterales (91347)	Pseudomonadota (1224)	Enterobacter_hormaechei (158836)		Bacteria (2)	1.91898	4.68655
NZ_CP101941.1	2022-08-04	0.52488			cow	152311	USA: Colorado, CAFO C	whole organism	circular	38.7252	-105.608	United States,Colorado	IncC_1, JN157804,		Gammaproteobacteria (1236)	Enterobacteriaceae (543)	Salmonella (590)	Salmonella enterica	Enterobacterales (91347)	Pseudomonadota (1224)	Salmonella_enterica (28901)		Bacteria (2)	-7.28519	-0.145914
NZ_CP065118.1	2023-09-03	0.519108	Homo sapiens		CVP	176705	Taiwan	cell culture	circular	23.5983	120.835	Taiwan	IncC_1, JN157804,		Gammaproteobacteria (1236)	Enterobacteriaceae (543)	Salmonella (590)	Salmonella enterica	Enterobacterales (91347)	Pseudomonadota (1224)	Salmonella_enterica (28901)		Bacteria (2)	-5.68694	0.216556
NZ_CP065079.1	2023-09-03	0.525491	Homo sapiens		stool	106255	Taiwan	cell culture	circular	23.5983	120.835	Taiwan	IncC_1, JN157804,		Gammaproteobacteria (1236)	Enterobacteriaceae (543)	Salmonella (590)	Salmonella enterica	Enterobacterales (91347)	Pseudomonadota (1224)	Salmonella_enterica (28901)		Bacteria (2)	-6.35943	-0.07872
NZ_CP065088.1	2023-09-03	0.532938	Homo sapiens		stool	187198	Taiwan	cell culture	circular	23.5983	120.835	Taiwan	IncC_1, JN157804,		Gammaproteobacteria (1236)	Enterobacteriaceae (543)	Salmonella (590)	Salmonella enterica	Enterobacterales (91347)	Pseudomonadota (1224)	Salmonella_enterica (28901)		Bacteria (2)	-6.35747	-0.078872
NZ_CP065085.1	2023-09-03	0.531888	Homo sapiens		stool	159165	Taiwan	cell culture	circular	23.5983	120.835	Taiwan	IncC_1, JN157804,		Gammaproteobacteria (1236)	Enterobacteriaceae (543)	Salmonella (590)	Salmonella enterica	Enterobacterales (91347)	Pseudomonadota (1224)	Salmonella_enterica (28901)		Bacteria (2)	-6.34964	-0.0793873
NZ_CP040171.1	2020-07-24	0.514067	Homo sapiens			140291	China		circular	34.4118	86.0327	China	IncC_1, JN157804,		Gammaproteobacteria (1236)	Vibrionaceae (641)	Vibrio (662)	Vibrio cholerae	Vibrionales (135623)	Pseudomonadota (1224)	Vibrio_cholerae (666)		Bacteria (2)	5.36066	0.561041
NZ_CP080264.1	2021-08-02	0.526993			Chicken fecal	113140	China:Guangdong province		circular	25.0177	110.236	China,Guangdong province	IncC_1, JN157804,		Gammaproteobacteria (1236)	Enterobacteriaceae (543)	Escherichia (561)	Escherichia coli	Enterobacterales (91347)	Pseudomonadota (1224)	Escherichia_coli (562)		Bacteria (2)	-6.77551	-0.0970101
NZ_CP115016.1	2023-08-25	0.527446	dog		urine	109998	Thailand: Bangkok	pure culture	circular	13.7543	100.493	Thailand,Bangkok	IncC_1, JN157804,		Gammaproteobacteria (1236)	Yersiniaceae (1903411)	Serratia (613)	Serratia nevei	Enterobacterales (91347)	Pseudomonadota (1224)	Serratia_nevei (2703794)		Bacteria (2)	-6.72651	-0.053268
NZ_CP132717.1	2023-08-25	0.521915	Homo sapiens		CSF	59046	USA:Washington DC		circular	38.895	-77.0365	USA,Washington DC	IncC_1, JN157804,		Gammaproteobacteria (1236)	Enterobacteriaceae (543)	Klebsiella (570)	Klebsiella pneumoniae	Enterobacterales (91347)	Pseudomonadota (1224)	Klebsiella_pneumoniae (573)		Bacteria (2)	-6.64024	-0.0405323
NZ_CP050832.1	2020-03-25	0.534308			pork &amp; cabbage dumplings	152940	China: Guangzhou	whole organism	circular	23.1302	113.259	China,Guangzhou	IncC_1, JN157804,		Gammaproteobacteria (1236)	Enterobacteriaceae (543)	Salmonella (590)	Salmonella enterica	Enterobacterales (91347)	Pseudomonadota (1224)	Salmonella_enterica (28901)		Bacteria (2)	-6.78626	-0.0852714
NZ_CP132706.1	2023-08-24	0.523435	Homo sapiens		wound	153064	USA:Washington DC		circular	38.895	-77.0365	USA,Washington DC	IncC_1, JN157804,		Gammaproteobacteria (1236)	Enterobacteriaceae (543)	Klebsiella (570)	Klebsiella pneumoniae	Enterobacterales (91347)	Pseudomonadota (1224)	Klebsiella_pneumoniae (573)		Bacteria (2)	-7.28986	-0.142978
NZ_CP132696.1	2023-08-24	0.522363	Homo sapiens		Burn	150160	Turkey		circular	38.9598	34.925	Turkey	IncC_1, JN157804,		Gammaproteobacteria (1236)	Enterobacteriaceae (543)	Klebsiella (570)	Klebsiella pneumoniae	Enterobacterales (91347)	Pseudomonadota (1224)	Klebsiella_pneumoniae (573)		Bacteria (2)	-7.28068	-0.140178
NZ_CP132611.1	2023-08-24	0.519532	Homo sapiens		wound	137593	Germany		circular	51.0834	10.4234	Germany	IncC_1, JN157804,		Gammaproteobacteria (1236)	Enterobacteriaceae (543)	Klebsiella (570)	Klebsiella pneumoniae	Enterobacterales (91347)	Pseudomonadota (1224)	Klebsiella_pneumoniae (573)		Bacteria (2)	1.73296	4.56518
NZ_CP132712.1	2023-08-24	0.516792	Homo sapiens		wound	171924	USA:Washington DC		circular	38.895	-77.0365	USA,Washington DC	IncC_1, JN157804,		Gammaproteobacteria (1236)	Enterobacteriaceae (543)	Klebsiella (570)	Klebsiella pneumoniae	Enterobacterales (91347)	Pseudomonadota (1224)	Klebsiella_pneumoniae (573)		Bacteria (2)	-7.29424	-0.159783
NZ_CP132656.1	2023-08-24	0.516377	Homo sapiens		Unknown	67166	Egypt		circular	26.254	29.2675	Egypt	IncC_1, JN157804,		Gammaproteobacteria (1236)	Enterobacteriaceae (543)	Klebsiella (570)	Klebsiella pneumoniae	Enterobacterales (91347)	Pseudomonadota (1224)	Klebsiella_pneumoniae (573)		Bacteria (2)	-6.60395	-0.0403375
NZ_OR041627.1	2023-08-14	0.530132				270446			circular				IncC_1, JN157804, |IncFII(pHN7A8)_1, JN232517, |IncR_1, DQ449578,	IncF RST(F33:A-:B-):FIA(-);FIB(-);FIC(5?);FII(33);FIIK(-);FIIS(-);FIIY(-)	Gammaproteobacteria (1236)	Enterobacteriaceae (543)	Escherichia (561)	Escherichia coli	Enterobacterales (91347)	Pseudomonadota (1224)	Escherichia_coli (562)		Bacteria (2)	1.77268	4.60027
NZ_OQ338157.1	2023-08-14	0.520472				146252			circular				IncC_1, JN157804,		Gammaproteobacteria (1236)	Enterobacteriaceae (543)	Klebsiella (570)	Klebsiella michiganensis	Enterobacterales (91347)	Pseudomonadota (1224)	Klebsiella_michiganensis (1134687)		Bacteria (2)	5.32773	0.533167
NZ_OQ362291.1	2023-08-14	0.530342				114198			circular				IncC_1, JN157804,		Gammaproteobacteria (1236)	Enterobacteriaceae (543)	Klebsiella (570)	Klebsiella pneumoniae	Enterobacterales (91347)	Pseudomonadota (1224)	Klebsiella_pneumoniae (573)		Bacteria (2)	-6.35152	-0.0808226
NZ_OQ622007.1	2023-08-14	0.520248				136258			circular				IncC_1, JN157804,		Gammaproteobacteria (1236)	Vibrionaceae (641)	Vibrio (662)	Vibrio parahaemolyticus	Vibrionales (135623)	Pseudomonadota (1224)	Vibrio_parahaemolyticus (670)		Bacteria (2)	-7.27585	-0.141048
NZ_OR257470.1	2023-08-14	0.511534				192345			circular				IncC_1, JN157804,		Gammaproteobacteria (1236)	Enterobacteriaceae (543)	Escherichia (561)	Escherichia coli	Enterobacterales (91347)	Pseudomonadota (1224)	Escherichia_coli (562)		Bacteria (2)	5.47656	0.667272
NZ_OQ622010.1	2023-08-14	0.528798				167705			circular				IncC_1, JN157804,		Gammaproteobacteria (1236)	Vibrionaceae (641)	Vibrio (662)	Vibrio parahaemolyticus	Vibrionales (135623)	Pseudomonadota (1224)	Vibrio_parahaemolyticus (670)		Bacteria (2)	-7.28328	-0.145146
NZ_OR041626.1	2023-08-14	0.522612				144239			circular				IncC_1, JN157804,		Gammaproteobacteria (1236)	Enterobacteriaceae (543)	Escherichia (561)	Escherichia coli	Enterobacterales (91347)	Pseudomonadota (1224)	Escherichia_coli (562)		Bacteria (2)	1.72538	4.55893
NZ_OR041628.1	2023-08-14	0.530115				270443			circular				IncC_1, JN157804, |IncR_1, DQ449578, |IncFII(pHN7A8)_1, JN232517,	IncF RST(F33:A-:B-):FIA(-);FIB(-);FIC(5?);FII(33);FIIK(-);FIIS(-);FIIY(-)	Gammaproteobacteria (1236)	Enterobacteriaceae (543)	Escherichia (561)	Escherichia coli	Enterobacterales (91347)	Pseudomonadota (1224)	Escherichia_coli (562)		Bacteria (2)	1.77114	4.60001
NZ_OR257474.1	2023-08-14	0.515914				269361			circular				IncC_1, JN157804, |IncFII_1, AY458016,	IncF RST(F2:A-:B-):FIA(-);FIB(-);FIC(-);FII(2);FIIK(-);FIIS(-);FIIY(-)	Gammaproteobacteria (1236)	Enterobacteriaceae (543)	Escherichia (561)	Escherichia coli	Enterobacterales (91347)	Pseudomonadota (1224)	Escherichia_coli (562)		Bacteria (2)	5.46165	0.656426
NZ_OR041629.1	2023-08-14	0.528467				267313			circular				IncC_1, JN157804, |IncFII(pHN7A8)_1, JN232517, |IncR_1, DQ449578,	IncF RST(F33:A-:B-):FIA(-);FIB(-);FIC(5?);FII(33);FIIK(-);FIIS(-);FIIY(-)	Gammaproteobacteria (1236)	Enterobacteriaceae (543)	Escherichia (561)	Escherichia coli	Enterobacterales (91347)	Pseudomonadota (1224)	Escherichia_coli (562)		Bacteria (2)	1.77123	4.60051
NZ_CP096180.1	2022-07-31	0.508159	Homo sapiens		urine	183653	Bangladesh: Dhaka	Pure culture one microbial species	circular	23.7594	90.3788	Bangladesh,Dhaka	IncC_1, JN157804,		Gammaproteobacteria (1236)	Enterobacteriaceae (543)	Escherichia (561)	Escherichia coli	Enterobacterales (91347)	Pseudomonadota (1224)	Escherichia_coli (562)		Bacteria (2)	1.97711	4.73523
NZ_CP117189.1	2023-07-22	0.506139			anthropogenic	205161	China: WuHan	cell culture	circular	30.5951	114.3	China,WuHan	IncC_1, JN157804,		Gammaproteobacteria (1236)	Enterobacteriaceae (543)	Salmonella (590)	Salmonella enterica	Enterobacterales (91347)	Pseudomonadota (1224)	Salmonella_enterica (28901)		Bacteria (2)	5.34239	0.549327
NZ_CP029730.1	2018-06-15	0.557161				136246			circular				IncC_1, JN157804,		Gammaproteobacteria (1236)	Enterobacteriaceae (543)	Citrobacter (544)	Citrobacter sp. CRE-46	Enterobacterales (91347)	Pseudomonadota (1224)	Citrobacter_sp._CRE-46 (1703250)		Bacteria (2)	1.80772	4.6145
NZ_CP101380.1	2022-07-23	0.521946	Homo sapiens			147496	China: Ya'an		circular	29.67	102.57		IncC_1, JN157804,		Gammaproteobacteria (1236)	Enterobacteriaceae (543)	Salmonella (590)	Salmonella enterica	Enterobacterales (91347)	Pseudomonadota (1224)	Salmonella_enterica (28901)		Bacteria (2)	-6.81628	0.288952
NZ_CP039562.1	2019-04-29	0.522207	Homo sapiens			178506	Canada: NL		circular	53.8217	-61.2296	Canada,NL	IncC_1, JN157804,		Gammaproteobacteria (1236)	Enterobacteriaceae (543)	Salmonella (590)	Salmonella enterica	Enterobacterales (91347)	Pseudomonadota (1224)	Salmonella_enterica (28901)		Bacteria (2)	-6.82274	0.288915
AP028575.1	2023-07-26	0.520984	Homo sapiens			145494	Japan		circular	36.5748	139.239	Japan	IncC_1, JN157804,		Gammaproteobacteria (1236)	Yersiniaceae (1903411)	Serratia (613)	Serratia marcescens	Enterobacterales (91347)	Pseudomonadota (1224)	Serratia_marcescens (615)		Bacteria (2)	-6.95937	-0.11972
NZ_CP126179.1	2023-07-24	0.524786			Poultry	189237	Thailand	Bacterial	circular	14.8972	100.833	Thailand	IncC_1, JN157804,		Gammaproteobacteria (1236)	Enterobacteriaceae (543)	Salmonella (590)	Salmonella enterica	Enterobacterales (91347)	Pseudomonadota (1224)	Salmonella_enterica (28901)		Bacteria (2)	-6.88267	-0.107104
NZ_CP100740.1	2022-07-15	0.533504	Homo sapiens		stool	199721	Taiwan		circular	23.5983	120.835	Taiwan	IncC_1, JN157804,		Gammaproteobacteria (1236)	Enterobacteriaceae (543)	Salmonella (590)	Salmonella enterica	Enterobacterales (91347)	Pseudomonadota (1224)	Salmonella_enterica (28901)		Bacteria (2)	5.33479	0.535585
NZ_CP100703.1	2022-07-15	0.529082	Homo sapiens		stool	149266	Taiwan: New Taipei City		circular	25.012	121.466	Taiwan,New Taipei City	IncC_1, JN157804,		Gammaproteobacteria (1236)	Enterobacteriaceae (543)	Salmonella (590)	Salmonella enterica	Enterobacterales (91347)	Pseudomonadota (1224)	Salmonella_enterica (28901)		Bacteria (2)	-6.79487	-0.0915958
NZ_CP100733.1	2022-07-15	0.528259	Homo sapiens		stool	161012	Taiwan		circular	23.5983	120.835	Taiwan	IncC_1, JN157804,		Gammaproteobacteria (1236)	Enterobacteriaceae (543)	Salmonella (590)	Salmonella enterica	Enterobacterales (91347)	Pseudomonadota (1224)	Salmonella_enterica (28901)		Bacteria (2)	5.34403	0.547695
NZ_CP100424.1	2022-07-14	0.525261			stool of 63 year old male	198507			circular				IncC_1, JN157804,		Gammaproteobacteria (1236)	Vibrionaceae (641)	Vibrio (662)	Vibrio furnissii	Vibrionales (135623)	Pseudomonadota (1224)	Vibrio_furnissii (29494)		Bacteria (2)	5.25677	0.463206
NZ_CP100354.1	2022-07-12	0.480673			pork	158615	China: Lanzhou		circular	36.03	103.4		IncC_1, JN157804,		Gammaproteobacteria (1236)	Enterobacteriaceae (543)	Salmonella (590)	Salmonella enterica	Enterobacterales (91347)	Pseudomonadota (1224)	Salmonella_enterica (28901)		Bacteria (2)	4.9897	0.293636
NZ_MN148427.1	2020-06-04	0.53064			urinary specimen	174086	France		circular	46.6034	1.88833	France	IncC_1, JN157804,		Gammaproteobacteria (1236)	Morganellaceae (1903414)	Proteus (583)	Proteus vulgaris	Enterobacterales (91347)	Pseudomonadota (1224)	Proteus_vulgaris (585)		Bacteria (2)	5.17622	0.401676
NZ_MK101346.1	2020-06-04	0.51645	Homo sapiens		sputum	129329	China		circular	34.4118	86.0327	China	IncC_1, JN157804,		Gammaproteobacteria (1236)	Enterobacteriaceae (543)	Citrobacter (544)	Citrobacter freundii	Enterobacterales (91347)	Pseudomonadota (1224)	Citrobacter_freundii (546)		Bacteria (2)	1.77163	4.58371
NZ_MK205417.1	2020-06-03	0.51922			clinical sample	83375			circular				IncC_1, JN157804,		Gammaproteobacteria (1236)	Enterobacteriaceae (543)	Salmonella (590)	Salmonella enterica	Enterobacterales (91347)	Pseudomonadota (1224)	Salmonella_enterica (28901)		Bacteria (2)	-6.68785	-0.0425502
NZ_MK205416.1	2020-06-03	0.526683			clinical sample	107296			circular				IncC_1, JN157804,		Gammaproteobacteria (1236)	Enterobacteriaceae (543)	Salmonella (590)	Salmonella enterica	Enterobacterales (91347)	Pseudomonadota (1224)	Salmonella_enterica (28901)		Bacteria (2)	-6.6754	-0.0784357
NZ_MK205418.1	2020-06-03	0.528395			clinical sample	101269			circular				IncC_1, JN157804,		Gammaproteobacteria (1236)	Enterobacteriaceae (543)	Salmonella (590)	Salmonella enterica	Enterobacterales (91347)	Pseudomonadota (1224)	Salmonella_enterica (28901)		Bacteria (2)	-6.70607	-0.0459236
NZ_MH995506.1	2020-06-03	0.518849			Rectal swab	138998	Argentina		circular	-34.9965	-64.9673	Argentina	IncC_1, JN157804,		Gammaproteobacteria (1236)	Enterobacteriaceae (543)	Citrobacter (544)	Citrobacter freundii	Enterobacterales (91347)	Pseudomonadota (1224)	Citrobacter_freundii (546)		Bacteria (2)	1.76124	4.58764
NZ_MH995508.1	2020-06-03	0.518835			Rectal swab	138998	Argentina		circular	-34.9965	-64.9673	Argentina	IncC_1, JN157804,		Gammaproteobacteria (1236)	Enterobacteriaceae (543)	Enterobacter (547)	Enterobacter cloacae	Enterobacterales (91347)	Pseudomonadota (1224)	Enterobacter_cloacae (550)		Bacteria (2)	1.74605	4.57505
NZ_MH892479.1	2020-06-03	0.510989	Homo sapiens		urine specimen of an male patient	175495	China		circular	34.4118	86.0327	China	IncC_1, JN157804,		Gammaproteobacteria (1236)	Enterobacteriaceae (543)	Citrobacter (544)	Citrobacter freundii	Enterobacterales (91347)	Pseudomonadota (1224)	Citrobacter_freundii (546)		Bacteria (2)	5.40982	0.603256
NZ_MH763829.1	2020-06-03	0.528482	Poecilia reticulata			182188	China: Liaoning province		circular	41.0726	122.556		IncC_1, JN157804,		Gammaproteobacteria (1236)	Enterobacteriaceae (543)	Citrobacter (544)	Citrobacter freundii	Enterobacterales (91347)	Pseudomonadota (1224)	Citrobacter_freundii (546)		Bacteria (2)	-7.32372	-0.198131
NZ_MH475146.1	2020-06-03	0.514968			urine	175712	Argentina		circular	-34.9965	-64.9673	Argentina	IncC_1, JN157804,		Gammaproteobacteria (1236)	Enterobacteriaceae (543)	Citrobacter (544)	Citrobacter freundii	Enterobacterales (91347)	Pseudomonadota (1224)	Citrobacter_freundii (546)		Bacteria (2)	5.1805	0.428421
NZ_MH457126.1	2020-06-03	0.523148			shrimp	167140	China		circular	34.4118	86.0327	China	IncC_1, JN157804,		Gammaproteobacteria (1236)	Vibrionaceae (641)	Vibrio (662)	Vibrio alginolyticus	Vibrionales (135623)	Pseudomonadota (1224)	Vibrio_alginolyticus (663)		Bacteria (2)	1.97597	4.73332
NZ_MH263652.1	2020-06-03	0.520415				134802			circular				IncC_1, JN157804,		Gammaproteobacteria (1236)	Morganellaceae (1903414)	Providencia (586)	Providencia rettgeri	Enterobacterales (91347)	Pseudomonadota (1224)	Providencia_rettgeri (587)		Bacteria (2)	1.78989	4.60324
NZ_MH113855.1	2020-06-03	0.524852	shrimp			163850	China		circular	34.4118	86.0327	China	IncC_1, JN157804,		Gammaproteobacteria (1236)	Vibrionaceae (641)	Vibrio (662)	Vibrio alginolyticus	Vibrionales (135623)	Pseudomonadota (1224)	Vibrio_alginolyticus (663)		Bacteria (2)	-7.29023	-0.146808
NZ_MF627444.1	2020-06-03	0.519478			shrimp	166467	China		circular	34.4118	86.0327	China	IncC_1, JN157804,		Gammaproteobacteria (1236)	Vibrionaceae (641)	Vibrio (662)	Vibrio parahaemolyticus	Vibrionales (135623)	Pseudomonadota (1224)	Vibrio_parahaemolyticus (670)		Bacteria (2)	1.97467	4.73347
NZ_MF627445.1	2020-06-03	0.525823			shrimp	192736	China		circular	34.4118	86.0327	China	IncC_1, JN157804,		Gammaproteobacteria (1236)	Vibrionaceae (641)	Vibrio (662)	Vibrio parahaemolyticus	Vibrionales (135623)	Pseudomonadota (1224)	Vibrio_parahaemolyticus (670)		Bacteria (2)	1.98287	4.73666
NZ_MF150118.1	2020-06-03	0.519031	Homo sapiens		blood	176346	Brazil: City of Sao Paulo, State of Sao Paulo	single cell	circular	-22	-49	Brazil,City of Sao Paulo,State of Sao Paulo	IncC_1, JN157804,		Gammaproteobacteria (1236)	Morganellaceae (1903414)	Proteus (583)	Proteus mirabilis	Enterobacterales (91347)	Pseudomonadota (1224)	Proteus_mirabilis (584)		Bacteria (2)	-5.67729	0.218812
NZ_MF072965.1	2020-06-03	0.511405				152132	China		circular	34.4118	86.0327	China	IncC_1, JN157804,		Gammaproteobacteria (1236)	Enterobacteriaceae (543)	Citrobacter (544)	Citrobacter freundii	Enterobacterales (91347)	Pseudomonadota (1224)	Citrobacter_freundii (546)		Bacteria (2)	5.47942	0.67337
NZ_LC507075.1	2020-06-03	0.474176	Homo sapiens			204791	Japan:Saitama		circular	35.9754	139.416	Japan,Saitama	IncC_1, JN157804, |Col3M_1, JX514065,		Gammaproteobacteria (1236)	Morganellaceae (1903414)	Providencia (586)	Providencia rettgeri	Enterobacterales (91347)	Pseudomonadota (1224)	Providencia_rettgeri (587)		Bacteria (2)	4.97399	0.346095
NZ_KX869741.1	2020-06-03	0.521106	Homo sapiens			177037	Belgium		circular	50.6403	4.66671	Belgium	IncC_1, JN157804,		Gammaproteobacteria (1236)	Enterobacteriaceae (543)	Enterobacter (547)	Enterobacter cloacae	Enterobacterales (91347)	Pseudomonadota (1224)	Enterobacter_cloacae (550)		Bacteria (2)	5.16538	0.420546
NZ_KX786648.1	2020-06-03	0.5191				141647			circular				IncC_1, JN157804,		Gammaproteobacteria (1236)	Enterobacteriaceae (543)	Enterobacter (547)	Enterobacter cloacae	Enterobacterales (91347)	Pseudomonadota (1224)	Enterobacter_cloacae (550)		Bacteria (2)	1.7688	4.59026
NZ_KP975074.1	2020-06-03	0.52117	Homo sapiens		Surveillance swab	168041	USA		circular	39.7837	-100.446	USA	IncC_1, JN157804,		Gammaproteobacteria (1236)	Enterobacteriaceae (543)	Citrobacter (544)	Citrobacter freundii	Enterobacterales (91347)	Pseudomonadota (1224)	Citrobacter_freundii (546)		Bacteria (2)	5.17546	0.410082
NZ_CP029249.1	2018-05-26	0.534301	homo		Foodborne disease surveillance	152940	China		circular	31.52	117.16		IncC_1, JN157804,		Gammaproteobacteria (1236)	Enterobacteriaceae (543)	Salmonella (590)	Salmonella enterica	Enterobacterales (91347)	Pseudomonadota (1224)	Salmonella_enterica (28901)		Bacteria (2)	-6.78729	-0.0886471
NZ_CP129795.1	2023-07-19	0.515005	Homo sapiens			184336	Taiwan	whole organism	circular	23.5983	120.835	Taiwan	IncC_1, JN157804,		Gammaproteobacteria (1236)	Enterobacteriaceae (543)	Klebsiella (570)	Klebsiella pneumoniae	Enterobacterales (91347)	Pseudomonadota (1224)	Klebsiella_pneumoniae (573)		Bacteria (2)	5.28699	0.498834
NZ_CP129729.1	2023-07-19	0.519052	Homo sapiens			176329	Taiwan	whole organism	circular	23.5983	120.835	Taiwan	IncC_1, JN157804,		Gammaproteobacteria (1236)	Enterobacteriaceae (543)	Klebsiella (570)	Klebsiella pneumoniae	Enterobacterales (91347)	Pseudomonadota (1224)	Klebsiella_pneumoniae (573)		Bacteria (2)	-5.6799	0.219195
NZ_CP129805.1	2023-07-19	0.511814	Homo sapiens			157907	Taiwan	whole organism	linear	23.5983	120.835	Taiwan	IncC_1, JN157804,		Gammaproteobacteria (1236)	Enterobacteriaceae (543)	Klebsiella (570)	Klebsiella pneumoniae	Enterobacterales (91347)	Pseudomonadota (1224)	Klebsiella_pneumoniae (573)		Bacteria (2)	5.41052	0.597516
NZ_CP129772.1	2023-07-19	0.524436	Homo sapiens			189863	Taiwan	whole organism	linear	23.5983	120.835	Taiwan	IncC_1, JN157804,		Gammaproteobacteria (1236)	Enterobacteriaceae (543)	Klebsiella (570)	Klebsiella pneumoniae	Enterobacterales (91347)	Pseudomonadota (1224)	Klebsiella_pneumoniae (573)		Bacteria (2)	-7.31353	-0.190606
NZ_CP129782.1	2023-07-19	0.519047	Homo sapiens			176350	Taiwan	whole organism	circular	23.5983	120.835	Taiwan	IncC_1, JN157804,		Gammaproteobacteria (1236)	Enterobacteriaceae (543)	Klebsiella (570)	Klebsiella pneumoniae	Enterobacterales (91347)	Pseudomonadota (1224)	Klebsiella_pneumoniae (573)		Bacteria (2)	-5.67907	0.220047
NZ_CP129719.1	2023-07-19	0.519062	Homo sapiens			176320	Taiwan	whole organism	circular	23.5983	120.835	Taiwan	IncC_1, JN157804,		Gammaproteobacteria (1236)	Enterobacteriaceae (543)	Klebsiella (570)	Klebsiella pneumoniae	Enterobacterales (91347)	Pseudomonadota (1224)	Klebsiella_pneumoniae (573)		Bacteria (2)	-5.67835	0.219279
NZ_CP129693.1	2023-07-19	0.51656	Homo sapiens			172282	Taiwan	whole organism	circular	23.5983	120.835	Taiwan	IncC_1, JN157804,		Gammaproteobacteria (1236)	Enterobacteriaceae (543)	Klebsiella (570)	Klebsiella pneumoniae	Enterobacterales (91347)	Pseudomonadota (1224)	Klebsiella_pneumoniae (573)		Bacteria (2)	5.3892	0.604219
NZ_CP129851.1	2023-07-19	0.514458	Homo sapiens			139648	Taiwan	whole organism	circular	23.5983	120.835	Taiwan	IncC_1, JN157804,		Gammaproteobacteria (1236)	Enterobacteriaceae (543)	Klebsiella (570)	Klebsiella pneumoniae	Enterobacterales (91347)	Pseudomonadota (1224)	Klebsiella_pneumoniae (573)		Bacteria (2)	5.46664	0.650868
NZ_CP129793.1	2023-07-19	0.514451	Homo sapiens			139644	Taiwan	whole organism	circular	23.5983	120.835	Taiwan	IncC_1, JN157804,		Gammaproteobacteria (1236)	Enterobacteriaceae (543)	Klebsiella (570)	Klebsiella pneumoniae	Enterobacterales (91347)	Pseudomonadota (1224)	Klebsiella_pneumoniae (573)		Bacteria (2)	5.46483	0.650135
NZ_CP129801.1	2023-07-19	0.514451	Homo sapiens			139648	Taiwan	whole organism	circular	23.5983	120.835	Taiwan	IncC_1, JN157804,		Gammaproteobacteria (1236)	Enterobacteriaceae (543)	Klebsiella (570)	Klebsiella pneumoniae	Enterobacterales (91347)	Pseudomonadota (1224)	Klebsiella_pneumoniae (573)		Bacteria (2)	5.46664	0.651116
NZ_CP129738.1	2023-07-19	0.519049	Homo sapiens			176336	Taiwan	whole organism	circular	23.5983	120.835	Taiwan	IncC_1, JN157804,		Gammaproteobacteria (1236)	Enterobacteriaceae (543)	Klebsiella (570)	Klebsiella pneumoniae	Enterobacterales (91347)	Pseudomonadota (1224)	Klebsiella_pneumoniae (573)		Bacteria (2)	-5.67857	0.219489
NZ_CP129826.1	2023-07-19	0.479756	Homo sapiens			385786	Taiwan	whole organism	linear	23.5983	120.835	Taiwan	IncC_1, JN157804, |IncHI1B(pNDM-MAR)_1, JN420336, |IncFIB(pNDM-Mar)_1, JN420336,	IncHI1 MLST(-):HCM1_043(-);HCM1_064(-);HCM1_099(-);HCM1_116(-);HCM1_178ac(-);HCM1_259(-)|IncF RST(F-:A-:B-):FIA(-);FIB(-);FIC(-);FII(-);FIIK(-);FIIS(-);FIIY(-)	Gammaproteobacteria (1236)	Enterobacteriaceae (543)	Klebsiella (570)	Klebsiella pneumoniae	Enterobacterales (91347)	Pseudomonadota (1224)	Klebsiella_pneumoniae (573)		Bacteria (2)	3.37669	-8.6967
NZ_CP129787.1	2023-07-19	0.519052	Homo sapiens			176333	Taiwan	whole organism	circular	23.5983	120.835	Taiwan	IncC_1, JN157804,		Gammaproteobacteria (1236)	Enterobacteriaceae (543)	Klebsiella (570)	Klebsiella pneumoniae	Enterobacterales (91347)	Pseudomonadota (1224)	Klebsiella_pneumoniae (573)		Bacteria (2)	-5.67921	0.219398
NZ_CP129760.1	2023-07-19	0.519036	Homo sapiens			176346	Taiwan	whole organism	circular	23.5983	120.835	Taiwan	IncC_1, JN157804,		Gammaproteobacteria (1236)	Enterobacteriaceae (543)	Klebsiella (570)	Klebsiella pneumoniae	Enterobacterales (91347)	Pseudomonadota (1224)	Klebsiella_pneumoniae (573)		Bacteria (2)	-5.6791	0.219718
NZ_CP129712.1	2023-07-19	0.511711	Homo sapiens			143798	Taiwan	whole organism	circular	23.5983	120.835	Taiwan	IncC_1, JN157804,		Gammaproteobacteria (1236)	Enterobacteriaceae (543)	Klebsiella (570)	Klebsiella pneumoniae	Enterobacterales (91347)	Pseudomonadota (1224)	Klebsiella_pneumoniae (573)		Bacteria (2)	5.53126	0.706236
NZ_CP129722.1	2023-07-19	0.519066	Homo sapiens			176336	Taiwan	whole organism	circular	23.5983	120.835	Taiwan	IncC_1, JN157804,		Gammaproteobacteria (1236)	Enterobacteriaceae (543)	Klebsiella (570)	Klebsiella pneumoniae	Enterobacterales (91347)	Pseudomonadota (1224)	Klebsiella_pneumoniae (573)		Bacteria (2)	-5.67844	0.219388
NZ_CP129815.1	2023-07-19	0.511968	Homo sapiens			146394	Taiwan	whole organism	circular	23.5983	120.835	Taiwan	IncC_1, JN157804,		Gammaproteobacteria (1236)	Enterobacteriaceae (543)	Klebsiella (570)	Klebsiella pneumoniae	Enterobacterales (91347)	Pseudomonadota (1224)	Klebsiella_pneumoniae (573)		Bacteria (2)	5.49419	0.669241
NZ_CP129811.1	2023-07-19	0.511912	Homo sapiens			145564	Taiwan	whole organism	circular	23.5983	120.835	Taiwan	IncC_1, JN157804,		Gammaproteobacteria (1236)	Enterobacteriaceae (543)	Klebsiella (570)	Klebsiella pneumoniae	Enterobacterales (91347)	Pseudomonadota (1224)	Klebsiella_pneumoniae (573)		Bacteria (2)	5.49164	0.667425
NZ_CP129746.1	2023-07-19	0.511587	Homo sapiens			148704	Taiwan	whole organism	circular	23.5983	120.835	Taiwan	IncC_1, JN157804,		Gammaproteobacteria (1236)	Enterobacteriaceae (543)	Klebsiella (570)	Klebsiella pneumoniae	Enterobacterales (91347)	Pseudomonadota (1224)	Klebsiella_pneumoniae (573)		Bacteria (2)	5.5191	0.684965
NZ_CP129741.1	2023-07-19	0.511782	Homo sapiens			150011	Taiwan	whole organism	circular	23.5983	120.835	Taiwan	IncC_1, JN157804,		Gammaproteobacteria (1236)	Enterobacteriaceae (543)	Klebsiella (570)	Klebsiella pneumoniae	Enterobacterales (91347)	Pseudomonadota (1224)	Klebsiella_pneumoniae (573)		Bacteria (2)	5.49289	0.668765
NZ_CP129708.1	2023-07-19	0.511707	Homo sapiens			143797	Taiwan	whole organism	circular	23.5983	120.835	Taiwan	IncC_1, JN157804,		Gammaproteobacteria (1236)	Enterobacteriaceae (543)	Klebsiella (570)	Klebsiella pneumoniae	Enterobacterales (91347)	Pseudomonadota (1224)	Klebsiella_pneumoniae (573)		Bacteria (2)	5.49183	0.666826
NZ_CP129765.1	2023-07-19	0.518922	Homo sapiens			224924	Taiwan	whole organism	linear	23.5983	120.835	Taiwan	IncC_1, JN157804,		Gammaproteobacteria (1236)	Enterobacteriaceae (543)	Klebsiella (570)	Klebsiella pneumoniae	Enterobacterales (91347)	Pseudomonadota (1224)	Klebsiella_pneumoniae (573)		Bacteria (2)	-5.67677	0.218692
NZ_CP129752.1	2023-07-19	0.514447	Homo sapiens			151938	Taiwan	whole organism	circular	23.5983	120.835	Taiwan	IncC_1, JN157804,		Gammaproteobacteria (1236)	Enterobacteriaceae (543)	Klebsiella (570)	Klebsiella pneumoniae	Enterobacterales (91347)	Pseudomonadota (1224)	Klebsiella_pneumoniae (573)		Bacteria (2)	5.30964	0.502873
NZ_CP129842.1	2023-07-19	0.514693	Homo sapiens			144492	Taiwan	whole organism	circular	23.5983	120.835	Taiwan	IncC_1, JN157804,		Gammaproteobacteria (1236)	Enterobacteriaceae (543)	Klebsiella (570)	Klebsiella pneumoniae	Enterobacterales (91347)	Pseudomonadota (1224)	Klebsiella_pneumoniae (573)		Bacteria (2)	5.47604	0.660494
NZ_CP129778.1	2023-07-19	0.519039	Homo sapiens			176345	Taiwan	whole organism	circular	23.5983	120.835	Taiwan	IncC_1, JN157804,		Gammaproteobacteria (1236)	Enterobacteriaceae (543)	Klebsiella (570)	Klebsiella pneumoniae	Enterobacterales (91347)	Pseudomonadota (1224)	Klebsiella_pneumoniae (573)		Bacteria (2)	-5.67564	0.219484
NZ_CP091869.1	2023-07-19	0.521932	Homo sapiens		stool	180031	Thailand		circular	14.8972	100.833	Thailand	IncC_1, JN157804,		Gammaproteobacteria (1236)	Enterobacteriaceae (543)	Salmonella (590)	Salmonella enterica	Enterobacterales (91347)	Pseudomonadota (1224)	Salmonella_enterica (28901)		Bacteria (2)	-6.82282	0.28895
NZ_CP091867.1	2023-07-19	0.521761	Homo sapiens		stool	180872	Thailand		circular	14.8972	100.833	Thailand	IncC_1, JN157804,		Gammaproteobacteria (1236)	Enterobacteriaceae (543)	Salmonella (590)	Salmonella enterica	Enterobacterales (91347)	Pseudomonadota (1224)	Salmonella_enterica (28901)		Bacteria (2)	-6.8238	0.303329
NZ_LN831185.1	2015-05-27	0.516202			New Delhi seepage water sample	167382	India		circular	20.0095	64.4221	India	IncC_1, JN157804,		Gammaproteobacteria (1236)	Vibrionaceae (641)	Vibrio (662)	Vibrio cholerae	Vibrionales (135623)	Pseudomonadota (1224)	Vibrio_cholerae (666)		Bacteria (2)	1.97672	4.73207
NZ_CP028170.1	2018-04-04	0.517708			biological fluid	177712	India		circular	20.0095	64.4221	India	IncC_1, JN157804,		Gammaproteobacteria (1236)	Enterobacteriaceae (543)	Salmonella (590)	Salmonella enterica	Enterobacterales (91347)	Pseudomonadota (1224)	Salmonella_enterica (28901)		Bacteria (2)	1.98555	4.73317
NZ_CP129498.1	2023-07-17	0.516325				267622	Czech Republic: Brno		circular	49.1303	16.6331		IncC_1, JN157804, |IncHI1B(pNDM-CIT)_1, JX182975,	IncHI1 MLST(-):HCM1_043(2);HCM1_064(-);HCM1_099(4);HCM1_116(-);HCM1_178ac(-);HCM1_259(-)	Gammaproteobacteria (1236)	Enterobacteriaceae (543)	Enterobacter (547)	Enterobacter asburiae	Enterobacterales (91347)	Pseudomonadota (1224)	Enterobacter_asburiae (61645)		Bacteria (2)	3.45154	-3.67621
NZ_CP054408.1	2021-06-15	0.519802	Homo sapiens			147764	USA: Gainesville		circular	29.6436	-82.3549		IncC_1, JN157804,		Gammaproteobacteria (1236)	Enterobacteriaceae (543)	Escherichia (561)	Escherichia coli	Enterobacterales (91347)	Pseudomonadota (1224)	Escherichia_coli (562)		Bacteria (2)	5.3557	0.559148
NZ_OP905631.1	2023-07-10	0.533736				137139			circular				IncC_1, JN157804,		Gammaproteobacteria (1236)	Enterobacteriaceae (543)	Salmonella (590)	Salmonella enterica	Enterobacterales (91347)	Pseudomonadota (1224)	Salmonella_enterica (28901)		Bacteria (2)	-6.72349	-0.0614122
NZ_MZ546616.1	2022-06-28	0.519265				140306			circular				IncC_1, JN157804,		Gammaproteobacteria (1236)	Enterobacteriaceae (543)	Klebsiella (570)	Klebsiella pneumoniae	Enterobacterales (91347)	Pseudomonadota (1224)	Klebsiella_pneumoniae (573)		Bacteria (2)	1.76245	4.59134
NZ_OK500123.1	2022-06-28	0.519478				138901			circular				IncC_1, JN157804,		Gammaproteobacteria (1236)	Morganellaceae (1903414)	Providencia (586)	Providencia rettgeri	Enterobacterales (91347)	Pseudomonadota (1224)	Providencia_rettgeri (587)		Bacteria (2)	1.75622	4.57961
NZ_CP117363.1	2023-03-03	0.519081	Bos taurus		lung	84245	USA: Nebraska		circular	41.737	-99.5874	USA,Nebraska	IncC_1, JN157804,		Gammaproteobacteria (1236)	Enterobacteriaceae (543)	Salmonella (590)	Salmonella enterica	Enterobacterales (91347)	Pseudomonadota (1224)	Salmonella_enterica (28901)		Bacteria (2)	-6.68788	-0.0386272
NZ_CP117372.1	2023-03-03	0.52436	Bos taurus		feces	99201	USA: Nebraska		circular	41.737	-99.5874	USA,Nebraska	IncC_1, JN157804,		Gammaproteobacteria (1236)	Enterobacteriaceae (543)	Salmonella (590)	Salmonella enterica	Enterobacterales (91347)	Pseudomonadota (1224)	Salmonella_enterica (28901)		Bacteria (2)	-6.72968	-0.0534862
NZ_CP117349.1	2023-03-03	0.509327	Bos taurus		Large intestine	180389	USA: Nebraska		circular	41.737	-99.5874	USA,Nebraska	IncC_1, JN157804,		Gammaproteobacteria (1236)	Enterobacteriaceae (543)	Salmonella (590)	Salmonella enterica	Enterobacterales (91347)	Pseudomonadota (1224)	Salmonella_enterica (28901)		Bacteria (2)	-7.24453	-0.140208
NZ_CP117397.1	2023-03-03	0.523551	Bos taurus		Water from tanks in pens	100527	USA: midwestern		circular	33.8712	-98.5221	USA,midwestern	IncC_1, JN157804,		Gammaproteobacteria (1236)	Enterobacteriaceae (543)	Salmonella (590)	Salmonella enterica	Enterobacterales (91347)	Pseudomonadota (1224)	Salmonella_enterica (28901)		Bacteria (2)	-6.72693	-0.0490835
NZ_CP117387.1	2023-03-03	0.523454	Bos taurus		Manila ropes placed above water tanks and feed bunks used as sampling devices	100517	USA: midwestern		circular	33.8712	-98.5221	USA,midwestern	IncC_1, JN157804,		Gammaproteobacteria (1236)	Enterobacteriaceae (543)	Salmonella (590)	Salmonella enterica	Enterobacterales (91347)	Pseudomonadota (1224)	Salmonella_enterica (28901)		Bacteria (2)	-6.70577	-0.0470375
NZ_CP117385.1	2023-03-03	0.523521	Bos taurus		Manila ropes placed above water tanks and feed bunks used as sampling devices	100527	USA: midwestern		circular	33.8712	-98.5221	USA,midwestern	IncC_1, JN157804,		Gammaproteobacteria (1236)	Enterobacteriaceae (543)	Salmonella (590)	Salmonella enterica	Enterobacterales (91347)	Pseudomonadota (1224)	Salmonella_enterica (28901)		Bacteria (2)	-6.73297	-0.0491955
NZ_CP117374.1	2023-03-03	0.527104	Bos taurus		Pool of lung and small intestine	106220	USA: Nebraska		circular	41.737	-99.5874	USA,Nebraska	IncC_1, JN157804,		Gammaproteobacteria (1236)	Enterobacteriaceae (543)	Salmonella (590)	Salmonella enterica	Enterobacterales (91347)	Pseudomonadota (1224)	Salmonella_enterica (28901)		Bacteria (2)	-6.72302	-0.0509583
NZ_CP117352.1	2023-03-03	0.527003	Bos taurus		Bacterial isolate	103508	USA: Nebraska		circular	41.737	-99.5874	USA,Nebraska	IncC_1, JN157804,		Gammaproteobacteria (1236)	Enterobacteriaceae (543)	Salmonella (590)	Salmonella enterica	Enterobacterales (91347)	Pseudomonadota (1224)	Salmonella_enterica (28901)		Bacteria (2)	-6.69167	-0.0397954
NZ_CP117339.1	2023-03-03	0.521517	Bos taurus		Liver, gallbladder, lymph node	146580	USA: Nebraska		circular	41.737	-99.5874	USA,Nebraska	IncC_1, JN157804,		Gammaproteobacteria (1236)	Enterobacteriaceae (543)	Salmonella (590)	Salmonella enterica	Enterobacterales (91347)	Pseudomonadota (1224)	Salmonella_enterica (28901)		Bacteria (2)	-7.28014	-0.145504
NZ_CP117399.1	2023-03-03	0.518861	Bos taurus		Manila ropes placed above water tanks and feed bunks used as sampling devices	54292	USA: midwestern		circular	33.8712	-98.5221	USA,midwestern	IncC_1, JN157804,		Gammaproteobacteria (1236)	Enterobacteriaceae (543)	Salmonella (590)	Salmonella enterica	Enterobacterales (91347)	Pseudomonadota (1224)	Salmonella_enterica (28901)		Bacteria (2)	-6.67065	-0.0180543
NZ_CP117389.1	2023-03-03	0.523596	Bos taurus		Feces from pen	100526	USA: midwestern		circular	33.8712	-98.5221	USA,midwestern	IncC_1, JN157804,		Gammaproteobacteria (1236)	Enterobacteriaceae (543)	Salmonella (590)	Salmonella enterica	Enterobacterales (91347)	Pseudomonadota (1224)	Salmonella_enterica (28901)		Bacteria (2)	-6.73874	-0.0588215
NZ_CP117377.1	2023-03-03	0.524318	Bos taurus		feces	99205	USA: Nebraska		circular	41.737	-99.5874	USA,Nebraska	IncC_1, JN157804,		Gammaproteobacteria (1236)	Enterobacteriaceae (543)	Salmonella (590)	Salmonella enterica	Enterobacterales (91347)	Pseudomonadota (1224)	Salmonella_enterica (28901)		Bacteria (2)	-6.71035	-0.0408025
NZ_CP117368.1	2023-03-03	0.526681	Bos taurus		lung	107978	USA: Nebraska		circular	41.737	-99.5874	USA,Nebraska	IncC_1, JN157804,		Gammaproteobacteria (1236)	Enterobacteriaceae (543)	Salmonella (590)	Salmonella enterica	Enterobacterales (91347)	Pseudomonadota (1224)	Salmonella_enterica (28901)		Bacteria (2)	-6.70707	-0.0460636
NZ_CP117366.1	2023-03-03	0.521496	Bos taurus		feces	146584	USA: Nebraska		circular	41.737	-99.5874	USA,Nebraska	IncC_1, JN157804,		Gammaproteobacteria (1236)	Enterobacteriaceae (543)	Salmonella (590)	Salmonella enterica	Enterobacterales (91347)	Pseudomonadota (1224)	Salmonella_enterica (28901)		Bacteria (2)	-7.27662	-0.141635
NZ_CP117355.1	2023-03-03	0.520379	Bos taurus		Pooled lung, small and large intestine	82559	USA: Nebraska		circular	41.737	-99.5874	USA,Nebraska	IncC_1, JN157804,		Gammaproteobacteria (1236)	Enterobacteriaceae (543)	Salmonella (590)	Salmonella enterica	Enterobacterales (91347)	Pseudomonadota (1224)	Salmonella_enterica (28901)		Bacteria (2)	-6.684	-0.0383713
NZ_CP117341.1	2023-03-03	0.520444	Bos taurus		feces	86676	USA: Nebraska		circular	41.737	-99.5874	USA,Nebraska	IncC_1, JN157804,		Gammaproteobacteria (1236)	Enterobacteriaceae (543)	Salmonella (590)	Salmonella enterica	Enterobacterales (91347)	Pseudomonadota (1224)	Salmonella_enterica (28901)		Bacteria (2)	-6.68156	-0.0414003
NZ_CP117391.1	2023-03-03	0.523582	Bos taurus		Feces from pen	100521	USA: midwestern		circular	33.8712	-98.5221	USA,midwestern	IncC_1, JN157804,		Gammaproteobacteria (1236)	Enterobacteriaceae (543)	Salmonella (590)	Salmonella enterica	Enterobacterales (91347)	Pseudomonadota (1224)	Salmonella_enterica (28901)		Bacteria (2)	-6.72655	-0.0527237
NZ_CP117381.1	2023-03-03	0.524334	Bos taurus		feces	99202	USA: Nebraska		circular	41.737	-99.5874	USA,Nebraska	IncC_1, JN157804,		Gammaproteobacteria (1236)	Enterobacteriaceae (543)	Salmonella (590)	Salmonella enterica	Enterobacterales (91347)	Pseudomonadota (1224)	Salmonella_enterica (28901)		Bacteria (2)	-6.72356	-0.0521779
NZ_CP117360.1	2023-03-03	0.527958	Bos taurus		Liver, lung, small intestine	101652	USA: Nebraska		circular	41.737	-99.5874	USA,Nebraska	IncC_1, JN157804,		Gammaproteobacteria (1236)	Enterobacteriaceae (543)	Salmonella (590)	Salmonella enterica	Enterobacterales (91347)	Pseudomonadota (1224)	Salmonella_enterica (28901)		Bacteria (2)	-6.70762	-0.0456462
NZ_CP117344.1	2023-03-03	0.520178	Bos taurus		Lung and small intestine	86282	USA: Nebraska		circular	41.737	-99.5874	USA,Nebraska	IncC_1, JN157804,		Gammaproteobacteria (1236)	Enterobacteriaceae (543)	Salmonella (590)	Salmonella enterica	Enterobacterales (91347)	Pseudomonadota (1224)	Salmonella_enterica (28901)		Bacteria (2)	-6.69459	-0.0438538
NZ_CP117383.1	2023-03-03	0.523761	Bos taurus		Water from tanks in pens	100649	USA: midwestern		circular	33.8712	-98.5221	USA,midwestern	IncC_1, JN157804,		Gammaproteobacteria (1236)	Enterobacteriaceae (543)	Salmonella (590)	Salmonella enterica	Enterobacterales (91347)	Pseudomonadota (1224)	Salmonella_enterica (28901)		Bacteria (2)	-6.7263	-0.0532137
NZ_AP028043.1	2023-06-24	0.51102				172011	Japan		circular	36.5748	139.239	Japan	IncC_1, JN157804,		Gammaproteobacteria (1236)	Enterobacteriaceae (543)	Phytobacter (447792)	Phytobacter diazotrophicus	Enterobacterales (91347)	Pseudomonadota (1224)	Phytobacter_diazotrophicus (395631)		Bacteria (2)	5.37424	0.57756
NZ_AP028052.1	2023-06-24	0.511297				174343	Japan		circular	36.5748	139.239	Japan	IncC_1, JN157804,		Gammaproteobacteria (1236)	Enterobacteriaceae (543)	Phytobacter (447792)	Phytobacter diazotrophicus	Enterobacterales (91347)	Pseudomonadota (1224)	Phytobacter_diazotrophicus (395631)		Bacteria (2)	5.38202	0.58383
NZ_OQ658822.1	2023-06-19	0.513384				175360			circular				IncC_1, JN157804,		Gammaproteobacteria (1236)	Enterobacteriaceae (543)	Salmonella (590)	Salmonella enterica	Enterobacterales (91347)	Pseudomonadota (1224)	Salmonella_enterica (28901)		Bacteria (2)	5.3446	0.544619
NZ_OQ658820.1	2023-06-19	0.5212				173870			circular				IncC_1, JN157804,		Gammaproteobacteria (1236)	Enterobacteriaceae (543)	Salmonella (590)	Salmonella enterica subsp. enterica serovar Typhimurium var. monophasic 4,[5],12:i:-	Enterobacterales (91347)	Pseudomonadota (1224)	Salmonella_enterica (28901)	Salmonella_enterica_subsp._enterica_serovar_Typhimurium_var._monophasic_4,[5],12:i:- (1461749)	Bacteria (2)	-6.81997	0.28961
NZ_CP071074.1	2021-05-13	0.506583	Homo sapiens		rectal swab	169082	Switzerland		circular	46.7986	8.23197	Switzerland	IncC_1, JN157804,		Gammaproteobacteria (1236)	Enterobacteriaceae (543)	Escherichia (561)	Escherichia coli	Enterobacterales (91347)	Pseudomonadota (1224)	Escherichia_coli (562)		Bacteria (2)	1.96637	4.73086
NZ_LR890502.1	2020-10-30	0.526459	Homo sapiens		rectal swab	128238	Australia		circular	-24.7761	134.755	Australia	IncC_1, JN157804,		Gammaproteobacteria (1236)	Enterobacteriaceae (543)	Klebsiella (570)	Klebsiella pneumoniae	Enterobacterales (91347)	Pseudomonadota (1224)	Klebsiella_pneumoniae (573)		Bacteria (2)	5.29983	0.477079
NZ_LR890658.1	2020-10-30	0.531199	Homo sapiens		rectal swab	184703	Australia		circular	-24.7761	134.755	Australia	IncC_1, JN157804,		Gammaproteobacteria (1236)	Yersiniaceae (1903411)	Serratia (613)	Serratia marcescens	Enterobacterales (91347)	Pseudomonadota (1224)	Serratia_marcescens (615)		Bacteria (2)	5.4138	0.568237
NZ_LR890256.1	2020-10-30	0.526474	Homo sapiens		wound swab	128238	Australia		circular	-24.7761	134.755	Australia	IncC_1, JN157804,		Gammaproteobacteria (1236)	Enterobacteriaceae (543)	Klebsiella (570)	Klebsiella pneumoniae	Enterobacterales (91347)	Pseudomonadota (1224)	Klebsiella_pneumoniae (573)		Bacteria (2)	5.3008	0.476392
NZ_LR890548.1	2020-10-30	0.530628	Homo sapiens		urine	188520	Australia		circular	-24.7761	134.755	Australia	IncC_1, JN157804,		Gammaproteobacteria (1236)	Enterobacteriaceae (543)	Klebsiella (570)	Klebsiella pneumoniae	Enterobacterales (91347)	Pseudomonadota (1224)	Klebsiella_pneumoniae (573)		Bacteria (2)	5.4419	0.60737
NZ_CP024529.1	2017-11-09	0.533943	Homo sapiens		blood	221606	Australia		circular	-24.7761	134.755	Australia	IncC_1, JN157804,		Gammaproteobacteria (1236)	Enterobacteriaceae (543)	Klebsiella (570)	Klebsiella pneumoniae	Enterobacterales (91347)	Pseudomonadota (1224)	Klebsiella_pneumoniae (573)		Bacteria (2)	5.40262	0.566709
NZ_CP024522.1	2017-11-09	0.53393	Homo sapiens		cerebrospinal fluid	221606	Australia		circular	-24.7761	134.755	Australia	IncC_1, JN157804,		Gammaproteobacteria (1236)	Enterobacteriaceae (543)	Klebsiella (570)	Klebsiella pneumoniae	Enterobacterales (91347)	Pseudomonadota (1224)	Klebsiella_pneumoniae (573)		Bacteria (2)	5.41141	0.574306
NZ_CP066808.1	2021-01-14	0.517238	Homo sapiens			191962	China:Changchun	whole organism	circular	43.8882	125.318	China,Changchun	IncC_1, JN157804,		Gammaproteobacteria (1236)	Enterobacteriaceae (543)	Escherichia (561)	Escherichia coli	Enterobacterales (91347)	Pseudomonadota (1224)	Escherichia_coli (562)		Bacteria (2)	5.45327	0.645539
NZ_MT816498.1	2020-11-04	0.530601				168245			circular				IncC_1, JN157804,		Gammaproteobacteria (1236)	Enterobacteriaceae (543)	Escherichia (561)	Escherichia coli	Enterobacterales (91347)	Pseudomonadota (1224)	Escherichia_coli (562)		Bacteria (2)	-7.28319	-0.148884
NZ_MT316183.1	2020-09-30	0.521672				156865			circular				IncC_1, JN157804,		Gammaproteobacteria (1236)	Enterobacteriaceae (543)	Escherichia (561)	Escherichia coli N1	Enterobacterales (91347)	Pseudomonadota (1224)	Escherichia_coli (562)	Escherichia_coli_N1 (1005567)	Bacteria (2)	5.17254	0.406949
CP123699.1	2023-04-20	0.524697			animal-cattle-heifer	153035	USA:KS		circular	38.2731	-98.5822	USA,KS	IncC_1, JN157804,		Gammaproteobacteria (1236)	Enterobacteriaceae (543)	Salmonella (590)	Salmonella enterica	Enterobacterales (91347)	Pseudomonadota (1224)	Salmonella_enterica (28901)		Bacteria (2)	-7.2853	-0.145089
CP123701.1	2023-04-20	0.530485			animal-swine-market swine	163603	USA:IN		circular	40.327	-86.1747	USA,IN	IncC_1, JN157804,		Gammaproteobacteria (1236)	Enterobacteriaceae (543)	Salmonella (590)	Salmonella enterica	Enterobacterales (91347)	Pseudomonadota (1224)	Salmonella_enterica (28901)		Bacteria (2)	-7.28331	-0.142674
CP123693.1	2023-04-20	0.5201			animal-swine-market swine	175970	USA:VA		circular	37.1232	-78.4928	USA,VA	IncC_1, JN157804,		Gammaproteobacteria (1236)	Enterobacteriaceae (543)	Salmonella (590)	Salmonella enterica	Enterobacterales (91347)	Pseudomonadota (1224)	Salmonella_enterica (28901)		Bacteria (2)	-7.26114	-0.183714
NZ_CP050162.1	2020-07-31	0.515513	Homo sapiens		rectal_swab	116808	Hong Kong		circular	22.3506	114.185	Hong Kong	IncC_1, JN157804,		Gammaproteobacteria (1236)	Enterobacteriaceae (543)	Escherichia (561)	Escherichia coli	Enterobacterales (91347)	Pseudomonadota (1224)	Escherichia_coli (562)		Bacteria (2)	1.90672	4.6816
NZ_CP038326.1	2020-05-28	0.522738	cattle		cattle feces	145329	USA:Nebraska		circular	41.737	-99.5874	USA,Nebraska	IncC_1, JN157804,		Gammaproteobacteria (1236)	Enterobacteriaceae (543)	Escherichia (561)	Escherichia coli	Enterobacterales (91347)	Pseudomonadota (1224)	Escherichia_coli (562)		Bacteria (2)	5.34065	0.542865
NZ_CP109734.1	2023-06-07	0.52992	Homo sapiens		swab	203863	USA	whole organism	circular	39.7837	-100.446	USA	IncC_1, JN157804,		Gammaproteobacteria (1236)	Morganellaceae (1903414)	Providencia (586)	Providencia thailandensis	Enterobacterales (91347)	Pseudomonadota (1224)	Providencia_thailandensis (990144)		Bacteria (2)	-0.312001	-0.320894
NZ_CP109746.1	2023-06-07	0.515824	Homo sapiens		urine	136816	USA	whole organism	circular	39.7837	-100.446	USA	IncC_1, JN157804,		Gammaproteobacteria (1236)	Enterobacteriaceae (543)	Citrobacter (544)	Citrobacter portucalensis	Enterobacterales (91347)	Pseudomonadota (1224)	Citrobacter_portucalensis (1639133)		Bacteria (2)	-7.34121	-0.202179
CP109726.1	2023-06-06	0.532238			Vent Surface	180378	USA	whole organism	circular	39.7837	-100.446	USA	IncC_1, JN157804,		Gammaproteobacteria (1236)	Enterobacteriaceae (543)	Klebsiella (570)	Klebsiella pneumoniae	Enterobacterales (91347)	Pseudomonadota (1224)	Klebsiella_pneumoniae (573)		Bacteria (2)	5.15214	0.419928
NZ_CP098334.1	2022-06-09	0.530071	Homo sapiens			171445	USA		circular	39.7837	-100.446	USA	IncC_1, JN157804,		Gammaproteobacteria (1236)	Enterobacteriaceae (543)	Citrobacter (544)	Citrobacter freundii	Enterobacterales (91347)	Pseudomonadota (1224)	Citrobacter_freundii (546)		Bacteria (2)	5.12467	0.371019
NZ_MK638972.1	2020-07-31	0.527906				185643			circular				IncC_1, JN157804,		Gammaproteobacteria (1236)	Enterobacteriaceae (543)	Escherichia (561)	Escherichia coli J53	Enterobacterales (91347)	Pseudomonadota (1224)	Escherichia_coli (562)	Escherichia_coli_J53 (1144303)	Bacteria (2)	5.1296	0.37431
NZ_MN101853.1	2020-06-04	0.513322	Homo sapiens		feces	198776	China		circular	34.75	113.61		IncC_1, JN157804,		Gammaproteobacteria (1236)	Enterobacteriaceae (543)	Escherichia (561)	Escherichia coli	Enterobacterales (91347)	Pseudomonadota (1224)	Escherichia_coli (562)		Bacteria (2)	5.4735	0.668681
NZ_MK388209.1	2020-06-04	0.530128			Rectal swab	190688	Greece		circular	38.9954	21.9877	Greece	IncC_1, JN157804,		Gammaproteobacteria (1236)	Enterobacteriaceae (543)	Escherichia (561)	Escherichia coli	Enterobacterales (91347)	Pseudomonadota (1224)	Escherichia_coli (562)		Bacteria (2)	5.33515	0.539179
NZ_MK033499.1	2020-06-03	0.51678				125028			circular				IncC_1, JN157804,		Gammaproteobacteria (1236)	Enterobacteriaceae (543)	Escherichia (561)	Escherichia coli	Enterobacterales (91347)	Pseudomonadota (1224)	Escherichia_coli (562)		Bacteria (2)	-6.35002	-0.0791531
NZ_MH844629.1	2020-06-03	0.520265	Homo sapiens		urine specimen of an male patient	182653	China		circular	34.4118	86.0327	China	IncC_1, JN157804,		Gammaproteobacteria (1236)	Enterobacteriaceae (543)	Escherichia (561)	Escherichia coli	Enterobacterales (91347)	Pseudomonadota (1224)	Escherichia_coli (562)		Bacteria (2)	5.47812	0.666505
NZ_CP048305.1	2020-02-20	0.52611			environment	159959	Switzerland	cell culture	circular	46.7986	8.23197	Switzerland	IncC_1, JN157804,		Gammaproteobacteria (1236)	Enterobacteriaceae (543)	Escherichia (561)	Escherichia coli	Enterobacterales (91347)	Pseudomonadota (1224)	Escherichia_coli (562)		Bacteria (2)	-7.28737	-0.147741
NZ_CP082149.1	2021-09-04	0.508257	Homo sapiens		blood	217402	China: Jiamusi, Heilongjiang Province	Pure culture	circular	48.3617	134.287	China,Jiamusi,Heilongjiang Province	IncC_1, JN157804,		Gammaproteobacteria (1236)	Enterobacteriaceae (543)	Enterobacter (547)	Enterobacter cloacae complex sp.	Enterobacterales (91347)	Pseudomonadota (1224)	Enterobacter_cloacae_complex_sp. (2027919)		Bacteria (2)	5.44472	0.637596
NZ_KP056256.1	2020-06-03	0.520858				199469			circular				IncC_1, JN157804,		Gammaproteobacteria (1236)	Enterobacteriaceae (543)	Escherichia (561)	Escherichia coli	Enterobacterales (91347)	Pseudomonadota (1224)	Escherichia_coli (562)		Bacteria (2)	-7.27414	-0.141535
NZ_CP047128.1	2020-01-15	0.512258				85943			circular				IncC_1, JN157804, |IncN_1, AY046276,	IncN MLST(-):repN(1);traJ(-);korA(-)	Gammaproteobacteria (1236)	Enterobacteriaceae (543)	Escherichia (561)	Escherichia coli K-12	Enterobacterales (91347)	Pseudomonadota (1224)	Escherichia_coli (562)	Escherichia_coli_K-12 (83333)	Bacteria (2)	-7.32027	-0.126049
NC_019045.2	2012-11-01	0.518388				165974			circular				IncC_1, JN157804,		Gammaproteobacteria (1236)	Enterobacteriaceae (543)	Escherichia (561)	Escherichia coli	Enterobacterales (91347)	Pseudomonadota (1224)	Escherichia_coli (562)		Bacteria (2)	1.76173	4.58995
NC_012690.1	2009-05-14	0.532541				148105			circular				IncC_1, JN157804,		Gammaproteobacteria (1236)	Enterobacteriaceae (543)	Escherichia (561)	Escherichia coli	Enterobacterales (91347)	Pseudomonadota (1224)	Escherichia_coli (562)		Bacteria (2)	-7.28899	-0.153273
NZ_CP045742.1	2019-11-13	0.51304				180783			circular				IncC_1, JN157804, |IncN_1, AY046276,	IncN MLST(-):repN(1);traJ(-);korA(-)	Gammaproteobacteria (1236)	Enterobacteriaceae (543)	Escherichia (561)	Escherichia coli	Enterobacterales (91347)	Pseudomonadota (1224)	Escherichia_coli (562)		Bacteria (2)	-7.29693	-0.136908
NZ_CP104926.1	2023-06-07	0.525382			Out-of-house environment	159878	China	cell culture	circular	34.4118	86.0327	China	IncC_1, JN157804,		Gammaproteobacteria (1236)	Enterobacteriaceae (543)	Klebsiella (570)	Klebsiella pasteurii	Enterobacterales (91347)	Pseudomonadota (1224)	Klebsiella_pasteurii (2587529)		Bacteria (2)	5.35488	0.551834
NZ_CP104606.1	2023-06-07	0.525382			chicken feces	159878	China	cell culture	circular	34.4118	86.0327	China	IncC_1, JN157804,		Gammaproteobacteria (1236)	Enterobacteriaceae (543)	Klebsiella (570)	Klebsiella pneumoniae	Enterobacterales (91347)	Pseudomonadota (1224)	Klebsiella_pneumoniae (573)		Bacteria (2)	5.35254	0.552806
NZ_CP126537.1	2023-06-07	0.508884	Homo sapiens		Patients	197210	China:Hangzhou		circular	30.3	120.2		IncC_1, JN157804, |IncFIB(pB171)_1, AB024946, |IncX3_1, JN247852,	IncF RST(F-:A-:B70):FIA(-);FIB(70);FIC(-);FII(-);FIIK(-);FIIS(-);FIIY(-)	Gammaproteobacteria (1236)	Enterobacteriaceae (543)	Citrobacter (544)	Citrobacter freundii	Enterobacterales (91347)	Pseudomonadota (1224)	Citrobacter_freundii (546)		Bacteria (2)	-6.70027	-0.0508897
NZ_CP044142.1	2019-10-07	0.524841				152532			circular				IncC_1, JN157804,		Gammaproteobacteria (1236)	Enterobacteriaceae (543)	Escherichia (561)	Escherichia coli	Enterobacterales (91347)	Pseudomonadota (1224)	Escherichia_coli (562)		Bacteria (2)	-7.28454	-0.145671
CP109689.1	2023-06-06	0.532429	Homo sapiens		swab	178420	USA	whole organism	circular	39.7837	-100.446	USA	IncC_1, JN157804,		Gammaproteobacteria (1236)	Enterobacteriaceae (543)	Klebsiella (570)	Klebsiella pneumoniae	Enterobacterales (91347)	Pseudomonadota (1224)	Klebsiella_pneumoniae (573)		Bacteria (2)	5.14825	0.404324
CP109701.1	2023-06-06	0.532427	Homo sapiens		swab	178415	USA	whole organism	circular	39.7837	-100.446	USA	IncC_1, JN157804,		Gammaproteobacteria (1236)	Enterobacteriaceae (543)	Klebsiella (570)	Klebsiella pneumoniae	Enterobacterales (91347)	Pseudomonadota (1224)	Klebsiella_pneumoniae (573)		Bacteria (2)	5.1547	0.405951
CP109714.1	2023-06-06	0.53234			Sink Drain	178371	USA	whole organism	circular	39.7837	-100.446	USA	IncC_1, JN157804,		Gammaproteobacteria (1236)	Enterobacteriaceae (543)	Klebsiella (570)	Klebsiella pneumoniae	Enterobacterales (91347)	Pseudomonadota (1224)	Klebsiella_pneumoniae (573)		Bacteria (2)	5.13651	0.389043
CP109722.1	2023-06-06	0.532438			Call light	178419	USA	whole organism	circular	39.7837	-100.446	USA	IncC_1, JN157804,		Gammaproteobacteria (1236)	Enterobacteriaceae (543)	Klebsiella (570)	Klebsiella pneumoniae	Enterobacterales (91347)	Pseudomonadota (1224)	Klebsiella_pneumoniae (573)		Bacteria (2)	5.15482	0.407774
NZ_CP043190.1	2019-09-02	0.526245			mouse gut	165649			circular				IncC_1, JN157804,		Gammaproteobacteria (1236)	Enterobacteriaceae (543)	Escherichia (561)	Escherichia coli	Enterobacterales (91347)	Pseudomonadota (1224)	Escherichia_coli (562)		Bacteria (2)	-7.29906	-0.163584
NZ_CP040068.1	2019-06-25	0.516148	Larus sp.		feces	210031	USA: Alaska, Anchorage mudflats	pure culture	circular	61.1084	-150.001	USA,Alaska,Anchorage mudflats	IncC_1, JN157804,		Gammaproteobacteria (1236)	Enterobacteriaceae (543)	Escherichia (561)	Escherichia coli	Enterobacterales (91347)	Pseudomonadota (1224)	Escherichia_coli (562)		Bacteria (2)	5.13984	0.38233
NZ_CP040884.1	2019-06-22	0.522214	Homo sapiens		blood	145272	Norway		circular	64.5732	11.528	Norway	IncC_1, JN157804,		Gammaproteobacteria (1236)	Enterobacteriaceae (543)	Escherichia (561)	Escherichia coli	Enterobacterales (91347)	Pseudomonadota (1224)	Escherichia_coli (562)		Bacteria (2)	1.78037	4.60278
NZ_OQ750828.1	2023-06-05	0.521766				141594			circular				IncC_1, JN157804,		Gammaproteobacteria (1236)	Morganellaceae (1903414)	Providencia (586)	Providencia stuartii	Enterobacterales (91347)	Pseudomonadota (1224)	Providencia_stuartii (588)		Bacteria (2)	1.75578	4.58098
CP104923.1	2023-06-05	0.52567			In-house environment	157034	China	cell culture	circular	34.4118	86.0327	China	IncC_1, JN157804,		Gammaproteobacteria (1236)	Enterobacteriaceae (543)	Citrobacter (544)	Citrobacter portucalensis	Enterobacterales (91347)	Pseudomonadota (1224)	Citrobacter_portucalensis (1639133)		Bacteria (2)	5.39778	0.595967
NZ_CP097667.1	2022-05-31	0.523309	Homo sapiens			153479	China		circular	34.4118	86.0327	China	IncC_1, JN157804,		Gammaproteobacteria (1236)	Enterobacteriaceae (543)	Klebsiella (570)	Klebsiella pneumoniae	Enterobacterales (91347)	Pseudomonadota (1224)	Klebsiella_pneumoniae (573)		Bacteria (2)	-7.30119	-0.148206
NZ_CP097701.1	2022-05-31	0.506437	Homo sapiens			52275	China		circular	34.4118	86.0327	China	IncC_1, JN157804,		Gammaproteobacteria (1236)	Enterobacteriaceae (543)	Klebsiella (570)	Klebsiella pneumoniae	Enterobacterales (91347)	Pseudomonadota (1224)	Klebsiella_pneumoniae (573)		Bacteria (2)	-6.50772	-0.0151843
NZ_CP031297.1	2019-01-06	0.516204	Homo sapiens		blood	188230	Viet Nam: Ho Chi Minh city		circular	10.8044	106.694		IncC_1, JN157804,		Gammaproteobacteria (1236)	Enterobacteriaceae (543)	Escherichia (561)	Escherichia coli	Enterobacterales (91347)	Pseudomonadota (1224)	Escherichia_coli (562)		Bacteria (2)	1.98753	4.74191
NZ_CP031549.1	2018-08-23	0.521839	pig		feces	189020	China:Chongqing	cell culture	circular	29.5586	106.549	China,Chongqing	IncC_1, JN157804,		Gammaproteobacteria (1236)	Enterobacteriaceae (543)	Escherichia (561)	Escherichia coli	Enterobacterales (91347)	Pseudomonadota (1224)	Escherichia_coli (562)		Bacteria (2)	-7.28179	-0.141889
NZ_MZ606384.2	2021-11-18	0.519678				140133			circular				IncC_1, JN157804,		Gammaproteobacteria (1236)	Enterobacteriaceae (543)	Klebsiella (570)	Klebsiella pneumoniae	Enterobacterales (91347)	Pseudomonadota (1224)	Klebsiella_pneumoniae (573)		Bacteria (2)	1.75865	4.58205
NZ_CP031106.1	2018-07-26	0.519629	Giant panda		feces	131411	China:Sichuan	fece sample	circular	30.5	102.5	China,Sichuan	IncC_1, JN157804,		Gammaproteobacteria (1236)	Enterobacteriaceae (543)	Escherichia (561)	Escherichia coli	Enterobacterales (91347)	Pseudomonadota (1224)	Escherichia_coli (562)		Bacteria (2)	5.34466	0.547157
NZ_LT985243.1	2018-03-15	0.520884				159550			circular				IncC_1, JN157804,		Gammaproteobacteria (1236)	Enterobacteriaceae (543)	Escherichia (561)	Escherichia coli	Enterobacterales (91347)	Pseudomonadota (1224)	Escherichia_coli (562)		Bacteria (2)	5.20121	0.429471
NZ_CP029123.1	2018-05-02	0.519303				97471			circular				IncC_1, JN157804,		Gammaproteobacteria (1236)	Enterobacteriaceae (543)	Escherichia (561)	Escherichia coli	Enterobacterales (91347)	Pseudomonadota (1224)	Escherichia_coli (562)		Bacteria (2)	1.85267	4.65061
NZ_LT985244.1	2018-03-15	0.517887				85621			circular				IncC_1, JN157804,		Gammaproteobacteria (1236)	Enterobacteriaceae (543)	Escherichia (561)	Escherichia coli	Enterobacterales (91347)	Pseudomonadota (1224)	Escherichia_coli (562)		Bacteria (2)	5.14519	0.378399
NZ_LT985224.1	2018-03-15	0.512386				157838			circular				IncC_1, JN157804,		Gammaproteobacteria (1236)	Enterobacteriaceae (543)	Escherichia (561)	Escherichia coli	Enterobacterales (91347)	Pseudomonadota (1224)	Escherichia_coli (562)		Bacteria (2)	5.4064	0.595009
NZ_LT985250.1	2018-03-15	0.5179				211452			circular				IncC_1, JN157804, |IncN2_1, JF785549,	IncN MLST(-):repN(-);traJ(-);korA(-)	Gammaproteobacteria (1236)	Enterobacteriaceae (543)	Escherichia (561)	Escherichia coli	Enterobacterales (91347)	Pseudomonadota (1224)	Escherichia_coli (562)		Bacteria (2)	5.14292	0.37956
NZ_LT985253.1	2018-03-15	0.521345				157228			circular				IncC_1, JN157804,		Gammaproteobacteria (1236)	Enterobacteriaceae (543)	Escherichia (561)	Escherichia coli	Enterobacterales (91347)	Pseudomonadota (1224)	Escherichia_coli (562)		Bacteria (2)	5.20045	0.430708
NZ_LT985260.1	2018-03-15	0.521348				157225			circular				IncC_1, JN157804,		Gammaproteobacteria (1236)	Enterobacteriaceae (543)	Escherichia (561)	Escherichia coli	Enterobacterales (91347)	Pseudomonadota (1224)	Escherichia_coli (562)		Bacteria (2)	5.20801	0.437824
NZ_LT985228.1	2018-03-15	0.521341				157534			circular				IncC_1, JN157804,		Gammaproteobacteria (1236)	Enterobacteriaceae (543)	Escherichia (561)	Escherichia coli	Enterobacterales (91347)	Pseudomonadota (1224)	Escherichia_coli (562)		Bacteria (2)	5.21103	0.429931
NZ_LT985222.1	2018-03-15	0.530119				175038			circular				IncC_1, JN157804,		Gammaproteobacteria (1236)	Enterobacteriaceae (543)	Escherichia (561)	Escherichia coli	Enterobacterales (91347)	Pseudomonadota (1224)	Escherichia_coli (562)		Bacteria (2)	5.17314	0.402366
NZ_LT985258.1	2018-03-15	0.521335				157227			circular				IncC_1, JN157804,		Gammaproteobacteria (1236)	Enterobacteriaceae (543)	Escherichia (561)	Escherichia coli	Enterobacterales (91347)	Pseudomonadota (1224)	Escherichia_coli (562)		Bacteria (2)	5.19908	0.430044
NZ_LT985225.1	2018-03-15	0.531078				175317			circular				IncC_1, JN157804,		Gammaproteobacteria (1236)	Enterobacteriaceae (543)	Escherichia (561)	Escherichia coli	Enterobacterales (91347)	Pseudomonadota (1224)	Escherichia_coli (562)		Bacteria (2)	5.17124	0.405596
NZ_LT985220.1	2018-03-15	0.530668				174073			circular				IncC_1, JN157804,		Gammaproteobacteria (1236)	Enterobacteriaceae (543)	Escherichia (561)	Escherichia coli	Enterobacterales (91347)	Pseudomonadota (1224)	Escherichia_coli (562)		Bacteria (2)	5.17347	0.398871
NZ_CP029743.1	2018-06-16	0.514705				104555			circular				IncC_1, JN157804,		Gammaproteobacteria (1236)	Enterobacteriaceae (543)	Escherichia (561)	Escherichia coli	Enterobacterales (91347)	Pseudomonadota (1224)	Escherichia_coli (562)		Bacteria (2)	-6.7011	-0.0446199
NZ_CP021936.1	2017-06-22	0.519553				138340			circular				IncC_1, JN157804,		Gammaproteobacteria (1236)	Enterobacteriaceae (543)	Escherichia (561)	Escherichia coli	Enterobacterales (91347)	Pseudomonadota (1224)	Escherichia_coli (562)		Bacteria (2)	1.76656	4.59133
NZ_CP021536.1	2017-06-10	0.514331				244955			circular				IncC_1, JN157804, |IncFII_1, AY458016, |IncFIA_1, AP001918, |IncFIB(AP001918)_1, AP001918,	IncF RST(F36:A-:B1):FIA(1,6);FIB(1);FIC(-);FII(36);FIIK(-);FIIS(-);FIIY(-)	Gammaproteobacteria (1236)	Enterobacteriaceae (543)	Escherichia (561)	Escherichia coli	Enterobacterales (91347)	Pseudomonadota (1224)	Escherichia_coli (562)		Bacteria (2)	1.88538	4.67854
NZ_CP020056.1	2017-03-23	0.521336				136975			circular				IncC_1, JN157804,		Gammaproteobacteria (1236)	Enterobacteriaceae (543)	Escherichia (561)	Escherichia coli	Enterobacterales (91347)	Pseudomonadota (1224)	Escherichia_coli (562)		Bacteria (2)	1.75226	4.57885
NZ_CP020049.1	2017-03-23	0.520161				141885			circular				IncC_1, JN157804,		Gammaproteobacteria (1236)	Enterobacteriaceae (543)	Escherichia (561)	Escherichia coli	Enterobacterales (91347)	Pseudomonadota (1224)	Escherichia_coli (562)		Bacteria (2)	1.83204	4.6513
NZ_CP018956.1	2017-03-06	0.532485	Homo sapiens			216226	USA: Caguas		circular	18.24	-66.04		IncC_1, JN157804,		Gammaproteobacteria (1236)	Enterobacteriaceae (543)	Escherichia (561)	Escherichia coli	Enterobacterales (91347)	Pseudomonadota (1224)	Escherichia_coli (562)		Bacteria (2)	-0.324337	-0.349764
NZ_CP077964.1	2021-07-16	0.512682	Homo sapiens		urine	211006	Colombia: Bogota		circular	4.7	-74.08		IncC_1, JN157804,		Gammaproteobacteria (1236)	Morganellaceae (1903414)	Proteus (583)	Proteus mirabilis	Enterobacterales (91347)	Pseudomonadota (1224)	Proteus_mirabilis (584)		Bacteria (2)	5.29971	0.51299
NZ_CP015835.1	2016-09-09	0.519543	Homo sapiens		urine	137565	United Kingdom		circular	54.7024	-3.27658	United Kingdom	IncC_1, JN157804,		Gammaproteobacteria (1236)	Enterobacteriaceae (543)	Escherichia (561)	Escherichia coli	Enterobacterales (91347)	Pseudomonadota (1224)	Escherichia_coli (562)		Bacteria (2)	1.76536	4.59007
NZ_CP015139.1	2016-04-10	0.521271	Homo sapiens			186826	Thailand: Bangkok		circular	13.76	100.5		IncC_1, JN157804,		Gammaproteobacteria (1236)	Enterobacteriaceae (543)	Escherichia (561)	Escherichia coli	Enterobacterales (91347)	Pseudomonadota (1224)	Escherichia_coli (562)		Bacteria (2)	2.00417	4.74669
CP093454.1	2023-05-22	0.52741	Homo sapiens		Isolated from blood of an 54 years old female	164595	Chile: Metropolitan Region		circular	-33.5776	-70.6957	Chile,Metropolitan Region	IncC_1, JN157804,		Gammaproteobacteria (1236)	Enterobacteriaceae (543)	Klebsiella (570)	Klebsiella pneumoniae	Enterobacterales (91347)	Pseudomonadota (1224)	Klebsiella_pneumoniae (573)		Bacteria (2)	-7.28365	-0.145908
NZ_CP094993.1	2022-04-05	0.517307	Homo sapiens		intestine	174840	Russia: Moscow	Cell culture	circular	55.7507	37.6177	Russia,Moscow	IncC_1, JN157804,		Gammaproteobacteria (1236)	Enterobacteriaceae (543)	Klebsiella (570)	Klebsiella pneumoniae	Enterobacterales (91347)	Pseudomonadota (1224)	Klebsiella_pneumoniae (573)		Bacteria (2)	1.96488	4.72822
NZ_CP095781.1	2022-05-11	0.526296	Homo sapiens		venous catheter	363634	Italy: Bologna		circular	44.4912	11.3615		IncC_1, JN157804, |IncFII(K)_1, CP000648, |IncFIB(K)_1, JN233704,	IncF RST(K2:A-:B-):FIA(-);FIB(-);FIC(-);FII(-);FIIK(2);FIIS(-);FIIY(-)	Gammaproteobacteria (1236)	Enterobacteriaceae (543)	Klebsiella (570)	Klebsiella pneumoniae	Enterobacterales (91347)	Pseudomonadota (1224)	Klebsiella_pneumoniae (573)		Bacteria (2)	-0.354165	3.41425
NZ_CP010373.2	2015-01-21	0.528276	Homo sapiens		excreted bodily substance	193908	Colombia		circular	1.12	-77.16		IncC_1, JN157804,		Gammaproteobacteria (1236)	Enterobacteriaceae (543)	Escherichia (561)	Escherichia coli	Enterobacterales (91347)	Pseudomonadota (1224)	Escherichia_coli (562)		Bacteria (2)	5.32562	0.535602
NZ_CP095777.1	2022-05-03	0.523006	Homo sapiens		bronchial aspirate	363560	Italy: Bologna		circular	44.4912	11.3615		IncC_1, JN157804, |IncFIB(K)_1, JN233704, |IncFII(K)_1, CP000648,	IncF RST(K1:A-:B-):FIA(-);FIB(-);FIC(-);FII(-);FIIK(1);FIIS(-);FIIY(-)	Gammaproteobacteria (1236)	Enterobacteriaceae (543)	Klebsiella (570)	Klebsiella pneumoniae	Enterobacterales (91347)	Pseudomonadota (1224)	Klebsiella_pneumoniae (573)		Bacteria (2)	-0.320245	3.38733
NZ_CP095676.1	2022-04-21	0.468702	Homo sapiens		Wound swab	287607	Bangladesh: Dhaka	Pure culture one microbial species	circular	23.7594	90.3788	Bangladesh,Dhaka	IncC_1, JN157804,		Gammaproteobacteria (1236)	Morganellaceae (1903414)	Providencia (586)	Providencia stuartii	Enterobacterales (91347)	Pseudomonadota (1224)	Providencia_stuartii (588)		Bacteria (2)	-7.27546	-0.152533
NZ_CP095609.1	2022-04-21	0.505929	Homo sapiens		Wound swab	154399	Bangladesh: Dhaka	Pure culture one microbial species	circular	23.7594	90.3788	Bangladesh,Dhaka	IncC_1, JN157804,		Gammaproteobacteria (1236)	Enterobacteriaceae (543)	Klebsiella (570)	Klebsiella pneumoniae	Enterobacterales (91347)	Pseudomonadota (1224)	Klebsiella_pneumoniae (573)		Bacteria (2)	1.93255	4.7074
NZ_CP095658.1	2022-04-21	0.517676	Homo sapiens		urine	72329	Bangladesh: Dhaka	Pure culture one microbial species	circular	23.7594	90.3788	Bangladesh,Dhaka	IncC_1, JN157804,		Gammaproteobacteria (1236)	Enterobacteriaceae (543)	Klebsiella (570)	Klebsiella pneumoniae	Enterobacterales (91347)	Pseudomonadota (1224)	Klebsiella_pneumoniae (573)		Bacteria (2)	1.81156	4.61104
NZ_CP095599.1	2022-04-21	0.506606	Homo sapiens		Wound swab	174692	Bangladesh: Dhaka	Pure culture one microbial species	circular	23.7594	90.3788	Bangladesh,Dhaka	IncC_1, JN157804,		Gammaproteobacteria (1236)	Enterobacteriaceae (543)	Klebsiella (570)	Klebsiella pneumoniae	Enterobacterales (91347)	Pseudomonadota (1224)	Klebsiella_pneumoniae (573)		Bacteria (2)	1.95235	4.72255
NZ_CP095593.1	2022-04-21	0.46963	Homo sapiens		blood	296291	Bangladesh: Dhaka	Pure culture one microbial species	circular	23.7594	90.3788	Bangladesh,Dhaka	IncC_1, JN157804,		Gammaproteobacteria (1236)	Morganellaceae (1903414)	Providencia (586)	Providencia stuartii	Enterobacterales (91347)	Pseudomonadota (1224)	Providencia_stuartii (588)		Bacteria (2)	-7.27832	-0.15245
NZ_CP095597.1	2022-04-21	0.506473	Homo sapiens		Wound swab	173482	Bangladesh: Dhaka	Pure culture one microbial species	circular	23.7594	90.3788	Bangladesh,Dhaka	IncC_1, JN157804,		Gammaproteobacteria (1236)	Enterobacteriaceae (543)	Klebsiella (570)	Klebsiella pneumoniae	Enterobacterales (91347)	Pseudomonadota (1224)	Klebsiella_pneumoniae (573)		Bacteria (2)	1.93952	4.72227
NZ_CP095603.1	2022-04-21	0.508232	Homo sapiens		Wound swab	182773	Bangladesh: Dhaka	Pure culture one microbial species	circular	23.7594	90.3788	Bangladesh,Dhaka	IncC_1, JN157804,		Gammaproteobacteria (1236)	Enterobacteriaceae (543)	Escherichia (561)	Escherichia coli	Enterobacterales (91347)	Pseudomonadota (1224)	Escherichia_coli (562)		Bacteria (2)	1.96899	4.73175
NZ_CP095567.1	2022-04-21	0.506119	Homo sapiens		blood	173564	Bangladesh: Dhaka	Pure culture one microbial species	circular	23.7594	90.3788	Bangladesh,Dhaka	IncC_1, JN157804,		Gammaproteobacteria (1236)	Enterobacteriaceae (543)	Klebsiella (570)	Klebsiella pneumoniae	Enterobacterales (91347)	Pseudomonadota (1224)	Klebsiella_pneumoniae (573)		Bacteria (2)	1.93184	4.75428
NZ_CP095572.1	2022-04-21	0.512588	Homo sapiens		blood	196181	Bangladesh: Dhaka	Pure culture one microbial species	circular	23.7594	90.3788	Bangladesh,Dhaka	IncC_1, JN157804,		Gammaproteobacteria (1236)	Enterobacteriaceae (543)	Klebsiella (570)	Klebsiella pneumoniae	Enterobacterales (91347)	Pseudomonadota (1224)	Klebsiella_pneumoniae (573)		Bacteria (2)	-7.28285	-0.142827
NZ_CP095570.1	2022-04-21	0.516456	Homo sapiens		Wound swab	304659	Bangladesh: Dhaka	Pure culture one microbial species	circular	23.7594	90.3788	Bangladesh,Dhaka	IncC_1, JN157804, |IncFII(K)_1, CP000648, |IncFIB(K)_1, JN233704,	IncF RST(K19:A-:B-):FIA(-);FIB(-);FIC(-);FII(-);FIIK(19);FIIS(-);FIIY(-)	Gammaproteobacteria (1236)	Enterobacteriaceae (543)	Klebsiella (570)	Klebsiella pneumoniae	Enterobacterales (91347)	Pseudomonadota (1224)	Klebsiella_pneumoniae (573)		Bacteria (2)	0.907101	4.22503
NZ_CP095620.1	2022-04-21	0.506628	Homo sapiens		Wound swab	174558	Bangladesh: Dhaka	Pure culture one microbial species	circular	23.7594	90.3788	Bangladesh,Dhaka	IncC_1, JN157804,		Gammaproteobacteria (1236)	Enterobacteriaceae (543)	Klebsiella (570)	Klebsiella pneumoniae	Enterobacterales (91347)	Pseudomonadota (1224)	Klebsiella_pneumoniae (573)		Bacteria (2)	1.95809	4.73357
NZ_CP095588.1	2022-04-21	0.509566	Homo sapiens		blood	275980	Bangladesh: Dhaka	Pure culture one microbial species	circular	23.7594	90.3788	Bangladesh,Dhaka	IncC_1, JN157804, |IncFII_1, AY458016,	IncF RST(F2:A-:B-):FIA(-);FIB(-);FIC(-);FII(2);FIIK(-);FIIS(-);FIIY(-)	Gammaproteobacteria (1236)	Enterobacteriaceae (543)	Klebsiella (570)	Klebsiella pneumoniae	Enterobacterales (91347)	Pseudomonadota (1224)	Klebsiella_pneumoniae (573)		Bacteria (2)	-7.27128	-0.128438
NZ_CP119547.1	2023-03-21	0.522198	Homo sapiens		human	207362	USA: Virginia		circular	37.1232	-78.4928	USA,Virginia	IncC_1, JN157804,		Gammaproteobacteria (1236)	Morganellaceae (1903414)	Providencia (586)	Providencia stuartii	Enterobacterales (91347)	Pseudomonadota (1224)	Providencia_stuartii (588)		Bacteria (2)	5.17019	0.412967
NZ_CP119541.1	2023-03-21	0.516585	Homo sapiens		human	239161	USA: Virginia		circular	37.1232	-78.4928	USA,Virginia	IncC_1, JN157804,		Gammaproteobacteria (1236)	Morganellaceae (1903414)	Providencia (586)	Providencia stuartii	Enterobacterales (91347)	Pseudomonadota (1224)	Providencia_stuartii (588)		Bacteria (2)	5.14302	0.386623
NZ_CP119553.1	2023-03-21	0.516559	Homo sapiens		human	238333	USA: Virginia		circular	37.1232	-78.4928	USA,Virginia	IncC_1, JN157804,		Gammaproteobacteria (1236)	Morganellaceae (1903414)	Providencia (586)	Providencia stuartii	Enterobacterales (91347)	Pseudomonadota (1224)	Providencia_stuartii (588)		Bacteria (2)	5.1461	0.382807
NZ_CP114797.1	2022-12-29	0.518037			shrimp	180854	USA:OH		circular	40.2254	-82.6881	USA,OH	IncC_1, JN157804,		Gammaproteobacteria (1236)	Morganellaceae (1903414)	Providencia (586)	Providencia sp. 21OH12SH02B-Prov	Enterobacterales (91347)	Pseudomonadota (1224)	Providencia_sp._21OH12SH02B-Prov (3015951)		Bacteria (2)	1.99195	4.74564
NZ_CP097381.1	2022-05-25	0.525293	Homo sapiens			166313	China: Wenzhou	sputum	circular	28.0153	120.656	China,Wenzhou	IncC_1, JN157804,		Gammaproteobacteria (1236)	Morganellaceae (1903414)	Providencia (586)	Providencia stuartii	Enterobacterales (91347)	Pseudomonadota (1224)	Providencia_stuartii (588)		Bacteria (2)	-7.3016	-0.149627
NZ_MN380474.1	2021-04-28	0.513244				137081			circular				IncC_1, JN157804,		Gammaproteobacteria (1236)	Vibrionaceae (641)	Vibrio (662)	Vibrio parahaemolyticus	Vibrionales (135623)	Pseudomonadota (1224)	Vibrio_parahaemolyticus (670)		Bacteria (2)	5.34996	0.543462
NZ_CP055249.1	2020-06-25	0.512632	Homo sapiens		urine	143918	China:guangzhou		circular	23.13	113.28		IncC_1, JN157804,		Gammaproteobacteria (1236)	Enterobacteriaceae (543)	Citrobacter (544)	Citrobacter freundii	Enterobacterales (91347)	Pseudomonadota (1224)	Citrobacter_freundii (546)		Bacteria (2)	5.39985	0.60072
NZ_AP022377.1	2020-03-02	0.522886	Homo sapiens			152754	Japan:Saitama		circular	35.9754	139.416	Japan,Saitama	IncC_1, JN157804,		Gammaproteobacteria (1236)	Morganellaceae (1903414)	Providencia (586)	Providencia stuartii	Enterobacterales (91347)	Pseudomonadota (1224)	Providencia_stuartii (588)		Bacteria (2)	5.18499	0.423543
NZ_CP044075.1	2019-09-27	0.52621	Homo sapiens		clinical isolate	186363	USA: KY		circular	37.5726	-85.1551	USA,KY	IncC_1, JN157804,		Gammaproteobacteria (1236)	Morganellaceae (1903414)	Providencia (586)	Providencia stuartii	Enterobacterales (91347)	Pseudomonadota (1224)	Providencia_stuartii (588)		Bacteria (2)	-7.32836	-0.193275
NZ_CP029737.1	2018-06-16	0.520508				144970			circular				IncC_1, JN157804,		Gammaproteobacteria (1236)	Morganellaceae (1903414)	Providencia (586)	Providencia rettgeri	Enterobacterales (91347)	Pseudomonadota (1224)	Providencia_rettgeri (587)		Bacteria (2)	1.96801	4.73001
NZ_CP017055.1	2016-12-17	0.507114	Homo sapiens		urine	195378	USA: Maryland		circular	39.2833	-76.6131		IncC_1, JN157804,		Gammaproteobacteria (1236)	Morganellaceae (1903414)	Providencia (586)	Providencia stuartii	Enterobacterales (91347)	Pseudomonadota (1224)	Providencia_stuartii (588)		Bacteria (2)	1.97816	4.7173
NZ_CP095763.1	2022-04-25	0.517311	Homo sapiens		sputum	143840	China:Zhuhai		circular	22.28	113.58		IncC_1, JN157804,		Gammaproteobacteria (1236)	Enterobacteriaceae (543)	Klebsiella (570)	Klebsiella pneumoniae	Enterobacterales (91347)	Pseudomonadota (1224)	Klebsiella_pneumoniae (573)		Bacteria (2)	5.36238	0.542292
NZ_OL908906.1	2022-02-08	0.458329				239437			circular				IncC_1, JN157804,		Gammaproteobacteria (1236)	Morganellaceae (1903414)	Providencia (586)	Providencia rettgeri	Enterobacterales (91347)	Pseudomonadota (1224)	Providencia_rettgeri (587)		Bacteria (2)	5.40164	0.600516
NZ_AP024348.1	2023-05-11	0.519366				92251	Japan		circular	36.5748	139.239	Japan	IncC_1, JN157804,		Gammaproteobacteria (1236)	Enterobacteriaceae (543)	Salmonella (590)	Salmonella enterica	Enterobacterales (91347)	Pseudomonadota (1224)	Salmonella_enterica (28901)		Bacteria (2)	-6.70264	-0.0493104
NZ_CP028316.1	2019-01-02	0.519905	Homo sapiens			187594	USA:PA		circular	40.97	-77.7279	USA,PA	IncC_1, JN157804,		Gammaproteobacteria (1236)	Enterobacteriaceae (543)	Salmonella (590)	Salmonella enterica	Enterobacterales (91347)	Pseudomonadota (1224)	Salmonella_enterica (28901)		Bacteria (2)	0.211986	-2.21634
NZ_OQ420468.1	2023-05-02	0.504274				93348			circular				IncC_1, JN157804,		Gammaproteobacteria (1236)	Enterobacteriaceae (543)	Escherichia (561)	Escherichia coli	Enterobacterales (91347)	Pseudomonadota (1224)	Escherichia_coli (562)		Bacteria (2)	5.00167	0.300956
NZ_MW540821.1	2022-03-29	0.557097				175928			circular				IncC_1, JN157804,		Gammaproteobacteria (1236)	Enterobacteriaceae (543)	Escherichia (561)	Escherichia coli	Enterobacterales (91347)	Pseudomonadota (1224)	Escherichia_coli (562)		Bacteria (2)	-7.28502	-0.150892
NZ_OL389795.1	2022-02-14	0.519294				141055			circular				IncC_1, JN157804,		Gammaproteobacteria (1236)	Enterobacteriaceae (543)	Klebsiella (570)	Klebsiella pneumoniae	Enterobacterales (91347)	Pseudomonadota (1224)	Klebsiella_pneumoniae (573)		Bacteria (2)	1.76781	4.59773
NZ_CP085731.1	2021-11-03	0.52109	Homo sapiens		urine	170174	Czech Republic: Prague		circular	50.07	14.43		IncC_1, JN157804, |IncFII(K)_1, CP000648, |IncFIB(pQil)_1, JN233705,	IncF RST(K1:A-:B-):FIA(-);FIB(-);FIC(-);FII(-);FIIK(1);FIIS(-);FIIY(-)	Gammaproteobacteria (1236)	Enterobacteriaceae (543)	Klebsiella (570)	Klebsiella pneumoniae	Enterobacterales (91347)	Pseudomonadota (1224)	Klebsiella_pneumoniae (573)		Bacteria (2)	-1.13578	1.35552
NZ_MZ475707.1	2021-11-02	0.521577				100733			circular				IncC_1, JN157804,		Gammaproteobacteria (1236)	Enterobacteriaceae (543)	Klebsiella (570)	Klebsiella pneumoniae	Enterobacterales (91347)	Pseudomonadota (1224)	Klebsiella_pneumoniae (573)		Bacteria (2)	-6.08728	0.0913847
NZ_MT682138.1	2021-06-17	0.529592				190205			circular				IncC_1, JN157804,		Gammaproteobacteria (1236)	Enterobacteriaceae (543)	Escherichia (561)	Escherichia coli	Enterobacterales (91347)	Pseudomonadota (1224)	Escherichia_coli (562)		Bacteria (2)	5.16057	0.402829
NZ_CP070596.1	2021-02-26	0.50798	Homo sapiens		endotracheal cannula	102008	Czech Republic: Mstec Krlov		circular	50.2	15.28		IncC_1, JN157804,		Gammaproteobacteria (1236)	Enterobacteriaceae (543)	Klebsiella (570)	Klebsiella pneumoniae	Enterobacterales (91347)	Pseudomonadota (1224)	Klebsiella_pneumoniae (573)		Bacteria (2)	5.3264	0.563263
NZ_CP070578.1	2021-02-26	0.507975	Homo sapiens		pressure ulcer swab	102009	Czech Republic: Nymburk		circular	50.18	15.03		IncC_1, JN157804,		Gammaproteobacteria (1236)	Enterobacteriaceae (543)	Klebsiella (570)	Klebsiella pneumoniae	Enterobacterales (91347)	Pseudomonadota (1224)	Klebsiella_pneumoniae (573)		Bacteria (2)	5.34609	0.598126
NZ_MT560001.1	2020-08-04	0.525542				193802			circular				IncC_1, JN157804,		Gammaproteobacteria (1236)	Enterobacteriaceae (543)	Klebsiella (570)	Klebsiella pneumoniae	Enterobacterales (91347)	Pseudomonadota (1224)	Klebsiella_pneumoniae (573)		Bacteria (2)	-7.33502	-0.202348
NZ_MT560000.1	2020-08-04	0.526367				124795			circular				IncC_1, JN157804,		Gammaproteobacteria (1236)	Enterobacteriaceae (543)	Klebsiella (570)	Klebsiella pneumoniae	Enterobacterales (91347)	Pseudomonadota (1224)	Klebsiella_pneumoniae (573)		Bacteria (2)	-6.74611	-0.0660918
NZ_MT560003.1	2020-08-04	0.535162				147359			circular				IncC_1, JN157804,		Gammaproteobacteria (1236)	Enterobacteriaceae (543)	Salmonella (590)	Salmonella enterica	Enterobacterales (91347)	Pseudomonadota (1224)	Salmonella_enterica (28901)		Bacteria (2)	-6.79273	-0.091413
NZ_MT560002.1	2020-08-04	0.523325				153373			circular				IncC_1, JN157804,		Gammaproteobacteria (1236)	Morganellaceae (1903414)	Proteus (583)	Proteus mirabilis	Enterobacterales (91347)	Pseudomonadota (1224)	Proteus_mirabilis (584)		Bacteria (2)	-7.28722	-0.110646
NZ_MT559999.1	2020-08-04	0.525649				116633			circular				IncC_1, JN157804,		Gammaproteobacteria (1236)	Enterobacteriaceae (543)	Klebsiella (570)	Klebsiella pneumoniae	Enterobacterales (91347)	Pseudomonadota (1224)	Klebsiella_pneumoniae (573)		Bacteria (2)	-6.7324	-0.0590766
NZ_MT559998.1	2020-08-04	0.525891				180389			circular				IncC_1, JN157804,		Gammaproteobacteria (1236)	Enterobacteriaceae (543)	Citrobacter (544)	Citrobacter freundii	Enterobacterales (91347)	Pseudomonadota (1224)	Citrobacter_freundii (546)		Bacteria (2)	-7.33411	-0.200649
NZ_MT559997.1	2020-08-04	0.526051				167577			circular				IncC_1, JN157804,		Gammaproteobacteria (1236)	Enterobacteriaceae (543)	Escherichia (561)	Escherichia coli	Enterobacterales (91347)	Pseudomonadota (1224)	Escherichia_coli (562)		Bacteria (2)	-7.29938	-0.146384
NZ_MT559992.1	2020-08-04	0.529335				137087			circular				IncC_1, JN157804,		Gammaproteobacteria (1236)	Enterobacteriaceae (543)	Escherichia (561)	Escherichia coli	Enterobacterales (91347)	Pseudomonadota (1224)	Escherichia_coli (562)		Bacteria (2)	5.34501	0.550773
NZ_MT559986.1	2020-08-04	0.525851				160789			circular				IncC_1, JN157804,		Gammaproteobacteria (1236)	Enterobacteriaceae (543)	Escherichia (561)	Escherichia coli	Enterobacterales (91347)	Pseudomonadota (1224)	Escherichia_coli (562)		Bacteria (2)	-7.29509	-0.150553
NZ_MT559996.1	2020-08-04	0.518267				88958			circular				IncC_1, JN157804,		Gammaproteobacteria (1236)	Enterobacteriaceae (543)	Escherichia (561)	Escherichia coli	Enterobacterales (91347)	Pseudomonadota (1224)	Escherichia_coli (562)		Bacteria (2)	-6.67476	-0.0416231
NZ_MT559995.1	2020-08-04	0.530566				69554			circular				IncC_1, JN157804,		Gammaproteobacteria (1236)	Enterobacteriaceae (543)	Escherichia (561)	Escherichia coli	Enterobacterales (91347)	Pseudomonadota (1224)	Escherichia_coli (562)		Bacteria (2)	-6.62553	-0.0517317
NZ_MT559994.1	2020-08-04	0.525322				166437			circular				IncC_1, JN157804,		Gammaproteobacteria (1236)	Enterobacteriaceae (543)	Escherichia (561)	Escherichia coli	Enterobacterales (91347)	Pseudomonadota (1224)	Escherichia_coli (562)		Bacteria (2)	-7.28774	-0.137875
NZ_MT559993.1	2020-08-04	0.527213				110589			circular				IncC_1, JN157804,		Gammaproteobacteria (1236)	Enterobacteriaceae (543)	Escherichia (561)	Escherichia coli	Enterobacterales (91347)	Pseudomonadota (1224)	Escherichia_coli (562)		Bacteria (2)	-6.71666	-0.0662729
NZ_MT559990.1	2020-08-04	0.520237				93442			circular				IncC_1, JN157804,		Gammaproteobacteria (1236)	Enterobacteriaceae (543)	Escherichia (561)	Escherichia coli	Enterobacterales (91347)	Pseudomonadota (1224)	Escherichia_coli (562)		Bacteria (2)	-6.70225	-0.0499088
NZ_MT559991.1	2020-08-04	0.522246				157847			circular				IncC_1, JN157804,		Gammaproteobacteria (1236)	Enterobacteriaceae (543)	Escherichia (561)	Escherichia coli	Enterobacterales (91347)	Pseudomonadota (1224)	Escherichia_coli (562)		Bacteria (2)	-7.28707	-0.143432
NZ_MT559988.1	2020-08-04	0.523881				146625			circular				IncC_1, JN157804,		Gammaproteobacteria (1236)	Enterobacteriaceae (543)	Escherichia (561)	Escherichia coli	Enterobacterales (91347)	Pseudomonadota (1224)	Escherichia_coli (562)		Bacteria (2)	-7.26375	-0.121648
NZ_MT559987.1	2020-08-04	0.52085				89953			circular				IncC_1, JN157804,		Gammaproteobacteria (1236)	Enterobacteriaceae (543)	Escherichia (561)	Escherichia coli	Enterobacterales (91347)	Pseudomonadota (1224)	Escherichia_coli (562)		Bacteria (2)	-6.76308	-0.0751546
NZ_MT559985.1	2020-08-04	0.521755				247388			circular				IncC_1, JN157804, |IncFIA(HI1)_1, AF250878, |IncFIB(K)_1, JN233704,	IncF RST(F-:A18:B-):FIA(18);FIB(-);FIC(-);FII(-);FIIK(-);FIIS(-);FIIY(-)	Gammaproteobacteria (1236)	Enterobacteriaceae (543)	Escherichia (561)	Escherichia coli	Enterobacterales (91347)	Pseudomonadota (1224)	Escherichia_coli (562)		Bacteria (2)	-7.26209	-0.142058
NZ_MT559989.1	2020-08-04	0.525236				214513			circular				IncC_1, JN157804,		Gammaproteobacteria (1236)	Enterobacteriaceae (543)	Escherichia (561)	Escherichia coli	Enterobacterales (91347)	Pseudomonadota (1224)	Escherichia_coli (562)		Bacteria (2)	-7.29081	-0.145689
NZ_MT551208.1	2020-08-04	0.520937				139489			circular				IncC_1, JN157804,		Gammaproteobacteria (1236)	Enterobacteriaceae (543)	Escherichia (561)	Escherichia coli	Enterobacterales (91347)	Pseudomonadota (1224)	Escherichia_coli (562)		Bacteria (2)	-7.25673	-0.129208
NZ_MN310375.1	2020-08-04	0.518598				132407			circular				IncC_1, JN157804,		Gammaproteobacteria (1236)	Enterobacteriaceae (543)	Klebsiella (570)	Klebsiella quasipneumoniae	Enterobacterales (91347)	Pseudomonadota (1224)	Klebsiella_quasipneumoniae (1463165)		Bacteria (2)	1.78225	4.60245
NZ_MN604267.1	2020-08-04	0.521076				276695			circular				IncC_1, JN157804, |IncFIB(K)_1, JN233704,	IncF RST(F-:A-:B-):FIA(-);FIB(-);FIC(-);FII(-);FIIK(-);FIIS(-);FIIY(-)	Gammaproteobacteria (1236)	Enterobacteriaceae (543)	Salmonella (590)	Salmonella enterica	Enterobacterales (91347)	Pseudomonadota (1224)	Salmonella_enterica (28901)		Bacteria (2)	1.99632	4.7466
NZ_MN310369.1	2020-08-04	0.52389				154204			circular				IncC_1, JN157804,		Gammaproteobacteria (1236)	Enterobacteriaceae (543)	Klebsiella (570)	Klebsiella pneumoniae	Enterobacterales (91347)	Pseudomonadota (1224)	Klebsiella_pneumoniae (573)		Bacteria (2)	-7.29661	-0.149552
NZ_MN310378.1	2020-08-04	0.509575				181726			circular				IncC_1, JN157804,		Gammaproteobacteria (1236)	Enterobacteriaceae (543)	Klebsiella (570)	Klebsiella pneumoniae	Enterobacterales (91347)	Pseudomonadota (1224)	Klebsiella_pneumoniae (573)		Bacteria (2)	5.34255	0.552361
NZ_MN310370.1	2020-08-04	0.524519				154204			circular				IncC_1, JN157804,		Gammaproteobacteria (1236)	Enterobacteriaceae (543)	Klebsiella (570)	Klebsiella pneumoniae	Enterobacterales (91347)	Pseudomonadota (1224)	Klebsiella_pneumoniae (573)		Bacteria (2)	-7.29848	-0.149652
NZ_MN310377.1	2020-08-04	0.517285				90252			circular				IncC_1, JN157804,		Gammaproteobacteria (1236)	Enterobacteriaceae (543)	Klebsiella (570)	Klebsiella pneumoniae	Enterobacterales (91347)	Pseudomonadota (1224)	Klebsiella_pneumoniae (573)		Bacteria (2)	1.78497	4.59448
NZ_LC225353.1	2020-06-26	0.513733				150115			circular				IncC_1, JN157804,		Gammaproteobacteria (1236)	Vibrionaceae (641)	Photobacterium (657)	Photobacterium damselae	Vibrionales (135623)	Pseudomonadota (1224)	Photobacterium_damselae (38293)		Bacteria (2)	5.32885	0.533533
NZ_LC055503.1	2020-06-26	0.529022				160687			circular				IncC_1, JN157804,		Gammaproteobacteria (1236)	Enterobacteriaceae (543)	Klebsiella (570)	Klebsiella pneumoniae	Enterobacterales (91347)	Pseudomonadota (1224)	Klebsiella_pneumoniae (573)		Bacteria (2)	-7.32945	-0.1994
NZ_AP014611.1	2020-06-26	0.519958				169829			circular				IncC_1, JN157804,		Gammaproteobacteria (1236)	Yersiniaceae (1903411)	Serratia (613)	Serratia marcescens	Enterobacterales (91347)	Pseudomonadota (1224)	Serratia_marcescens (615)		Bacteria (2)	5.34501	0.54368
NZ_AP014939.1	2020-06-26	0.494996				166258			circular				IncC_1, JN157804,		Gammaproteobacteria (1236)	Enterobacteriaceae (543)	Citrobacter (544)	Citrobacter freundii	Enterobacterales (91347)	Pseudomonadota (1224)	Citrobacter_freundii (546)		Bacteria (2)	5.00139	0.310179
NZ_MK123268.1	2020-06-04	0.518846			retroculture	138997	Argentina		circular	-34.9965	-64.9673	Argentina	IncC_1, JN157804,		Gammaproteobacteria (1236)	Yersiniaceae (1903411)	Serratia (613)	Serratia marcescens	Enterobacterales (91347)	Pseudomonadota (1224)	Serratia_marcescens (615)		Bacteria (2)	1.74029	4.57112
NZ_MH476540.1	2020-06-03	0.510096			sputum	182450	China		circular	34.4118	86.0327	China	IncC_1, JN157804,		Gammaproteobacteria (1236)	Enterobacteriaceae (543)	Klebsiella (570)	Klebsiella pneumoniae	Enterobacterales (91347)	Pseudomonadota (1224)	Klebsiella_pneumoniae (573)		Bacteria (2)	5.30357	0.523253
NZ_MH917284.1	2020-06-03	0.524538				105977	China: Zhejiang		circular	29	120	China,Zhejiang	IncC_1, JN157804,		Gammaproteobacteria (1236)	Enterobacteriaceae (543)	Klebsiella (570)	Klebsiella pneumoniae	Enterobacterales (91347)	Pseudomonadota (1224)	Klebsiella_pneumoniae (573)		Bacteria (2)	-6.04681	0.103908
NZ_MH917285.1	2020-06-03	0.533081				205674	China: Guangdong		circular	23.1358	113.198	China,Guangdong	IncC_1, JN157804, |IncQ1_1, M28829,		Gammaproteobacteria (1236)	Enterobacteriaceae (543)	Klebsiella (570)	Klebsiella pneumoniae	Enterobacterales (91347)	Pseudomonadota (1224)	Klebsiella_pneumoniae (573)		Bacteria (2)	-7.33102	-0.123668
NZ_MF344574.1	2020-06-03	0.527997				152215	China		circular	34.4118	86.0327	China	IncC_1, JN157804,		Gammaproteobacteria (1236)	Enterobacteriaceae (543)	Enterobacter (547)	Enterobacter hormaechei	Enterobacterales (91347)	Pseudomonadota (1224)	Enterobacter_hormaechei (158836)		Bacteria (2)	-5.65869	0.217716
NZ_MF344572.1	2020-06-03	0.499394				167619	China		circular	34.4118	86.0327	China	IncC_1, JN157804,		Gammaproteobacteria (1236)	Enterobacteriaceae (543)	Enterobacter (547)	Enterobacter hormaechei	Enterobacterales (91347)	Pseudomonadota (1224)	Enterobacter_hormaechei (158836)		Bacteria (2)	5.48331	0.675163
NZ_MG764552.1	2020-06-03	0.512313				93441	China		circular	34.4118	86.0327	China	IncC_1, JN157804,		Gammaproteobacteria (1236)	Enterobacteriaceae (543)	Klebsiella (570)	Klebsiella pneumoniae	Enterobacterales (91347)	Pseudomonadota (1224)	Klebsiella_pneumoniae (573)		Bacteria (2)	-6.55153	-0.0274348
NZ_KR091911.1	2020-06-03	0.521523	Milvus migrans			187683	Germany		circular	51.0834	10.4234	Germany	IncC_1, JN157804,		Gammaproteobacteria (1236)	Enterobacteriaceae (543)	Salmonella (590)	Salmonella enterica	Enterobacterales (91347)	Pseudomonadota (1224)	Salmonella_enterica (28901)		Bacteria (2)	-7.29944	-0.166397
NZ_KM670336.1	2020-06-03	0.524106				174068			circular				IncC_1, JN157804,		Gammaproteobacteria (1236)	Enterobacteriaceae (543)	Salmonella (590)	Salmonella enterica	Enterobacterales (91347)	Pseudomonadota (1224)	Salmonella_enterica (28901)		Bacteria (2)	5.34736	0.554442
NZ_KP742988.1	2020-06-03	0.517136			stool	146129	India		circular	20.0095	64.4221	India	IncC_1, JN157804,		Gammaproteobacteria (1236)	Enterobacteriaceae (543)	Salmonella (590)	Salmonella enterica	Enterobacterales (91347)	Pseudomonadota (1224)	Salmonella_enterica (28901)		Bacteria (2)	1.96473	4.72812
NZ_KJ802405.1	2020-06-03	0.51936	Homo sapiens			147886			circular				IncC_1, JN157804,		Gammaproteobacteria (1236)	Morganellaceae (1903414)	Providencia (586)	Providencia stuartii	Enterobacterales (91347)	Pseudomonadota (1224)	Providencia_stuartii (588)		Bacteria (2)	1.70954	4.54286
NZ_KM083064.1	2020-06-03	0.510515				159635			circular				IncC_1, JN157804,		Gammaproteobacteria (1236)	Vibrionaceae (641)	Vibrio (662)	Vibrio cholerae	Vibrionales (135623)	Pseudomonadota (1224)	Vibrio_cholerae (666)		Bacteria (2)	5.37799	0.565505
NZ_KJ909290.1	2020-06-03	0.524669				152216			circular				IncC_1, JN157804,		Gammaproteobacteria (1236)	Aeromonadaceae (84642)	Aeromonas (642)	Aeromonas salmonicida	Aeromonadales (135624)	Pseudomonadota (1224)	Aeromonas_salmonicida (645)		Bacteria (2)	-7.25064	-0.112575
NZ_HQ023864.1	2020-06-03	0.53119	cattle			166530	USA		circular	39.7837	-100.446	USA	IncC_1, JN157804,		Gammaproteobacteria (1236)	Enterobacteriaceae (543)	Escherichia (561)	Escherichia coli	Enterobacterales (91347)	Pseudomonadota (1224)	Escherichia_coli (562)		Bacteria (2)	-7.28589	-0.162062
NZ_AP018145.1	2020-04-18	0.509924	Homo sapiens			201138	Myanmar:Yangon		circular	16.7788	96.149		IncC_1, JN157804,		Gammaproteobacteria (1236)	Enterobacteriaceae (543)	Escherichia (561)	Escherichia coli	Enterobacterales (91347)	Pseudomonadota (1224)	Escherichia_coli (562)		Bacteria (2)	1.98432	4.74236
NZ_AP018143.1	2020-04-18	0.506641	Homo sapiens			176026	Myanmar:Yangon		circular	16.7788	96.149		IncC_1, JN157804,		Gammaproteobacteria (1236)	Enterobacteriaceae (543)	Escherichia (561)	Escherichia coli	Enterobacterales (91347)	Pseudomonadota (1224)	Escherichia_coli (562)		Bacteria (2)	1.9453	4.72298
NZ_LT882699.1	2017-06-06	0.521106	Homo sapiens		wound sample	177037	Belgium		circular	50.6403	4.66671	Belgium	IncC_1, JN157804,		Gammaproteobacteria (1236)	Enterobacteriaceae (543)	Enterobacter (547)	Enterobacter cloacae	Enterobacterales (91347)	Pseudomonadota (1224)	Enterobacter_cloacae (550)		Bacteria (2)	5.17119	0.415659
NC_022522.2	2013-10-17	0.521966				167779			circular				IncC_1, JN157804, |IncQ1_1, M28829,		Gammaproteobacteria (1236)	Enterobacteriaceae (543)	Salmonella (590)	Salmonella enterica	Enterobacterales (91347)	Pseudomonadota (1224)	Salmonella_enterica (28901)		Bacteria (2)	5.18933	0.421375
NC_023898.1	2014-04-10	0.523712				170613			circular				IncC_1, JN157804,		Gammaproteobacteria (1236)	Enterobacteriaceae (543)	Klebsiella (570)	Klebsiella pneumoniae	Enterobacterales (91347)	Pseudomonadota (1224)	Klebsiella_pneumoniae (573)		Bacteria (2)	1.96305	4.71512
NC_023291.1	2014-01-06	0.513668				120572			circular				IncC_1, JN157804,		Gammaproteobacteria (1236)	Vibrionaceae (641)	Vibrio (662)	Vibrio cholerae	Vibrionales (135623)	Pseudomonadota (1224)	Vibrio_cholerae (666)		Bacteria (2)	5.34273	0.54541
NC_019380.1	2012-11-04	0.525087				165906			circular				IncC_1, JN157804,		Gammaproteobacteria (1236)	Aeromonadaceae (84642)	Aeromonas (642)	Aeromonas hydrophila	Aeromonadales (135624)	Pseudomonadota (1224)	Aeromonas_hydrophila (644)		Bacteria (2)	1.97884	4.723
NC_019375.1	2012-11-04	0.525119				180184			circular				IncC_1, JN157804, |IncR_1, DQ449578,		Gammaproteobacteria (1236)	Morganellaceae (1903414)	Providencia (586)	Providencia stuartii	Enterobacterales (91347)	Pseudomonadota (1224)	Providencia_stuartii (588)		Bacteria (2)	5.17001	0.392785
NC_019153.1	2012-11-03	0.518366				162746	Kenya		circular	1.44197	38.4314	Kenya	IncC_1, JN157804,		Gammaproteobacteria (1236)	Enterobacteriaceae (543)	Klebsiella (570)	Klebsiella pneumoniae	Enterobacterales (91347)	Pseudomonadota (1224)	Klebsiella_pneumoniae (573)		Bacteria (2)	1.7514	4.58625
NC_019066.1	2012-11-02	0.53113	chicken			161081	USA		circular	39.7837	-100.446	USA	IncC_1, JN157804,		Gammaproteobacteria (1236)	Enterobacteriaceae (543)	Escherichia (561)	Escherichia coli	Enterobacterales (91347)	Pseudomonadota (1224)	Escherichia_coli (562)		Bacteria (2)	-7.27575	-0.132643
NC_019065.1	2012-11-02	0.514657	cattle			135803	Chile		circular	-31.7613	-71.3188	Chile	IncC_1, JN157804,		Gammaproteobacteria (1236)	Enterobacteriaceae (543)	Escherichia (561)	Escherichia coli	Enterobacterales (91347)	Pseudomonadota (1224)	Escherichia_coli (562)		Bacteria (2)	5.33954	0.542142
NC_018994.1	2012-10-26	0.51038				195560			circular				IncC_1, JN157804,		Gammaproteobacteria (1236)	Enterobacteriaceae (543)	Escherichia (561)	Escherichia coli	Enterobacterales (91347)	Pseudomonadota (1224)	Escherichia_coli (562)		Bacteria (2)	1.96604	4.73774
NC_016974.1	2012-03-13	0.514396			blood	178277	Afghanistan		circular	33.768	66.2385	Afghanistan	IncC_1, JN157804,		Gammaproteobacteria (1236)	Morganellaceae (1903414)	Providencia (586)	Providencia stuartii	Enterobacterales (91347)	Pseudomonadota (1224)	Providencia_stuartii (588)		Bacteria (2)	-7.26386	-0.167476
NC_012693.1	2009-05-19	0.519041				158213			circular				IncC_1, JN157804,		Gammaproteobacteria (1236)	Enterobacteriaceae (543)	Salmonella (590)	Salmonella enterica	Enterobacterales (91347)	Pseudomonadota (1224)	Salmonella_enterica (28901)		Bacteria (2)	-7.29639	-0.148651
NC_009139.1	2007-03-23	0.509156				158038			circular				IncC_1, JN157804,		Gammaproteobacteria (1236)	Yersiniaceae (1903411)	Yersinia (629)	Yersinia ruckeri	Enterobacterales (91347)	Pseudomonadota (1224)	Yersinia_ruckeri (29486)		Bacteria (2)	5.30839	0.51777
NC_008612.1	2006-12-04	0.513722				150157			circular				IncC_1, JN157804,		Gammaproteobacteria (1236)	Vibrionaceae (641)	Photobacterium (657)	Photobacterium damselae	Vibrionales (135623)	Pseudomonadota (1224)	Photobacterium_damselae (38293)		Bacteria (2)	5.35053	0.565021
NC_008613.1	2006-12-04	0.517092				131520			circular				IncC_1, JN157804,		Gammaproteobacteria (1236)	Vibrionaceae (641)	Photobacterium (657)	Photobacterium damselae	Vibrionales (135623)	Pseudomonadota (1224)	Photobacterium_damselae (38293)		Bacteria (2)	5.34362	0.546426
NZ_CP087274.1	2022-04-14	0.51923			laboratory	140824	China	cell culture	circular	34.4118	86.0327	China	IncC_1, JN157804,		Gammaproteobacteria (1236)	Enterobacteriaceae (543)	Klebsiella (570)	Klebsiella pneumoniae	Enterobacterales (91347)	Pseudomonadota (1224)	Klebsiella_pneumoniae (573)		Bacteria (2)	1.7734	4.59899
CP070557.1	2021-02-25	0.510913	Homo sapiens		abscess	168105	Czech Republic: Koln		circular	50.01	15.19		IncC_1, JN157804,		Gammaproteobacteria (1236)	Enterobacteriaceae (543)	Citrobacter (544)	Citrobacter freundii	Enterobacterales (91347)	Pseudomonadota (1224)	Citrobacter_freundii (546)		Bacteria (2)	5.32547	0.532228
CP070541.1	2021-02-25	0.51073	Homo sapiens		endotracheal tube swab	47716	Czech Republic: Ostrov		not-set	50.31	12.96		IncC_1, JN157804,		Gammaproteobacteria (1236)	Enterobacteriaceae (543)	Citrobacter (544)	Citrobacter freundii	Enterobacterales (91347)	Pseudomonadota (1224)	Citrobacter_freundii (546)		Bacteria (2)	-6.57557	-0.042081
NZ_CP021206.1	2017-05-24	0.523315	Homo sapiens		blood	111688	China:Jining		circular	35.415	116.587		IncC_1, JN157804,		Gammaproteobacteria (1236)	Enterobacteriaceae (543)	Escherichia (561)	Escherichia coli	Enterobacterales (91347)	Pseudomonadota (1224)	Escherichia_coli (562)		Bacteria (2)	1.7851	4.59327
NZ_CP048797.1	2020-03-02	0.519343	Homo sapiens		blood	151684	Democratic Republic of the Congo: Kinshasa		circular	-4.4119	15.3		IncC_1, JN157804,		Gammaproteobacteria (1236)	Morganellaceae (1903414)	Providencia (586)	Providencia vermicola	Enterobacterales (91347)	Pseudomonadota (1224)	Providencia_vermicola (333965)		Bacteria (2)	1.76616	4.59236
NZ_CP006029.1	2015-01-21	0.526216	Homo sapiens		feces; clinical sample	64561	USA		circular	39.7837	-100.446	USA	IncC_1, JN157804,		Gammaproteobacteria (1236)	Enterobacteriaceae (543)	Escherichia (561)	Escherichia coli O145:H28 str. RM13514	Enterobacterales (91347)	Pseudomonadota (1224)	Escherichia_coli (562)	Escherichia_coli_O145:H28_str._RM13514 (1248902)	Bacteria (2)	-6.60218	-0.0443164
NZ_CP122581.1	2023-04-23	0.519042	Homo sapiens			176344	Taiwan		circular	23.5983	120.835	Taiwan	IncC_1, JN157804,		Gammaproteobacteria (1236)	Enterobacteriaceae (543)	Klebsiella (570)	Klebsiella pneumoniae	Enterobacterales (91347)	Pseudomonadota (1224)	Klebsiella_pneumoniae (573)		Bacteria (2)	-5.6784	0.220332
NZ_CP122569.1	2023-04-23	0.519126	Homo sapiens			177113	Taiwan		circular	23.5983	120.835	Taiwan	IncC_1, JN157804,		Gammaproteobacteria (1236)	Enterobacteriaceae (543)	Klebsiella (570)	Klebsiella pneumoniae	Enterobacterales (91347)	Pseudomonadota (1224)	Klebsiella_pneumoniae (573)		Bacteria (2)	-5.67649	0.222055
NZ_CP110892.1	2022-11-23	0.524046	Homo sapiens		urine	211224	China		circular	29.86	121.56		IncC_1, JN157804, |IncFII(Cf)_1, CP056911,	IncF RST(F-:A-:B-):FIA(-);FIB(-);FIC(-);FII(-);FIIK(-);FIIS(~3);FIIY(-)	Gammaproteobacteria (1236)	Enterobacteriaceae (543)	Citrobacter (544)	Citrobacter freundii	Enterobacterales (91347)	Pseudomonadota (1224)	Citrobacter_freundii (546)		Bacteria (2)	1.78758	4.23811
NZ_CP045459.1	2020-03-21	0.527109			meat	89619	Taiwan: Linkou		circular	24.91	121.3		IncC_1, JN157804,		Gammaproteobacteria (1236)	Enterobacteriaceae (543)	Salmonella (590)	Salmonella enterica	Enterobacterales (91347)	Pseudomonadota (1224)	Salmonella_enterica (28901)		Bacteria (2)	-6.35353	-0.0816492
NZ_CP045510.1	2020-03-21	0.527747			meat	90966	Taiwan: Linkou		circular	24.91	121.3		IncC_1, JN157804,		Gammaproteobacteria (1236)	Enterobacteriaceae (543)	Salmonella (590)	Salmonella enterica	Enterobacterales (91347)	Pseudomonadota (1224)	Salmonella_enterica (28901)		Bacteria (2)	-6.35621	-0.0810905
NZ_CP045462.1	2020-03-21	0.527802			meat	90138	Taiwan: Linkou		circular	24.91	121.3		IncC_1, JN157804,		Gammaproteobacteria (1236)	Enterobacteriaceae (543)	Salmonella (590)	Salmonella enterica	Enterobacterales (91347)	Pseudomonadota (1224)	Salmonella_enterica (28901)		Bacteria (2)	-6.35346	-0.077935
NZ_CP045520.1	2020-03-21	0.527802	Homo sapiens		clinical	90138	Taiwan: Linkou		circular	24.91	121.3		IncC_1, JN157804,		Gammaproteobacteria (1236)	Enterobacteriaceae (543)	Salmonella (590)	Salmonella enterica	Enterobacterales (91347)	Pseudomonadota (1224)	Salmonella_enterica (28901)		Bacteria (2)	-6.35997	-0.0781308
NZ_CP045517.1	2020-03-21	0.525082	Homo sapiens		clinical	86794	Taiwan: Linkou		circular	24.91	121.3		IncC_1, JN157804,		Gammaproteobacteria (1236)	Enterobacteriaceae (543)	Salmonella (590)	Salmonella enterica	Enterobacterales (91347)	Pseudomonadota (1224)	Salmonella_enterica (28901)		Bacteria (2)	-6.38075	-0.078153
NZ_CP086448.1	2022-03-31	0.519661	Homo sapiens		stool	189866	Switzerland		circular	46.7986	8.23197	Switzerland	IncC_1, JN157804,		Gammaproteobacteria (1236)	Enterobacteriaceae (543)	Klebsiella (570)	Klebsiella pneumoniae	Enterobacterales (91347)	Pseudomonadota (1224)	Klebsiella_pneumoniae (573)		Bacteria (2)	-7.30735	-0.173107
NZ_CP086417.1	2022-03-31	0.525564	Homo sapiens		stool	156512	Switzerland		circular	46.7986	8.23197	Switzerland	IncC_1, JN157804,		Gammaproteobacteria (1236)	Enterobacteriaceae (543)	Klebsiella (570)	Klebsiella pneumoniae	Enterobacterales (91347)	Pseudomonadota (1224)	Klebsiella_pneumoniae (573)		Bacteria (2)	-7.30341	-0.17301
NZ_CP086440.1	2022-03-31	0.525354	Homo sapiens		stool	167626	Switzerland		circular	46.7986	8.23197	Switzerland	IncC_1, JN157804,		Gammaproteobacteria (1236)	Enterobacteriaceae (543)	Klebsiella (570)	Klebsiella pneumoniae	Enterobacterales (91347)	Pseudomonadota (1224)	Klebsiella_pneumoniae (573)		Bacteria (2)	-7.3167	-0.177396
NZ_CP049113.1	2023-04-11	0.52038				183610	China:Shandong		circular	36.88	118.73		IncC_1, JN157804,		Gammaproteobacteria (1236)	Enterobacteriaceae (543)	Escherichia (561)	Escherichia coli	Enterobacterales (91347)	Pseudomonadota (1224)	Escherichia_coli (562)		Bacteria (2)	5.4786	0.66648
NZ_CP049111.1	2023-04-11	0.486834				436531	China:Shandong		circular	36.88	118.73		IncC_1, JN157804, |IncN_1, AY046276, |IncHI2A_1, BX664015, |IncHI2_1, BX664015,	IncN MLST(-):repN(1);traJ(-);korA(-)|IncHI2 DLST(3):smr0018(3);smr0199(2)	Gammaproteobacteria (1236)	Enterobacteriaceae (543)	Escherichia (561)	Escherichia coli	Enterobacterales (91347)	Pseudomonadota (1224)	Escherichia_coli (562)		Bacteria (2)	-12.2768	-0.302163
NZ_CP046773.1	2020-01-02	0.517103	Missing		wound	131705	USA		circular	39.7837	-100.446	USA	IncC_1, JN157804,		Gammaproteobacteria (1236)	Vibrionaceae (641)	Vibrio (662)	Vibrio alginolyticus	Vibrionales (135623)	Pseudomonadota (1224)	Vibrio_alginolyticus (663)		Bacteria (2)	5.33899	0.555045
NC_021815.1	2013-07-22	0.517427			chicken breast	221009	USA:NY		circular	43.1562	-75.845	USA,NY	IncC_1, JN157804,		Gammaproteobacteria (1236)	Enterobacteriaceae (543)	Salmonella (590)	Salmonella enterica subsp. enterica serovar Typhimurium var. 5- str. CFSAN001921	Enterobacterales (91347)	Pseudomonadota (1224)	Salmonella_enterica (28901)	Salmonella_enterica_subsp._enterica_serovar_Typhimurium_var._5-_str._CFSAN001921 (1271862)	Bacteria (2)	0.225989	-2.21105
NZ_CP110518.1	2023-04-04	0.525719			natural water sources close by farm or community	112292	Thailand: Ratchaburi		circular	13.53	99.81		IncC_1, JN157804,		Gammaproteobacteria (1236)	Enterobacteriaceae (543)	Klebsiella (570)	Klebsiella pneumoniae	Enterobacterales (91347)	Pseudomonadota (1224)	Klebsiella_pneumoniae (573)		Bacteria (2)	-6.71247	-0.0538791
NZ_CP110527.1	2023-04-04	0.524165			natural water sources close by farm or community	98221	Thailand: Ratchaburi		linear	13.53	99.81		IncC_1, JN157804,		Gammaproteobacteria (1236)	Enterobacteriaceae (543)	Klebsiella (570)	Klebsiella pneumoniae	Enterobacterales (91347)	Pseudomonadota (1224)	Klebsiella_pneumoniae (573)		Bacteria (2)	-6.69452	-0.0420021
NZ_CP086224.1	2022-04-22	0.526515	Homo sapiens		urine	62813	China: Zhejiang		circular	29	120	China,Zhejiang	IncC_1, JN157804,		Gammaproteobacteria (1236)	Enterobacteriaceae (543)	Escherichia (561)	Escherichia coli	Enterobacterales (91347)	Pseudomonadota (1224)	Escherichia_coli (562)		Bacteria (2)	-6.58609	0.00402565
NZ_CP095164.1	2022-04-15	0.533457	Anguilla marmorata			152284	South Korea: Gyeonggi-do		circular	37.1995	126.831		IncC_1, JN157804,		Gammaproteobacteria (1236)	Hafniaceae (1903412)	Edwardsiella (635)	Edwardsiella anguillarum	Enterobacterales (91347)	Pseudomonadota (1224)	Edwardsiella_anguillarum (1821960)		Bacteria (2)	5.32744	0.529169
NZ_CP060954.1	2022-03-16	0.511288	Homo sapiens		urine	168756	China: Hangzhou		circular	30.249	120.205	China,Hangzhou	IncC_1, JN157804,		Gammaproteobacteria (1236)	Enterobacteriaceae (543)	Escherichia (561)	Escherichia coli	Enterobacterales (91347)	Pseudomonadota (1224)	Escherichia_coli (562)		Bacteria (2)	5.38448	0.586553
NZ_CP049291.1	2021-07-28	0.514555	Homo sapiens		urine	182177	China:Shanghai		circular	31.2171	121.444		IncC_1, JN157804, |IncFIB(K)_1, JN233704,	IncF RST(F-:A-:B-):FIA(-);FIB(-);FIC(-);FII(-);FIIK(-);FIIS(-);FIIY(-)	Gammaproteobacteria (1236)	Enterobacteriaceae (543)	Enterobacter (547)	Enterobacter hormaechei	Enterobacterales (91347)	Pseudomonadota (1224)	Enterobacter_hormaechei (158836)		Bacteria (2)	5.47143	0.666454
NZ_CP071026.1	2021-03-06	0.512209	Homo sapiens			186213	Netherlands	Chromosome	circular	52.238	5.53461	Netherlands	IncC_1, JN157804,		Gammaproteobacteria (1236)	Enterobacteriaceae (543)	Enterobacter (547)	Enterobacter hormaechei	Enterobacterales (91347)	Pseudomonadota (1224)	Enterobacter_hormaechei (158836)		Bacteria (2)	5.01973	0.325971
NZ_CP047703.1	2020-12-11	0.519684			Rectal	150505	Canada:Ontario		circular	43.6532	-79.3832		IncC_1, JN157804,		Gammaproteobacteria (1236)	Enterobacteriaceae (543)	Klebsiella (570)	Klebsiella pneumoniae	Enterobacterales (91347)	Pseudomonadota (1224)	Klebsiella_pneumoniae (573)		Bacteria (2)	1.97637	4.73136
NZ_CP053192.1	2020-05-13	0.511433			beef burger	129016	Egypt: Qena		circular	25.41	32.39		IncC_1, JN157804,		Gammaproteobacteria (1236)	Enterobacteriaceae (543)	Enterobacter (547)	Enterobacter hormaechei	Enterobacterales (91347)	Pseudomonadota (1224)	Enterobacter_hormaechei (158836)		Bacteria (2)	1.95489	4.71448
NZ_CP047353.1	2020-03-04	0.512634			a anal swab sample of swine origin	168512	China: Nantong, jiangsu province		circular	31.41	120.11		IncC_1, JN157804,		Gammaproteobacteria (1236)	Morganellaceae (1903414)	Proteus (583)	Proteus mirabilis	Enterobacterales (91347)	Pseudomonadota (1224)	Proteus_mirabilis (584)		Bacteria (2)	5.40766	0.613811
NZ_CP047345.1	2020-03-04	0.512324			a nose swab sample of swine origin	171206	China: Nantong, jiangsu province		circular	31.41	120.11		IncC_1, JN157804,		Gammaproteobacteria (1236)	Morganellaceae (1903414)	Proteus (583)	Proteus vulgaris	Enterobacterales (91347)	Pseudomonadota (1224)	Proteus_vulgaris (585)		Bacteria (2)	5.4105	0.616089
NZ_CP047421.1	2020-01-16	0.512133	poultry		stool	149553	Tanzania		circular	-6.16	39.2		IncC_1, JN157804,		Gammaproteobacteria (1236)	Shewanellaceae (267890)	Shewanella (22)	Shewanella algae	Alteromonadales (135622)	Pseudomonadota (1224)	Shewanella_algae (38313)		Bacteria (2)	1.9706	4.73477
NZ_CP038466.1	2019-04-09	0.525222				165134	China:Hunan	cell culture	circular	27.6662	111.749	China,Hunan	IncC_1, JN157804,		Gammaproteobacteria (1236)	Aeromonadaceae (84642)	Aeromonas (642)	Aeromonas hydrophila	Aeromonadales (135624)	Pseudomonadota (1224)	Aeromonas_hydrophila (644)		Bacteria (2)	-7.30166	-0.149101
NZ_CP025275.1	2019-03-12	0.525797	Bovine		bovine hide	125113	USA: BIFSCo Region 5		linear	39.7837	-100.446	USA	IncC_1, JN157804,		Gammaproteobacteria (1236)	Enterobacteriaceae (543)	Salmonella (590)	Salmonella enterica subsp. enterica serovar Newport str. USDA-ARS-USMARC-1923	Enterobacterales (91347)	Pseudomonadota (1224)	Salmonella_enterica (28901)	Salmonella_enterica_subsp._enterica_serovar_Newport_str._USDA-ARS-USMARC-1923 (1454616)	Bacteria (2)	-6.75642	-0.0723073
NZ_CP031573.1	2019-02-08	0.524532	Homo sapiens		Rectal swab	164095	Missing		circular				IncC_1, JN157804,		Gammaproteobacteria (1236)	Enterobacteriaceae (543)	Enterobacter (547)	Enterobacter hormaechei	Enterobacterales (91347)	Pseudomonadota (1224)	Enterobacter_hormaechei (158836)		Bacteria (2)	1.97786	4.73179
NZ_CP025242.1	2019-02-07	0.525925	Bovine		ground beef	98400	USA: BIFSCo Region 8		circular	39.7837	-100.446	USA	IncC_1, JN157804,		Gammaproteobacteria (1236)	Enterobacteriaceae (543)	Salmonella (590)	Salmonella enterica subsp. enterica serovar Newport str. USDA-ARS-USMARC-1929	Enterobacterales (91347)	Pseudomonadota (1224)	Salmonella_enterica (28901)	Salmonella_enterica_subsp._enterica_serovar_Newport_str._USDA-ARS-USMARC-1929 (1454622)	Bacteria (2)	-6.71941	-0.0617001
NZ_CP025240.1	2019-02-07	0.521493	Bovine		bovine peripheral lymph node	146581	USA: BIFSCo Region 2		circular	39.7837	-100.446	USA	IncC_1, JN157804,		Gammaproteobacteria (1236)	Enterobacteriaceae (543)	Salmonella (590)	Salmonella enterica subsp. enterica serovar Newport str. USDA-ARS-USMARC-1928	Enterobacterales (91347)	Pseudomonadota (1224)	Salmonella_enterica (28901)	Salmonella_enterica_subsp._enterica_serovar_Newport_str._USDA-ARS-USMARC-1928 (1454621)	Bacteria (2)	-7.27809	-0.141339
NZ_CP025231.1	2019-02-07	0.519034	Bovine		bovine hide	158213	USA: BIFSCo Region 2		circular	39.7837	-100.446	USA	IncC_1, JN157804,		Gammaproteobacteria (1236)	Enterobacteriaceae (543)	Salmonella (590)	Salmonella enterica subsp. enterica serovar Newport str. USDA-ARS-USMARC-1924	Enterobacterales (91347)	Pseudomonadota (1224)	Salmonella_enterica (28901)	Salmonella_enterica_subsp._enterica_serovar_Newport_str._USDA-ARS-USMARC-1924 (1454617)	Bacteria (2)	-7.28042	-0.143313
NZ_CP031362.1	2019-01-02	0.511685	chicken		cecum	190543	Brazil:Santa Catarina		circular	-27.0547	-52.3706		IncC_1, JN157804,		Gammaproteobacteria (1236)	Enterobacteriaceae (543)	Salmonella (590)	Salmonella enterica	Enterobacterales (91347)	Pseudomonadota (1224)	Salmonella_enterica (28901)		Bacteria (2)	0.226268	-2.21324
NZ_CP031576.1	2018-08-22	0.525179	Homo sapiens		Rectal swab	160309	Missing		circular				IncC_1, JN157804,		Gammaproteobacteria (1236)	Enterobacteriaceae (543)	Enterobacter (547)	Enterobacter hormaechei	Enterobacterales (91347)	Pseudomonadota (1224)	Enterobacter_hormaechei (158836)		Bacteria (2)	2.01311	4.75077
NZ_CP030077.1	2018-07-13	0.512217	Homo sapiens		sptum	170955	China:Shandong		circular	35.11	114.12		IncC_1, JN157804,		Gammaproteobacteria (1236)	Enterobacteriaceae (543)	Enterobacter (547)	Enterobacter hormaechei	Enterobacterales (91347)	Pseudomonadota (1224)	Enterobacter_hormaechei (158836)		Bacteria (2)	5.39105	0.583225
NZ_CP028814.1	2018-04-24	0.518815	catfish			135268	USA:Mississippi	whole organism	circular	32.9716	-89.7348	USA,Mississippi	IncC_1, JN157804,		Gammaproteobacteria (1236)	Hafniaceae (1903412)	Edwardsiella (635)	Edwardsiella ictaluri	Enterobacterales (91347)	Pseudomonadota (1224)	Edwardsiella_ictaluri (67780)		Bacteria (2)	5.32761	0.527862
NZ_CP022359.1	2017-07-14	0.518222	Homo sapiens			193338	France: Kremlin-Bicetre	Bile sample	circular	48.8089	2.35683	France,Kremlin-Bicetre	IncC_1, JN157804,		Gammaproteobacteria (1236)	Shewanellaceae (267890)	Shewanella (22)	Shewanella bicestrii	Alteromonadales (135622)	Pseudomonadota (1224)	Shewanella_bicestrii (2018305)		Bacteria (2)	5.37376	0.566735
NZ_CP032192.1	2018-09-19	0.515437				159356			circular				IncC_1, JN157804,		Gammaproteobacteria (1236)	Enterobacteriaceae (543)	Salmonella (590)	Salmonella enterica	Enterobacterales (91347)	Pseudomonadota (1224)	Salmonella_enterica (28901)		Bacteria (2)	1.97311	4.73509
NZ_CP051400.1	2021-01-02	0.520193			bovine	183507	USA:AZ		circular	34.3953	-111.763	USA,AZ	IncC_1, JN157804,		Gammaproteobacteria (1236)	Enterobacteriaceae (543)	Salmonella (590)	Salmonella enterica	Enterobacterales (91347)	Pseudomonadota (1224)	Salmonella_enterica (28901)		Bacteria (2)	-7.27806	-0.142679
NZ_CP051316.1	2021-01-02	0.532271			bovine	170832	USA:TN		circular	35.773	-86.282	USA,TN	IncC_1, JN157804,		Gammaproteobacteria (1236)	Enterobacteriaceae (543)	Salmonella (590)	Salmonella enterica	Enterobacterales (91347)	Pseudomonadota (1224)	Salmonella_enterica (28901)		Bacteria (2)	-7.3125	-0.160061
NZ_CP051395.1	2021-01-02	0.522809			bovine	155923	USA:AZ		circular	34.3953	-111.763	USA,AZ	IncC_1, JN157804,		Gammaproteobacteria (1236)	Enterobacteriaceae (543)	Salmonella (590)	Salmonella enterica	Enterobacterales (91347)	Pseudomonadota (1224)	Salmonella_enterica (28901)		Bacteria (2)	-7.34141	-0.206157
NZ_CP051308.1	2021-01-02	0.531295			bovine	154276	USA:TN		circular	35.773	-86.282	USA,TN	IncC_1, JN157804,		Gammaproteobacteria (1236)	Enterobacteriaceae (543)	Salmonella (590)	Salmonella enterica	Enterobacterales (91347)	Pseudomonadota (1224)	Salmonella_enterica (28901)		Bacteria (2)	-7.29336	-0.164638
NZ_CP051426.1	2021-01-02	0.520032			bovine	188725	USA:TN		circular	35.773	-86.282	USA,TN	IncC_1, JN157804,		Gammaproteobacteria (1236)	Enterobacteriaceae (543)	Salmonella (590)	Salmonella enterica	Enterobacterales (91347)	Pseudomonadota (1224)	Salmonella_enterica (28901)		Bacteria (2)	-7.27502	-0.139982
NZ_CP051397.1	2021-01-02	0.520067			bovine	191208	USA:AZ		circular	34.3953	-111.763	USA,AZ	IncC_1, JN157804,		Gammaproteobacteria (1236)	Enterobacteriaceae (543)	Salmonella (590)	Salmonella enterica	Enterobacterales (91347)	Pseudomonadota (1224)	Salmonella_enterica (28901)		Bacteria (2)	-7.27922	-0.139378
NZ_CP051387.1	2021-01-02	0.519436			turkey	131331	USA:MO		linear	38.7605	-92.5618	USA,MO	IncC_1, JN157804,		Gammaproteobacteria (1236)	Enterobacteriaceae (543)	Salmonella (590)	Salmonella enterica	Enterobacterales (91347)	Pseudomonadota (1224)	Salmonella_enterica (28901)		Bacteria (2)	-6.73854	-0.0663713
NZ_CP051373.1	2021-01-02	0.518641			bovine	122954	USA:MO		linear	38.7605	-92.5618	USA,MO	IncC_1, JN157804,		Gammaproteobacteria (1236)	Enterobacteriaceae (543)	Salmonella (590)	Salmonella enterica	Enterobacterales (91347)	Pseudomonadota (1224)	Salmonella_enterica (28901)		Bacteria (2)	-6.76693	-0.092191
NZ_CP051357.1	2021-01-02	0.526135			swine	161620	USA:MO		circular	38.7605	-92.5618	USA,MO	IncC_1, JN157804,		Gammaproteobacteria (1236)	Enterobacteriaceae (543)	Salmonella (590)	Salmonella enterica	Enterobacterales (91347)	Pseudomonadota (1224)	Salmonella_enterica (28901)		Bacteria (2)	-7.2971	-0.15712
NZ_CP051403.1	2021-01-02	0.531419			bovine	102040	USA:TN		circular	35.773	-86.282	USA,TN	IncC_1, JN157804,		Gammaproteobacteria (1236)	Enterobacteriaceae (543)	Salmonella (590)	Salmonella enterica	Enterobacterales (91347)	Pseudomonadota (1224)	Salmonella_enterica (28901)		Bacteria (2)	-6.6979	-0.0466614
NZ_CP051319.1	2021-01-02	0.522914			bovine	170814	USA:NC		circular	35.673	-79.0393	USA,NC	IncC_1, JN157804,		Gammaproteobacteria (1236)	Enterobacteriaceae (543)	Salmonella (590)	Salmonella enterica	Enterobacterales (91347)	Pseudomonadota (1224)	Salmonella_enterica (28901)		Bacteria (2)	-7.29469	-0.155629
NZ_AP019818.1	2020-03-04	0.501067	Homo sapiens			136816	Japan:Osaka		circular	34.6938	135.501	Japan,Osaka	IncC_1, JN157804,		Gammaproteobacteria (1236)	Enterobacteriaceae (543)	Enterobacter (547)	Enterobacter hormaechei	Enterobacterales (91347)	Pseudomonadota (1224)	Enterobacter_hormaechei (158836)		Bacteria (2)	5.10511	0.387514
NZ_CP011540.1	2016-03-17	0.530672	Homo sapiens			174066	France		circular	46.6034	1.88833	France	IncC_1, JN157804,		Gammaproteobacteria (1236)	Enterobacteriaceae (543)	Klebsiella (570)	Klebsiella aerogenes	Enterobacterales (91347)	Pseudomonadota (1224)	Klebsiella_aerogenes (548)		Bacteria (2)	5.15941	0.384956
NZ_CP016013.1	2016-12-18	0.517998			raw almond kernel butter	130039	USA:CA		circular	36.7015	-118.756	USA,CA	IncC_1, JN157804,		Gammaproteobacteria (1236)	Enterobacteriaceae (543)	Salmonella (590)	Salmonella enterica	Enterobacterales (91347)	Pseudomonadota (1224)	Salmonella_enterica (28901)		Bacteria (2)	-6.89167	-0.0984341
NZ_CP027043.1	2018-12-06	0.528041	Homo sapiens		stool	192771	Greece: Athens		circular	38.03	23.79		IncC_1, JN157804,		Gammaproteobacteria (1236)	Enterobacteriaceae (543)	Klebsiella (570)	Klebsiella pneumoniae	Enterobacterales (91347)	Pseudomonadota (1224)	Klebsiella_pneumoniae (573)		Bacteria (2)	5.33902	0.541985
NZ_CP006661.1	2015-01-21	0.519226	Homo sapiens		hospital patients	140825	USA		circular	40.423	-98.7372		IncC_1, JN157804,		Gammaproteobacteria (1236)	Enterobacteriaceae (543)	Klebsiella (570)	Klebsiella pneumoniae	Enterobacterales (91347)	Pseudomonadota (1224)	Klebsiella_pneumoniae (573)		Bacteria (2)	1.76996	4.59533
NZ_CP048384.1	2020-02-20	0.524576			environment	190655	Switzerland	cell culture	circular	46.7986	8.23197	Switzerland	IncC_1, JN157804, |IncQ1_1, M28829,		Gammaproteobacteria (1236)	Enterobacteriaceae (543)	Citrobacter (544)	Citrobacter freundii	Enterobacterales (91347)	Pseudomonadota (1224)	Citrobacter_freundii (546)		Bacteria (2)	5.15462	0.396078
NZ_CP029802.1	2018-06-19	0.527941	Homo sapiens		pus	90137	Taiwan		circular	24.94	121.2		IncC_1, JN157804,		Gammaproteobacteria (1236)	Enterobacteriaceae (543)	Salmonella (590)	Salmonella enterica	Enterobacterales (91347)	Pseudomonadota (1224)	Salmonella_enterica (28901)		Bacteria (2)	-6.3579	-0.0793514
NZ_CP020913.1	2018-04-28	0.515096	Homo sapiens		stool	119867	USA: BIFSCo Region 8		circular	39.7837	-100.446	USA	IncC_1, JN157804,		Gammaproteobacteria (1236)	Enterobacteriaceae (543)	Salmonella (590)	Salmonella enterica subsp. enterica serovar Montevideo str. CDC 2010K-0257	Enterobacterales (91347)	Pseudomonadota (1224)	Salmonella_enterica (28901)	Salmonella_enterica_subsp._enterica_serovar_Montevideo_str._CDC_2010K-0257 (1454613)	Bacteria (2)	1.87281	4.65617
NC_017645.1	2012-05-04	0.525861	porcine		porcine neonatal diarrhea	160573	USA		circular	39.7837	-100.446	USA	IncC_1, JN157804,		Gammaproteobacteria (1236)	Enterobacteriaceae (543)	Escherichia (561)	Escherichia coli UMNK88	Enterobacterales (91347)	Pseudomonadota (1224)	Escherichia_coli (562)	Escherichia_coli_UMNK88 (696406)	Bacteria (2)	-7.28581	-0.155802
NC_009140.1	2007-03-23	0.528177				176473			circular				IncC_1, JN157804,		Gammaproteobacteria (1236)	Enterobacteriaceae (543)	Salmonella (590)	Salmonella enterica subsp. enterica serovar Newport str. SL254	Enterobacterales (91347)	Pseudomonadota (1224)	Salmonella_enterica (28901)	Salmonella_enterica_subsp._enterica_serovar_Newport_str._SL254 (423368)	Bacteria (2)	-7.29201	-0.157037
NZ_CP119121.1	2023-03-10	0.520215			EQA test strain	124387	Denmark		circular	56.2098	9.30008	Denmark	IncC_1, JN157804,		Gammaproteobacteria (1236)	Enterobacteriaceae (543)	Escherichia (561)	Escherichia coli	Enterobacterales (91347)	Pseudomonadota (1224)	Escherichia_coli (562)		Bacteria (2)	1.767	4.58974
NZ_CP118945.1	2023-03-10	0.51029	Homo sapiens			193000	China:Zhejiang	cell culture	circular	29	120	China,Zhejiang	IncC_1, JN157804,		Gammaproteobacteria (1236)	Aeromonadaceae (84642)	Aeromonas (642)	Aeromonas hydrophila	Aeromonadales (135624)	Pseudomonadota (1224)	Aeromonas_hydrophila (644)		Bacteria (2)	5.42569	0.61109
NZ_CP084543.1	2022-02-20	0.513668	Homo sapiens		sputum	145051	China: Zhujiang Hospital	Single strain	circular	23.0842	113.266	China,Zhujiang Hospital	IncC_1, JN157804,		Gammaproteobacteria (1236)	Enterobacteriaceae (543)	Klebsiella (570)	Klebsiella michiganensis	Enterobacterales (91347)	Pseudomonadota (1224)	Klebsiella_michiganensis (1134687)		Bacteria (2)	5.29393	0.503201
NZ_CP084417.1	2022-02-20	0.513661	Homo sapiens		sputum	145051	China: Zhujiang Hospital	Single strain	circular	23.0842	113.266	China,Zhujiang Hospital	IncC_1, JN157804,		Gammaproteobacteria (1236)	Enterobacteriaceae (543)	Klebsiella (570)	Klebsiella michiganensis	Enterobacterales (91347)	Pseudomonadota (1224)	Klebsiella_michiganensis (1134687)		Bacteria (2)	5.34009	0.546655
NZ_CP033514.1	2018-11-12	0.519115				171829		mixed culture	circular				IncC_1, JN157804,		Gammaproteobacteria (1236)	Vibrionaceae (641)	Vibrio (662)	Vibrio cholerae	Vibrionales (135623)	Pseudomonadota (1224)	Vibrio_cholerae (666)		Bacteria (2)	5.31596	0.520345
NZ_CP107062.1	2023-02-27	0.51955	Homo sapiens		Clinical 2	137594	Iran: Tabriz		circular	38.0962	46.2738		IncC_1, JN157804,		Gammaproteobacteria (1236)	Enterobacteriaceae (543)	Escherichia (561)	Escherichia coli	Enterobacterales (91347)	Pseudomonadota (1224)	Escherichia_coli (562)		Bacteria (2)	1.77669	4.59951
NZ_CP080423.1	2023-02-22	0.517911			food producing animal	214427	Netherlands		circular	52.368	4.9036		IncC_1, JN157804,		Gammaproteobacteria (1236)	Enterobacteriaceae (543)	Salmonella (590)	Salmonella enterica	Enterobacterales (91347)	Pseudomonadota (1224)	Salmonella_enterica (28901)		Bacteria (2)	0.237913	-2.25215
NZ_CP080424.1	2023-02-22	0.517895			food producing animal	214418	Netherlands		circular	52.368	4.9036		IncC_1, JN157804,		Gammaproteobacteria (1236)	Enterobacteriaceae (543)	Salmonella (590)	Salmonella enterica	Enterobacterales (91347)	Pseudomonadota (1224)	Salmonella_enterica (28901)		Bacteria (2)	0.233736	-2.24917
NZ_CP080427.1	2023-02-22	0.517903			poultry meat	214320	Netherlands		circular	52.368	4.9036		IncC_1, JN157804,		Gammaproteobacteria (1236)	Enterobacteriaceae (543)	Salmonella (590)	Salmonella enterica	Enterobacterales (91347)	Pseudomonadota (1224)	Salmonella_enterica (28901)		Bacteria (2)	0.23831	-2.25218
NZ_CP080425.1	2023-02-22	0.518136			poultry meat	209580	Netherlands		circular	52.368	4.9036		IncC_1, JN157804,		Gammaproteobacteria (1236)	Enterobacteriaceae (543)	Salmonella (590)	Salmonella enterica	Enterobacterales (91347)	Pseudomonadota (1224)	Salmonella_enterica (28901)		Bacteria (2)	0.237636	-2.25294
NZ_CP080428.1	2023-02-22	0.517948			poultry meat	212338	Netherlands		circular	52.368	4.9036		IncC_1, JN157804,		Gammaproteobacteria (1236)	Enterobacteriaceae (543)	Salmonella (590)	Salmonella enterica	Enterobacterales (91347)	Pseudomonadota (1224)	Salmonella_enterica (28901)		Bacteria (2)	0.237614	-2.2575
NZ_CP080426.1	2023-02-22	0.517912			poultry meat	212341	Netherlands		circular	52.368	4.9036		IncC_1, JN157804,		Gammaproteobacteria (1236)	Enterobacteriaceae (543)	Salmonella (590)	Salmonella enterica	Enterobacterales (91347)	Pseudomonadota (1224)	Salmonella_enterica (28901)		Bacteria (2)	0.241821	-2.25865
NZ_OP378640.1	2023-02-20	0.528545				192871			circular				IncC_1, JN157804,		Gammaproteobacteria (1236)	Enterobacteriaceae (543)	Klebsiella (570)	Klebsiella michiganensis	Enterobacterales (91347)	Pseudomonadota (1224)	Klebsiella_michiganensis (1134687)		Bacteria (2)	5.09077	0.33826
NZ_CP117732.1	2023-02-18	0.520083	Homo sapiens		skin	178660	USA		circular	39.7837	-100.446	USA	IncC_1, JN157804,		Gammaproteobacteria (1236)	Enterobacteriaceae (543)	Klebsiella (570)	Klebsiella grimontii	Enterobacterales (91347)	Pseudomonadota (1224)	Klebsiella_grimontii (2058152)		Bacteria (2)	5.08493	0.345002
NZ_CP053663.1	2023-02-16	0.517758	Homo sapiens		respiratory tract specimen	340412	China: Zhengzhou	sputum	circular	34.7592	113.652	China,Zhengzhou	IncC_1, JN157804, |Col156_1, NC_009781, |IncFIB(AP001918)_1, AP001918, |IncFIA_1, AP001918, |IncFII(pRSB107)_1, AJ851089,	IncF RST(F1:A-:B66):FIA(1,6);FIB(66);FIC(3?);FII(1);FIIK(-);FIIS(-);FIIY(-)	Gammaproteobacteria (1236)	Enterobacteriaceae (543)	Escherichia (561)	Escherichia coli	Enterobacterales (91347)	Pseudomonadota (1224)	Escherichia_coli (562)		Bacteria (2)	5.50057	0.692734
NZ_OL804390.1	2022-02-08	0.523478				251130			circular				IncC_1, JN157804, |IncFIA(HI1)_1, AF250878, |IncFII(K)_1, CP000648,	IncF RST(F-:A-:B-):FIA(~21);FIB(-);FIC(-);FII(-);FIIK(3?);FIIS(-);FIIY(-)	Gammaproteobacteria (1236)	Enterobacteriaceae (543)	Klebsiella (570)	Klebsiella pneumoniae	Enterobacterales (91347)	Pseudomonadota (1224)	Klebsiella_pneumoniae (573)		Bacteria (2)	5.35256	0.549381
NZ_CP117223.1	2023-02-15	0.519226				140825	USA	whole organism	circular	39.7837	-100.446	USA	IncC_1, JN157804,		Gammaproteobacteria (1236)	Enterobacteriaceae (543)	Klebsiella (570)	Klebsiella pneumoniae	Enterobacterales (91347)	Pseudomonadota (1224)	Klebsiella_pneumoniae (573)		Bacteria (2)	1.7518	4.57696
NZ_CP053670.1	2023-02-15	0.517636	Homo sapiens		respiratory tract specimen	190180	China: Zhengzhou	sputum	circular	34.7592	113.652	China,Zhengzhou	IncC_1, JN157804,		Gammaproteobacteria (1236)	Enterobacteriaceae (543)	Klebsiella (570)	Klebsiella pneumoniae	Enterobacterales (91347)	Pseudomonadota (1224)	Klebsiella_pneumoniae (573)		Bacteria (2)	5.48506	0.674655
NZ_OU015324.1	2021-05-12	0.522261	Homo sapiens		feces	123084	Australia		circular	-24.7761	134.755	Australia	IncC_1, JN157804,		Gammaproteobacteria (1236)	Enterobacteriaceae (543)	Salmonella (590)	Salmonella enterica	Enterobacterales (91347)	Pseudomonadota (1224)	Salmonella_enterica (28901)		Bacteria (2)	-6.74752	0.0671563
NZ_OU015341.1	2021-05-12	0.522615	Homo sapiens		feces	133718	Australia		circular	-24.7761	134.755	Australia	IncC_1, JN157804,		Gammaproteobacteria (1236)	Enterobacteriaceae (543)	Salmonella (590)	Salmonella enterica	Enterobacterales (91347)	Pseudomonadota (1224)	Salmonella_enterica (28901)		Bacteria (2)	-6.76433	0.102048
NZ_CP009410.1	2020-04-20	0.519471			ground turkey	132146	USA:CA		circular	36.7015	-118.756	USA,CA	IncC_1, JN157804,		Gammaproteobacteria (1236)	Enterobacteriaceae (543)	Salmonella (590)	Salmonella enterica	Enterobacterales (91347)	Pseudomonadota (1224)	Salmonella_enterica (28901)		Bacteria (2)	-6.74411	-0.0673474
NZ_CP009414.1	2020-04-20	0.524781			chicken breast	164924	USA:NM		circular	34.5708	-105.993	USA,NM	IncC_1, JN157804,		Gammaproteobacteria (1236)	Enterobacteriaceae (543)	Salmonella (590)	Salmonella enterica	Enterobacterales (91347)	Pseudomonadota (1224)	Salmonella_enterica (28901)		Bacteria (2)	-7.27472	-0.14834
NZ_CP009413.1	2020-04-20	0.532005			ground turkey	175517	USA:NM		circular	34.5708	-105.993	USA,NM	IncC_1, JN157804,		Gammaproteobacteria (1236)	Enterobacteriaceae (543)	Salmonella (590)	Salmonella enterica	Enterobacterales (91347)	Pseudomonadota (1224)	Salmonella_enterica (28901)		Bacteria (2)	-7.28766	-0.150787
NZ_CP009411.1	2020-04-20	0.521442			ground turkey	166496	USA:MD		circular	39.5162	-76.9382	USA,MD	IncC_1, JN157804,		Gammaproteobacteria (1236)	Enterobacteriaceae (543)	Salmonella (590)	Salmonella enterica	Enterobacterales (91347)	Pseudomonadota (1224)	Salmonella_enterica (28901)		Bacteria (2)	-7.2872	-0.147178
NZ_CP009412.1	2020-04-20	0.519829			ground turkey	103586	USA:CO		circular	38.7252	-105.608	USA,CO	IncC_1, JN157804,		Gammaproteobacteria (1236)	Enterobacteriaceae (543)	Salmonella (590)	Salmonella enterica	Enterobacterales (91347)	Pseudomonadota (1224)	Salmonella_enterica (28901)		Bacteria (2)	-6.81847	-0.0869643
NZ_CP050727.1	2020-04-08	0.520836	Homo sapiens		Diarrheal patient	147578	China:Shanghai		circular	31.23	121.47		IncC_1, JN157804,		Gammaproteobacteria (1236)	Enterobacteriaceae (543)	Salmonella (590)	Salmonella enterica	Enterobacterales (91347)	Pseudomonadota (1224)	Salmonella_enterica (28901)		Bacteria (2)	-6.82088	0.294659
NZ_CP035548.1	2020-03-17	0.519211	Homo sapiens		stool	153015	Mexico: Yucatan		circular	20.4	-89.13		IncC_1, JN157804,		Gammaproteobacteria (1236)	Enterobacteriaceae (543)	Salmonella (590)	Salmonella enterica	Enterobacterales (91347)	Pseudomonadota (1224)	Salmonella_enterica (28901)		Bacteria (2)	-7.10477	-0.114502
NZ_CP041172.1	2019-07-02	0.534159			human feces	153516	China:Shanghai		circular	31.22	121.1		IncC_1, JN157804,		Gammaproteobacteria (1236)	Enterobacteriaceae (543)	Salmonella (590)	Salmonella enterica	Enterobacterales (91347)	Pseudomonadota (1224)	Salmonella_enterica (28901)		Bacteria (2)	-6.78033	-0.0903052
NZ_CP014775.1	2016-05-28	0.530718				198307	USA		circular	38.9847	-77.0947		IncC_1, JN157804,		Gammaproteobacteria (1236)	Aeromonadaceae (84642)	Aeromonas (642)	Aeromonas veronii	Aeromonadales (135624)	Pseudomonadota (1224)	Aeromonas_veronii (654)		Bacteria (2)	-7.33693	-0.202179
NZ_AP014634.1	2022-01-31	0.522256				179881	Japan:Ehime		circular	33.6014	132.819	Japan,Ehime	IncC_1, JN157804,		Gammaproteobacteria (1236)	Enterobacteriaceae (543)	Salmonella (590)	Salmonella enterica	Enterobacterales (91347)	Pseudomonadota (1224)	Salmonella_enterica (28901)		Bacteria (2)	-6.82377	0.290374
NZ_MZ475700.1	2021-11-02	0.523614				103857			circular				IncC_1, JN157804,		Gammaproteobacteria (1236)	Enterobacteriaceae (543)	Klebsiella (570)	Klebsiella pneumoniae	Enterobacterales (91347)	Pseudomonadota (1224)	Klebsiella_pneumoniae (573)		Bacteria (2)	-6.0906	0.0903858
NZ_CP011429.1	2015-05-18	0.515721	Homo sapiens		blood-culture	156323	Mexico: Yucatan		circular	20.57	-89.39		IncC_1, JN157804,		Gammaproteobacteria (1236)	Enterobacteriaceae (543)	Salmonella (590)	Salmonella enterica	Enterobacterales (91347)	Pseudomonadota (1224)	Salmonella_enterica (28901)		Bacteria (2)	-7.16734	-0.130461
NZ_CP009563.1	2015-03-04	0.529526	Gallus gallus		chicken (Gallus gallus)	80098			circular				IncC_1, JN157804,		Gammaproteobacteria (1236)	Enterobacteriaceae (543)	Salmonella (590)	Salmonella enterica subsp. enterica serovar Newport str. CVM 21538	Enterobacterales (91347)	Pseudomonadota (1224)	Salmonella_enterica (28901)	Salmonella_enterica_subsp._enterica_serovar_Newport_str._CVM_21538 (796731)	Bacteria (2)	-6.66502	-0.0487079
NZ_CP009564.1	2015-03-04	0.520401	Sus scrofa domesticus		swine	120340			circular				IncC_1, JN157804,		Gammaproteobacteria (1236)	Enterobacteriaceae (543)	Salmonella (590)	Salmonella enterica subsp. enterica serovar Newport str. CVM 21550	Enterobacterales (91347)	Pseudomonadota (1224)	Salmonella_enterica (28901)	Salmonella_enterica_subsp._enterica_serovar_Newport_str._CVM_21550 (796733)	Bacteria (2)	-6.76694	-0.0797806
NZ_CP114802.1	2023-01-16	0.52588			shrimp	163408	USA:OH		circular	40.2254	-82.6881	USA,OH	IncC_1, JN157804,		Gammaproteobacteria (1236)	Enterobacteriaceae (543)	Citrobacter (544)	Citrobacter sp. 21OH12SH02A-Citro	Enterobacterales (91347)	Pseudomonadota (1224)	Citrobacter_sp._21OH12SH02A-Citro (3015952)		Bacteria (2)	5.36075	0.558914
NZ_ON209154.1	2022-12-05	0.51715				169270			circular				IncC_1, JN157804,		Gammaproteobacteria (1236)	Enterobacteriaceae (543)	Enterobacter (547)	Enterobacter chengduensis	Enterobacterales (91347)	Pseudomonadota (1224)	Enterobacter_chengduensis (2494701)		Bacteria (2)	2.00556	4.75539
NZ_ON209151.1	2022-12-05	0.512907				196872			circular				IncC_1, JN157804,		Gammaproteobacteria (1236)	Enterobacteriaceae (543)	Enterobacter (547)	Enterobacter chengduensis	Enterobacterales (91347)	Pseudomonadota (1224)	Enterobacter_chengduensis (2494701)		Bacteria (2)	2.02752	4.7692
NZ_CP115724.1	2023-02-06	0.501232				140871	Germany: Greifswald		circular	54.0958	13.3815	Germany,Greifswald	IncC_1, JN157804,		Gammaproteobacteria (1236)	Enterobacteriaceae (543)	Citrobacter (544)	Citrobacter braakii	Enterobacterales (91347)	Pseudomonadota (1224)	Citrobacter_braakii (57706)		Bacteria (2)	4.09415	-5.73377
NZ_OL988825.1	2022-09-05	0.50497				190960			circular				IncC_1, JN157804,		Gammaproteobacteria (1236)	Enterobacteriaceae (543)	Citrobacter (544)	Citrobacter portucalensis	Enterobacterales (91347)	Pseudomonadota (1224)	Citrobacter_portucalensis (1639133)		Bacteria (2)	-7.34252	-0.200864
NZ_MT720905.1	2021-04-12	0.5154				147957			circular				IncC_1, JN157804,		Gammaproteobacteria (1236)	Enterobacteriaceae (543)	Escherichia (561)	Escherichia coli K-12	Enterobacterales (91347)	Pseudomonadota (1224)	Escherichia_coli (562)	Escherichia_coli_K-12 (83333)	Bacteria (2)	5.316	0.520036
NZ_KY014466.1	2020-08-04	0.523734				156677			circular				IncC_1, JN157804,		Gammaproteobacteria (1236)	Vibrionaceae (641)	Vibrio (662)	Vibrio vulnificus	Vibrionales (135623)	Pseudomonadota (1224)	Vibrio_vulnificus (672)		Bacteria (2)	5.3459	0.548576
NZ_KY014465.1	2020-08-01	0.520251				136475			circular				IncC_1, JN157804,		Gammaproteobacteria (1236)	Vibrionaceae (641)	Vibrio (662)	Vibrio parahaemolyticus	Vibrionales (135623)	Pseudomonadota (1224)	Vibrio_parahaemolyticus (670)		Bacteria (2)	-7.28671	-0.14139
NZ_KY014464.1	2020-08-01	0.519466				156867			circular				IncC_1, JN157804,		Gammaproteobacteria (1236)	Vibrionaceae (641)	Vibrio (662)	Vibrio parahaemolyticus	Vibrionales (135623)	Pseudomonadota (1224)	Vibrio_parahaemolyticus (670)		Bacteria (2)	5.28645	0.500452
NZ_MK770642.1	2020-06-04	0.518661	Homo sapiens		feces	147979			circular				IncC_1, JN157804,		Gammaproteobacteria (1236)	Enterobacteriaceae (543)	Klebsiella (570)	Klebsiella pneumoniae	Enterobacterales (91347)	Pseudomonadota (1224)	Klebsiella_pneumoniae (573)		Bacteria (2)	-7.28123	-0.145253
NZ_MH760469.1	2020-06-03	0.509769			stool	179850			circular				IncC_1, JN157804,		Gammaproteobacteria (1236)	Enterobacteriaceae (543)	Salmonella (590)	Salmonella enterica	Enterobacterales (91347)	Pseudomonadota (1224)	Salmonella_enterica (28901)		Bacteria (2)	-7.21942	-0.131114
NZ_MH105050.1	2020-06-03	0.516683			fecal sample	216895	China		circular	34.4118	86.0327	China	IncC_1, JN157804, |IncX3_1, JN247852,		Gammaproteobacteria (1236)	Enterobacteriaceae (543)	Salmonella (590)	Salmonella enterica	Enterobacterales (91347)	Pseudomonadota (1224)	Salmonella_enterica (28901)		Bacteria (2)	-7.28559	-0.136633
NZ_MG764534.1	2020-06-03	0.527473			urinary specimen	167895	France		circular	46.6034	1.88833	France	IncC_1, JN157804,		Gammaproteobacteria (1236)	Enterobacteriaceae (543)	Klebsiella (570)	Klebsiella aerogenes	Enterobacterales (91347)	Pseudomonadota (1224)	Klebsiella_aerogenes (548)		Bacteria (2)	5.16841	0.403816
NZ_MF497432.1	2020-06-03	0.514543			shrimp	133742	China		circular	34.4118	86.0327	China	IncC_1, JN157804,		Gammaproteobacteria (1236)	Vibrionaceae (641)	Vibrio (662)	Vibrio alginolyticus	Vibrionales (135623)	Pseudomonadota (1224)	Vibrio_alginolyticus (663)		Bacteria (2)	5.33568	0.537641
NZ_KY887595.1	2020-06-03	0.519899				233057			circular				IncC_1, JN157804,		Gammaproteobacteria (1236)	Enterobacteriaceae (543)	Escherichia (561)	Escherichia coli	Enterobacterales (91347)	Pseudomonadota (1224)	Escherichia_coli (562)		Bacteria (2)	-7.29047	-0.148568
NZ_KY887590.1	2020-06-03	0.516159				228517			circular				IncC_1, JN157804, |IncY_1, K02380,		Gammaproteobacteria (1236)	Enterobacteriaceae (543)	Escherichia (561)	Escherichia coli	Enterobacterales (91347)	Pseudomonadota (1224)	Escherichia_coli (562)		Bacteria (2)	-7.29854	-0.154854
NZ_KY887596.1	2020-06-03	0.525353				165169			circular				IncC_1, JN157804,		Gammaproteobacteria (1236)	Enterobacteriaceae (543)	Escherichia (561)	Escherichia coli	Enterobacterales (91347)	Pseudomonadota (1224)	Escherichia_coli (562)		Bacteria (2)	5.40012	0.59176
NZ_KY887591.1	2020-06-03	0.516142				188855			circular				IncC_1, JN157804,		Gammaproteobacteria (1236)	Enterobacteriaceae (543)	Escherichia (561)	Escherichia coli	Enterobacterales (91347)	Pseudomonadota (1224)	Escherichia_coli (562)		Bacteria (2)	-7.32487	-0.0867378
NZ_KY887594.1	2020-06-03	0.519612				215528			circular				IncC_1, JN157804,		Gammaproteobacteria (1236)	Enterobacteriaceae (543)	Klebsiella (570)	Klebsiella pneumoniae	Enterobacterales (91347)	Pseudomonadota (1224)	Klebsiella_pneumoniae (573)		Bacteria (2)	-7.3376	-0.189785
NZ_KY887593.1	2020-06-03	0.531874				200459			circular				IncC_1, JN157804,		Gammaproteobacteria (1236)	Enterobacteriaceae (543)	Citrobacter (544)	Citrobacter freundii	Enterobacterales (91347)	Pseudomonadota (1224)	Citrobacter_freundii (546)		Bacteria (2)	-7.32327	-0.185654
NZ_KY887592.1	2020-06-03	0.534914				219342			circular				IncC_1, JN157804,		Gammaproteobacteria (1236)	Enterobacteriaceae (543)	Citrobacter (544)	Citrobacter freundii	Enterobacterales (91347)	Pseudomonadota (1224)	Citrobacter_freundii (546)		Bacteria (2)	-7.32573	-0.187278
NZ_KY986974.1	2020-06-03	0.524723				190310	China		circular	34.4118	86.0327	China	IncC_1, JN157804, |IncQ1_1, M28829,		Gammaproteobacteria (1236)	Enterobacteriaceae (543)	Citrobacter (544)	Citrobacter freundii	Enterobacterales (91347)	Pseudomonadota (1224)	Citrobacter_freundii (546)		Bacteria (2)	-7.31028	-0.146334
NZ_KY399978.1	2020-06-03	0.517958				148456			circular				IncC_1, JN157804,		Gammaproteobacteria (1236)	Vibrionaceae (641)	Vibrio (662)	Vibrio cholerae	Vibrionales (135623)	Pseudomonadota (1224)	Vibrio_cholerae (666)		Bacteria (2)	5.32083	0.513877
NZ_KX709966.1	2020-06-03	0.512873			clinical isolate recovered in a hospital setting	167554			circular				IncC_1, JN157804,		Gammaproteobacteria (1236)	Pseudomonadaceae (135621)	Pseudomonas (286)	Pseudomonas aeruginosa	Pseudomonadales (72274)	Pseudomonadota (1224)	Pseudomonas_aeruginosa (287)		Bacteria (2)	1.96436	4.71395
NZ_KX147633.1	2020-06-03	0.518005			Denmark	154564			circular				IncC_1, JN157804,		Gammaproteobacteria (1236)	Enterobacteriaceae (543)	Citrobacter (544)	Citrobacter freundii	Enterobacterales (91347)	Pseudomonadota (1224)	Citrobacter_freundii (546)		Bacteria (2)	1.76552	4.59451
NZ_KU302801.1	2020-06-03	0.52396	Homo sapiens		sputum	130573	China		circular	34.4118	86.0327	China	IncC_1, JN157804, |IncR_1, DQ449578,		Gammaproteobacteria (1236)	Enterobacteriaceae (543)	Enterobacter (547)	Enterobacter cloacae	Enterobacterales (91347)	Pseudomonadota (1224)	Enterobacter_cloacae (550)		Bacteria (2)	1.92877	4.69526
NZ_KU997026.1	2020-06-03	0.527487				217306			circular				IncC_1, JN157804,		Gammaproteobacteria (1236)	Enterobacteriaceae (543)	Escherichia (561)	Escherichia coli	Enterobacterales (91347)	Pseudomonadota (1224)	Escherichia_coli (562)		Bacteria (2)	1.97174	4.72803
NZ_KX029331.1	2020-06-03	0.521681			rectal culture	156569	USA		circular	39.7837	-100.446	USA	IncC_1, JN157804,		Gammaproteobacteria (1236)	Enterobacteriaceae (543)	Klebsiella (570)	Klebsiella pneumoniae	Enterobacterales (91347)	Pseudomonadota (1224)	Klebsiella_pneumoniae (573)		Bacteria (2)	5.34453	0.546187
NZ_KX156773.1	2020-06-03	0.519391				173094			circular				IncC_1, JN157804,		Gammaproteobacteria (1236)	Enterobacteriaceae (543)	Escherichia (561)	Escherichia coli	Enterobacterales (91347)	Pseudomonadota (1224)	Escherichia_coli (562)		Bacteria (2)	1.98555	4.72026
NZ_KT935446.1	2020-06-03	0.553083			Unknown	170244	Brazil		circular	-10.3333	-53.2	Brazil	IncC_1, JN157804,		Gammaproteobacteria (1236)	Enterobacteriaceae (543)	Klebsiella (570)	Klebsiella pneumoniae	Enterobacterales (91347)	Pseudomonadota (1224)	Klebsiella_pneumoniae (573)		Bacteria (2)	-6.56896	-0.0532243
NZ_KU302802.1	2020-06-03	0.523112	Homo sapiens		sputum	132232	China		circular	34.4118	86.0327	China	IncC_1, JN157804, |IncR_1, DQ449578,		Gammaproteobacteria (1236)	Enterobacteriaceae (543)	Enterobacter (547)	Enterobacter cloacae	Enterobacterales (91347)	Pseudomonadota (1224)	Enterobacter_cloacae (550)		Bacteria (2)	1.85094	4.61929
NZ_KX156772.1	2020-06-03	0.512212				170404			circular				IncC_1, JN157804,		Gammaproteobacteria (1236)	Enterobacteriaceae (543)	Escherichia (561)	Escherichia coli	Enterobacterales (91347)	Pseudomonadota (1224)	Escherichia_coli (562)		Bacteria (2)	2.01297	4.70004
NZ_KT997783.1	2020-06-03	0.519476	Homo sapiens		urine	136243	China: Zhejiang		circular	30.1	120.2		IncC_1, JN157804,		Gammaproteobacteria (1236)	Enterobacteriaceae (543)	Escherichia (561)	Escherichia coli	Enterobacterales (91347)	Pseudomonadota (1224)	Escherichia_coli (562)		Bacteria (2)	5.35334	0.552017
NZ_KX815983.1	2020-06-03	0.506417				172265	Canada		circular	61.0667	-107.992	Canada	IncC_1, JN157804, |IncX1_1, EU370913,		Gammaproteobacteria (1236)	Enterobacteriaceae (543)	Salmonella (590)	Salmonella enterica	Enterobacterales (91347)	Pseudomonadota (1224)	Salmonella_enterica (28901)		Bacteria (2)	-6.77635	-0.101076
NZ_KX636095.1	2020-06-03	0.51816				335317			circular				IncC_1, JN157804, |IncFII(K)_1, CP000648, |IncFIB(K)_1, JN233704,	IncF RST(K7:A-:B-):FIA(-);FIB(-);FIC(-);FII(-);FIIK(7);FIIS(-);FIIY(-)	Gammaproteobacteria (1236)	Enterobacteriaceae (543)	Klebsiella (570)	Klebsiella pneumoniae	Enterobacterales (91347)	Pseudomonadota (1224)	Klebsiella_pneumoniae (573)		Bacteria (2)	-0.0225877	4.04842
NZ_KX458222.1	2020-06-03	0.516276				172152			circular				IncC_1, JN157804,		Gammaproteobacteria (1236)	Enterobacteriaceae (543)	Klebsiella (570)	Klebsiella pneumoniae	Enterobacterales (91347)	Pseudomonadota (1224)	Klebsiella_pneumoniae (573)		Bacteria (2)	2.02181	4.77352
NZ_KU726616.1	2020-06-03	0.520239	Homo sapiens		face	137952	China		circular	34.4118	86.0327	China	IncC_1, JN157804,		Gammaproteobacteria (1236)	Enterobacteriaceae (543)	Salmonella (590)	Salmonella enterica	Enterobacterales (91347)	Pseudomonadota (1224)	Salmonella_enterica (28901)		Bacteria (2)	1.76812	4.59647
NZ_KR559890.1	2020-06-03	0.524487				153958			circular				IncC_1, JN157804,		Gammaproteobacteria (1236)	Enterobacteriaceae (543)	Enterobacter (547)	Enterobacter cloacae	Enterobacterales (91347)	Pseudomonadota (1224)	Enterobacter_cloacae (550)		Bacteria (2)	5.13279	0.379536
NZ_KR559889.1	2020-06-03	0.521189				154395			circular				IncC_1, JN157804,		Gammaproteobacteria (1236)	Enterobacteriaceae (543)	Klebsiella (570)	Klebsiella pneumoniae	Enterobacterales (91347)	Pseudomonadota (1224)	Klebsiella_pneumoniae (573)		Bacteria (2)	-7.24418	-0.112544
NZ_KR559888.1	2020-06-03	0.523396				162787			circular				IncC_1, JN157804,		Gammaproteobacteria (1236)	Enterobacteriaceae (543)	Klebsiella (570)	Klebsiella pneumoniae	Enterobacterales (91347)	Pseudomonadota (1224)	Klebsiella_pneumoniae (573)		Bacteria (2)	-7.31693	-0.11052
NZ_KC999035.1	2020-06-03	0.515967				160989	Australia		circular	-24.7761	134.755	Australia	IncC_1, JN157804,		Gammaproteobacteria (1236)	Enterobacteriaceae (543)	Escherichia (561)	Escherichia coli	Enterobacterales (91347)	Pseudomonadota (1224)	Escherichia_coli (562)		Bacteria (2)	1.76877	4.59378
NZ_CP012902.1	2020-04-20	0.513991				176048	Canada		circular	61.0667	-107.992	Canada	IncC_1, JN157804,		Gammaproteobacteria (1236)	Enterobacteriaceae (543)	Escherichia (561)	Escherichia coli	Enterobacterales (91347)	Pseudomonadota (1224)	Escherichia_coli (562)		Bacteria (2)	1.97795	4.73782
NZ_CP025236.1	2019-02-07	0.520285	Bovine		bovine pre-evisceration carcass	122896	USA: BIFSCo Region 2		circular	39.7837	-100.446	USA	IncC_1, JN157804,		Gammaproteobacteria (1236)	Enterobacteriaceae (543)	Salmonella (590)	Salmonella enterica subsp. enterica serovar Newport str. USDA-ARS-USMARC-1926	Enterobacterales (91347)	Pseudomonadota (1224)	Salmonella_enterica (28901)	Salmonella_enterica_subsp._enterica_serovar_Newport_str._USDA-ARS-USMARC-1926 (1454619)	Bacteria (2)	-6.80411	-0.0952563
NZ_CP016864.1	2018-05-03	0.515667	Homo sapiens		stool	104649	USA: BIFSCo Region 8		circular	39.7837	-100.446	USA	IncC_1, JN157804,		Gammaproteobacteria (1236)	Enterobacteriaceae (543)	Salmonella (590)	Salmonella enterica subsp. enterica serovar Typhimurium str. CDC 2010K-1587	Enterobacterales (91347)	Pseudomonadota (1224)	Salmonella_enterica (28901)	Salmonella_enterica_subsp._enterica_serovar_Typhimurium_str._CDC_2010K-1587 (1454641)	Bacteria (2)	1.75342	4.56867
NZ_CP019053.1	2018-01-11	0.525815	Homo sapiens		Rectal Swab	155802	Hong Kong		circular	22.28	114.14		IncC_1, JN157804,		Gammaproteobacteria (1236)	Enterobacteriaceae (543)	Escherichia (561)	Escherichia coli	Enterobacterales (91347)	Pseudomonadota (1224)	Escherichia_coli (562)		Bacteria (2)	5.36274	0.536869
NZ_CP012668.1	2017-09-21	0.515307	Homo sapiens		patient	180116	China:Jiangxi		circular	28.68	115.89		IncC_1, JN157804,		Gammaproteobacteria (1236)	Vibrionaceae (641)	Vibrio (662)	Vibrio cholerae	Vibrionales (135623)	Pseudomonadota (1224)	Vibrio_cholerae (666)		Bacteria (2)	5.37727	0.57685
NZ_CP015394.1	2017-02-18	0.517192	Homo sapiens			154343	USA: New York		circular	40.7309	-73.9872	USA,New York	IncC_1, JN157804,		Gammaproteobacteria (1236)	Enterobacteriaceae (543)	Klebsiella (570)	Klebsiella pneumoniae	Enterobacterales (91347)	Pseudomonadota (1224)	Klebsiella_pneumoniae (573)		Bacteria (2)	5.2221	0.445903
NZ_CP018318.1	2017-02-04	0.531452	Homo sapiens		nose	96082	Germany: Goettingen		circular	51.5392	9.9116		IncC_1, JN157804,		Gammaproteobacteria (1236)	Enterobacteriaceae (543)	Klebsiella (570)	Klebsiella pneumoniae	Enterobacterales (91347)	Pseudomonadota (1224)	Klebsiella_pneumoniae (573)		Bacteria (2)	-6.60578	-0.0170065
NZ_CP017987.1	2017-01-21	0.532159	Homo sapiens		anal swab	117168	Germany: Goettingen		circular	51.5392	9.91156		IncC_1, JN157804,		Gammaproteobacteria (1236)	Enterobacteriaceae (543)	Klebsiella (570)	Klebsiella pneumoniae	Enterobacterales (91347)	Pseudomonadota (1224)	Klebsiella_pneumoniae (573)		Bacteria (2)	-6.63116	-0.0489392
NZ_CP018704.1	2016-12-20	0.531398	Homo sapiens		abdominal drainage fluid	96073	Germany: Goettingen		circular	51.5392	9.91156		IncC_1, JN157804,		Gammaproteobacteria (1236)	Enterobacteriaceae (543)	Klebsiella (570)	Klebsiella pneumoniae	Enterobacterales (91347)	Pseudomonadota (1224)	Klebsiella_pneumoniae (573)		Bacteria (2)	-6.65335	-0.0442512
NZ_CP018722.1	2016-12-20	0.531398	Homo sapiens		anal swab	96073	Germany: Goettingen		circular	51.5392	9.91156		IncC_1, JN157804,		Gammaproteobacteria (1236)	Enterobacteriaceae (543)	Klebsiella (570)	Klebsiella pneumoniae	Enterobacterales (91347)	Pseudomonadota (1224)	Klebsiella_pneumoniae (573)		Bacteria (2)	-6.64231	-0.0495416
NZ_CP018716.1	2016-12-20	0.531392	Homo sapiens		abdominal drainage fluid	96074	Germany: Goettingen		circular	51.5392	9.91156		IncC_1, JN157804,		Gammaproteobacteria (1236)	Enterobacteriaceae (543)	Klebsiella (570)	Klebsiella pneumoniae	Enterobacterales (91347)	Pseudomonadota (1224)	Klebsiella_pneumoniae (573)		Bacteria (2)	-6.66526	-0.0391813
NZ_CP018689.1	2016-12-20	0.531394	Homo sapiens		tracheal secretion	96070	Germany: Goettingen		circular	51.5392	9.91156		IncC_1, JN157804,		Gammaproteobacteria (1236)	Enterobacteriaceae (543)	Klebsiella (570)	Klebsiella pneumoniae	Enterobacterales (91347)	Pseudomonadota (1224)	Klebsiella_pneumoniae (573)		Bacteria (2)	-6.65812	-0.0500761
NZ_CP018698.1	2016-12-20	0.531393	Homo sapiens		abdominal drain fluid	96072	Germany: Goettingen		circular	51.5392	9.91156		IncC_1, JN157804,		Gammaproteobacteria (1236)	Enterobacteriaceae (543)	Klebsiella (570)	Klebsiella pneumoniae	Enterobacterales (91347)	Pseudomonadota (1224)	Klebsiella_pneumoniae (573)		Bacteria (2)	-6.64081	-0.0473777
NZ_CP018710.1	2016-12-20	0.531398	Homo sapiens		nasal swab	96073	Germany: Goettingen		circular	51.5392	9.91156		IncC_1, JN157804,		Gammaproteobacteria (1236)	Enterobacteriaceae (543)	Klebsiella (570)	Klebsiella pneumoniae	Enterobacterales (91347)	Pseudomonadota (1224)	Klebsiella_pneumoniae (573)		Bacteria (2)	-6.65112	-0.0407221
NZ_CP017058.1	2016-09-04	0.545788	Homo sapiens		Human urine	229406	Sierra Leone: Bo		circular	7.9552	-11.741		IncC_1, JN157804,		Gammaproteobacteria (1236)	Enterobacteriaceae (543)	Citrobacter (544)	Citrobacter freundii	Enterobacterales (91347)	Pseudomonadota (1224)	Citrobacter_freundii (546)		Bacteria (2)	5.36484	0.550864
NZ_CP014978.1	2016-04-21	0.521616	Bovine		bovine adipose trim	147296	USA: BIFSCo Region 2		circular	39.7837	-100.446	USA	IncC_1, JN157804,		Gammaproteobacteria (1236)	Enterobacteriaceae (543)	Salmonella (590)	Salmonella enterica subsp. enterica serovar Typhimurium str. USDA-ARS-USMARC-1896	Enterobacterales (91347)	Pseudomonadota (1224)	Salmonella_enterica (28901)	Salmonella_enterica_subsp._enterica_serovar_Typhimurium_str._USDA-ARS-USMARC-1896 (1454636)	Bacteria (2)	-7.27537	-0.140417
NZ_CP014658.1	2016-04-17	0.524812	Bovine		bovine hide	160227	USA: BIFSCo Region 2		circular	39.7837	-100.446	USA	IncC_1, JN157804,		Gammaproteobacteria (1236)	Enterobacteriaceae (543)	Salmonella (590)	Salmonella enterica subsp. enterica serovar Anatum str. USDA-ARS-USMARC-1736	Enterobacterales (91347)	Pseudomonadota (1224)	Salmonella_enterica (28901)	Salmonella_enterica_subsp._enterica_serovar_Anatum_str._USDA-ARS-USMARC-1736 (1454586)	Bacteria (2)	-7.2896	-0.155355
NZ_CP013324.1	2016-01-27	0.524398	Homo sapiens		respiratory	166486	USA:Virginia		circular	38.14	-78.45		IncC_1, JN157804,		Gammaproteobacteria (1236)	Enterobacteriaceae (543)	Klebsiella (570)	Klebsiella pneumoniae	Enterobacterales (91347)	Pseudomonadota (1224)	Klebsiella_pneumoniae (573)		Bacteria (2)	2.00129	4.75262
NZ_CP009570.1	2015-03-04	0.520665			ground beef	118585	USA:GA		circular	32.3294	-83.1137	USA,GA	IncC_1, JN157804,		Gammaproteobacteria (1236)	Enterobacteriaceae (543)	Salmonella (590)	Salmonella enterica subsp. enterica serovar Newport str. CVM N1543	Enterobacterales (91347)	Pseudomonadota (1224)	Salmonella_enterica (28901)	Salmonella_enterica_subsp._enterica_serovar_Newport_str._CVM_N1543 (858307)	Bacteria (2)	-6.76188	-0.0790133
NZ_CP003998.1	2015-01-21	0.511169	Homo sapiens		blood	81071	Brazil		circular	-10.3333	-53.2	Brazil	IncC_1, JN157804,		Gammaproteobacteria (1236)	Enterobacteriaceae (543)	Klebsiella (570)	Klebsiella pneumoniae subsp. pneumoniae Kp13	Enterobacterales (91347)	Pseudomonadota (1224)	Klebsiella_pneumoniae (573)	Klebsiella_pneumoniae_subsp._pneumoniae_Kp13 (1123862)	Bacteria (2)	-6.58988	-0.00746679
NZ_CP012682.1	2015-09-22	0.526536	Homo sapiens; female		blood-culture	161461	Mexico: Mexico City		circular	19.43	-99.13		IncC_1, JN157804, |IncFIB(K)_1, JN233704,	IncF RST(F-:A-:B-):FIA(-);FIB(-);FIC(-);FII(-);FIIK(-);FIIS(-);FIIY(-)	Gammaproteobacteria (1236)	Enterobacteriaceae (543)	Salmonella (590)	Salmonella enterica	Enterobacterales (91347)	Pseudomonadota (1224)	Salmonella_enterica (28901)		Bacteria (2)	-6.86395	-0.0773134
NZ_CP007137.1	2015-01-21	0.526223			lettuce	64562	USA		circular	39.7837	-100.446	USA	IncC_1, JN157804,		Gammaproteobacteria (1236)	Enterobacteriaceae (543)	Escherichia (561)	Escherichia coli O145:H28 str. RM12581	Enterobacterales (91347)	Pseudomonadota (1224)	Escherichia_coli (562)	Escherichia_coli_O145:H28_str._RM12581 (1248823)	Bacteria (2)	-6.57719	-0.0406901
CP115616.1	2023-01-10	0.532519	Homo sapiens		urine	210045	USA		circular	39.7837	-100.446	USA	IncC_1, JN157804,		Gammaproteobacteria (1236)	Enterobacteriaceae (543)	Citrobacter (544)	Citrobacter freundii	Enterobacterales (91347)	Pseudomonadota (1224)	Citrobacter_freundii (546)		Bacteria (2)	-0.311931	-0.389458
NZ_CP098375.1	2023-01-12	0.524909	Homo sapiens		Pus	188846	Viet Nam		circular	10.7742	106.681		IncC_1, JN157804, |IncR_1, DQ449578,		Gammaproteobacteria (1236)	Enterobacteriaceae (543)	Klebsiella (570)	Klebsiella pneumoniae	Enterobacterales (91347)	Pseudomonadota (1224)	Klebsiella_pneumoniae (573)		Bacteria (2)	5.32303	0.49963
NZ_ON925022.1	2023-01-02	0.519836				175492			circular				IncC_1, JN157804,		Gammaproteobacteria (1236)	Enterobacteriaceae (543)	Klebsiella (570)	Klebsiella pneumoniae	Enterobacterales (91347)	Pseudomonadota (1224)	Klebsiella_pneumoniae (573)		Bacteria (2)	5.30366	0.513301
NZ_ON934555.1	2023-01-02	0.523205				154834			circular				IncC_1, JN157804,		Gammaproteobacteria (1236)	Enterobacteriaceae (543)	Escherichia (561)	Escherichia coli	Enterobacterales (91347)	Pseudomonadota (1224)	Escherichia_coli (562)		Bacteria (2)	-7.28906	-0.145547
NZ_OL348380.1	2021-12-29	0.519401				225165			circular				IncC_1, JN157804, |IncFII(K)_1, CP000648, |IncFIA(HI1)_1, AF250878,	IncF RST(K2:A-:B-):FIA(~21);FIB(-);FIC(-);FII(-);FIIK(2);FIIS(-);FIIY(-)	Gammaproteobacteria (1236)	Enterobacteriaceae (543)	Escherichia (561)	Escherichia coli	Enterobacterales (91347)	Pseudomonadota (1224)	Escherichia_coli (562)		Bacteria (2)	5.39592	0.588114
NZ_MT859309.1	2020-12-30	0.524847				169152			circular				IncC_1, JN157804,		Gammaproteobacteria (1236)	Enterobacteriaceae (543)	Salmonella (590)	Salmonella sp.	Enterobacterales (91347)	Pseudomonadota (1224)	Salmonella_sp. (599)		Bacteria (2)	-7.24704	-0.10598
NZ_CP114330.1	2022-12-14	0.526202	Homo sapiens		urine	157867	USA		circular	39.7837	-100.446	USA	IncC_1, JN157804,		Gammaproteobacteria (1236)	Enterobacteriaceae (543)	Klebsiella (570)	Klebsiella variicola	Enterobacterales (91347)	Pseudomonadota (1224)	Klebsiella_variicola (244366)		Bacteria (2)	1.76001	4.5902
NZ_CP114306.1	2022-12-14	0.530464	Homo sapiens		urine	189110	USA		circular	39.7837	-100.446	USA	IncC_1, JN157804,		Gammaproteobacteria (1236)	Enterobacteriaceae (543)	Klebsiella (570)	Klebsiella oxytoca	Enterobacterales (91347)	Pseudomonadota (1224)	Klebsiella_oxytoca (571)		Bacteria (2)	-7.33009	-0.190448
NZ_CP114318.1	2022-12-14	0.526215	Homo sapiens		urine	157867	USA		circular	39.7837	-100.446	USA	IncC_1, JN157804,		Gammaproteobacteria (1236)	Enterobacteriaceae (543)	Klebsiella (570)	Klebsiella variicola	Enterobacterales (91347)	Pseudomonadota (1224)	Klebsiella_variicola (244366)		Bacteria (2)	1.76473	4.59211
NZ_CP114356.1	2022-12-14	0.524565	Homo sapiens		Wound/Abscess	137756	USA		circular	39.7837	-100.446	USA	IncC_1, JN157804,		Gammaproteobacteria (1236)	Enterobacteriaceae (543)	Klebsiella (570)	Klebsiella variicola	Enterobacterales (91347)	Pseudomonadota (1224)	Klebsiella_variicola (244366)		Bacteria (2)	1.75972	4.58941
NZ_CP114334.1	2022-12-14	0.526221	Homo sapiens		urine	157867	USA		circular	39.7837	-100.446	USA	IncC_1, JN157804,		Gammaproteobacteria (1236)	Enterobacteriaceae (543)	Klebsiella (570)	Klebsiella variicola	Enterobacterales (91347)	Pseudomonadota (1224)	Klebsiella_variicola (244366)		Bacteria (2)	1.76125	4.59048
NZ_CP114363.1	2022-12-14	0.526319	Homo sapiens		blood	159067	USA		circular	39.7837	-100.446	USA	IncC_1, JN157804,		Gammaproteobacteria (1236)	Enterobacteriaceae (543)	Klebsiella (570)	Klebsiella variicola	Enterobacterales (91347)	Pseudomonadota (1224)	Klebsiella_variicola (244366)		Bacteria (2)	1.76479	4.59263
NZ_CP089604.1	2021-12-23	0.526684			Hospital sewage	193896	China: Zhuhai People's Hospital, Zhuhai		circular	22.28	113.58		IncC_1, JN157804,		Gammaproteobacteria (1236)	Vibrionaceae (641)	Vibrio (662)	Vibrio furnissii	Vibrionales (135623)	Pseudomonadota (1224)	Vibrio_furnissii (29494)		Bacteria (2)	5.3371	0.544626
NZ_CP017084.1	2017-09-20	0.521905	Homo sapiens		sputum	171489	China: Zhejiang		circular	30.2568	120.202		IncC_1, JN157804,		Gammaproteobacteria (1236)	Morganellaceae (1903414)	Proteus (583)	Proteus mirabilis	Enterobacterales (91347)	Pseudomonadota (1224)	Proteus_mirabilis (584)		Bacteria (2)	-5.66143	0.221325
NZ_CP021853.1	2017-06-21	0.532425				180262			circular				IncC_1, JN157804,		Gammaproteobacteria (1236)	Morganellaceae (1903414)	Proteus (583)	Proteus mirabilis	Enterobacterales (91347)	Pseudomonadota (1224)	Proteus_mirabilis (584)		Bacteria (2)	-7.34009	-0.194917
NZ_CP021551.1	2017-06-10	0.512284				161830			circular				IncC_1, JN157804,		Gammaproteobacteria (1236)	Morganellaceae (1903414)	Proteus (583)	Proteus mirabilis	Enterobacterales (91347)	Pseudomonadota (1224)	Proteus_mirabilis (584)		Bacteria (2)	1.99736	4.75798
NZ_CP021695.1	2017-06-10	0.516688				214441			circular				IncC_1, JN157804,		Gammaproteobacteria (1236)	Morganellaceae (1903414)	Proteus (583)	Proteus mirabilis	Enterobacterales (91347)	Pseudomonadota (1224)	Proteus_mirabilis (584)		Bacteria (2)	5.12832	0.39898
CP114351.1	2022-12-14	0.526202	Homo sapiens		Wound/Abscess	157871	USA		circular	39.7837	-100.446	USA	IncC_1, JN157804,		Gammaproteobacteria (1236)	Enterobacteriaceae (543)	Escherichia (561)	Escherichia coli	Enterobacterales (91347)	Pseudomonadota (1224)	Escherichia_coli (562)		Bacteria (2)	1.76155	4.58975
NZ_CP053782.1	2020-12-16	0.490636				109462	Viet Nam: Thaibinh		circular	20.5387	106.394		IncC_1, JN157804,		Gammaproteobacteria (1236)	Hafniaceae (1903412)	Edwardsiella (635)	Edwardsiella ictaluri	Enterobacterales (91347)	Pseudomonadota (1224)	Edwardsiella_ictaluri (67780)		Bacteria (2)	5.25913	0.528382
LC744514.1	2022-12-24	0.506538				187125			circular				IncC_1, JN157804,		Gammaproteobacteria (1236)	Enterobacteriaceae (543)	Escherichia (561)	Escherichia coli	Enterobacterales (91347)	Pseudomonadota (1224)	Escherichia_coli (562)		Bacteria (2)	2.01085	4.77388
LC744502.1	2022-12-24	0.511671				177143			circular				IncC_1, JN157804,		Gammaproteobacteria (1236)	Enterobacteriaceae (543)	Escherichia (561)	Escherichia coli	Enterobacterales (91347)	Pseudomonadota (1224)	Escherichia_coli (562)		Bacteria (2)	1.9573	4.72391
LC744494.1	2022-12-24	0.511849				190781			circular				IncC_1, JN157804,		Gammaproteobacteria (1236)	Enterobacteriaceae (543)	Escherichia (561)	Escherichia coli	Enterobacterales (91347)	Pseudomonadota (1224)	Escherichia_coli (562)		Bacteria (2)	1.97069	4.73593
LC744454.1	2022-12-24	0.507431				198096			circular				IncC_1, JN157804,		Gammaproteobacteria (1236)	Enterobacteriaceae (543)	Escherichia (561)	Escherichia coli	Enterobacterales (91347)	Pseudomonadota (1224)	Escherichia_coli (562)		Bacteria (2)	1.96559	4.73462
LC744445.1	2022-12-24	0.508791				187175			circular				IncC_1, JN157804,		Gammaproteobacteria (1236)	Enterobacteriaceae (543)	Escherichia (561)	Escherichia coli	Enterobacterales (91347)	Pseudomonadota (1224)	Escherichia_coli (562)		Bacteria (2)	1.96908	4.73329
LC744438.1	2022-12-24	0.511697				157433			circular				IncC_1, JN157804,		Gammaproteobacteria (1236)	Enterobacteriaceae (543)	Escherichia (561)	Escherichia coli	Enterobacterales (91347)	Pseudomonadota (1224)	Escherichia_coli (562)		Bacteria (2)	1.9718	4.73338
NZ_AP023051.1	2020-06-19	0.51233	Homo sapiens			174206	Nepal:Kathmandu		circular	27.6	85.5		IncC_1, JN157804,		Gammaproteobacteria (1236)	Enterobacteriaceae (543)	Citrobacter (544)	Citrobacter portucalensis	Enterobacterales (91347)	Pseudomonadota (1224)	Citrobacter_portucalensis (1639133)		Bacteria (2)	1.99776	4.77131
NZ_LS992184.1	2019-01-29	0.523634				185156			circular				IncC_1, JN157804, |IncFII_1, AY458016,	IncF RST(F2:A-:B-):FIA(-);FIB(-);FIC(-);FII(2);FIIK(-);FIIS(-);FIIY(-)	Gammaproteobacteria (1236)	Enterobacteriaceae (543)	Citrobacter (544)	Citrobacter freundii	Enterobacterales (91347)	Pseudomonadota (1224)	Citrobacter_freundii (546)		Bacteria (2)	-6.73419	-0.0703654
CP114566.1	2022-12-25	0.532519	Homo sapiens		Missing	210045	USA		circular	39.7837	-100.446	USA	IncC_1, JN157804,		Gammaproteobacteria (1236)	Enterobacteriaceae (543)	Citrobacter (544)	Citrobacter freundii	Enterobacterales (91347)	Pseudomonadota (1224)	Citrobacter_freundii (546)		Bacteria (2)	-0.306123	-0.324873
NZ_AP018687.1	2018-06-13	0.494232				159324			circular				IncC_1, JN157804,		Gammaproteobacteria (1236)	Vibrionaceae (641)	Vibrio (662)	Vibrio rumoiensis	Vibrionales (135623)	Pseudomonadota (1224)	Vibrio_rumoiensis (76258)		Bacteria (2)	5.00212	0.301594
NZ_CP089019.1	2021-12-14	0.519126	Homo sapiens			177113	Taiwan		circular	23.5983	120.835	Taiwan	IncC_1, JN157804,		Gammaproteobacteria (1236)	Enterobacteriaceae (543)	Klebsiella (570)	Klebsiella pneumoniae	Enterobacterales (91347)	Pseudomonadota (1224)	Klebsiella_pneumoniae (573)		Bacteria (2)	-5.6722	0.221997
NZ_MZ836796.1	2021-12-13	0.505959				212551			circular				IncC_1, JN157804,		Gammaproteobacteria (1236)	Enterobacteriaceae (543)	Escherichia (561)	Escherichia coli	Enterobacterales (91347)	Pseudomonadota (1224)	Escherichia_coli (562)		Bacteria (2)	5.48136	0.668173
NZ_MZ836805.1	2021-12-13	0.509606				171038			circular				IncC_1, JN157804,		Gammaproteobacteria (1236)	Enterobacteriaceae (543)	Enterobacter (547)	Enterobacter hormaechei	Enterobacterales (91347)	Pseudomonadota (1224)	Enterobacter_hormaechei (158836)		Bacteria (2)	5.38744	0.590682
NZ_MZ836799.1	2021-12-13	0.506189				214323			circular				IncC_1, JN157804,		Gammaproteobacteria (1236)	Enterobacteriaceae (543)	Escherichia (561)	Escherichia coli	Enterobacterales (91347)	Pseudomonadota (1224)	Escherichia_coli (562)		Bacteria (2)	5.47192	0.657006
NZ_MZ836809.1	2021-12-13	0.522342				180309			circular				IncC_1, JN157804,		Gammaproteobacteria (1236)	Enterobacteriaceae (543)	Klebsiella (570)	Klebsiella pneumoniae	Enterobacterales (91347)	Pseudomonadota (1224)	Klebsiella_pneumoniae (573)		Bacteria (2)	5.48539	0.677349
NZ_CP082989.1	2021-12-11	0.52153	Homo sapiens		rectal swab	174853	Switzerland		circular	46.9479	7.42228		IncC_1, JN157804,		Gammaproteobacteria (1236)	Enterobacteriaceae (543)	Klebsiella (570)	Klebsiella pneumoniae	Enterobacterales (91347)	Pseudomonadota (1224)	Klebsiella_pneumoniae (573)		Bacteria (2)	-7.33104	-0.197766
NZ_CP114162.1	2022-12-19	0.526215	Homo sapiens		urine	157867	USA		circular	39.7837	-100.446	USA	IncC_1, JN157804,		Gammaproteobacteria (1236)	Enterobacteriaceae (543)	Klebsiella (570)	Klebsiella quasipneumoniae	Enterobacterales (91347)	Pseudomonadota (1224)	Klebsiella_quasipneumoniae (1463165)		Bacteria (2)	1.76207	4.58837
NZ_CP053105.1	2020-12-13	0.535421	Homo sapiens		Transtracheal aspirate	77651	Brazil: Sao Paulo	Pure culture one microbial species	circular	-21.955	-49.0232	Brazil,Sao Paulo	IncC_1, JN157804,		Gammaproteobacteria (1236)	Enterobacteriaceae (543)	Enterobacter (547)	Enterobacter hormaechei	Enterobacterales (91347)	Pseudomonadota (1224)	Enterobacter_hormaechei (158836)		Bacteria (2)	-6.508	-0.0566587
NZ_CP047350.1	2020-03-04	0.512336			a nose swab sample of swine origin	171208	China: Nantong, jiangsu province		circular	31.41	120.11		IncC_1, JN157804,		Gammaproteobacteria (1236)	Morganellaceae (1903414)	Proteus (583)	Proteus terrae	Enterobacterales (91347)	Pseudomonadota (1224)	Proteus_terrae (1574161)		Bacteria (2)	5.41084	0.615989
NZ_LN681228.1	2014-12-12	0.459397				154559			circular				IncC_1, JN157804,		Gammaproteobacteria (1236)	Morganellaceae (1903414)	Xenorhabdus (626)	Xenorhabdus nematophila AN6/1	Enterobacterales (91347)	Pseudomonadota (1224)	Xenorhabdus_nematophila (628)	Xenorhabdus_nematophila_AN6/1 (1437823)	Bacteria (2)	4.98509	0.286875
NZ_CP087671.1	2021-11-29	0.525519	housefly			153633	China: Shandong Province	cell culture	circular	36	119	China,Shandong Province	IncC_1, JN157804,		Gammaproteobacteria (1236)	Enterobacteriaceae (543)	Klebsiella (570)	Klebsiella pneumoniae	Enterobacterales (91347)	Pseudomonadota (1224)	Klebsiella_pneumoniae (573)		Bacteria (2)	5.35031	0.549393
NZ_AP022495.1	2021-01-18	0.52549				210204	Japan:Tokyo		circular	34.6969	139.405	Japan,Tokyo	IncC_1, JN157804,		Gammaproteobacteria (1236)	Enterobacteriaceae (543)	Citrobacter (544)	Citrobacter portucalensis	Enterobacterales (91347)	Pseudomonadota (1224)	Citrobacter_portucalensis (1639133)		Bacteria (2)	1.98206	4.73285
NZ_AP022400.1	2021-01-18	0.525556				211224	Japan:Tokyo		circular	34.6969	139.405	Japan,Tokyo	IncC_1, JN157804,		Gammaproteobacteria (1236)	Enterobacteriaceae (543)	Citrobacter (544)	Citrobacter portucalensis	Enterobacterales (91347)	Pseudomonadota (1224)	Citrobacter_portucalensis (1639133)		Bacteria (2)	2.01524	4.7633
NZ_AP022487.1	2021-01-18	0.515635				146978	Japan:Tokyo		circular	34.6969	139.405	Japan,Tokyo	IncC_1, JN157804,		Gammaproteobacteria (1236)	Enterobacteriaceae (543)	Citrobacter (544)	Citrobacter portucalensis	Enterobacterales (91347)	Pseudomonadota (1224)	Citrobacter_portucalensis (1639133)		Bacteria (2)	1.9628	4.71818
NZ_AP022514.1	2021-01-18	0.525491				212426	Japan:Tokyo		circular	34.6969	139.405	Japan,Tokyo	IncC_1, JN157804,		Gammaproteobacteria (1236)	Enterobacteriaceae (543)	Citrobacter (544)	Citrobacter portucalensis	Enterobacterales (91347)	Pseudomonadota (1224)	Citrobacter_portucalensis (1639133)		Bacteria (2)	1.97907	4.7325
NZ_AP022395.1	2021-01-18	0.525533				211235	Japan:Tokyo		circular	34.6969	139.405	Japan,Tokyo	IncC_1, JN157804,		Gammaproteobacteria (1236)	Enterobacteriaceae (543)	Citrobacter (544)	Citrobacter portucalensis	Enterobacterales (91347)	Pseudomonadota (1224)	Citrobacter_portucalensis (1639133)		Bacteria (2)	1.9802	4.73526
NZ_AP022390.1	2021-01-18	0.515632				146977	Japan:Tokyo		circular	34.6969	139.405	Japan,Tokyo	IncC_1, JN157804,		Gammaproteobacteria (1236)	Enterobacteriaceae (543)	Citrobacter (544)	Citrobacter portucalensis	Enterobacterales (91347)	Pseudomonadota (1224)	Citrobacter_portucalensis (1639133)		Bacteria (2)	1.96256	4.71722
NZ_MN647787.1	2020-08-04	0.521671				161550			circular				IncC_1, JN157804,		Gammaproteobacteria (1236)	Enterobacteriaceae (543)	Salmonella (590)	Salmonella enterica	Enterobacterales (91347)	Pseudomonadota (1224)	Salmonella_enterica (28901)		Bacteria (2)	5.35424	0.550669
NZ_MZ465529.1	2022-01-17	0.516646				189143			circular				IncC_1, JN157804,		Gammaproteobacteria (1236)	Enterobacteriaceae (543)	Escherichia (561)	Escherichia coli	Enterobacterales (91347)	Pseudomonadota (1224)	Escherichia_coli (562)		Bacteria (2)	5.25741	0.476999
AP024350.1	2022-12-10	0.51954				92095	Japan		circular	36.5748	139.239	Japan	IncC_1, JN157804,		Gammaproteobacteria (1236)	Enterobacteriaceae (543)	Salmonella (590)	Salmonella enterica	Enterobacterales (91347)	Pseudomonadota (1224)	Salmonella_enterica (28901)		Bacteria (2)	-6.7049	-0.0495168
NZ_CP086666.1	2021-11-10	0.517304	Homo sapiens		intestine	174841	Russia: Moscow	Cell culture	circular	55.7507	37.6177	Russia,Moscow	IncC_1, JN157804,		Gammaproteobacteria (1236)	Enterobacteriaceae (543)	Klebsiella (570)	Klebsiella pneumoniae	Enterobacterales (91347)	Pseudomonadota (1224)	Klebsiella_pneumoniae (573)		Bacteria (2)	1.96421	4.72715
CP094370.1	2022-03-25	0.503716	Homo sapiens		intestine	169151	Russia: Moscow	Cell culture	circular	55.7507	37.6177	Russia,Moscow	IncC_1, JN157804,		Gammaproteobacteria (1236)	Enterobacteriaceae (543)	Klebsiella (570)	Klebsiella pneumoniae	Enterobacterales (91347)	Pseudomonadota (1224)	Klebsiella_pneumoniae (573)		Bacteria (2)	5.29237	0.501866
NZ_LR822055.1	2022-01-09	0.509258				161908	Ghana		circular	8.03003	-1.08003	Ghana	IncC_1, JN157804,		Gammaproteobacteria (1236)	Enterobacteriaceae (543)	Citrobacter (544)	Citrobacter werkmanii	Enterobacterales (91347)	Pseudomonadota (1224)	Citrobacter_werkmanii (67827)		Bacteria (2)	1.97434	4.73407
NZ_MT810375.1	2022-01-10	0.521495				177735			circular				IncC_1, JN157804, |IncR_1, DQ449578,		Gammaproteobacteria (1236)	Enterobacteriaceae (543)	Klebsiella (570)	Klebsiella pneumoniae	Enterobacterales (91347)	Pseudomonadota (1224)	Klebsiella_pneumoniae (573)		Bacteria (2)	-6.06611	0.102058
NZ_MZ465532.1	2022-01-10	0.514396				161741			circular				IncC_1, JN157804,		Gammaproteobacteria (1236)	Enterobacteriaceae (543)	Escherichia (561)	Escherichia coli	Enterobacterales (91347)	Pseudomonadota (1224)	Escherichia_coli (562)		Bacteria (2)	5.29419	0.509548
NZ_MZ465528.1	2022-01-10	0.51858				175622			circular				IncC_1, JN157804,		Gammaproteobacteria (1236)	Enterobacteriaceae (543)	Klebsiella (570)	Klebsiella pneumoniae	Enterobacterales (91347)	Pseudomonadota (1224)	Klebsiella_pneumoniae (573)		Bacteria (2)	5.22938	0.451569
NZ_MZ465533.1	2022-01-10	0.50218				117205			circular				IncC_1, JN157804,		Gammaproteobacteria (1236)	Enterobacteriaceae (543)	Klebsiella (570)	Klebsiella pneumoniae	Enterobacterales (91347)	Pseudomonadota (1224)	Klebsiella_pneumoniae (573)		Bacteria (2)	-6.51652	-0.035718
NZ_CP026225.1	2018-01-31	0.520413				178635	USA		circular	38.9847	-77.0947		IncC_1, JN157804,		Gammaproteobacteria (1236)	Aeromonadaceae (84642)	Aeromonas (642)	Aeromonas sp. ASNIH3	Aeromonadales (135624)	Pseudomonadota (1224)	Aeromonas_sp._ASNIH3 (1636608)		Bacteria (2)	5.12825	0.375393
NZ_MZ606383.1	2021-11-18	0.520145				138796			circular				IncC_1, JN157804,		Gammaproteobacteria (1236)	Enterobacteriaceae (543)	Klebsiella (570)	Klebsiella pneumoniae	Enterobacterales (91347)	Pseudomonadota (1224)	Klebsiella_pneumoniae (573)		Bacteria (2)	1.75739	4.58631
NZ_CP079808.1	2021-07-27	0.506757	Homo sapiens		urine	161754	India		circular	12.9165	79.1325		IncC_1, JN157804,		Gammaproteobacteria (1236)	Enterobacteriaceae (543)	Klebsiella (570)	Klebsiella pneumoniae	Enterobacterales (91347)	Pseudomonadota (1224)	Klebsiella_pneumoniae (573)		Bacteria (2)	1.97512	4.73899
NZ_CP079656.1	2021-07-27	0.506763	Homo sapiens		urine	161754	India		circular	12.9165	79.1325		IncC_1, JN157804,		Gammaproteobacteria (1236)	Enterobacteriaceae (543)	Klebsiella (570)	Klebsiella pneumoniae	Enterobacterales (91347)	Pseudomonadota (1224)	Klebsiella_pneumoniae (573)		Bacteria (2)	1.9729	4.73738
NZ_CP079693.1	2021-07-27	0.504716	Homo sapiens		urine	170268	India		circular	12.9165	79.1325		IncC_1, JN157804, |Col(pHAD28)_1, KU674895,		Gammaproteobacteria (1236)	Enterobacteriaceae (543)	Klebsiella (570)	Klebsiella pneumoniae	Enterobacterales (91347)	Pseudomonadota (1224)	Klebsiella_pneumoniae (573)		Bacteria (2)	1.97422	4.73687
NZ_CP079626.1	2021-07-27	0.5106	Homo sapiens		Endotracheal aspirate	197458	India		circular	12.9165	79.1325		IncC_1, JN157804,		Gammaproteobacteria (1236)	Enterobacteriaceae (543)	Klebsiella (570)	Klebsiella pneumoniae	Enterobacterales (91347)	Pseudomonadota (1224)	Klebsiella_pneumoniae (573)		Bacteria (2)	1.97103	4.73477
NZ_CP079646.1	2021-07-27	0.508987	Homo sapiens		urine	150711	India		circular	12.9165	79.1325		IncC_1, JN157804, |IncFIA_1, AP001918, |IncFII(pAMA1167-NDM-5)_1, CP024805,	IncF RST(F48:A-:B-):FIA(1,6);FIB(-);FIC(-);FII(48);FIIK(-);FIIS(-);FIIY(-)	Gammaproteobacteria (1236)	Enterobacteriaceae (543)	Klebsiella (570)	Klebsiella pneumoniae	Enterobacterales (91347)	Pseudomonadota (1224)	Klebsiella_pneumoniae (573)		Bacteria (2)	1.98262	4.74646
NZ_CP079618.1	2021-07-27	0.504716	Homo sapiens		Pus	170268	India		circular	12.9165	79.1325		IncC_1, JN157804, |Col(pHAD28)_1, KU674895,		Gammaproteobacteria (1236)	Enterobacteriaceae (543)	Klebsiella (570)	Klebsiella pneumoniae	Enterobacterales (91347)	Pseudomonadota (1224)	Klebsiella_pneumoniae (573)		Bacteria (2)	1.97475	4.73577
NZ_CP079173.1	2021-07-22	0.509361	Homo sapiens		urine	210501	India		circular	12.9165	79.1325		IncC_1, JN157804, |IncFIA_1, AP001918, |IncFII(pAMA1167-NDM-5)_1, CP024805,	IncF RST(F48:A-:B-):FIA(1,6);FIB(-);FIC(-);FII(48);FIIK(-);FIIS(-);FIIY(-)	Gammaproteobacteria (1236)	Enterobacteriaceae (543)	Klebsiella (570)	Klebsiella pneumoniae	Enterobacterales (91347)	Pseudomonadota (1224)	Klebsiella_pneumoniae (573)		Bacteria (2)	1.9947	4.76348
NZ_CP079116.1	2021-07-22	0.508491	Homo sapiens		urine	210997	India		circular	12.9165	79.1325		IncC_1, JN157804, |IncFII(pAMA1167-NDM-5)_1, CP024805, |IncFIA_1, AP001918,	IncF RST(F48:A-:B-):FIA(1,6);FIB(-);FIC(-);FII(48);FIIK(-);FIIS(-);FIIY(-)	Gammaproteobacteria (1236)	Enterobacteriaceae (543)	Klebsiella (570)	Klebsiella pneumoniae	Enterobacterales (91347)	Pseudomonadota (1224)	Klebsiella_pneumoniae (573)		Bacteria (2)	1.99334	4.75967
NZ_CP076553.1	2021-06-26	0.510285			urine	162180			circular				IncC_1, JN157804,		Gammaproteobacteria (1236)	Enterobacteriaceae (543)	Klebsiella (570)	Klebsiella pneumoniae	Enterobacterales (91347)	Pseudomonadota (1224)	Klebsiella_pneumoniae (573)		Bacteria (2)	5.38553	0.58546
NZ_CP054399.1	2021-06-15	0.519799	Homo sapiens			147763	USA: Gainesville		circular	29.6436	-82.3549		IncC_1, JN157804,		Gammaproteobacteria (1236)	Enterobacteriaceae (543)	Klebsiella (570)	Klebsiella pneumoniae	Enterobacterales (91347)	Pseudomonadota (1224)	Klebsiella_pneumoniae (573)		Bacteria (2)	5.35939	0.562832
NZ_CP054402.1	2021-06-15	0.519799	Homo sapiens			147763	USA: Gainesville		circular	29.6436	-82.3549		IncC_1, JN157804,		Gammaproteobacteria (1236)	Enterobacteriaceae (543)	Klebsiella (570)	Klebsiella pneumoniae	Enterobacterales (91347)	Pseudomonadota (1224)	Klebsiella_pneumoniae (573)		Bacteria (2)	5.33542	0.54005
NZ_CP054405.1	2021-06-15	0.519799	Homo sapiens			147761	USA: Gainesville		circular	29.6436	-82.3549		IncC_1, JN157804,		Gammaproteobacteria (1236)	Enterobacteriaceae (543)	Klebsiella (570)	Klebsiella pneumoniae	Enterobacterales (91347)	Pseudomonadota (1224)	Klebsiella_pneumoniae (573)		Bacteria (2)	5.34645	0.542852
NZ_MW363918.1	2021-06-17	0.519436				148692			circular				IncC_1, JN157804,		Gammaproteobacteria (1236)	Enterobacteriaceae (543)	Klebsiella (570)	Klebsiella pneumoniae	Enterobacterales (91347)	Pseudomonadota (1224)	Klebsiella_pneumoniae (573)		Bacteria (2)	1.77578	4.59961
NZ_CP076009.1	2021-06-03	0.520728	Homo sapiens		Pus	166659	India		circular	12.9165	79.1325		IncC_1, JN157804,		Gammaproteobacteria (1236)	Enterobacteriaceae (543)	Klebsiella (570)	Klebsiella pneumoniae	Enterobacterales (91347)	Pseudomonadota (1224)	Klebsiella_pneumoniae (573)		Bacteria (2)	-7.28559	-0.13698
NZ_CP061931.1	2021-01-15	0.527689	Homo sapiens		Rectal swab	196307	Switzerland		circular	46.9321	7.4199		IncC_1, JN157804,		Gammaproteobacteria (1236)	Enterobacteriaceae (543)	Klebsiella (570)	Klebsiella michiganensis	Enterobacterales (91347)	Pseudomonadota (1224)	Klebsiella_michiganensis (1134687)		Bacteria (2)	1.99011	4.74666
NZ_CP061407.1	2020-09-11	0.521543	Homo sapiens			68514	USA: Chicago, IL		circular	41.8945	-87.6208		IncC_1, JN157804,		Gammaproteobacteria (1236)	Enterobacteriaceae (543)	Klebsiella (570)	Klebsiella pneumoniae	Enterobacterales (91347)	Pseudomonadota (1224)	Klebsiella_pneumoniae (573)		Bacteria (2)	-6.62139	0.00147917
NZ_AP022080.1	2020-08-13	0.5249				176026	Japan:Tokyo		circular	35.6514	139.481		IncC_1, JN157804,		Gammaproteobacteria (1236)	Enterobacteriaceae (543)	Klebsiella (570)	Klebsiella pneumoniae	Enterobacterales (91347)	Pseudomonadota (1224)	Klebsiella_pneumoniae (573)		Bacteria (2)	-7.35583	-0.201819
NZ_MN175387.1	2020-08-04	0.513047				199120			circular				IncC_1, JN157804,		Gammaproteobacteria (1236)	Enterobacteriaceae (543)	Klebsiella (570)	Klebsiella pneumoniae	Enterobacterales (91347)	Pseudomonadota (1224)	Klebsiella_pneumoniae (573)		Bacteria (2)	5.47602	0.66996
NZ_MN603981.1	2020-08-04	0.517567				136902			circular				IncC_1, JN157804,		Gammaproteobacteria (1236)	Enterobacteriaceae (543)	Klebsiella (570)	Klebsiella aerogenes	Enterobacterales (91347)	Pseudomonadota (1224)	Klebsiella_aerogenes (548)		Bacteria (2)	1.76207	4.59014
NZ_LC556212.1	2020-08-04	0.521765				166297			circular				IncC_1, JN157804, |IncQ1_1, M28829,		Gammaproteobacteria (1236)	Enterobacteriaceae (543)	Klebsiella (570)	Klebsiella pneumoniae	Enterobacterales (91347)	Pseudomonadota (1224)	Klebsiella_pneumoniae (573)		Bacteria (2)	5.17535	0.409906
NZ_LC536681.1	2020-08-04	0.526658	Homo sapiens			158959	Myanmar:Mandalay		circular	16.8	96.2		IncC_1, JN157804,		Gammaproteobacteria (1236)	Enterobacteriaceae (543)	Klebsiella (570)	Klebsiella pneumoniae	Enterobacterales (91347)	Pseudomonadota (1224)	Klebsiella_pneumoniae (573)		Bacteria (2)	-7.32142	-0.184786
NZ_LC536682.1	2020-08-04	0.526645	Homo sapiens			158959	Myanmar:Mandalay		circular	16.9	96.1		IncC_1, JN157804,		Gammaproteobacteria (1236)	Enterobacteriaceae (543)	Klebsiella (570)	Klebsiella pneumoniae	Enterobacterales (91347)	Pseudomonadota (1224)	Klebsiella_pneumoniae (573)		Bacteria (2)	-7.32698	-0.186998
NZ_CP050164.1	2020-07-31	0.519525	Homo sapiens		rectal_swab	137593	Hong Kong		circular	22.3506	114.185	Hong Kong	IncC_1, JN157804,		Gammaproteobacteria (1236)	Enterobacteriaceae (543)	Klebsiella (570)	Klebsiella pneumoniae	Enterobacterales (91347)	Pseudomonadota (1224)	Klebsiella_pneumoniae (573)		Bacteria (2)	1.7352	4.5635
NZ_CP054305.1	2020-06-11	0.517136	Homo sapiens		Rectal swab	125232	Australia: Brisbane		circular	-27.469	153.023	Australia,Brisbane	IncC_1, JN157804,		Gammaproteobacteria (1236)	Enterobacteriaceae (543)	Klebsiella (570)	Klebsiella pneumoniae	Enterobacterales (91347)	Pseudomonadota (1224)	Klebsiella_pneumoniae (573)		Bacteria (2)	-6.72131	-0.0452227
NZ_MH011352.1	2020-06-03	0.514465			sputum	212644	China		circular	34.4118	86.0327	China	IncC_1, JN157804,		Gammaproteobacteria (1236)	Enterobacteriaceae (543)	Klebsiella (570)	Klebsiella pneumoniae	Enterobacterales (91347)	Pseudomonadota (1224)	Klebsiella_pneumoniae (573)		Bacteria (2)	5.47763	0.669805
NZ_MH061195.1	2020-06-03	0.525066			chicken	160877			circular				IncC_1, JN157804,		Gammaproteobacteria (1236)	Enterobacteriaceae (543)	Klebsiella (570)	Klebsiella pneumoniae	Enterobacterales (91347)	Pseudomonadota (1224)	Klebsiella_pneumoniae (573)		Bacteria (2)	5.35564	0.554203
NZ_MF150123.1	2020-06-03	0.511915	Homo sapiens		urine	154469	Brazil: City of Sao Paulo, State of Sao Paulo	single cell	circular	-22	-49	Brazil,City of Sao Paulo,State of Sao Paulo	IncC_1, JN157804,		Gammaproteobacteria (1236)	Enterobacteriaceae (543)	Klebsiella (570)	Klebsiella pneumoniae	Enterobacterales (91347)	Pseudomonadota (1224)	Klebsiella_pneumoniae (573)		Bacteria (2)	5.39715	0.591177
NZ_MF150121.1	2020-06-03	0.511869	Homo sapiens		urine	154598	Brazil: City of Sao Paulo, State of Sao Paulo	single cell	circular	-22	-49	Brazil,City of Sao Paulo,State of Sao Paulo	IncC_1, JN157804,		Gammaproteobacteria (1236)	Enterobacteriaceae (543)	Klebsiella (570)	Klebsiella pneumoniae	Enterobacterales (91347)	Pseudomonadota (1224)	Klebsiella_pneumoniae (573)		Bacteria (2)	5.39531	0.595204
NZ_MF582638.1	2020-06-03	0.522185	Homo sapiens		blood	162117	Kuwait: Kuwait City		circular	29.3797	47.9734	Kuwait,Kuwait City	IncC_1, JN157804,		Gammaproteobacteria (1236)	Enterobacteriaceae (543)	Klebsiella (570)	Klebsiella pneumoniae	Enterobacterales (91347)	Pseudomonadota (1224)	Klebsiella_pneumoniae (573)		Bacteria (2)	-7.27741	-0.149348
NZ_KJ588779.1	2020-06-03	0.519603	Homo sapiens			140821	China		circular	34.4118	86.0327	China	IncC_1, JN157804,		Gammaproteobacteria (1236)	Enterobacteriaceae (543)	Klebsiella (570)	Klebsiella pneumoniae	Enterobacterales (91347)	Pseudomonadota (1224)	Klebsiella_pneumoniae (573)		Bacteria (2)	1.77464	4.60051
NZ_KJ187752.1	2020-06-03	0.517067				133650			circular				IncC_1, JN157804, |IncFIA(HI1)_1, AF250878, |IncR_1, DQ449578,	IncF RST(F-:A13:B-):FIA(13);FIB(-);FIC(-);FII(-);FIIK(-);FIIS(-);FIIY(-)	Gammaproteobacteria (1236)	Enterobacteriaceae (543)	Klebsiella (570)	Klebsiella pneumoniae	Enterobacterales (91347)	Pseudomonadota (1224)	Klebsiella_pneumoniae (573)		Bacteria (2)	1.89008	4.5609
NZ_CP053365.1	2020-05-13	0.522393	Homo sapiens		blood	329160	India		circular	12.9165	79.1325		IncC_1, JN157804, |IncFIB(K)_1, JN233704, |IncFII(pKP91)_1, CP000966,	IncF RST(F-:A-:B-):FIA(-);FIB(-);FIC(-);FII(-);FIIK(~25);FIIS(-);FIIY(-)	Gammaproteobacteria (1236)	Enterobacteriaceae (543)	Klebsiella (570)	Klebsiella pneumoniae	Enterobacterales (91347)	Pseudomonadota (1224)	Klebsiella_pneumoniae (573)		Bacteria (2)	-0.221214	3.27166
NZ_CP045016.1	2019-10-17	0.518884	Homo sapiens			82240			circular				IncC_1, JN157804,		Gammaproteobacteria (1236)	Enterobacteriaceae (543)	Klebsiella (570)	Klebsiella pneumoniae	Enterobacterales (91347)	Pseudomonadota (1224)	Klebsiella_pneumoniae (573)		Bacteria (2)	-6.58758	-0.0343747
NC_019158.1	2012-11-03	0.519704				137813			circular				IncC_1, JN157804,		Gammaproteobacteria (1236)	Enterobacteriaceae (543)	Klebsiella (570)	Klebsiella pneumoniae	Enterobacterales (91347)	Pseudomonadota (1224)	Klebsiella_pneumoniae (573)		Bacteria (2)	1.76312	4.58932
NZ_CP028804.2	2018-04-09	0.526081	Homo sapiens			323935	China: Sichuan, Chengdu	culture	circular	30.6766	104.061	China,Sichuan,Chengdu	IncC_1, JN157804, |IncFIB(K)_1, JN233704, |IncFII(K)_1, CP000648,	IncF RST(K1:A-:B-):FIA(-);FIB(-);FIC(-);FII(-);FIIK(1);FIIS(-);FIIY(-)	Gammaproteobacteria (1236)	Enterobacteriaceae (543)	Klebsiella (570)	Klebsiella pneumoniae	Enterobacterales (91347)	Pseudomonadota (1224)	Klebsiella_pneumoniae (573)		Bacteria (2)	-7.24971	-0.120467
NZ_CP041641.1	2019-08-12	0.520702	Homo sapiens			144138	Viet Nam: Ho Chi Minh	sputum	circular	10.7758	106.702	Viet Nam,Ho Chi Minh	IncC_1, JN157804,		Gammaproteobacteria (1236)	Enterobacteriaceae (543)	Klebsiella (570)	Klebsiella pneumoniae	Enterobacterales (91347)	Pseudomonadota (1224)	Klebsiella_pneumoniae (573)		Bacteria (2)	5.33101	0.536729
NZ_CP041103.1	2019-06-19	0.518082	Swine		Rectal swab	82819	Thailand: Nakhon Pathom		circular	13.8199	100.062		IncC_1, JN157804,		Gammaproteobacteria (1236)	Enterobacteriaceae (543)	Klebsiella (570)	Klebsiella pneumoniae	Enterobacterales (91347)	Pseudomonadota (1224)	Klebsiella_pneumoniae (573)		Bacteria (2)	-6.7083	-0.0447464
NZ_CP041083.1	2019-06-28	0.514962				179254			circular				IncC_1, JN157804,		Gammaproteobacteria (1236)	Enterobacteriaceae (543)	Klebsiella (570)	Klebsiella pneumoniae	Enterobacterales (91347)	Pseudomonadota (1224)	Klebsiella_pneumoniae (573)		Bacteria (2)	-7.30601	-0.170691
NZ_CP022126.1	2017-07-03	0.519656	Homo sapiens		wound	140133	USA: Nevada		circular	39.5159	-116.854	USA,Nevada	IncC_1, JN157804,		Gammaproteobacteria (1236)	Enterobacteriaceae (543)	Klebsiella (570)	Klebsiella pneumoniae	Enterobacterales (91347)	Pseudomonadota (1224)	Klebsiella_pneumoniae (573)		Bacteria (2)	1.75683	4.58387
NZ_CP011622.1	2015-06-18	0.529635	Homo sapiens		urine	176497	USA:Virginia		circular	38.14	-78.45		IncC_1, JN157804,		Gammaproteobacteria (1236)	Enterobacteriaceae (543)	Klebsiella (570)	Klebsiella pneumoniae	Enterobacterales (91347)	Pseudomonadota (1224)	Klebsiella_pneumoniae (573)		Bacteria (2)	1.99437	4.75275
NZ_CP007732.1	2015-02-17	0.526139			groin	268334	USA		circular	39.7837	-100.446	USA	IncC_1, JN157804, |IncN_1, AY046276,	IncN MLST(-):repN(2);traJ(4);korA(-)	Gammaproteobacteria (1236)	Enterobacteriaceae (543)	Klebsiella (570)	Klebsiella pneumoniae subsp. pneumoniae KPNIH27	Enterobacterales (91347)	Pseudomonadota (1224)	Klebsiella_pneumoniae (573)	Klebsiella_pneumoniae_subsp._pneumoniae_KPNIH27 (1328324)	Bacteria (2)	5.11032	0.365365
NZ_CP083494.1	2021-11-14	0.518553	Homo sapiens		blood	137552	Taiwan		circular	24	121		IncC_1, JN157804,		Gammaproteobacteria (1236)	Enterobacteriaceae (543)	Escherichia (561)	Escherichia coli	Enterobacterales (91347)	Pseudomonadota (1224)	Escherichia_coli (562)		Bacteria (2)	5.34504	0.549108
NZ_CP044189.1	2019-10-07	0.520713				90935			circular				IncC_1, JN157804,		Gammaproteobacteria (1236)	Enterobacteriaceae (543)	Salmonella (590)	Salmonella enterica	Enterobacterales (91347)	Pseudomonadota (1224)	Salmonella_enterica (28901)		Bacteria (2)	-6.70775	-0.0501436
NZ_CP022063.1	2018-03-13	0.520317	Environment		ground turkey	173817	USA:MD		circular	39.5162	-76.9382	USA,MD	IncC_1, JN157804,		Gammaproteobacteria (1236)	Enterobacteriaceae (543)	Salmonella (590)	Salmonella enterica	Enterobacterales (91347)	Pseudomonadota (1224)	Salmonella_enterica (28901)		Bacteria (2)	0.220262	-2.22225
NZ_CP071087.1	2021-05-12	0.511655	Homo sapiens		outer malleolus	222789	Switzerland		circular	46.7986	8.23197	Switzerland	IncC_1, JN157804, |IncR_1, DQ449578,		Gammaproteobacteria (1236)	Enterobacteriaceae (543)	Klebsiella (570)	Klebsiella pneumoniae	Enterobacterales (91347)	Pseudomonadota (1224)	Klebsiella_pneumoniae (573)		Bacteria (2)	1.97033	4.73442
NZ_CP068573.1	2021-03-13	0.52909			sputum	185118	China: Beijing	whole organism	circular	39.906	116.391	China,Beijing	IncC_1, JN157804, |IncQ1_1, M28829,		Gammaproteobacteria (1236)	Enterobacteriaceae (543)	Klebsiella (570)	Klebsiella pneumoniae	Enterobacterales (91347)	Pseudomonadota (1224)	Klebsiella_pneumoniae (573)		Bacteria (2)	-7.30591	-0.147048
NZ_CP070971.1	2021-03-03	0.524578	Homo sapiens			106354	China	whole organism	circular	34.4118	86.0327	China	IncC_1, JN157804,		Gammaproteobacteria (1236)	Enterobacteriaceae (543)	Klebsiella (570)	Klebsiella pneumoniae	Enterobacterales (91347)	Pseudomonadota (1224)	Klebsiella_pneumoniae (573)		Bacteria (2)	-6.10258	0.0877596
NZ_CP110969.1	2022-11-23	0.513882	Homo sapiens		urine	138197	Italy: Lecco		circular	45.8522	9.415		IncC_1, JN157804,		Gammaproteobacteria (1236)	Enterobacteriaceae (543)	Klebsiella (570)	Klebsiella pneumoniae	Enterobacterales (91347)	Pseudomonadota (1224)	Klebsiella_pneumoniae (573)		Bacteria (2)	-7.28071	-0.140241
NZ_CP030304.1	2021-05-22	0.523293	Homo sapiens		Physical	153373	China: Chongqing		circular	29.57	106.55		IncC_1, JN157804,		Gammaproteobacteria (1236)	Enterobacteriaceae (543)	Klebsiella (570)	Klebsiella pneumoniae	Enterobacterales (91347)	Pseudomonadota (1224)	Klebsiella_pneumoniae (573)		Bacteria (2)	-7.29392	-0.150847
NC_016976.1	2012-03-14	0.529998				170810			circular				IncC_1, JN157804,		Gammaproteobacteria (1236)	Enterobacteriaceae (543)	Klebsiella (570)	Klebsiella pneumoniae	Enterobacterales (91347)	Pseudomonadota (1224)	Klebsiella_pneumoniae (573)		Bacteria (2)	5.21315	0.431827
NZ_CP036192.1	2019-02-27	0.513911	Homo sapiens		blood	165052	India		circular	12.9246	79.1348		IncC_1, JN157804,		Gammaproteobacteria (1236)	Enterobacteriaceae (543)	Klebsiella (570)	Klebsiella pneumoniae	Enterobacterales (91347)	Pseudomonadota (1224)	Klebsiella_pneumoniae (573)		Bacteria (2)	1.96749	4.72682
NZ_CP027038.1	2018-12-06	0.520227	Homo sapiens		stool	155161	Greece: Athens		circular	38.03	23.79		IncC_1, JN157804,		Gammaproteobacteria (1236)	Enterobacteriaceae (543)	Klebsiella (570)	Klebsiella pneumoniae	Enterobacterales (91347)	Pseudomonadota (1224)	Klebsiella_pneumoniae (573)		Bacteria (2)	5.34491	0.54769
NZ_CP030132.1	2018-09-02	0.524753	Homo sapiens		urine	194181	Taiwan		circular	24.08	120.37		IncC_1, JN157804,		Gammaproteobacteria (1236)	Enterobacteriaceae (543)	Klebsiella (570)	Klebsiella pneumoniae	Enterobacterales (91347)	Pseudomonadota (1224)	Klebsiella_pneumoniae (573)		Bacteria (2)	-7.32017	-0.192844
CP110604.1	2022-11-21	0.526474	Homo sapiens		wound swab	128238	Australia		circular	-24.7761	134.755	Australia	IncC_1, JN157804,		Gammaproteobacteria (1236)	Enterobacteriaceae (543)	Klebsiella (570)	Klebsiella pneumoniae	Enterobacterales (91347)	Pseudomonadota (1224)	Klebsiella_pneumoniae (573)		Bacteria (2)	5.31686	0.489127
CP110595.1	2022-11-21	0.526474	Homo sapiens		wound	128238	Australia: Melbourne		circular	-37.8457	144.982		IncC_1, JN157804,		Gammaproteobacteria (1236)	Enterobacteriaceae (543)	Klebsiella (570)	Klebsiella pneumoniae	Enterobacterales (91347)	Pseudomonadota (1224)	Klebsiella_pneumoniae (573)		Bacteria (2)	5.30384	0.476323
CP110729.1	2022-11-21	0.526474	Homo sapiens		tissue	128238	Australia		circular	-24.7761	134.755	Australia	IncC_1, JN157804,		Gammaproteobacteria (1236)	Enterobacteriaceae (543)	Klebsiella (570)	Klebsiella pneumoniae	Enterobacterales (91347)	Pseudomonadota (1224)	Klebsiella_pneumoniae (573)		Bacteria (2)	5.30199	0.478094
CP110913.1	2022-11-20	0.520113	Homo sapiens		blood	70575	China		circular	29.86	121.56		IncC_1, JN157804,		Gammaproteobacteria (1236)	Enterobacteriaceae (543)	Citrobacter (544)	Citrobacter freundii	Enterobacterales (91347)	Pseudomonadota (1224)	Citrobacter_freundii (546)		Bacteria (2)	1.80351	4.60669
NZ_CP024557.1	2017-11-09	0.533904				217685			circular				IncC_1, JN157804,		Gammaproteobacteria (1236)	Enterobacteriaceae (543)	Klebsiella (570)	Klebsiella pneumoniae	Enterobacterales (91347)	Pseudomonadota (1224)	Klebsiella_pneumoniae (573)		Bacteria (2)	5.42401	0.591352
NC_020180.1	2013-01-25	0.525431				162202			circular				IncC_1, JN157804,		Gammaproteobacteria (1236)	Enterobacteriaceae (543)	Klebsiella (570)	Klebsiella aerogenes EA1509E	Enterobacterales (91347)	Pseudomonadota (1224)	Klebsiella_aerogenes (548)	Klebsiella_aerogenes_EA1509E (935296)	Bacteria (2)	5.20534	0.444885
NZ_CP047308.1	2020-01-16	0.520472	Homo sapiens		urine sample	146252	China:guangzhou		circular	23.13	113.28		IncC_1, JN157804,		Gammaproteobacteria (1236)	Enterobacteriaceae (543)	Citrobacter (544)	Citrobacter freundii	Enterobacterales (91347)	Pseudomonadota (1224)	Citrobacter_freundii (546)		Bacteria (2)	5.37042	0.572086
NZ_CP050732.1	2020-04-08	0.522182	Homo sapiens		Diarrheal patient	181971	China:Shanghai		circular	31.23	121.47		IncC_1, JN157804,		Gammaproteobacteria (1236)	Enterobacteriaceae (543)	Salmonella (590)	Salmonella enterica	Enterobacterales (91347)	Pseudomonadota (1224)	Salmonella_enterica (28901)		Bacteria (2)	-6.82032	0.286735
NZ_CP045953.1	2019-11-19	0.521823	Homo sapiens			144821	Australia		circular	-24.7761	134.755	Australia	IncC_1, JN157804,		Gammaproteobacteria (1236)	Enterobacteriaceae (543)	Salmonella (590)	Salmonella enterica	Enterobacterales (91347)	Pseudomonadota (1224)	Salmonella_enterica (28901)		Bacteria (2)	-6.81767	0.30139
NZ_CP032496.1	2019-11-05	0.528083	Beef		retail meat	90607	Mexico: Sonora		circular	29.09	-110.95		IncC_1, JN157804,		Gammaproteobacteria (1236)	Enterobacteriaceae (543)	Salmonella (590)	Salmonella enterica	Enterobacterales (91347)	Pseudomonadota (1224)	Salmonella_enterica (28901)		Bacteria (2)	-6.69384	-0.0473096
NZ_CP063295.1	2020-10-30	0.52754	Homo sapiens		stool	159330	Taiwan		circular	23.5983	120.835	Taiwan	IncC_1, JN157804,		Gammaproteobacteria (1236)	Enterobacteriaceae (543)	Salmonella (590)	Salmonella enterica	Enterobacterales (91347)	Pseudomonadota (1224)	Salmonella_enterica (28901)		Bacteria (2)	5.347	0.552484
NZ_CP032491.1	2019-11-05	0.516766	Cow		Slaughterhouse	164229	Mexico: San Luis Potosi		circular	22.2	-101.05		IncC_1, JN157804,		Gammaproteobacteria (1236)	Enterobacteriaceae (543)	Salmonella (590)	Salmonella enterica	Enterobacterales (91347)	Pseudomonadota (1224)	Salmonella_enterica (28901)		Bacteria (2)	-7.25777	-0.140862
NZ_CP009560.1	2015-03-01	0.519011	Bos taurus		cattle	158195	USA: AZ		circular	34.3953	-111.763	USA,AZ	IncC_1, JN157804,		Gammaproteobacteria (1236)	Enterobacteriaceae (543)	Salmonella (590)	Salmonella enterica subsp. enterica serovar Newport str. CVM 22425	Enterobacterales (91347)	Pseudomonadota (1224)	Salmonella_enterica (28901)	Salmonella_enterica_subsp._enterica_serovar_Newport_str._CVM_22425 (796730)	Bacteria (2)	-7.27186	-0.135023
NZ_CP009562.1	2015-03-01	0.520375	Bos taurus		cattle	120346	USA:NC		circular	35.673	-79.0393	USA,NC	IncC_1, JN157804,		Gammaproteobacteria (1236)	Enterobacteriaceae (543)	Salmonella (590)	Salmonella enterica subsp. enterica serovar Newport str. CVM 22513	Enterobacterales (91347)	Pseudomonadota (1224)	Salmonella_enterica (28901)	Salmonella_enterica_subsp._enterica_serovar_Newport_str._CVM_22513 (796732)	Bacteria (2)	-6.75691	-0.0722249
NZ_CP090430.1	2022-01-15	0.516721	Homo sapiens		blood	147900	China: Zhejiang	blood culture	circular	29	120	China,Zhejiang	IncC_1, JN157804,		Gammaproteobacteria (1236)	Enterobacteriaceae (543)	Klebsiella (570)	Klebsiella pneumoniae	Enterobacterales (91347)	Pseudomonadota (1224)	Klebsiella_pneumoniae (573)		Bacteria (2)	5.31638	0.513859
NZ_CP031570.1	2019-02-09	0.525584	Homo sapiens		Rectal swab	158968	Missing		circular				IncC_1, JN157804,		Gammaproteobacteria (1236)	Enterobacteriaceae (543)	Enterobacter (547)	Enterobacter hormaechei	Enterobacterales (91347)	Pseudomonadota (1224)	Enterobacter_hormaechei (158836)		Bacteria (2)	1.99035	4.73904
NZ_CP009567.1	2015-03-04	0.518966	Canis lupus familiaris		dog	158521	USA:AZ		circular	34.3953	-111.763	USA,AZ	IncC_1, JN157804,		Gammaproteobacteria (1236)	Enterobacteriaceae (543)	Salmonella (590)	Salmonella enterica subsp. enterica serovar Newport str. CVM 22462	Enterobacterales (91347)	Pseudomonadota (1224)	Salmonella_enterica (28901)	Salmonella_enterica_subsp._enterica_serovar_Newport_str._CVM_22462 (858305)	Bacteria (2)	-7.28542	-0.147476
NZ_CP090205.1	2022-01-11	0.519265	Homo sapiens		sputum	140306	China:Shandong province		circular	36.4	117		IncC_1, JN157804,		Gammaproteobacteria (1236)	Enterobacteriaceae (543)	Klebsiella (570)	Klebsiella pneumoniae	Enterobacterales (91347)	Pseudomonadota (1224)	Klebsiella_pneumoniae (573)		Bacteria (2)	1.77428	4.59236
NZ_CP066542.1	2020-12-22	0.523802	Homo sapiens		blood	188594	Taiwan		circular	24.12	120.35		IncC_1, JN157804,		Gammaproteobacteria (1236)	Enterobacteriaceae (543)	Klebsiella (570)	Klebsiella pneumoniae	Enterobacterales (91347)	Pseudomonadota (1224)	Klebsiella_pneumoniae (573)		Bacteria (2)	-7.30578	-0.184739
NZ_CP065454.1	2020-12-16	0.519056	Homo sapiens		Taichung Veterans General Hospital	176326	Taiwan		not-set	23.5983	120.835	Taiwan	IncC_1, JN157804,		Gammaproteobacteria (1236)	Enterobacteriaceae (543)	Klebsiella (570)	Klebsiella pneumoniae	Enterobacterales (91347)	Pseudomonadota (1224)	Klebsiella_pneumoniae (573)		Bacteria (2)	-5.68766	0.217235
NZ_MN207908.1	2020-12-15	0.520672				167138			circular				IncC_1, JN157804,		Gammaproteobacteria (1236)	Enterobacteriaceae (543)	Klebsiella (570)	Klebsiella pneumoniae	Enterobacterales (91347)	Pseudomonadota (1224)	Klebsiella_pneumoniae (573)		Bacteria (2)	5.1562	0.387432
NZ_CP065451.1	2020-12-13	0.510645	Homo sapiens		Taichung Veterans General Hospital	154765	Taiwan		not-set	23.5983	120.835	Taiwan	IncC_1, JN157804,		Gammaproteobacteria (1236)	Enterobacteriaceae (543)	Klebsiella (570)	Klebsiella pneumoniae	Enterobacterales (91347)	Pseudomonadota (1224)	Klebsiella_pneumoniae (573)		Bacteria (2)	5.40309	0.592023
NZ_CP065463.1	2020-12-13	0.51447	Homo sapiens		Taichung Veterans General Hospital	139635	Taiwan		not-set	23.5983	120.835	Taiwan	IncC_1, JN157804,		Gammaproteobacteria (1236)	Enterobacteriaceae (543)	Klebsiella (570)	Klebsiella pneumoniae	Enterobacterales (91347)	Pseudomonadota (1224)	Klebsiella_pneumoniae (573)		Bacteria (2)	5.4676	0.64945
NZ_CP065446.1	2020-12-13	0.514461	Homo sapiens		Taichung Veterans General Hospital	139649	Taiwan		not-set	23.5983	120.835	Taiwan	IncC_1, JN157804,		Gammaproteobacteria (1236)	Enterobacteriaceae (543)	Klebsiella (570)	Klebsiella pneumoniae	Enterobacterales (91347)	Pseudomonadota (1224)	Klebsiella_pneumoniae (573)		Bacteria (2)	5.4623	0.648226
NZ_CP065439.1	2020-12-13	0.5116	Homo sapiens		Taichung Veterans General Hospital	148704	Taiwan		not-set	23.5983	120.835	Taiwan	IncC_1, JN157804,		Gammaproteobacteria (1236)	Enterobacteriaceae (543)	Klebsiella (570)	Klebsiella pneumoniae	Enterobacterales (91347)	Pseudomonadota (1224)	Klebsiella_pneumoniae (573)		Bacteria (2)	5.49343	0.674521
NZ_CP065465.1	2020-12-13	0.514465	Homo sapiens		Taichung Veterans General Hospital	139648	Taiwan		not-set	23.5983	120.835	Taiwan	IncC_1, JN157804,		Gammaproteobacteria (1236)	Enterobacteriaceae (543)	Klebsiella (570)	Klebsiella pneumoniae	Enterobacterales (91347)	Pseudomonadota (1224)	Klebsiella_pneumoniae (573)		Bacteria (2)	5.46667	0.651348
NZ_CP065443.1	2020-12-13	0.509513	Homo sapiens		Taichung Veterans General Hospital	139394	Taiwan		not-set	23.5983	120.835	Taiwan	IncC_1, JN157804,		Gammaproteobacteria (1236)	Enterobacteriaceae (543)	Klebsiella (570)	Klebsiella pneumoniae	Enterobacterales (91347)	Pseudomonadota (1224)	Klebsiella_pneumoniae (573)		Bacteria (2)	5.49149	0.663087
NZ_MN065773.1	2020-12-08	0.521293				168128			circular				IncC_1, JN157804,		Gammaproteobacteria (1236)	Enterobacteriaceae (543)	Klebsiella (570)	Klebsiella pneumoniae	Enterobacterales (91347)	Pseudomonadota (1224)	Klebsiella_pneumoniae (573)		Bacteria (2)	5.23142	0.460324
NZ_CP007636.1	2015-01-21	0.52363	Homo sapiens			167267	Haiti		circular	19.14	-72.3571	Haiti	IncC_1, JN157804,		Gammaproteobacteria (1236)	Vibrionaceae (641)	Vibrio (662)	Vibrio cholerae	Vibrionales (135623)	Pseudomonadota (1224)	Vibrio_cholerae (666)		Bacteria (2)	-7.27161	-0.14993
NZ_AP026526.1	2022-11-08	0.522158			animal	166530	Japan	whole organism	circular	36.5748	139.239	Japan	IncC_1, JN157804, |IncQ1_1, M28829,		Gammaproteobacteria (1236)	Enterobacteriaceae (543)	Klebsiella (570)	Klebsiella pneumoniae	Enterobacterales (91347)	Pseudomonadota (1224)	Klebsiella_pneumoniae (573)		Bacteria (2)	5.17755	0.41716
NZ_AP026734.1	2022-11-08	0.525128				152182	Viet Nam:Hanoi		circular	20.9914	105.863		IncC_1, JN157804,		Gammaproteobacteria (1236)	Shewanellaceae (267890)	Shewanella (22)	Shewanella xiamenensis	Alteromonadales (135622)	Pseudomonadota (1224)	Shewanella_xiamenensis (332186)		Bacteria (2)	5.35103	0.55096
NZ_AP026939.1	2022-11-08	0.51324	Mastacembelus		gut contents of Mastacembelus	137080	Viet Nam:Ho Chi Minh City		circular	10.7764	106.701	Viet Nam,Ho Chi Minh City	IncC_1, JN157804,		Gammaproteobacteria (1236)	Enterobacteriaceae (543)	Escherichia (561)	Escherichia coli	Enterobacterales (91347)	Pseudomonadota (1224)	Escherichia_coli (562)		Bacteria (2)	5.3866	0.58652
NZ_CP047282.1	2020-08-17	0.514225	Homo sapiens		Rectum	187068	Canada		circular	52.94	-73.55		IncC_1, JN157804, |pKPC-CAV1193_1, CP013325,		Gammaproteobacteria (1236)	Enterobacteriaceae (543)	Klebsiella (570)	Klebsiella quasipneumoniae	Enterobacterales (91347)	Pseudomonadota (1224)	Klebsiella_quasipneumoniae (1463165)		Bacteria (2)	-6.75085	-0.0814868
NZ_CP040024.1	2020-03-15	0.511685	Homo sapiens		blood	155920	Taiwan:Taichung		circular	23.3	120.9		IncC_1, JN157804,		Gammaproteobacteria (1236)	Enterobacteriaceae (543)	Klebsiella (570)	Klebsiella pneumoniae	Enterobacterales (91347)	Pseudomonadota (1224)	Klebsiella_pneumoniae (573)		Bacteria (2)	5.40685	0.596182
NZ_CP040034.1	2020-03-15	0.519039	Homo sapiens		urine	176345	Taiwan:Taichung		circular	23.3	120.9		IncC_1, JN157804,		Gammaproteobacteria (1236)	Enterobacteriaceae (543)	Klebsiella (570)	Klebsiella pneumoniae	Enterobacterales (91347)	Pseudomonadota (1224)	Klebsiella_pneumoniae (573)		Bacteria (2)	-5.67718	0.219973
NZ_CP040039.1	2020-03-15	0.512974	Homo sapiens		urine	151220	Taiwan:Taichung		linear	23.3	120.9		IncC_1, JN157804,		Gammaproteobacteria (1236)	Enterobacteriaceae (543)	Klebsiella (570)	Klebsiella pneumoniae	Enterobacterales (91347)	Pseudomonadota (1224)	Klebsiella_pneumoniae (573)		Bacteria (2)	5.44841	0.637511
NZ_CP040029.1	2020-03-15	0.519034	Homo sapiens		pus	176345	Taiwan:Taichung		circular	23.3	120.9		IncC_1, JN157804,		Gammaproteobacteria (1236)	Enterobacteriaceae (543)	Klebsiella (570)	Klebsiella pneumoniae	Enterobacterales (91347)	Pseudomonadota (1224)	Klebsiella_pneumoniae (573)		Bacteria (2)	-5.67604	0.220018
NC_022652.1	2013-11-04	0.523561				151885			circular				IncC_1, JN157804,		Gammaproteobacteria (1236)	Enterobacteriaceae (543)	Klebsiella (570)	Klebsiella pneumoniae	Enterobacterales (91347)	Pseudomonadota (1224)	Klebsiella_pneumoniae (573)		Bacteria (2)	-7.35029	-0.216362
NC_021667.1	2013-07-05	0.522868				171925			circular				IncC_1, JN157804,		Gammaproteobacteria (1236)	Enterobacteriaceae (543)	Klebsiella (570)	Klebsiella pneumoniae	Enterobacterales (91347)	Pseudomonadota (1224)	Klebsiella_pneumoniae (573)		Bacteria (2)	-7.30474	-0.168461
NZ_AP019688.1	2019-10-14	0.512376				185311			circular				IncC_1, JN157804,		Gammaproteobacteria (1236)	Enterobacteriaceae (543)	Klebsiella (570)	Klebsiella quasipneumoniae	Enterobacterales (91347)	Pseudomonadota (1224)	Klebsiella_quasipneumoniae (1463165)		Bacteria (2)	5.0216	0.382569
NZ_LT882698.1	2017-06-06	0.539469	Homo sapiens		urine sample	321455	Belgium		circular	50.6403	4.66671	Belgium	IncC_1, JN157804, |IncFIB(pQil)_1, JN233705,	IncF RST(F-:A-:B-):FIA(-);FIB(-);FIC(-);FII(-);FIIK(-);FIIS(-);FIIY(-)	Gammaproteobacteria (1236)	Enterobacteriaceae (543)	Klebsiella (570)	Klebsiella pneumoniae	Enterobacterales (91347)	Pseudomonadota (1224)	Klebsiella_pneumoniae (573)		Bacteria (2)	5.14377	0.374636
NZ_CP027055.1	2018-12-06	0.523645	Homo sapiens		urine	175636	Greece: Athens		not-set	38.03	23.79		IncC_1, JN157804,		Gammaproteobacteria (1236)	Enterobacteriaceae (543)	Klebsiella (570)	Klebsiella pneumoniae	Enterobacterales (91347)	Pseudomonadota (1224)	Klebsiella_pneumoniae (573)		Bacteria (2)	5.34535	0.547287
NZ_CP031584.1	2019-02-08	0.524494	Homo sapiens		Rectal swab	164082	Missing		circular				IncC_1, JN157804,		Gammaproteobacteria (1236)	Enterobacteriaceae (543)	Klebsiella (570)	Klebsiella pneumoniae	Enterobacterales (91347)	Pseudomonadota (1224)	Klebsiella_pneumoniae (573)		Bacteria (2)	2.02088	4.77313
NZ_AP018672.1	2018-09-22	0.516383				159072	Japan:Tokyo		circular	35.6552	139.834		IncC_1, JN157804,		Gammaproteobacteria (1236)	Enterobacteriaceae (543)	Klebsiella (570)	Klebsiella pneumoniae	Enterobacterales (91347)	Pseudomonadota (1224)	Klebsiella_pneumoniae (573)		Bacteria (2)	5.35097	0.566396
NZ_CP032168.1	2018-09-19	0.52564				158987			circular				IncC_1, JN157804,		Gammaproteobacteria (1236)	Enterobacteriaceae (543)	Klebsiella (570)	Klebsiella pneumoniae	Enterobacterales (91347)	Pseudomonadota (1224)	Klebsiella_pneumoniae (573)		Bacteria (2)	1.98338	4.73518
NZ_CP023724.1	2018-06-13	0.516383	Homo sapiens		intraabdominal abscess	159072	Taiwan: Taipei		circular	25.1195	121.52		IncC_1, JN157804,		Gammaproteobacteria (1236)	Enterobacteriaceae (543)	Klebsiella (570)	Klebsiella pneumoniae	Enterobacterales (91347)	Pseudomonadota (1224)	Klebsiella_pneumoniae (573)		Bacteria (2)	5.34525	0.574127
NZ_CP028996.1	2018-05-02	0.519059				176325			circular				IncC_1, JN157804,		Gammaproteobacteria (1236)	Enterobacteriaceae (543)	Klebsiella (570)	Klebsiella pneumoniae	Enterobacterales (91347)	Pseudomonadota (1224)	Klebsiella_pneumoniae (573)		Bacteria (2)	-5.67441	0.218029
NZ_CP025470.1	2018-01-11	0.524567	Homo sapiens			106402	China:Shanghai	mixed culture	circular	31.2253	121.489	China,Shanghai	IncC_1, JN157804,		Gammaproteobacteria (1236)	Enterobacteriaceae (543)	Klebsiella (570)	Klebsiella pneumoniae	Enterobacterales (91347)	Pseudomonadota (1224)	Klebsiella_pneumoniae (573)		Bacteria (2)	-6.07615	0.0963343
NZ_CP025147.1	2017-12-14	0.529711	Homo sapiens		blood	205953	USA: New York City		circular	40.7309	-73.9872	USA,New York City	IncC_1, JN157804,		Gammaproteobacteria (1236)	Enterobacteriaceae (543)	Klebsiella (570)	Klebsiella pneumoniae	Enterobacterales (91347)	Pseudomonadota (1224)	Klebsiella_pneumoniae (573)		Bacteria (2)	-0.284558	-0.291892
NZ_CP025144.1	2017-12-14	0.529833	Homo sapiens		bronchoalveolar lavage	204123	USA: New York City		circular	40.7309	-73.9872	USA,New York City	IncC_1, JN157804,		Gammaproteobacteria (1236)	Enterobacteriaceae (543)	Klebsiella (570)	Klebsiella pneumoniae	Enterobacterales (91347)	Pseudomonadota (1224)	Klebsiella_pneumoniae (573)		Bacteria (2)	-0.304619	-0.317459
NZ_CP025141.1	2017-12-14	0.529819	Homo sapiens		Pancreatic Fluid	204734	USA: New York City		circular	40.7309	-73.9872	USA,New York City	IncC_1, JN157804,		Gammaproteobacteria (1236)	Enterobacteriaceae (543)	Klebsiella (570)	Klebsiella pneumoniae	Enterobacterales (91347)	Pseudomonadota (1224)	Klebsiella_pneumoniae (573)		Bacteria (2)	-0.298994	-0.308188
NZ_CP024536.1	2017-11-09	0.530651				187611			circular				IncC_1, JN157804,		Gammaproteobacteria (1236)	Enterobacteriaceae (543)	Klebsiella (570)	Klebsiella pneumoniae	Enterobacterales (91347)	Pseudomonadota (1224)	Klebsiella_pneumoniae (573)		Bacteria (2)	5.40418	0.565135
NZ_CP024571.1	2017-11-08	0.530662	Homo sapiens		urine	187611	Australia		circular	-24.7761	134.755	Australia	IncC_1, JN157804,		Gammaproteobacteria (1236)	Enterobacteriaceae (543)	Klebsiella (570)	Klebsiella pneumoniae	Enterobacterales (91347)	Pseudomonadota (1224)	Klebsiella_pneumoniae (573)		Bacteria (2)	5.40556	0.565514
NZ_CP024192.1	2017-11-05	0.533934	Homo sapiens		rectal swab	221606	Australia: Melbourne		circular	-37.8457	144.982		IncC_1, JN157804,		Gammaproteobacteria (1236)	Enterobacteriaceae (543)	Klebsiella (570)	Klebsiella pneumoniae	Enterobacterales (91347)	Pseudomonadota (1224)	Klebsiella_pneumoniae (573)		Bacteria (2)	5.41202	0.57074
NZ_CP021956.1	2017-06-22	0.517069				153527			circular				IncC_1, JN157804,		Gammaproteobacteria (1236)	Enterobacteriaceae (543)	Klebsiella (570)	Klebsiella pneumoniae	Enterobacterales (91347)	Pseudomonadota (1224)	Klebsiella_pneumoniae (573)		Bacteria (2)	5.34854	0.546541
NZ_CP021835.1	2017-06-21	0.532524				210045			circular				IncC_1, JN157804,		Gammaproteobacteria (1236)	Enterobacteriaceae (543)	Klebsiella (570)	Klebsiella pneumoniae	Enterobacterales (91347)	Pseudomonadota (1224)	Klebsiella_pneumoniae (573)		Bacteria (2)	-0.285663	-0.324545
NZ_CP021709.1	2017-06-10	0.508369				186758			circular				IncC_1, JN157804,		Gammaproteobacteria (1236)	Enterobacteriaceae (543)	Klebsiella (570)	Klebsiella pneumoniae	Enterobacterales (91347)	Pseudomonadota (1224)	Klebsiella_pneumoniae (573)		Bacteria (2)	1.97274	4.73823
NZ_CP018817.1	2016-12-28	0.519226				140825			circular				IncC_1, JN157804,		Gammaproteobacteria (1236)	Enterobacteriaceae (543)	Klebsiella (570)	Klebsiella pneumoniae	Enterobacterales (91347)	Pseudomonadota (1224)	Klebsiella_pneumoniae (573)		Bacteria (2)	1.82178	4.6466
NZ_CP008824.1	2015-03-04	0.524192			sink drain	319976	USA		circular	39.7837	-100.446	USA	IncC_1, JN157804, |IncN_1, AY046276,	IncN MLST(-):repN(2);traJ(4);korA(-)	Gammaproteobacteria (1236)	Enterobacteriaceae (543)	Enterobacter (547)	Enterobacter cloacae ECNIH2	Enterobacterales (91347)	Pseudomonadota (1224)	Enterobacter_cloacae (550)	Enterobacter_cloacae_ECNIH2 (1333850)	Bacteria (2)	5.08367	0.335539
NZ_CP096167.1	2022-04-29	0.518182			milking environment	137224	China: Xuzhou		circular	34.2882	117.186		IncC_1, JN157804,		Gammaproteobacteria (1236)	Shewanellaceae (267890)	Shewanella (22)	Shewanella sp. JNE7	Alteromonadales (135622)	Pseudomonadota (1224)	Shewanella_sp._JNE7 (2989726)		Bacteria (2)	5.35706	0.562075
NZ_CP096164.1	2022-04-29	0.516575			milking environment	166090	China: Xuzhou		circular	34.2882	117.186		IncC_1, JN157804,		Gammaproteobacteria (1236)	Shewanellaceae (267890)	Shewanella (22)	Shewanella sp. JNE10-2	Alteromonadales (135622)	Pseudomonadota (1224)	Shewanella_sp._JNE10-2 (2989725)		Bacteria (2)	5.36049	0.56436
NZ_CP096170.1	2022-04-29	0.52279			milking environment	152348	China: Xuzhou		circular	34.2882	117.186		IncC_1, JN157804,		Gammaproteobacteria (1236)	Shewanellaceae (267890)	Shewanella (22)	Shewanella sp. JNE2	Alteromonadales (135622)	Pseudomonadota (1224)	Shewanella_sp._JNE2 (2989727)		Bacteria (2)	5.36442	0.561296
NZ_MW464182.1	2022-10-28	0.517365				147312			circular				IncC_1, JN157804,		Gammaproteobacteria (1236)	Enterobacteriaceae (543)	Enterobacter (547)	Enterobacter cloacae	Enterobacterales (91347)	Pseudomonadota (1224)	Enterobacter_cloacae (550)		Bacteria (2)	1.71241	4.53745
NZ_CP044962.1	2019-10-17	0.513231	Homo sapiens			126750	Canada: BC		circular	55.0013	-125.002	Canada,BC	IncC_1, JN157804,		Gammaproteobacteria (1236)	Enterobacteriaceae (543)	Salmonella (590)	Salmonella enterica	Enterobacterales (91347)	Pseudomonadota (1224)	Salmonella_enterica (28901)		Bacteria (2)	-6.80112	-0.0827647
NZ_CP032397.1	2018-09-26	0.514745	cattle			329264	USA:AZ		circular	34.3953	-111.763	USA,AZ	IncC_1, JN157804, |IncFIB(AP001918)_1, AP001918, |IncFIA_1, AP001918, |IncX1_1, EU370913, |IncFII(S)_1, CP000858,	IncF RST(S3:A-:B1):FIA(1,6);FIB(1);FIC(-);FII(-);FIIK(-);FIIS(3);FIIY(-)	Gammaproteobacteria (1236)	Enterobacteriaceae (543)	Salmonella (590)	Salmonella enterica	Enterobacterales (91347)	Pseudomonadota (1224)	Salmonella_enterica (28901)		Bacteria (2)	-7.24001	-0.153797
NZ_CP032395.1	2018-09-26	0.517605	cattle			164900	USA:AZ		circular	34.3953	-111.763	USA,AZ	IncC_1, JN157804, |IncFIA_1, AP001918,	IncF RST(F-:A-:B-):FIA(1,6);FIB(-);FIC(-);FII(-);FIIK(-);FIIS(-);FIIY(-)	Gammaproteobacteria (1236)	Enterobacteriaceae (543)	Salmonella (590)	Salmonella enterica	Enterobacterales (91347)	Pseudomonadota (1224)	Salmonella_enterica (28901)		Bacteria (2)	-6.72818	-0.0414308
NZ_CP032391.1	2018-09-26	0.52157	cattle			146176	USA:AZ		circular	34.3953	-111.763	USA,AZ	IncC_1, JN157804,		Gammaproteobacteria (1236)	Enterobacteriaceae (543)	Salmonella (590)	Salmonella enterica	Enterobacterales (91347)	Pseudomonadota (1224)	Salmonella_enterica (28901)		Bacteria (2)	-7.28217	-0.144678
NZ_CP032385.1	2018-09-26	0.527011			Ground Beef	103514	USA:MN		circular	45.9897	-94.6113	USA,MN	IncC_1, JN157804,		Gammaproteobacteria (1236)	Enterobacteriaceae (543)	Salmonella (590)	Salmonella enterica	Enterobacterales (91347)	Pseudomonadota (1224)	Salmonella_enterica (28901)		Bacteria (2)	-6.70776	-0.0448289
NZ_CP093318.1	2022-10-23	0.51903	Homo sapiens		faecal sample	168684	Botswana: Kasane		circular	-17.8014	25.1495		IncC_1, JN157804,		Gammaproteobacteria (1236)	Enterobacteriaceae (543)	Escherichia (561)	Escherichia coli	Enterobacterales (91347)	Pseudomonadota (1224)	Escherichia_coli (562)		Bacteria (2)	5.35835	0.563476
NZ_MZ670000.1	2021-10-05	0.517007				166671			circular				IncC_1, JN157804,		Gammaproteobacteria (1236)	Morganellaceae (1903414)	Providencia (586)	Providencia rettgeri	Enterobacterales (91347)	Pseudomonadota (1224)	Providencia_rettgeri (587)		Bacteria (2)	1.99485	4.74684
NZ_CP106914.1	2022-10-15	0.525862	Homo sapiens		blood	167656	China:Beijing	blood	circular	39.906	116.391	China,Beijing	IncC_1, JN157804,		Gammaproteobacteria (1236)	Enterobacteriaceae (543)	Klebsiella (570)	Klebsiella pneumoniae	Enterobacterales (91347)	Pseudomonadota (1224)	Klebsiella_pneumoniae (573)		Bacteria (2)	-7.34243	-0.204882
NZ_CP106909.1	2022-10-15	0.525801	Homo sapiens		blood	166350	China:Beijing	blood	circular	39.906	116.391	China,Beijing	IncC_1, JN157804,		Gammaproteobacteria (1236)	Enterobacteriaceae (543)	Klebsiella (570)	Klebsiella pneumoniae	Enterobacterales (91347)	Pseudomonadota (1224)	Klebsiella_pneumoniae (573)		Bacteria (2)	-7.32898	-0.195629
NZ_CP032414.1	2022-10-13	0.519483	Homo sapiens		blood	132551	Taiwan		circular	24.1	120.4		IncC_1, JN157804,		Gammaproteobacteria (1236)	Shewanellaceae (267890)	Shewanella (22)	Shewanella algae	Alteromonadales (135622)	Pseudomonadota (1224)	Shewanella_algae (38313)		Bacteria (2)	5.3522	0.536162
NZ_CP082956.1	2021-09-24	0.519805			anthropogenic	152282	China: Wuhan	mixed culture	circular	30.5941	114.298	China,Wuhan	IncC_1, JN157804,		Gammaproteobacteria (1236)	Enterobacteriaceae (543)	Salmonella (590)	Salmonella enterica	Enterobacterales (91347)	Pseudomonadota (1224)	Salmonella_enterica (28901)		Bacteria (2)	5.34587	0.54668
NZ_MT316184.1	2020-09-23	0.517221				154342			circular				IncC_1, JN157804,		Gammaproteobacteria (1236)	Enterobacteriaceae (543)	Salmonella (590)	Salmonella enterica	Enterobacterales (91347)	Pseudomonadota (1224)	Salmonella_enterica (28901)		Bacteria (2)	5.23755	0.453253
NZ_MT320534.1	2020-09-21	0.524501				161319			circular				IncC_1, JN157804,		Gammaproteobacteria (1236)	Morganellaceae (1903414)	Proteus (583)	Proteus mirabilis	Enterobacterales (91347)	Pseudomonadota (1224)	Proteus_mirabilis (584)		Bacteria (2)	-7.28293	-0.142054
NZ_LR890428.1	2020-10-30	0.526459	Homo sapiens		wound	128238	Australia: Melbourne		circular	-37.8457	144.982		IncC_1, JN157804,		Gammaproteobacteria (1236)	Enterobacteriaceae (543)	Klebsiella (570)	Klebsiella pneumoniae	Enterobacterales (91347)	Pseudomonadota (1224)	Klebsiella_pneumoniae (573)		Bacteria (2)	5.30448	0.479305
NZ_CP104113.1	2022-09-15	0.524798	Bos taurus		feedlot	194997	USA:Kansas		circular	38.2731	-98.5822	USA,Kansas	IncC_1, JN157804,		Gammaproteobacteria (1236)	Enterobacteriaceae (543)	Escherichia (561)	Escherichia coli	Enterobacterales (91347)	Pseudomonadota (1224)	Escherichia_coli (562)		Bacteria (2)	-7.27976	-0.144766
NZ_CP104115.1	2022-09-15	0.52479	Bos taurus		feedlot	194998	USA:Kansas		circular	38.2731	-98.5822	USA,Kansas	IncC_1, JN157804,		Gammaproteobacteria (1236)	Enterobacteriaceae (543)	Escherichia (561)	Escherichia coli	Enterobacterales (91347)	Pseudomonadota (1224)	Escherichia_coli (562)		Bacteria (2)	-7.25892	-0.122741
NZ_CP103514.1	2022-09-06	0.522139	Homo sapiens		blood	190614	USA: Houston		circular	29.7068	-95.3971		IncC_1, JN157804,		Gammaproteobacteria (1236)	Enterobacteriaceae (543)	Klebsiella (570)	Klebsiella pneumoniae	Enterobacterales (91347)	Pseudomonadota (1224)	Klebsiella_pneumoniae (573)		Bacteria (2)	-7.3343	-0.193519
NZ_CP102989.1	2022-08-30	0.519272	Dog		Small Animal Hospital, Chulalongkorn University	160519	Thailand: Bangkok		circular	15.87	100.993		IncC_1, JN157804,		Gammaproteobacteria (1236)	Enterobacteriaceae (543)	Klebsiella (570)	Klebsiella pneumoniae	Enterobacterales (91347)	Pseudomonadota (1224)	Klebsiella_pneumoniae (573)		Bacteria (2)	-7.30766	-0.165044
NZ_MT151380.1	2020-08-04	0.521606				159889			circular				IncC_1, JN157804,		Gammaproteobacteria (1236)	Vibrionaceae (641)	Vibrio (662)	Vibrio cholerae	Vibrionales (135623)	Pseudomonadota (1224)	Vibrio_cholerae (666)		Bacteria (2)	5.33788	0.535588
NZ_MN550958.1	2020-08-04	0.51326				154600			circular				IncC_1, JN157804,		Gammaproteobacteria (1236)	Morganellaceae (1903414)	Proteus (583)	Proteus mirabilis	Enterobacterales (91347)	Pseudomonadota (1224)	Proteus_mirabilis (584)		Bacteria (2)	1.96225	4.72339
NZ_MN647788.1	2020-08-04	0.520565				182565			circular				IncC_1, JN157804,		Gammaproteobacteria (1236)	Enterobacteriaceae (543)	Salmonella (590)	Salmonella enterica	Enterobacterales (91347)	Pseudomonadota (1224)	Salmonella_enterica (28901)		Bacteria (2)	-6.82067	0.286246
NZ_MN647789.1	2020-08-04	0.521413				138255			circular				IncC_1, JN157804,		Gammaproteobacteria (1236)	Enterobacteriaceae (543)	Salmonella (590)	Salmonella enterica	Enterobacterales (91347)	Pseudomonadota (1224)	Salmonella_enterica (28901)		Bacteria (2)	-6.82881	0.317979
NZ_LC556211.1	2020-08-04	0.508994				250936			circular				IncC_1, JN157804, |IncQ1_1, M28829,		Gammaproteobacteria (1236)	Enterobacteriaceae (543)	Enterobacter (547)	Enterobacter cloacae	Enterobacterales (91347)	Pseudomonadota (1224)	Enterobacter_cloacae (550)		Bacteria (2)	5.21336	0.442714
NZ_LC556210.1	2020-08-04	0.519409				218194			circular				IncC_1, JN157804, |IncQ1_1, M28829,		Gammaproteobacteria (1236)	Enterobacteriaceae (543)	Enterobacter (547)	Enterobacter cloacae	Enterobacterales (91347)	Pseudomonadota (1224)	Enterobacter_cloacae (550)		Bacteria (2)	5.18146	0.415599
NC_019121.1	2012-11-03	0.530885				165791			circular				IncC_1, JN157804,		Gammaproteobacteria (1236)	Enterobacteriaceae (543)	Salmonella (590)	Salmonella enterica	Enterobacterales (91347)	Pseudomonadota (1224)	Salmonella_enterica (28901)		Bacteria (2)	-7.28206	-0.139022
NC_019118.1	2012-11-03	0.522157				135423			circular				IncC_1, JN157804,		Gammaproteobacteria (1236)	Enterobacteriaceae (543)	Salmonella (590)	Salmonella enterica	Enterobacterales (91347)	Pseudomonadota (1224)	Salmonella_enterica (28901)		Bacteria (2)	-6.73664	-0.058619
NC_019116.1	2012-11-03	0.522246				135168			circular				IncC_1, JN157804,		Gammaproteobacteria (1236)	Enterobacteriaceae (543)	Salmonella (590)	Salmonella enterica	Enterobacterales (91347)	Pseudomonadota (1224)	Salmonella_enterica (28901)		Bacteria (2)	-6.73585	-0.0594759
NC_019107.1	2012-11-03	0.524998	cattle			173673			circular				IncC_1, JN157804,		Gammaproteobacteria (1236)	Enterobacteriaceae (543)	Salmonella (590)	Salmonella enterica	Enterobacterales (91347)	Pseudomonadota (1224)	Salmonella_enterica (28901)		Bacteria (2)	-7.3027	-0.16408
NZ_OK067239.1	2022-08-23	0.517936				173510			circular				IncC_1, JN157804,		Gammaproteobacteria (1236)	Vibrionaceae (641)	Vibrio (662)	Vibrio alginolyticus	Vibrionales (135623)	Pseudomonadota (1224)	Vibrio_alginolyticus (663)		Bacteria (2)	1.99478	4.7467
NZ_CP041027.1	2019-06-25	0.529092	bovine			190723	Canada: Alberta		circular	55.0013	-115.002	Canada,Alberta	IncC_1, JN157804,		Gammaproteobacteria (1236)	Enterobacteriaceae (543)	Salmonella (590)	Salmonella enterica	Enterobacterales (91347)	Pseudomonadota (1224)	Salmonella_enterica (28901)		Bacteria (2)	-6.78885	-0.0605832
CP030736.1	2022-08-08	0.524173	Homo sapiens		feces	174080	Sweden: Gothenburg		circular	57.6823	11.9613		IncC_1, JN157804,		Gammaproteobacteria (1236)	Enterobacteriaceae (543)	Klebsiella (570)	Klebsiella pneumoniae	Enterobacterales (91347)	Pseudomonadota (1224)	Klebsiella_pneumoniae (573)		Bacteria (2)	-7.31641	-0.176316
OL332704.1	2022-08-03	0.495161				187012			circular				IncC_1, JN157804,					uncultured bacterium			uncultured_bacterium (77133)		Bacteria (2)	4.99273	0.299719
NZ_CP032448.1	2018-10-04	0.534177	Bos taurus		bovine lymph node	77171	USA		circular	37.0902	-95.7129		IncC_1, JN157804,		Gammaproteobacteria (1236)	Enterobacteriaceae (543)	Salmonella (590)	Salmonella enterica	Enterobacterales (91347)	Pseudomonadota (1224)	Salmonella_enterica (28901)		Bacteria (2)	-6.63398	-0.045903
NZ_CP032380.1	2018-10-04	0.527727			Bovine pre-evisceration carcass at harvest	96567	USA		circular	37.0902	-95.7129		IncC_1, JN157804,		Gammaproteobacteria (1236)	Enterobacteriaceae (543)	Salmonella (590)	Salmonella enterica	Enterobacterales (91347)	Pseudomonadota (1224)	Salmonella_enterica (28901)		Bacteria (2)	-6.69412	-0.0369011
NZ_CP038464.1	2019-04-09	0.525222			diarrheal snake diarrheal snake in Hunan	165134	China:Hunan	cell culture	circular	27.6662	111.749	China,Hunan	IncC_1, JN157804,		Gammaproteobacteria (1236)	Aeromonadaceae (84642)	Aeromonas (642)	Aeromonas hydrophila	Aeromonadales (135624)	Pseudomonadota (1224)	Aeromonas_hydrophila (644)		Bacteria (2)	-7.28565	-0.129349
NZ_CP025245.1	2019-02-07	0.51879	Homo sapiens		stool	111814	USA: BIFSCo Region 2		circular	39.7837	-100.446	USA	IncC_1, JN157804,		Gammaproteobacteria (1236)	Enterobacteriaceae (543)	Salmonella (590)	Salmonella enterica subsp. enterica serovar Newport str. CDC 2012K-0663	Enterobacterales (91347)	Pseudomonadota (1224)	Salmonella_enterica (28901)	Salmonella_enterica_subsp._enterica_serovar_Newport_str._CDC_2012K-0663 (1454629)	Bacteria (2)	-6.9029	-0.100601
CP098445.1	2022-06-12	0.509819				205118			circular				IncC_1, JN157804,		Gammaproteobacteria (1236)	Morganellaceae (1903414)	Proteus (583)	Proteus mirabilis	Enterobacterales (91347)	Pseudomonadota (1224)	Proteus_mirabilis (584)		Bacteria (2)	1.94352	4.71546
NZ_MT219816.1	2020-08-04	0.511098				87445			circular				IncC_1, JN157804,		Gammaproteobacteria (1236)	Enterobacteriaceae (543)	Escherichia (561)	Escherichia coli	Enterobacterales (91347)	Pseudomonadota (1224)	Escherichia_coli (562)		Bacteria (2)	-6.64842	-0.0432261
NZ_MN823987.1	2020-08-04	0.52749				217206			circular				IncC_1, JN157804, |IncFII_1, AY458016, |IncFII(pSE11)_1, AP009242, |IncFIA_1, AP001918,	IncF RST(F-:A-:B-):FIA(4,20);FIB(-);FIC(3?);FII(31,36);FIIK(-);FIIS(-);FIIY(-)	Gammaproteobacteria (1236)	Enterobacteriaceae (543)	Escherichia (561)	Escherichia coli	Enterobacterales (91347)	Pseudomonadota (1224)	Escherichia_coli (562)		Bacteria (2)	5.35938	0.558339
NZ_MN254970.1	2020-08-04	0.528686				167572			circular				IncC_1, JN157804,		Gammaproteobacteria (1236)	Enterobacteriaceae (543)	Escherichia (561)	Escherichia coli	Enterobacterales (91347)	Pseudomonadota (1224)	Escherichia_coli (562)		Bacteria (2)	-7.29587	-0.148232
NZ_MN604268.1	2020-08-04	0.51628				192016			circular				IncC_1, JN157804,		Gammaproteobacteria (1236)	Enterobacteriaceae (543)	Escherichia (561)	Escherichia coli	Enterobacterales (91347)	Pseudomonadota (1224)	Escherichia_coli (562)		Bacteria (2)	1.99173	4.74504
NZ_MN477204.1	2020-08-04	0.529576				190205			circular				IncC_1, JN157804,		Gammaproteobacteria (1236)	Enterobacteriaceae (543)	Escherichia (561)	Escherichia coli	Enterobacterales (91347)	Pseudomonadota (1224)	Escherichia_coli (562)		Bacteria (2)	5.15787	0.401503
NZ_LC556213.1	2020-08-04	0.521654				165583			circular				IncC_1, JN157804, |IncQ1_1, M28829,		Gammaproteobacteria (1236)	Enterobacteriaceae (543)	Escherichia (561)	Escherichia coli	Enterobacterales (91347)	Pseudomonadota (1224)	Escherichia_coli (562)		Bacteria (2)	5.17658	0.412112
NZ_CP049969.1	2020-06-30	0.512054	Homo sapiens		urine	139294	New Zealand		circular	-41.5001	172.834	New Zealand	IncC_1, JN157804,		Gammaproteobacteria (1236)	Enterobacteriaceae (543)	Escherichia (561)	Escherichia coli	Enterobacterales (91347)	Pseudomonadota (1224)	Escherichia_coli (562)		Bacteria (2)	1.79093	4.61016
NZ_CP038330.1	2020-05-28	0.528435	cattle		cattle feces	93970	USA:Nebraska		circular	41.737	-99.5874	USA,Nebraska	IncC_1, JN157804,		Gammaproteobacteria (1236)	Enterobacteriaceae (543)	Escherichia (561)	Escherichia coli	Enterobacterales (91347)	Pseudomonadota (1224)	Escherichia_coli (562)		Bacteria (2)	-6.67665	-0.0505146
NZ_CP038322.1	2020-05-28	0.522738	bovine			145329	USA:Nebraska		circular	41.737	-99.5874	USA,Nebraska	IncC_1, JN157804,		Gammaproteobacteria (1236)	Enterobacteriaceae (543)	Escherichia (561)	Escherichia coli	Enterobacterales (91347)	Pseudomonadota (1224)	Escherichia_coli (562)		Bacteria (2)	5.3399	0.544378
NZ_MN101850.1	2020-06-04	0.515882	Homo sapiens		feces	272413	China		circular	34.75	113.61		IncC_1, JN157804, |IncFII_1, AY458016,	IncF RST(F2:A-:B-):FIA(-);FIB(-);FIC(-);FII(2);FIIK(-);FIIS(-);FIIY(-)	Gammaproteobacteria (1236)	Enterobacteriaceae (543)	Escherichia (561)	Escherichia coli	Enterobacterales (91347)	Pseudomonadota (1224)	Escherichia_coli (562)		Bacteria (2)	5.46963	0.665894
NZ_MK439959.1	2020-06-04	0.527458				227878	Greece		circular	38.9954	21.9877	Greece	IncC_1, JN157804,		Gammaproteobacteria (1236)	Enterobacteriaceae (543)	Escherichia (561)	Escherichia coli	Enterobacterales (91347)	Pseudomonadota (1224)	Escherichia_coli (562)		Bacteria (2)	5.32993	0.535645
NZ_MK733575.1	2020-06-04	0.529841				201521			circular				IncC_1, JN157804,		Gammaproteobacteria (1236)	Enterobacteriaceae (543)	Escherichia (561)	Escherichia coli	Enterobacterales (91347)	Pseudomonadota (1224)	Escherichia_coli (562)		Bacteria (2)	5.12774	0.373084
NZ_MG252895.1	2020-06-03	0.516253				300958			circular				IncC_1, JN157804, |IncR_1, DQ449578,		Gammaproteobacteria (1236)	Enterobacteriaceae (543)	Escherichia (561)	Escherichia coli	Enterobacterales (91347)	Pseudomonadota (1224)	Escherichia_coli (562)		Bacteria (2)	-7.34772	-0.205365
NZ_MG450360.1	2020-06-03	0.519661	Homo sapiens			189866			circular				IncC_1, JN157804,		Gammaproteobacteria (1236)	Enterobacteriaceae (543)	Escherichia (561)	Escherichia coli	Enterobacterales (91347)	Pseudomonadota (1224)	Escherichia_coli (562)		Bacteria (2)	-7.30852	-0.173479
NZ_MH001166.1	2020-06-03	0.514883				184032			circular				IncC_1, JN157804,		Gammaproteobacteria (1236)	Enterobacteriaceae (543)	Escherichia (561)	Escherichia coli	Enterobacterales (91347)	Pseudomonadota (1224)	Escherichia_coli (562)		Bacteria (2)	5.45308	0.640047
NZ_CP089438.1	2022-06-08	0.532315			sewage	131627	China:Guangdong	sewage	circular	23.1358	113.198	China,Guangdong	IncC_1, JN157804,		Gammaproteobacteria (1236)	Enterobacteriaceae (543)	Citrobacter (544)	Citrobacter portucalensis	Enterobacterales (91347)	Pseudomonadota (1224)	Citrobacter_portucalensis (1639133)		Bacteria (2)	-6.39357	-0.0808596
NZ_KJ802404.1	2020-06-03	0.518423	Homo sapiens			166750			circular				IncC_1, JN157804,		Gammaproteobacteria (1236)	Enterobacteriaceae (543)	Escherichia (561)	Escherichia coli	Enterobacterales (91347)	Pseudomonadota (1224)	Escherichia_coli (562)		Bacteria (2)	1.7623	4.58978
NZ_KP276584.1	2020-06-03	0.521265				155794			circular				IncC_1, JN157804,		Gammaproteobacteria (1236)	Enterobacteriaceae (543)	Escherichia (561)	Escherichia coli	Enterobacterales (91347)	Pseudomonadota (1224)	Escherichia_coli (562)		Bacteria (2)	5.27939	0.487047
NC_022377.1	2013-09-23	0.514117	swine		maxillary lymph node of an ill pig	135615	China		circular	34.4118	86.0327	China	IncC_1, JN157804,		Gammaproteobacteria (1236)	Enterobacteriaceae (543)	Escherichia (561)	Escherichia coli	Enterobacterales (91347)	Pseudomonadota (1224)	Escherichia_coli (562)		Bacteria (2)	5.30907	0.510582
NC_019069.1	2012-11-02	0.518453				166744			circular				IncC_1, JN157804,		Gammaproteobacteria (1236)	Enterobacteriaceae (543)	Escherichia (561)	Escherichia coli	Enterobacterales (91347)	Pseudomonadota (1224)	Escherichia_coli (562)		Bacteria (2)	1.75617	4.58648
NZ_CP034397.1	2019-02-07	0.492194	Homosapiens		urine	93642	Thailand: Chiang Mai		circular	18.7904	98.9847		IncC_1, JN157804,		Gammaproteobacteria (1236)	Enterobacteriaceae (543)	Escherichia (561)	Escherichia coli	Enterobacterales (91347)	Pseudomonadota (1224)	Escherichia_coli (562)		Bacteria (2)	1.81137	4.61918
NZ_CP034402.1	2019-02-07	0.49285	Homosapiens		stool	92446	Thailand: Chiang Mai		circular	18.7904	98.9847		IncC_1, JN157804,		Gammaproteobacteria (1236)	Enterobacteriaceae (543)	Escherichia (561)	Escherichia coli	Enterobacterales (91347)	Pseudomonadota (1224)	Escherichia_coli (562)		Bacteria (2)	1.80718	4.61524
NZ_CP032238.1	2018-09-19	0.525188	chicken		stool	162163	China:Zhejiang	cell culture	circular	29	120	China,Zhejiang	IncC_1, JN157804,		Gammaproteobacteria (1236)	Enterobacteriaceae (543)	Escherichia (561)	Escherichia coli	Enterobacterales (91347)	Pseudomonadota (1224)	Escherichia_coli (562)		Bacteria (2)	-7.25403	-0.105181
NZ_CP031610.1	2018-08-23	0.525135	Homo sapiens		Rectal swab	160292	Missing		circular				IncC_1, JN157804,		Gammaproteobacteria (1236)	Enterobacteriaceae (543)	Escherichia (561)	Escherichia coli	Enterobacterales (91347)	Pseudomonadota (1224)	Escherichia_coli (562)		Bacteria (2)	1.98496	4.73743
LC663722.1	2022-05-25	0.52355				149764			circular				IncC_1, JN157804,					uncultured bacterium			uncultured_bacterium (77133)		Bacteria (2)	5.33753	0.542866
NZ_LT985218.1	2018-03-15	0.521899				130621			circular				IncC_1, JN157804,		Gammaproteobacteria (1236)	Enterobacteriaceae (543)	Escherichia (561)	Escherichia coli	Enterobacterales (91347)	Pseudomonadota (1224)	Escherichia_coli (562)		Bacteria (2)	5.17849	0.417158
NZ_CP020513.1	2019-08-25	0.509858	Homo sapiens		abdominal	46056	USA:Boston		circular	42.3603	-71.0583	USA,Boston	IncC_1, JN157804,		Gammaproteobacteria (1236)	Enterobacteriaceae (543)	Escherichia (561)	Escherichia coli	Enterobacterales (91347)	Pseudomonadota (1224)	Escherichia_coli (562)		Bacteria (2)	-6.59651	-0.0555839
NZ_CP020524.1	2019-08-25	0.512935	Homo sapiens		urine	177196	USA:Boston		circular	42.3603	-71.0583	USA,Boston	IncC_1, JN157804,		Gammaproteobacteria (1236)	Enterobacteriaceae (543)	Escherichia (561)	Escherichia coli	Enterobacterales (91347)	Pseudomonadota (1224)	Escherichia_coli (562)		Bacteria (2)	1.81752	4.62915
NZ_CP029118.1	2018-05-02	0.522849				187909			circular				IncC_1, JN157804,		Gammaproteobacteria (1236)	Enterobacteriaceae (543)	Escherichia (561)	Escherichia coli	Enterobacterales (91347)	Pseudomonadota (1224)	Escherichia_coli (562)		Bacteria (2)	1.97277	4.73459
NZ_CP026405.1	2018-02-24	0.520066				186884	USA		circular	38.9847	-77.0947		IncC_1, JN157804,		Gammaproteobacteria (1236)	Enterobacteriaceae (543)	Escherichia (561)	Escherichia coli	Enterobacterales (91347)	Pseudomonadota (1224)	Escherichia_coli (562)		Bacteria (2)	5.14389	0.385642
NZ_CP024824.1	2017-11-22	0.526498	Homo sapiens		Peritoneal fluid	62815	South Korea: Incheon		circular	37.4734	126.617	South Korea,Incheon	IncC_1, JN157804,		Gammaproteobacteria (1236)	Enterobacteriaceae (543)	Escherichia (561)	Escherichia coli	Enterobacterales (91347)	Pseudomonadota (1224)	Escherichia_coli (562)		Bacteria (2)	-6.61661	-0.044924
NZ_CP021719.1	2017-06-10	0.515887				128094			circular				IncC_1, JN157804,		Gammaproteobacteria (1236)	Enterobacteriaceae (543)	Escherichia (561)	Escherichia coli	Enterobacterales (91347)	Pseudomonadota (1224)	Escherichia_coli (562)		Bacteria (2)	1.84679	4.64985
NZ_OM975890.1	2022-05-17	0.521081				84438			circular				IncC_1, JN157804,		Gammaproteobacteria (1236)	Enterobacteriaceae (543)	Klebsiella (570)	Klebsiella pneumoniae	Enterobacterales (91347)	Pseudomonadota (1224)	Klebsiella_pneumoniae (573)		Bacteria (2)	-6.56861	-0.0263341
AP025670.1	2022-03-23	0.480566	Homo sapiens			172709	Japan		circular	36.5748	139.239	Japan	IncC_1, JN157804, |IncT_1, AP004237,		Gammaproteobacteria (1236)	Morganellaceae (1903414)	Providencia (586)	Providencia rettgeri	Enterobacterales (91347)	Pseudomonadota (1224)	Providencia_rettgeri (587)		Bacteria (2)	4.89685	0.320788
CP067958.1	2022-03-02	0.529835	Homo sapiens		urine	205213	USA: South		circular	33.3055	-118.343	USA,South	IncC_1, JN157804,		Gammaproteobacteria (1236)	Enterobacteriaceae (543)	Klebsiella (570)	Klebsiella pneumoniae	Enterobacterales (91347)	Pseudomonadota (1224)	Klebsiella_pneumoniae (573)		Bacteria (2)	-0.293889	-0.331159
CP067696.1	2022-03-02	0.535593	Homo sapiens		urine	120248	USA: Northeast		circular	42	-73		IncC_1, JN157804,		Gammaproteobacteria (1236)	Enterobacteriaceae (543)	Klebsiella (570)	Klebsiella pneumoniae	Enterobacterales (91347)	Pseudomonadota (1224)	Klebsiella_pneumoniae (573)		Bacteria (2)	-0.31663	-0.35447
CP067687.1	2022-03-02	0.535593	Homo sapiens		urine	120248	USA: Northeast		circular	42	-73		IncC_1, JN157804,		Gammaproteobacteria (1236)	Enterobacteriaceae (543)	Klebsiella (570)	Klebsiella pneumoniae	Enterobacterales (91347)	Pseudomonadota (1224)	Klebsiella_pneumoniae (573)		Bacteria (2)	-0.30615	-0.312041
CP067666.1	2022-03-01	0.529922	Homo sapiens		urine	203864	USA: South		circular	33.3055	-118.343	USA,South	IncC_1, JN157804,		Gammaproteobacteria (1236)	Enterobacteriaceae (543)	Klebsiella (570)	Klebsiella pneumoniae	Enterobacterales (91347)	Pseudomonadota (1224)	Klebsiella_pneumoniae (573)		Bacteria (2)	-0.303616	-0.345971
CP082643.1	2021-08-31	0.519561			ground turkey	51607	USA:CA		linear	36.7015	-118.756	USA,CA	IncC_1, JN157804,		Gammaproteobacteria (1236)	Enterobacteriaceae (543)	Salmonella (590)	Salmonella enterica	Enterobacterales (91347)	Pseudomonadota (1224)	Salmonella_enterica (28901)		Bacteria (2)	-6.67048	-0.0463994
CP082616.1	2021-08-31	0.520548			Pork Chop bone-in	180114	USA:IA		circular	41.9217	-93.3123	USA,IA	IncC_1, JN157804,		Gammaproteobacteria (1236)	Enterobacteriaceae (543)	Salmonella (590)	Salmonella enterica	Enterobacterales (91347)	Pseudomonadota (1224)	Salmonella_enterica (28901)		Bacteria (2)	-7.31813	-0.180727
CP082646.1	2021-08-31	0.504097			Chicken legs	174026	USA:CO		circular	38.7252	-105.608	USA,CO	IncC_1, JN157804,		Gammaproteobacteria (1236)	Enterobacteriaceae (543)	Salmonella (590)	Salmonella enterica	Enterobacterales (91347)	Pseudomonadota (1224)	Salmonella_enterica (28901)		Bacteria (2)	0.23162	-2.23879
CP082648.1	2021-08-31	0.526566			chicken breast	142512	USA:PA		linear	40.97	-77.7279	USA,PA	IncC_1, JN157804,		Gammaproteobacteria (1236)	Enterobacteriaceae (543)	Salmonella (590)	Salmonella enterica	Enterobacterales (91347)	Pseudomonadota (1224)	Salmonella_enterica (28901)		Bacteria (2)	0.22408	-2.21367
CP082607.1	2021-09-09	0.529155			Ground Beef	106003	USA:KS		circular	38.2731	-98.5822	USA,KS	IncC_1, JN157804,		Gammaproteobacteria (1236)	Enterobacteriaceae (543)	Salmonella (590)	Salmonella enterica	Enterobacterales (91347)	Pseudomonadota (1224)	Salmonella_enterica (28901)		Bacteria (2)	-6.72567	-0.0487567
CP082525.1	2021-08-30	0.520692			Chicken Breasts	160500	USA:GA		circular	32.3294	-83.1137	USA,GA	IncC_1, JN157804,		Gammaproteobacteria (1236)	Enterobacteriaceae (543)	Salmonella (590)	Salmonella enterica	Enterobacterales (91347)	Pseudomonadota (1224)	Salmonella_enterica (28901)		Bacteria (2)	0.227425	-2.21076
CP082545.1	2021-08-30	0.520657			Chicken Legs	156149	USA:PA		circular	40.97	-77.7279	USA,PA	IncC_1, JN157804,		Gammaproteobacteria (1236)	Enterobacteriaceae (543)	Salmonella (590)	Salmonella enterica	Enterobacterales (91347)	Pseudomonadota (1224)	Salmonella_enterica (28901)		Bacteria (2)	0.221696	-2.21208
CP082551.1	2021-08-30	0.521586			Chicken Mixed Parts	89759	USA:SC		circular	33.6874	-80.4364	USA,SC	IncC_1, JN157804,		Gammaproteobacteria (1236)	Enterobacteriaceae (543)	Salmonella (590)	Salmonella enterica	Enterobacterales (91347)	Pseudomonadota (1224)	Salmonella_enterica (28901)		Bacteria (2)	-6.72777	-0.0611985
CP082546.1	2021-08-30	0.521493			Ground Beef	146581	USA:NM		circular	34.5708	-105.993	USA,NM	IncC_1, JN157804,		Gammaproteobacteria (1236)	Enterobacteriaceae (543)	Salmonella (590)	Salmonella enterica	Enterobacterales (91347)	Pseudomonadota (1224)	Salmonella_enterica (28901)		Bacteria (2)	-7.28407	-0.143416
CP082575.1	2021-08-30	0.525458			ground turkey	87577	USA:IA		circular	41.9217	-93.3123	USA,IA	IncC_1, JN157804,		Gammaproteobacteria (1236)	Enterobacteriaceae (543)	Salmonella (590)	Salmonella enterica	Enterobacterales (91347)	Pseudomonadota (1224)	Salmonella_enterica (28901)		Bacteria (2)	-6.61886	-0.0419977
CP082599.1	2021-09-01	0.515873			Ground Beef	123445	USA:CO		circular	38.7252	-105.608	USA,CO	IncC_1, JN157804,		Gammaproteobacteria (1236)	Enterobacteriaceae (543)	Salmonella (590)	Salmonella enterica	Enterobacterales (91347)	Pseudomonadota (1224)	Salmonella_enterica (28901)		Bacteria (2)	-6.87854	-0.0934067
CP082489.1	2021-09-02	0.523808			animal-swine-market swine	124158	USA:CA		circular	36.7015	-118.756	USA,CA	IncC_1, JN157804,		Gammaproteobacteria (1236)	Enterobacteriaceae (543)	Salmonella (590)	Salmonella enterica	Enterobacterales (91347)	Pseudomonadota (1224)	Salmonella_enterica (28901)		Bacteria (2)	-6.85574	-0.0940987
CP082483.1	2021-09-02	0.510495			animal-swine-market swine	163271	USA:IN		circular	40.327	-86.1747	USA,IN	IncC_1, JN157804,		Gammaproteobacteria (1236)	Enterobacteriaceae (543)	Salmonella (590)	Salmonella enterica	Enterobacterales (91347)	Pseudomonadota (1224)	Salmonella_enterica (28901)		Bacteria (2)	-3.15547	4.80412
CP082479.1	2021-09-02	0.524332			animal-cattle-heifer	123315	USA:KS		linear	38.2731	-98.5822	USA,KS	IncC_1, JN157804,		Gammaproteobacteria (1236)	Enterobacteriaceae (543)	Salmonella (590)	Salmonella enterica	Enterobacterales (91347)	Pseudomonadota (1224)	Salmonella_enterica (28901)		Bacteria (2)	-6.74919	-0.0742504
CP082476.1	2021-09-02	0.532201			Animal-Turkey-Young Turkey	181174	USA:SD		circular	44.6472	-100.349	USA,SD	IncC_1, JN157804,		Gammaproteobacteria (1236)	Enterobacteriaceae (543)	Salmonella (590)	Salmonella enterica	Enterobacterales (91347)	Pseudomonadota (1224)	Salmonella_enterica (28901)		Bacteria (2)	-7.29737	-0.164036
CP082520.1	2021-09-02	0.528636			Animal-Turkey-Young Turkey	88577	USA:MN		circular	45.9897	-94.6113	USA,MN	IncC_1, JN157804,		Gammaproteobacteria (1236)	Enterobacteriaceae (543)	Salmonella (590)	Salmonella enterica	Enterobacterales (91347)	Pseudomonadota (1224)	Salmonella_enterica (28901)		Bacteria (2)	-6.68865	-0.0459944
CP082375.1	2021-09-02	0.521941			animal-cattle-beef cow	115513	USA:TN		linear	35.773	-86.282	USA,TN	IncC_1, JN157804,		Gammaproteobacteria (1236)	Enterobacteriaceae (543)	Salmonella (590)	Salmonella enterica	Enterobacterales (91347)	Pseudomonadota (1224)	Salmonella_enterica (28901)		Bacteria (2)	-6.85211	-0.112387
CP082373.1	2021-09-02	0.529018			animal-swine-market swine	157473	USA:NE		circular	41.737	-99.5874	USA,NE	IncC_1, JN157804,		Gammaproteobacteria (1236)	Enterobacteriaceae (543)	Salmonella (590)	Salmonella enterica	Enterobacterales (91347)	Pseudomonadota (1224)	Salmonella_enterica (28901)		Bacteria (2)	-7.30708	-0.161474
CP082501.1	2021-09-02	0.525815			animal-cattle-dairy cow	106545	USA:SC		circular	33.6874	-80.4364	USA,SC	IncC_1, JN157804,		Gammaproteobacteria (1236)	Enterobacteriaceae (543)	Salmonella (590)	Salmonella enterica	Enterobacterales (91347)	Pseudomonadota (1224)	Salmonella_enterica (28901)		Bacteria (2)	-6.94977	-0.102168
CP082513.1	2021-09-09	0.532378			animal-swine-market swine	176970	USA:UT		circular	39.4225	-111.714	USA,UT	IncC_1, JN157804,		Gammaproteobacteria (1236)	Enterobacteriaceae (543)	Salmonella (590)	Salmonella enterica	Enterobacterales (91347)	Pseudomonadota (1224)	Salmonella_enterica (28901)		Bacteria (2)	-7.28774	-0.154529
CP082428.1	2021-09-02	0.526474			animal-swine-market swine	158456	USA:NE		circular	41.737	-99.5874	USA,NE	IncC_1, JN157804,		Gammaproteobacteria (1236)	Enterobacteriaceae (543)	Salmonella (590)	Salmonella enterica	Enterobacterales (91347)	Pseudomonadota (1224)	Salmonella_enterica (28901)		Bacteria (2)	-7.30221	-0.15472
CP082404.1	2021-09-02	0.532105			animal-cattle-dairy cow	109048	USA:CA		circular	36.7015	-118.756	USA,CA	IncC_1, JN157804,		Gammaproteobacteria (1236)	Enterobacteriaceae (543)	Salmonella (590)	Salmonella enterica	Enterobacterales (91347)	Pseudomonadota (1224)	Salmonella_enterica (28901)		Bacteria (2)	-6.70246	-0.0427968
CP082407.1	2021-09-02	0.5265			animal-swine-sow	172678	USA:WI		circular	44.4309	-89.6885	USA,WI	IncC_1, JN157804,		Gammaproteobacteria (1236)	Enterobacteriaceae (543)	Salmonella (590)	Salmonella enterica	Enterobacterales (91347)	Pseudomonadota (1224)	Salmonella_enterica (28901)		Bacteria (2)	-7.28368	-0.154273
CP082410.1	2021-09-02	0.528059			animal-swine-market swine	180904	USA:MO		circular	38.7605	-92.5618	USA,MO	IncC_1, JN157804,		Gammaproteobacteria (1236)	Enterobacteriaceae (543)	Salmonella (590)	Salmonella enterica	Enterobacterales (91347)	Pseudomonadota (1224)	Salmonella_enterica (28901)		Bacteria (2)	-7.28796	-0.161614
CP082440.1	2021-09-02	0.515882			animal-cattle-beef cow	123445	USA:WA		circular	47.2868	-120.213	USA,WA	IncC_1, JN157804,		Gammaproteobacteria (1236)	Enterobacteriaceae (543)	Salmonella (590)	Salmonella enterica	Enterobacterales (91347)	Pseudomonadota (1224)	Salmonella_enterica (28901)		Bacteria (2)	-6.84709	-0.0893465
CP082437.1	2021-09-02	0.524401			animal-cattle-steer	146222	USA:WI		circular	44.4309	-89.6885	USA,WI	IncC_1, JN157804,		Gammaproteobacteria (1236)	Enterobacteriaceae (543)	Salmonella (590)	Salmonella enterica	Enterobacterales (91347)	Pseudomonadota (1224)	Salmonella_enterica (28901)		Bacteria (2)	-7.28512	-0.138336
CP082450.1	2021-09-02	0.521275			animal-swine-sow	160232	USA:KY		circular	37.5726	-85.1551	USA,KY	IncC_1, JN157804,		Gammaproteobacteria (1236)	Enterobacteriaceae (543)	Salmonella (590)	Salmonella enterica	Enterobacterales (91347)	Pseudomonadota (1224)	Salmonella_enterica (28901)		Bacteria (2)	-7.29335	-0.158133
CP082452.1	2021-09-02	0.521364			animal-cattle-steer	148008	USA:TX		circular	31.816	-99.5121	USA,TX	IncC_1, JN157804,		Gammaproteobacteria (1236)	Enterobacteriaceae (543)	Salmonella (590)	Salmonella enterica	Enterobacterales (91347)	Pseudomonadota (1224)	Salmonella_enterica (28901)		Bacteria (2)	-7.28616	-0.143999
CP082457.1	2021-09-02	0.524365			Animal-Turkey-Young Turkey	102320	USA:MN		circular	45.9897	-94.6113	USA,MN	IncC_1, JN157804,		Gammaproteobacteria (1236)	Enterobacteriaceae (543)	Salmonella (590)	Salmonella enterica	Enterobacterales (91347)	Pseudomonadota (1224)	Salmonella_enterica (28901)		Bacteria (2)	-6.70446	-0.0479121
OV141395.1	2022-01-09	0.506672				252108	Ghana		circular	8.03003	-1.08003	Ghana	IncC_1, JN157804,		Gammaproteobacteria (1236)	Enterobacteriaceae (543)	Citrobacter (544)	Citrobacter youngae	Enterobacterales (91347)	Pseudomonadota (1224)	Citrobacter_youngae (133448)		Bacteria (2)	1.97027	4.73416
CP086673.1	2021-11-10	0.517316	Homo sapiens		trachea	174841	Russia: Moscow	Cell culture	circular	55.7507	37.6177	Russia,Moscow	IncC_1, JN157804,		Gammaproteobacteria (1236)	Enterobacteriaceae (543)	Klebsiella (570)	Klebsiella pneumoniae	Enterobacterales (91347)	Pseudomonadota (1224)	Klebsiella_pneumoniae (573)		Bacteria (2)	1.96587	4.72786
CP063757.1	2020-11-05	0.528138			Veal	101818	USA:SC		circular	33.6874	-80.4364	USA,SC	IncC_1, JN157804,		Gammaproteobacteria (1236)	Enterobacteriaceae (543)	Salmonella (590)	Salmonella enterica	Enterobacterales (91347)	Pseudomonadota (1224)	Salmonella_enterica (28901)		Bacteria (2)	-6.74914	-0.0550338
CP063755.1	2020-11-05	0.504615			Veal	160570	USA:SC		circular	33.6874	-80.4364	USA,SC	IncC_1, JN157804, |IncFII(S)_1, CP000858, |IncX1_1, EU370913,	IncF RST(S3:A-:B-):FIA(-);FIB(-);FIC(-);FII(-);FIIK(-);FIIS(3);FIIY(-)	Gammaproteobacteria (1236)	Enterobacteriaceae (543)	Salmonella (590)	Salmonella enterica	Enterobacterales (91347)	Pseudomonadota (1224)	Salmonella_enterica (28901)		Bacteria (2)	-6.72714	-0.0763757
CP063738.1	2020-11-05	0.52327			Veal	117402	USA:SC		circular	33.6874	-80.4364	USA,SC	IncC_1, JN157804,		Gammaproteobacteria (1236)	Enterobacteriaceae (543)	Escherichia (561)	Escherichia coli	Enterobacterales (91347)	Pseudomonadota (1224)	Escherichia_coli (562)		Bacteria (2)	-6.74351	-0.0612228
CP063741.1	2020-11-05	0.528809			Veal	205906	USA:SC		circular	33.6874	-80.4364	USA,SC	IncC_1, JN157804,		Gammaproteobacteria (1236)	Enterobacteriaceae (543)	Escherichia (561)	Escherichia coli	Enterobacterales (91347)	Pseudomonadota (1224)	Escherichia_coli (562)		Bacteria (2)	-6.74437	-0.0600284
CP082679.1	2021-08-30	0.522519			Chicken Legs	147099	USA:PA		linear	40.97	-77.7279	USA,PA	IncC_1, JN157804,		Gammaproteobacteria (1236)	Enterobacteriaceae (543)	Salmonella (590)	Salmonella enterica	Enterobacterales (91347)	Pseudomonadota (1224)	Salmonella_enterica (28901)		Bacteria (2)	0.247424	-2.21195
CP082740.1	2021-08-31	0.519771			chicken breast	189366	USA:NM		circular	34.5708	-105.993	USA,NM	IncC_1, JN157804,		Gammaproteobacteria (1236)	Enterobacteriaceae (543)	Salmonella (590)	Salmonella enterica	Enterobacterales (91347)	Pseudomonadota (1224)	Salmonella_enterica (28901)		Bacteria (2)	0.218612	-2.22035
CP082663.1	2021-08-31	0.521198			chicken breast	159498	USA:NY		linear	43.1562	-75.845	USA,NY	IncC_1, JN157804,		Gammaproteobacteria (1236)	Enterobacteriaceae (543)	Salmonella (590)	Salmonella enterica	Enterobacterales (91347)	Pseudomonadota (1224)	Salmonella_enterica (28901)		Bacteria (2)	0.217529	-2.21649
CP082737.1	2021-08-31	0.527283			Chicken legs	144357	USA:NY		circular	43.1562	-75.845	USA,NY	IncC_1, JN157804,		Gammaproteobacteria (1236)	Enterobacteriaceae (543)	Salmonella (590)	Salmonella enterica	Enterobacterales (91347)	Pseudomonadota (1224)	Salmonella_enterica (28901)		Bacteria (2)	-7.17771	-0.138784
CP082752.1	2021-08-31	0.518345				231747			circular				IncC_1, JN157804,		Gammaproteobacteria (1236)	Enterobacteriaceae (543)	Salmonella (590)	Salmonella enterica	Enterobacterales (91347)	Pseudomonadota (1224)	Salmonella_enterica (28901)		Bacteria (2)	0.229395	-2.23711
CP082173.1	2021-09-02	0.517939				173509	China:Luzhou		circular	28.88	105.44		IncC_1, JN157804,		Gammaproteobacteria (1236)	Enterobacteriaceae (543)	Raoultella (160674)	Raoultella planticola	Enterobacterales (91347)	Pseudomonadota (1224)	Raoultella_planticola (575)		Bacteria (2)	1.99593	4.74851
CP080541.1	2021-08-10	0.525161	Homo sapiens		clinical	178134	China: Jinhua		circular	39.13	117.2		IncC_1, JN157804,		Gammaproteobacteria (1236)	Enterobacteriaceae (543)	Citrobacter (544)	Citrobacter braakii	Enterobacterales (91347)	Pseudomonadota (1224)	Citrobacter_braakii (57706)		Bacteria (2)	-7.33363	-0.197948
CP080515.1	2021-08-09	0.514553			food	129660	Saudi Arabia		circular	24.7743	46.7386		IncC_1, JN157804,		Gammaproteobacteria (1236)	Enterobacteriaceae (543)	Salmonella (590)	Salmonella enterica	Enterobacterales (91347)	Pseudomonadota (1224)	Salmonella_enterica (28901)		Bacteria (2)	0.224222	-2.20649
CP074336.1	2021-05-11	0.518783				210959			circular				IncC_1, JN157804,		Gammaproteobacteria (1236)	Enterobacteriaceae (543)	Salmonella (590)	Salmonella enterica	Enterobacterales (91347)	Pseudomonadota (1224)	Salmonella_enterica (28901)		Bacteria (2)	0.21117	-2.22831
CP071069.1	2021-04-22	0.518834	Homo sapiens		decubitus ulcer	188750	Switzerland		circular	46.7986	8.23197	Switzerland	IncC_1, JN157804,		Gammaproteobacteria (1236)	Morganellaceae (1903414)	Providencia (586)	Providencia stuartii	Enterobacterales (91347)	Pseudomonadota (1224)	Providencia_stuartii (588)		Bacteria (2)	-7.29793	-0.173266
LC521853.1	2021-04-08	0.52008	Homo sapiens			208885	Thailand:Bangkok		circular	13.766	100.527		IncC_1, JN157804,		Gammaproteobacteria (1236)	Enterobacteriaceae (543)	Klebsiella (570)	Klebsiella pneumoniae	Enterobacterales (91347)	Pseudomonadota (1224)	Klebsiella_pneumoniae (573)		Bacteria (2)	-7.29211	-0.155656
LC521847.1	2021-04-08	0.516321	Homo sapiens			172689	Thailand:Udon Thani		circular	17.5212	102.668	Thailand,Udon Thani	IncC_1, JN157804,		Gammaproteobacteria (1236)	Enterobacteriaceae (543)	Klebsiella (570)	Klebsiella pneumoniae	Enterobacterales (91347)	Pseudomonadota (1224)	Klebsiella_pneumoniae (573)		Bacteria (2)	-7.2844	-0.148896
LC613143.1	2021-03-12	0.51634	Homo sapiens			172648	Thailand:Udon Thani		circular	17.5212	102.668	Thailand,Udon Thani	IncC_1, JN157804,		Gammaproteobacteria (1236)	Enterobacteriaceae (543)	Klebsiella (570)	Klebsiella pneumoniae	Enterobacterales (91347)	Pseudomonadota (1224)	Klebsiella_pneumoniae (573)		Bacteria (2)	-7.24914	-0.113093
CP051360.1	2020-12-31	0.525008			swine	167068	USA:MO		circular	38.7605	-92.5618	USA,MO	IncC_1, JN157804,		Gammaproteobacteria (1236)	Enterobacteriaceae (543)	Salmonella (590)	Salmonella enterica	Enterobacterales (91347)	Pseudomonadota (1224)	Salmonella_enterica (28901)		Bacteria (2)	-7.2486	-0.198169
CP029718.1	2018-06-10	0.52564				158987			circular				IncC_1, JN157804,		Gammaproteobacteria (1236)	Enterobacteriaceae (543)	Enterobacter (547)	Enterobacter cloacae complex sp.	Enterobacterales (91347)	Pseudomonadota (1224)	Enterobacter_cloacae_complex_sp. (2027919)		Bacteria (2)	1.9835	4.7301
CP063685.2	2020-11-04	0.498804	Homo sapiens		feces	242007	India: Vellore		circular	12.9255	79.1338		IncC_1, JN157804,		Gammaproteobacteria (1236)	Enterobacteriaceae (543)	Salmonella (590)	Salmonella enterica	Enterobacterales (91347)	Pseudomonadota (1224)	Salmonella_enterica (28901)		Bacteria (2)	1.94905	4.7236
CP064854.1	2020-11-17	0.511342	Homo sapiens		blood	164342	China: Chengdu, Sichuan	pure culture	circular	30.6428	104.068	China,Chengdu,Sichuan	IncC_1, JN157804,		Gammaproteobacteria (1236)	Enterobacteriaceae (543)	Klebsiella (570)	Klebsiella pneumoniae	Enterobacterales (91347)	Pseudomonadota (1224)	Klebsiella_pneumoniae (573)		Bacteria (2)	1.99932	4.75094
AP022385.1	2020-10-09	0.521671				157747	Japan:Tokyo		circular	34.6969	139.405	Japan,Tokyo	IncC_1, JN157804,		Gammaproteobacteria (1236)	Enterobacteriaceae (543)	Citrobacter (544)	Citrobacter freundii	Enterobacterales (91347)	Pseudomonadota (1224)	Citrobacter_freundii (546)		Bacteria (2)	2.00594	4.68927
AP022381.1	2020-10-09	0.521866				188466	Japan:Tokyo		circular	34.6969	139.405	Japan,Tokyo	IncC_1, JN157804,		Gammaproteobacteria (1236)	Enterobacteriaceae (543)	Citrobacter (544)	Citrobacter freundii	Enterobacterales (91347)	Pseudomonadota (1224)	Citrobacter_freundii (546)		Bacteria (2)	1.98064	4.72668
CP046506.1	2020-07-06	0.495687				66308			circular				IncC_1, JN157804,		Gammaproteobacteria (1236)	Enterobacteriaceae (543)	Citrobacter (544)	Citrobacter freundii	Enterobacterales (91347)	Pseudomonadota (1224)	Citrobacter_freundii (546)		Bacteria (2)	-6.49765	-0.031763
CP052444.1	2020-05-04	0.519239	Homo sapiens		blood	174931	South Korea: Gangwon		circular	37.82	128.16		IncC_1, JN157804,		Gammaproteobacteria (1236)	Enterobacteriaceae (543)	Klebsiella (570)	Klebsiella pneumoniae	Enterobacterales (91347)	Pseudomonadota (1224)	Klebsiella_pneumoniae (573)		Bacteria (2)	-5.68433	0.21803
CP050740.1	2020-04-06	0.534419	Homo sapiens		Diarrheal patient	137774	China:Shanghai		circular	31.23	121.47		IncC_1, JN157804,		Gammaproteobacteria (1236)	Enterobacteriaceae (543)	Salmonella (590)	Salmonella enterica	Enterobacterales (91347)	Pseudomonadota (1224)	Salmonella_enterica (28901)		Bacteria (2)	-6.72053	-0.0551011
KU160531.1	2016-03-01	0.522716				175254	China		circular	34.4118	86.0327	China	IncC_1, JN157804,		Gammaproteobacteria (1236)	Vibrionaceae (641)	Vibrio (662)	Vibrio alginolyticus	Vibrionales (135623)	Pseudomonadota (1224)	Vibrio_alginolyticus (663)		Bacteria (2)	-7.30089	-0.145815
MN657252.1	2020-02-12	0.50709				168682			circular				IncC_1, JN157804,		Gammaproteobacteria (1236)	Enterobacteriaceae (543)		Enterobacteriaceae bacterium	Enterobacterales (91347)	Pseudomonadota (1224)	Enterobacteriaceae_bacterium (1849603)		Bacteria (2)	1.97264	4.73726
MN657250.1	2020-02-12	0.512521				156376			circular				IncC_1, JN157804,		Gammaproteobacteria (1236)	Enterobacteriaceae (543)		Enterobacteriaceae bacterium	Enterobacterales (91347)	Pseudomonadota (1224)	Enterobacteriaceae_bacterium (1849603)		Bacteria (2)	1.84855	4.64671
MN657249.1	2020-02-12	0.512321				155176			circular				IncC_1, JN157804,		Gammaproteobacteria (1236)	Enterobacteriaceae (543)		Enterobacteriaceae bacterium	Enterobacterales (91347)	Pseudomonadota (1224)	Enterobacteriaceae_bacterium (1849603)		Bacteria (2)	1.8976	4.68259
MN657247.1	2020-02-12	0.524142				94919			circular				IncC_1, JN157804,		Gammaproteobacteria (1236)	Enterobacteriaceae (543)		Enterobacteriaceae bacterium	Enterobacterales (91347)	Pseudomonadota (1224)	Enterobacteriaceae_bacterium (1849603)		Bacteria (2)	1.83887	4.63721
MN657244.1	2020-02-12	0.51615				115265			circular				IncC_1, JN157804,		Gammaproteobacteria (1236)	Enterobacteriaceae (543)		Enterobacteriaceae bacterium	Enterobacterales (91347)	Pseudomonadota (1224)	Enterobacteriaceae_bacterium (1849603)		Bacteria (2)	1.80338	4.61485
MN657243.1	2020-02-12	0.522058				147541			circular				IncC_1, JN157804, |IncFIA(HI1)_1, AF250878, |IncR_1, DQ449578,	IncF RST(F-:A13:B-):FIA(13);FIB(-);FIC(-);FII(-);FIIK(-);FIIS(-);FIIY(-)	Gammaproteobacteria (1236)	Enterobacteriaceae (543)		Enterobacteriaceae bacterium	Enterobacterales (91347)	Pseudomonadota (1224)	Enterobacteriaceae_bacterium (1849603)		Bacteria (2)	1.87397	4.64577
MN657242.1	2020-02-12	0.520298				88530			circular				IncC_1, JN157804,		Gammaproteobacteria (1236)	Enterobacteriaceae (543)		Enterobacteriaceae bacterium	Enterobacterales (91347)	Pseudomonadota (1224)	Enterobacteriaceae_bacterium (1849603)		Bacteria (2)	1.81303	4.62046
MN657241.1	2020-02-12	0.522608				176505			circular				IncC_1, JN157804, |IncR_1, DQ449578,		Gammaproteobacteria (1236)	Enterobacteriaceae (543)		Enterobacteriaceae bacterium	Enterobacterales (91347)	Pseudomonadota (1224)	Enterobacteriaceae_bacterium (1849603)		Bacteria (2)	1.90276	4.66682
CP046034.1	2019-11-19	0.519628	Chicken		China,Henan	85132			circular				IncC_1, JN157804, |IncN_1, AY046276,	IncN MLST(-):repN(1);traJ(-);korA(-)	Gammaproteobacteria (1236)	Enterobacteriaceae (543)	Salmonella (590)	Salmonella sp. HNK130	Enterobacterales (91347)	Pseudomonadota (1224)	Salmonella_sp._HNK130 (2664291)		Bacteria (2)	-7.31484	-0.123376
CP046032.1	2019-11-19	0.519628	Chicken		China,Henan	85132			circular				IncC_1, JN157804, |IncN_1, AY046276,	IncN MLST(-):repN(1);traJ(-);korA(-)	Gammaproteobacteria (1236)	Enterobacteriaceae (543)	Salmonella (590)	Salmonella sp. HNK130	Enterobacterales (91347)	Pseudomonadota (1224)	Salmonella_sp._HNK130 (2664291)		Bacteria (2)	-7.31153	-0.130751
CP042646.1	2019-08-15	0.516608	Sus scrofa domesticus			184695	Taiwan		circular	23.5983	120.835	Taiwan	IncC_1, JN157804,		Gammaproteobacteria (1236)	Enterobacteriaceae (543)	Escherichia (561)	Escherichia coli	Enterobacterales (91347)	Pseudomonadota (1224)	Escherichia_coli (562)		Bacteria (2)	5.3613	0.561635
CP041052.1	2019-06-23	0.511757			urine	132946	India	Pure culture	circular	20.0095	64.4221	India	IncC_1, JN157804,		Gammaproteobacteria (1236)	Enterobacteriaceae (543)	Enterobacter (547)	Enterobacter hormaechei	Enterobacterales (91347)	Pseudomonadota (1224)	Enterobacter_hormaechei (158836)		Bacteria (2)	1.96858	4.7281
CP035908.1	2019-02-19	0.514627	Homo sapiens		blood	163186	India		circular	12.9165	79.1325		IncC_1, JN157804,		Gammaproteobacteria (1236)	Enterobacteriaceae (543)	Klebsiella (570)	Klebsiella pneumoniae	Enterobacterales (91347)	Pseudomonadota (1224)	Klebsiella_pneumoniae (573)		Bacteria (2)	1.94364	4.70861
CP031564.1	2019-02-05	0.529182	pneumoniae		cancer patient stool	89508	China:Shandong province, hospital	whole organism	circular	36.3732	116.524	China,Shandong province,hospital	IncC_1, JN157804,		Gammaproteobacteria (1236)	Enterobacteriaceae (543)	Klebsiella (570)	Klebsiella pneumoniae	Enterobacterales (91347)	Pseudomonadota (1224)	Klebsiella_pneumoniae (573)		Bacteria (2)	-6.65047	-0.0466823
CP026552.1	2019-01-22	0.547058				210678	Sierra Leone	tissue sample	linear	8.64003	-11.84	Sierra Leone	IncC_1, JN157804,		Gammaproteobacteria (1236)	Enterobacteriaceae (543)	Citrobacter (544)	Citrobacter sp. SL156	Enterobacterales (91347)	Pseudomonadota (1224)	Citrobacter_sp._SL156 (2079228)		Bacteria (2)	5.36493	0.555696
CP028419.1	2019-01-08	0.525185	Deinagkistrodon acutus		diarrheal snake	165121	China	cell culture	circular	34.4118	86.0327	China	IncC_1, JN157804,		Gammaproteobacteria (1236)	Aeromonadaceae (84642)	Aeromonas (642)	Aeromonas hydrophila	Aeromonadales (135624)	Pseudomonadota (1224)	Aeromonas_hydrophila (644)		Bacteria (2)	-7.30151	-0.14837
CP018457.1	2018-08-24	0.519465	Homo sapiens		abscess	132546	Taiwan		circular	24.12	120.35		IncC_1, JN157804,		Gammaproteobacteria (1236)	Shewanellaceae (267890)	Shewanella (22)	Shewanella algae	Alteromonadales (135622)	Pseudomonadota (1224)	Shewanella_algae (38313)		Bacteria (2)	5.34223	0.546463
CP027695.1	2018-08-09	0.519164	Homo sapiens		Not collected	177464	Not collected		circular				IncC_1, JN157804,		Gammaproteobacteria (1236)	Enterobacteriaceae (543)	Klebsiella (570)	Klebsiella pneumoniae	Enterobacterales (91347)	Pseudomonadota (1224)	Klebsiella_pneumoniae (573)		Bacteria (2)	-5.67809	0.21684
CP014295.1	2017-03-02	0.516665	Homo sapiens		Not collected	137267	Not collected		circular				IncC_1, JN157804,		Gammaproteobacteria (1236)	Enterobacteriaceae (543)	Klebsiella (570)	Klebsiella pneumoniae	Enterobacterales (91347)	Pseudomonadota (1224)	Klebsiella_pneumoniae (573)		Bacteria (2)	5.33276	0.534148
CP027679.1	2018-04-25	0.517659			wild bird	177190	Germany	bacterial culture	circular	51.0834	10.4234	Germany	IncC_1, JN157804,		Gammaproteobacteria (1236)	Enterobacteriaceae (543)	Salmonella (590)	Salmonella enterica	Enterobacterales (91347)	Pseudomonadota (1224)	Salmonella_enterica (28901)		Bacteria (2)	-7.35166	-0.18406
CP026233.1	2018-02-06	0.520143				206795	USA		circular	38.9847	-77.0947		IncC_1, JN157804,		Gammaproteobacteria (1236)	Enterobacteriaceae (543)	Citrobacter (544)	Citrobacter freundii complex sp. CFNIH4	Enterobacterales (91347)	Pseudomonadota (1224)	Citrobacter_freundii_complex_sp._CFNIH4 (2077148)		Bacteria (2)	5.08552	0.334541
CP026281.1	2018-01-30	0.523509				198115	USA		circular	38.9847	-77.0947		IncC_1, JN157804,		Gammaproteobacteria (1236)	Enterobacteriaceae (543)	Klebsiella (570)	Klebsiella oxytoca	Enterobacterales (91347)	Pseudomonadota (1224)	Klebsiella_oxytoca (571)		Bacteria (2)	5.10532	0.353794
CP026207.1	2018-01-29	0.521597				202687	USA		circular	38.9847	-77.0947		IncC_1, JN157804,		Gammaproteobacteria (1236)	Enterobacteriaceae (543)	Escherichia (561)	Escherichia coli	Enterobacterales (91347)	Pseudomonadota (1224)	Escherichia_coli (562)		Bacteria (2)	5.07972	0.341945
LT904892.1	2017-08-04	0.52338	Homo sapiens		not known	192619	Madagascar		linear	-18.925	46.4416	Madagascar	IncC_1, JN157804,		Gammaproteobacteria (1236)	Enterobacteriaceae (543)	Salmonella (590)	Salmonella enterica	Enterobacterales (91347)	Pseudomonadota (1224)	Salmonella_enterica (28901)		Bacteria (2)	5.34566	0.548524
NZ_CP014966.1	2016-04-21	0.508315	Homo sapiens		stool	208900	USA: BIFSCo Region 8		circular	39.7837	-100.446	USA	IncC_1, JN157804, |IncI1-I(Alpha)_1, AP005147,		Gammaproteobacteria (1236)	Enterobacteriaceae (543)	Salmonella (590)	Salmonella enterica subsp. enterica serovar Typhimurium str. CDC 2010K-1587	Enterobacterales (91347)	Pseudomonadota (1224)	Salmonella_enterica (28901)	Salmonella_enterica_subsp._enterica_serovar_Typhimurium_str._CDC_2010K-1587 (1454641)	Bacteria (2)	-1.86209	-1.18043
CP017387.1	2016-10-03	0.510267	Homo sapiens		urine	225962	Taiwan: Tainan		circular	23.0022	120.22		IncC_1, JN157804, |IncFIB(pKPHS1)_1, CP003223,	IncF RST(F-:A-:B-):FIA(-);FIB(-);FIC(-);FII(-);FIIK(-);FIIS(-);FIIY(-)	Gammaproteobacteria (1236)	Enterobacteriaceae (543)	Klebsiella (570)	Klebsiella pneumoniae	Enterobacterales (91347)	Pseudomonadota (1224)	Klebsiella_pneumoniae (573)		Bacteria (2)	5.25749	0.483275
NC_016839.1	2012-03-01	0.524591				105974			circular				IncC_1, JN157804,		Gammaproteobacteria (1236)	Enterobacteriaceae (543)	Klebsiella (570)	Klebsiella pneumoniae subsp. pneumoniae HS11286	Enterobacterales (91347)	Pseudomonadota (1224)	Klebsiella_pneumoniae (573)	Klebsiella_pneumoniae_subsp._pneumoniae_HS11286 (1125630)	Bacteria (2)	-6.06124	0.0995996
KM506769.1	2015-01-28	0.509933				149696			circular				IncC_1, JN157804,					uncultured bacterium			uncultured_bacterium (77133)		Bacteria (2)	5.33839	0.524616
CP009868.1	2014-11-17	0.529064			hand rail	165878	USA		circular	39.7837	-100.446	USA	IncC_1, JN157804,		Gammaproteobacteria (1236)	Erwiniaceae (1903409)	Pantoea (53335)	Pantoea sp. PSNIH2	Enterobacterales (91347)	Pseudomonadota (1224)	Pantoea_sp._PSNIH2 (1484157)		Bacteria (2)	5.13997	0.382234
CP008790.1	2014-06-27	0.515845			perirectal swab	193725	USA		circular	39.7837	-100.446	USA	IncC_1, JN157804,		Gammaproteobacteria (1236)	Enterobacteriaceae (543)	Klebsiella (570)	Klebsiella oxytoca KONIH1	Enterobacterales (91347)	Pseudomonadota (1224)	Klebsiella_oxytoca (571)	Klebsiella_oxytoca_KONIH1 (1333852)	Bacteria (2)	5.11472	0.362514
CP007558.1	2014-04-28	0.526535			sink aerator	272297	USA		circular	39.7837	-100.446	USA	IncC_1, JN157804, |IncN_1, AY046276,	IncN MLST(-):repN(2);traJ(4);korA(-)	Gammaproteobacteria (1236)	Enterobacteriaceae (543)	Citrobacter (544)	Citrobacter freundii CFNIH1	Enterobacterales (91347)	Pseudomonadota (1224)	Citrobacter_freundii (546)	Citrobacter_freundii_CFNIH1 (1333848)	Bacteria (2)	5.11149	0.365978
KR827394.1	2015-10-02	0.55243				222486			circular				IncC_1, JN157804,					uncultured bacterium			uncultured_bacterium (77133)		Bacteria (2)	5.40744	0.510375
KR827393.1	2015-10-02	0.524406				166991			circular				IncC_1, JN157804,					uncultured bacterium			uncultured_bacterium (77133)		Bacteria (2)	1.99675	4.74016
KR827391.1	2015-10-02	0.502425				177334			circular				IncC_1, JN157804,					uncultured bacterium			uncultured_bacterium (77133)		Bacteria (2)	5.3208	0.508779

## Sheet: Geographical Distribution
Country	IncC
Afghanistan	1
Argentina	4
Australia	13
Australia	4
Bangladesh	13
Belgium	3
Botswana	1
Brazil	2
Brazil	5
Canada	8
Chile	2
China	169
Colombia	2
Czech Republic	6
Democratic Republic of the Congo	1
Denmark	2
Egypt	2
France	4
Germany	12
Ghana	2
Greece	5
Haiti	1
India	17
Iran	1
Italy	3
Japan	23
Kenya	1
Kuwait	1
Madagascar	1
Mexico	5
Missing	5
Myanmar	4
Nepal	1
Netherlands	7
New Zealand	1
Norway	1
Russia	5
Saudi Arabia	1
Sierra Leone	2
South Korea	4
Sweden	1
Switzerland	17
Tanzania	1
Thailand	14
Turkey	1
United Kingdom	1
USA	189
Viet Nam	6
Yemen	1
Unstated source	255
total	831

## Sheet: host bacterial distribution
Species	IncC
Aeromonas_hydrophila	5
Aeromonas_salmonicida	1
Aeromonas_sp.	1
Aeromonas_veronii	1
Citrobacter_braakii	2
Citrobacter_freundii	32
Citrobacter_freundii_complex_sp.	1
Citrobacter_portucalensis	11
Citrobacter_sedlakii	1
Citrobacter_sp.	3
Citrobacter_werkmanii	1
Citrobacter_youngae	1
Edwardsiella_anguillarum	1
Edwardsiella_ictaluri	2
Enterobacter_asburiae	1
Enterobacter_chengduensis	2
Enterobacter_cloacae	12
Enterobacter_cloacae_complex_sp.	2
Enterobacter_hormaechei	16
Enterobacteriaceae_bacterium	8
Escherichia_coli	161
Hafnia_alvei	1
Klebsiella_aerogenes	4
Klebsiella_grimontii	1
Klebsiella_michiganensis	5
Klebsiella_oxytoca	3
Klebsiella_pasteurii	1
Klebsiella_pneumoniae	247
Klebsiella_quasipneumoniae	5
Klebsiella_variicola	5
Pantoea_sp.	1
Photobacterium_damselae	3
Phytobacter_diazotrophicus	2
Proteus_mirabilis	12
Proteus_terrae	1
Proteus_vulgaris	3
Providencia_huaxiensis	1
Providencia_rettgeri	7
Providencia_sp.	2
Providencia_stuartii	14
Providencia_thailandensis	1
Providencia_vermicola	1
Pseudomonas_aeruginosa	1
Raoultella_planticola	1
Salmonella_enterica	192
Salmonella_sp.	3
Serratia_marcescens	4
Serratia_nevei	1
Shewanella_algae	3
Shewanella_bicestrii	1
Shewanella_sp.	3
Shewanella_xiamenensis	1
uncultured_bacterium	6
Vibrio_alginolyticus	6
Vibrio_cholerae	10
Vibrio_furnissii	2
Vibrio_parahaemolyticus	7
Vibrio_rumoiensis	1
Vibrio_vulnificus	2
Xenorhabdus_nematophila	1
Yersinia_ruckeri	1
total	831
