# Supplementary material for: The association between the genetic structures of commonly incompatible plasmids in Gram-negative bacteria, their distribution and the resistance genes
Source: Front Cell Infect Microbiol. 2024 Nov 26;14:1472876. doi: 10.3389/fcimb.2024.1472876 (PMC11628540; doi:10.3389/fcimb.2024.1472876)
Supplement: Supplementary file 1 [file DataSheet1.zip › Supplementary material 1/IncF.xlsx]

## Sheet: Sheet2
NUCCORE_ACC	NUCCORE_CreateDate	NUCCORE_GC	BIOSAMPLE_Host	BIOSAMPLE_Host_processed	BIOSAMPLE_IsolationSource	NUCCORE_Length	BIOSAMPLE_Location	BIOSAMPLE_SampleType	NUCCORE_Topology	loc_lat	loc_lng	loc_parsed	plasmidfinder	pmlst	TAXONOMY_class	TAXONOMY_family	TAXONOMY_genus	TAXONOMY_taxon_name	TAXONOMY_order	TAXONOMY_phylum	TAXONOMY_species	TAXONOMY_strain	TAXONOMY_superkingdom	D1	D2
NZ_CP132642.1	2023-08-24	0.538985	Homo sapiens		respiratory	86841	Afghanistan:Bagram		circular	34.9239	69.3307	Afghanistan,Bagram	IncFIB(pQil)_1, JN233705,	IncF RST(F-:A-:B-):FIA(-);FIB(-);FIC(-);FII(-);FIIK(-);FIIS(-);FIIY(-)	Gammaproteobacteria (1236)	Enterobacteriaceae (543)	Klebsiella (570)	Klebsiella pneumoniae	Enterobacterales (91347)	Pseudomonadota (1224)	Klebsiella_pneumoniae (573)		Bacteria (2)	-0.87471	1.81929
NZ_CP132637.1	2023-08-24	0.538985	Homo sapiens		wound	86841	Afghanistan:Bagram		circular	34.9239	69.3307	Afghanistan,Bagram	IncFIB(pQil)_1, JN233705,	IncF RST(F-:A-:B-):FIA(-);FIB(-);FIC(-);FII(-);FIIK(-);FIIS(-);FIIY(-)	Gammaproteobacteria (1236)	Enterobacteriaceae (543)	Klebsiella (570)	Klebsiella pneumoniae	Enterobacterales (91347)	Pseudomonadota (1224)	Klebsiella_pneumoniae (573)		Bacteria (2)	-0.827927	1.83574
NZ_CP132636.1	2023-08-24	0.500552	Homo sapiens		wound	128536	Afghanistan:Bagram		circular	34.9239	69.3307	Afghanistan,Bagram	IncFIB(pKPHS1)_1, CP003223,	IncF RST(F-:A-:B-):FIA(-);FIB(-);FIC(-);FII(-);FIIK(-);FIIS(-);FIIY(-)	Gammaproteobacteria (1236)	Enterobacteriaceae (543)	Klebsiella (570)	Klebsiella pneumoniae	Enterobacterales (91347)	Pseudomonadota (1224)	Klebsiella_pneumoniae (573)		Bacteria (2)	11.9036	-5.89358
NZ_CP132626.1	2023-08-24	0.535607	Homo sapiens		wound	83199	Afghanistan:Kabul		circular	34.526	69.1777	Afghanistan,Kabul	IncFIA(HI1)_1, AF250878, |IncFII(K)_1, CP000648,	IncF RST(K2:A-:B-):FIA(~21);FIB(-);FIC(-);FII(-);FIIK(2);FIIS(-);FIIY(-)	Gammaproteobacteria (1236)	Enterobacteriaceae (543)	Klebsiella (570)	Klebsiella pneumoniae	Enterobacterales (91347)	Pseudomonadota (1224)	Klebsiella_pneumoniae (573)		Bacteria (2)	-0.597772	2.03547
NZ_CP132625.1	2023-08-24	0.517751	Homo sapiens		wound	178607	Afghanistan:Kabul		circular	34.526	69.1777	Afghanistan,Kabul	IncFII_1, AY458016,	IncF RST(F2:A-:B-):FIA(-);FIB(-);FIC(-);FII(2);FIIK(-);FIIS(-);FIIY(-)	Gammaproteobacteria (1236)	Enterobacteriaceae (543)	Klebsiella (570)	Klebsiella pneumoniae	Enterobacterales (91347)	Pseudomonadota (1224)	Klebsiella_pneumoniae (573)		Bacteria (2)	-6.46742	4.37104
NZ_LR881937.1	2021-01-25	0.507252			activated sludge	121756	Algeria		circular	28	2.99998	Algeria	IncFIB(pB171)_1, AB024946, |IncFII(29)_1, CP003035,	IncF RST(F-:A-:B-):FIA(-);FIB(47?);FIC(-);FII(-);FIIK(-);FIIS(-);FIIY(-)	Gammaproteobacteria (1236)	Enterobacteriaceae (543)	Enterobacter (547)	Enterobacter cancerogenus	Enterobacterales (91347)	Pseudomonadota (1224)	Enterobacter_cancerogenus (69218)		Bacteria (2)	1.13141	0.979184
NZ_MH061383.1	2020-08-04	0.510212	Homo sapiens			117945	Argentina		circular	-34.9965	-64.9673	Argentina	IncFII_1, AY458016, |IncR_1, DQ449578,	IncF RST(F24:A-:B-):FIA(-);FIB(-);FIC(-);FII(24);FIIK(-);FIIS(-);FIIY(-)	Gammaproteobacteria (1236)	Pseudomonadaceae (135621)	Pseudomonas (286)	Pseudomonas aeruginosa	Pseudomonadales (72274)	Pseudomonadota (1224)	Pseudomonas_aeruginosa (287)		Bacteria (2)	-8.03072	2.84567
NZ_CP037944.1	2019-03-22	0.474878	Homo sapiens		stool	88848	Argentina		circular	-34.9965	-64.9673	Argentina	IncB/O/K/Z_3, GQ259888, |IncFIB(AP001918)_1, AP001918,	IncF RST(F-:A-:B11):FIA(-);FIB(11);FIC(-);FII(-);FIIK(-);FIIS(-);FIIY(-)	Gammaproteobacteria (1236)	Enterobacteriaceae (543)	Escherichia (561)	Escherichia coli	Enterobacterales (91347)	Pseudomonadota (1224)	Escherichia_coli (562)		Bacteria (2)	-10.6413	1.55157
NZ_OY019089.1	2023-06-22	0.522609	Homo sapiens		Urinary tract	168227	Armenia		linear	40.7696	44.6737	Armenia	IncFIB(AP001918)_1, AP001918, |Col156_1, NC_009781, |IncFII_1, AY458016, |IncFIC(FII)_1, AP001918, |IncFIA_1, AP001918,	IncF RST(F-:A-:B-):FIA(4,20);FIB(58?);FIC(3?);FII(31,36);FIIK(-);FIIS(-);FIIY(-)	Gammaproteobacteria (1236)	Enterobacteriaceae (543)	Escherichia (561)	Escherichia coli O25b:H4-ST131	Enterobacterales (91347)	Pseudomonadota (1224)	Escherichia_coli (562)	Escherichia_coli_O25b:H4-ST131 (941322)	Bacteria (2)	-7.86895	4.67367
NZ_OX637966.1	2023-05-31	0.512544	Homo sapiens		Urinary tract	74854	Armenia		linear	40.7696	44.6737	Armenia	IncFII_1, AY458016,	IncF RST(F2:A-:B-):FIA(-);FIB(-);FIC(-);FII(2);FIIK(-);FIIS(-);FIIY(-)	Gammaproteobacteria (1236)	Enterobacteriaceae (543)	Escherichia (561)	Escherichia coli O25b:H4-ST131	Enterobacterales (91347)	Pseudomonadota (1224)	Escherichia_coli (562)	Escherichia_coli_O25b:H4-ST131 (941322)	Bacteria (2)	-6.07423	4.01746
NZ_OX637965.1	2023-05-31	0.51324	Homo sapiens		Urinary tract	123938	Armenia		linear	40.7696	44.6737	Armenia	IncFIB(AP001918)_1, AP001918, |Col156_1, NC_009781, |IncFII(pRSB107)_1, AJ851089, |IncFIA_1, AP001918,	IncF RST(F1:A-:B-):FIA(1,6);FIB(16?);FIC(3?);FII(1);FIIK(-);FIIS(-);FIIY(-)	Gammaproteobacteria (1236)	Enterobacteriaceae (543)	Escherichia (561)	Escherichia coli O25b:H4-ST131	Enterobacterales (91347)	Pseudomonadota (1224)	Escherichia_coli (562)	Escherichia_coli_O25b:H4-ST131 (941322)	Bacteria (2)	-6.56887	5.66161
NZ_OX637963.1	2023-05-31	0.523107	Homo sapiens		Urinary tract	78028	Armenia		linear	40.7696	44.6737	Armenia	IncFII_1, AY458016,	IncF RST(F2:A-:B-):FIA(-);FIB(-);FIC(-);FII(2);FIIK(-);FIIS(-);FIIY(-)	Gammaproteobacteria (1236)	Enterobacteriaceae (543)	Escherichia (561)	Escherichia coli O25b:H4-ST131	Enterobacterales (91347)	Pseudomonadota (1224)	Escherichia_coli (562)	Escherichia_coli_O25b:H4-ST131 (941322)	Bacteria (2)	-6.48909	4.41763
NZ_OX637962.1	2023-05-31	0.518864	Homo sapiens		Urinary tract	146919	Armenia		linear	40.7696	44.6737	Armenia	IncFIB(AP001918)_1, AP001918, |Col156_1, NC_009781, |IncFII(pRSB107)_1, AJ851089, |IncFIA_1, AP001918,	IncF RST(F1:A-:B-):FIA(2,6);FIB(20?);FIC(3?);FII(1);FIIK(-);FIIS(-);FIIY(-)	Gammaproteobacteria (1236)	Enterobacteriaceae (543)	Escherichia (561)	Escherichia coli O25b:H4-ST131	Enterobacterales (91347)	Pseudomonadota (1224)	Escherichia_coli (562)	Escherichia_coli_O25b:H4-ST131 (941322)	Bacteria (2)	-6.71636	5.79986
NZ_OX637960.1	2023-05-31	0.519677	Homo sapiens		Urinary tract	162859	Armenia		linear	40.7696	44.6737	Armenia	IncFIB(AP001918)_1, AP001918, |Col156_1, NC_009781, |IncFII_1, AY458016, |IncFIA_1, AP001918,	IncF RST(F2:A-:B-):FIA(2,6);FIB(20?);FIC(-);FII(2);FIIK(-);FIIS(-);FIIY(-)	Gammaproteobacteria (1236)	Enterobacteriaceae (543)	Escherichia (561)	Escherichia coli O25b:H4-ST131	Enterobacterales (91347)	Pseudomonadota (1224)	Escherichia_coli (562)	Escherichia_coli_O25b:H4-ST131 (941322)	Bacteria (2)	-6.66929	5.76379
NZ_CP006757.1	2015-08-13	0.448907				71507	Armenia: Shirak Province		circular	40.9186	43.8404	Armenia,Shirak Province	IncFII(Y)_1, CP001049,	IncF RST(Y1:A-:B-):FIA(-);FIB(-);FIC(-);FII(-);FIIK(-);FIIS(-);FIIY(1)	Gammaproteobacteria (1236)	Yersiniaceae (1903411)	Yersinia (629)	Yersinia pestis 1522	Enterobacterales (91347)	Pseudomonadota (1224)	Yersinia_pestis (632)	Yersinia_pestis_1522 (1345705)	Bacteria (2)	-1.89118	-10.2256
NZ_CP006756.1	2015-08-13	0.520064				137012	Armenia: Shirak Province		circular	40.9186	43.8404	Armenia,Shirak Province	IncFIB(pHCM2)_1, AL513384, |IncFII(Yp)_1, CP000670,	IncF RST(Y3:A-:B-):FIA(-);FIB(-);FIC(-);FII(-);FIIK(-);FIIS(-);FIIY(3)	Gammaproteobacteria (1236)	Yersiniaceae (1903411)	Yersinia (629)	Yersinia pestis 1522	Enterobacterales (91347)	Pseudomonadota (1224)	Yersinia_pestis (632)	Yersinia_pestis_1522 (1345705)	Bacteria (2)	-2.786	-14.7706
NZ_CP043544.1	2019-09-04	0.489471	Sus scrofa		Pig rectal swab	82910	Australia		circular	-24.7761	134.755	Australia	IncFIB(AP001918)_1, AP001918, |IncFII_1, AY458016,	IncF RST(F-:A-:B-):FIA(-);FIB(13?);FIC(5?);FII(8?);FIIK(-);FIIS(-);FIIY(-)	Gammaproteobacteria (1236)	Enterobacteriaceae (543)	Escherichia (561)	Escherichia coli	Enterobacterales (91347)	Pseudomonadota (1224)	Escherichia_coli (562)		Bacteria (2)	-6.36377	2.94745
NZ_CP082048.1	2023-07-23	0.514888	Homo sapiens		CSF	93061	Australia		circular	-24.7761	134.755	Australia	Col156_1, NC_009781, |IncFIB(AP001918)_1, AP001918, |IncFIA_1, AP001918, |IncQ1_1, M28829,	IncF RST(F-:A-:B10):FIA(1,6);FIB(10);FIC(-);FII(-);FIIK(-);FIIS(-);FIIY(-)	Gammaproteobacteria (1236)	Enterobacteriaceae (543)	Escherichia (561)	Escherichia coli	Enterobacterales (91347)	Pseudomonadota (1224)	Escherichia_coli (562)		Bacteria (2)	-6.33235	5.37012
NZ_CP082046.1	2023-07-23	0.510217	Homo sapiens		blood	114224	Australia		circular	-24.7761	134.755	Australia	IncFIB(AP001918)_1, AP001918, |IncFII(29)_1, CP003035, |Col156_1, NC_009781,	IncF RST(F29:A-:B10):FIA(-);FIB(10);FIC(-);FII(29);FIIK(-);FIIS(-);FIIY(-)	Gammaproteobacteria (1236)	Enterobacteriaceae (543)	Escherichia (561)	Escherichia coli	Enterobacterales (91347)	Pseudomonadota (1224)	Escherichia_coli (562)		Bacteria (2)	-5.91097	5.33095
NZ_CP082069.1	2023-07-23	0.507116	Homo sapiens		CSF	68931	Australia		circular	-24.7761	134.755	Australia	IncFII(pRSB107)_1, AJ851089,	IncF RST(F4:A-:B-):FIA(-);FIB(-);FIC(3?);FII(4);FIIK(-);FIIS(-);FIIY(-)	Gammaproteobacteria (1236)	Enterobacteriaceae (543)	Escherichia (561)	Escherichia coli	Enterobacterales (91347)	Pseudomonadota (1224)	Escherichia_coli (562)		Bacteria (2)	-6.01606	4.00253
NZ_CP082068.1	2023-07-23	0.508826	Homo sapiens		CSF	130247	Australia		circular	-24.7761	134.755	Australia	IncFIB(pB171)_1, AB024946, |Col156_1, NC_009781, |IncFII(pRSB107)_1, AJ851089, |IncFIA_1, AP001918,	IncF RST(F1:A-:B23):FIA(1,6);FIB(23);FIC(3?);FII(1);FIIK(-);FIIS(-);FIIY(-)	Gammaproteobacteria (1236)	Enterobacteriaceae (543)	Escherichia (561)	Escherichia coli	Enterobacterales (91347)	Pseudomonadota (1224)	Escherichia_coli (562)		Bacteria (2)	-6.75691	5.70535
NZ_CP082054.1	2023-07-23	0.518042	Homo sapiens		CSF	57922	Australia		circular	-24.7761	134.755	Australia	IncFIA_1, AP001918, |IncFIB(AP001918)_1, AP001918,	IncF RST(F-:A-:B10):FIA(1,6);FIB(10);FIC(-);FII(-);FIIK(-);FIIS(-);FIIY(-)	Gammaproteobacteria (1236)	Enterobacteriaceae (543)	Escherichia (561)	Escherichia coli	Enterobacterales (91347)	Pseudomonadota (1224)	Escherichia_coli (562)		Bacteria (2)	-6.39062	5.32494
NZ_CP082059.1	2023-07-23	0.516679	Homo sapiens		CSF	75306	Australia		circular	-24.7761	134.755	Australia	IncFII(pSE11)_1, AP009242,	IncF RST(F35:A-:B-):FIA(-);FIB(-);FIC(5?);FII(35);FIIK(-);FIIS(-);FIIY(-)	Gammaproteobacteria (1236)	Enterobacteriaceae (543)	Escherichia (561)	Escherichia coli	Enterobacterales (91347)	Pseudomonadota (1224)	Escherichia_coli (562)		Bacteria (2)	-5.87068	4.08064
NZ_CP082057.1	2023-07-23	0.512039	Homo sapiens		CSF	128293	Australia		circular	-24.7761	134.755	Australia	IncFIB(AP001918)_1, AP001918, |IncFIA_1, AP001918, |IncFII(pRSB107)_1, AJ851089, |Col156_1, NC_009781,	IncF RST(F1:A-:B66):FIA(1,6);FIB(66);FIC(3?);FII(1);FIIK(-);FIIS(-);FIIY(-)	Gammaproteobacteria (1236)	Enterobacteriaceae (543)	Escherichia (561)	Escherichia coli	Enterobacterales (91347)	Pseudomonadota (1224)	Escherichia_coli (562)		Bacteria (2)	-6.63712	5.8343
NZ_CP082063.1	2023-07-23	0.50753	Homo sapiens		CSF	87055	Australia		circular	-24.7761	134.755	Australia	Col156_1, NC_009781, |IncFIA_1, AP001918, |IncFIB(AP001918)_1, AP001918,	IncF RST(F-:A-:B10):FIA(1,6);FIB(10);FIC(-);FII(-);FIIK(-);FIIS(-);FIIY(-)	Gammaproteobacteria (1236)	Enterobacteriaceae (543)	Escherichia (561)	Escherichia coli	Enterobacterales (91347)	Pseudomonadota (1224)	Escherichia_coli (562)		Bacteria (2)	-6.37301	5.36651
NZ_CP045943.1	2019-11-19	0.526955	Homo sapiens			83548	Australia		circular	-24.7761	134.755	Australia	IncFII(pSE11)_1, AP009242,	IncF RST(F35:A-:B-):FIA(-);FIB(-);FIC(5?);FII(35);FIIK(-);FIIS(-);FIIY(-)	Gammaproteobacteria (1236)	Enterobacteriaceae (543)	Shigella (620)	Shigella flexneri	Enterobacterales (91347)	Pseudomonadota (1224)	Shigella_flexneri (623)		Bacteria (2)	-6.14697	4.47301
NZ_CP045942.1	2019-11-19	0.462363	Homo sapiens			234182	Australia		circular	-24.7761	134.755	Australia	IncFII_1, AY458016,	IncF RST(F27:A-:B-):FIA(-);FIB(-);FIC(-);FII(27);FIIK(-);FIIS(-);FIIY(-)	Gammaproteobacteria (1236)	Enterobacteriaceae (543)	Shigella (620)	Shigella flexneri	Enterobacterales (91347)	Pseudomonadota (1224)	Shigella_flexneri (623)		Bacteria (2)	-12.8101	-4.42582
NZ_LR890301.1	2020-10-30	0.509086	Homo sapiens		rectal swab	70656	Australia		circular	-24.7761	134.755	Australia	IncFII(pSE11)_1, AP009242,	IncF RST(F35:A-:B-):FIA(-);FIB(-);FIC(5?);FII(35);FIIK(-);FIIS(-);FIIY(-)	Gammaproteobacteria (1236)	Enterobacteriaceae (543)	Escherichia (561)	Escherichia coli	Enterobacterales (91347)	Pseudomonadota (1224)	Escherichia_coli (562)		Bacteria (2)	-5.86845	4.09823
NZ_LR890300.1	2020-10-30	0.519858	Homo sapiens		rectal swab	160467	Australia		circular	-24.7761	134.755	Australia	IncFIB(AP001918)_1, AP001918, |Col156_1, NC_009781, |IncFII(pRSB107)_1, AJ851089, |IncFIA_1, AP001918,	IncF RST(F1:A-:B-):FIA(2,6);FIB(20?);FIC(3?);FII(1);FIIK(-);FIIS(-);FIIY(-)	Gammaproteobacteria (1236)	Enterobacteriaceae (543)	Escherichia (561)	Escherichia coli	Enterobacterales (91347)	Pseudomonadota (1224)	Escherichia_coli (562)		Bacteria (2)	-6.7586	5.75109
NZ_LR890652.1	2020-10-30	0.495976	Homo sapiens		blood	207369	Australia		circular	-24.7761	134.755	Australia	IncFIA_1, AP001918, |IncFIB(AP001918)_1, AP001918, |IncFIC(FII)_1, AP001918,	IncF RST(--:A27:B1):FIA(27);FIB(1);FIC(4);FII(18);FIIK(-);FIIS(-);FIIY(-)	Gammaproteobacteria (1236)	Enterobacteriaceae (543)	Escherichia (561)	Escherichia coli	Enterobacterales (91347)	Pseudomonadota (1224)	Escherichia_coli (562)		Bacteria (2)	-9.04842	3.02127
NZ_LR898876.1	2020-11-19	0.504945	Homo sapiens		rectal swab	82205	Australia		circular	-24.7761	134.755	Australia	IncFII_1, AY458016,	IncF RST(F2:A-:B-):FIA(-);FIB(-);FIC(-);FII(2);FIIK(-);FIIS(-);FIIY(-)	Gammaproteobacteria (1236)	Enterobacteriaceae (543)	Escherichia (561)	Escherichia coli	Enterobacterales (91347)	Pseudomonadota (1224)	Escherichia_coli (562)		Bacteria (2)	-5.92235	4.26957
NZ_LR898875.1	2020-11-19	0.509156	Homo sapiens		rectal swab	107967	Australia		circular	-24.7761	134.755	Australia	IncFIB(AP001918)_1, AP001918, |Col156_1, NC_009781, |IncFII_1, AY458016,	IncF RST(F51:A-:B-):FIA(-);FIB(10?);FIC(-);FII(51);FIIK(-);FIIS(-);FIIY(-)	Gammaproteobacteria (1236)	Enterobacteriaceae (543)	Escherichia (561)	Escherichia coli	Enterobacterales (91347)	Pseudomonadota (1224)	Escherichia_coli (562)		Bacteria (2)	-5.78174	4.88565
NZ_LR890605.1	2020-10-30	0.517443	Homo sapiens		rectal swab	56756	Australia		circular	-24.7761	134.755	Australia	IncFII_1, AY458016,	IncF RST(F2:A-:B-):FIA(-);FIB(-);FIC(-);FII(2);FIIK(-);FIIS(-);FIIY(-)	Gammaproteobacteria (1236)	Enterobacteriaceae (543)	Escherichia (561)	Escherichia coli	Enterobacterales (91347)	Pseudomonadota (1224)	Escherichia_coli (562)		Bacteria (2)	-6.25614	4.19862
NZ_LR890604.1	2020-10-30	0.515061	Homo sapiens		rectal swab	147870	Australia		circular	-24.7761	134.755	Australia	IncFIB(AP001918)_1, AP001918, |Col156_1, NC_009781, |IncFII_1, AY458016,	IncF RST(F51:A-:B-):FIA(-);FIB(10?);FIC(-);FII(51);FIIK(-);FIIS(-);FIIY(-)	Gammaproteobacteria (1236)	Enterobacteriaceae (543)	Escherichia (561)	Escherichia coli	Enterobacterales (91347)	Pseudomonadota (1224)	Escherichia_coli (562)		Bacteria (2)	-5.80107	4.91156
NZ_LR890327.1	2020-10-30	0.528474	Homo sapiens		swab	98336	Australia		circular	-24.7761	134.755	Australia	IncFIB(pB171)_1, AB024946, |IncFIA_1, AP001918, |IncQ1_1, M28829,	IncF RST(F-:A-:B32):FIA(1,6);FIB(32);FIC(-);FII(-);FIIK(-);FIIS(-);FIIY(-)	Gammaproteobacteria (1236)	Enterobacteriaceae (543)	Escherichia (561)	Escherichia coli	Enterobacterales (91347)	Pseudomonadota (1224)	Escherichia_coli (562)		Bacteria (2)	-7.07218	5.27628
NZ_LR890467.1	2020-10-30	0.519884	Homo sapiens		rectal swab	160530	Australia		circular	-24.7761	134.755	Australia	IncFIB(AP001918)_1, AP001918, |Col156_1, NC_009781, |IncFII(pRSB107)_1, AJ851089, |IncFIA_1, AP001918,	IncF RST(F1:A-:B-):FIA(2,6);FIB(20?);FIC(3?);FII(1);FIIK(-);FIIS(-);FIIY(-)	Gammaproteobacteria (1236)	Enterobacteriaceae (543)	Escherichia (561)	Escherichia coli	Enterobacterales (91347)	Pseudomonadota (1224)	Escherichia_coli (562)		Bacteria (2)	-6.7444	5.7525
NZ_LR890537.1	2020-10-30	0.527048	Homo sapiens		rectal swab	158162	Australia		circular	-24.7761	134.755	Australia	IncFIB(AP001918)_1, AP001918, |IncFII(pRSB107)_1, AJ851089, |IncFIA_1, AP001918,	IncF RST(F1:A-:B-):FIA(1,6);FIB(58?);FIC(3?);FII(1);FIIK(-);FIIS(-);FIIY(-)	Gammaproteobacteria (1236)	Enterobacteriaceae (543)	Escherichia (561)	Escherichia coli	Enterobacterales (91347)	Pseudomonadota (1224)	Escherichia_coli (562)		Bacteria (2)	-7.09527	5.27667
NZ_LR898870.1	2020-11-19	0.526005	Homo sapiens		rectal swab	75659	Australia		circular	-24.7761	134.755	Australia	IncFII_1, AY458016,	IncF RST(F2:A-:B-):FIA(-);FIB(-);FIC(-);FII(2);FIIK(-);FIIS(-);FIIY(-)	Gammaproteobacteria (1236)	Enterobacteriaceae (543)	Escherichia (561)	Escherichia coli	Enterobacterales (91347)	Pseudomonadota (1224)	Escherichia_coli (562)		Bacteria (2)	-6.52864	4.45418
NZ_LR890608.1	2020-10-30	0.462803	Homo sapiens		urine	115278	Australia		circular	-24.7761	134.755	Australia	IncFIB(H89-PhagePlasmid)_1, HG530657,	IncF RST(F-:A-:B-):FIA(-);FIB(-);FIC(-);FII(-);FIIK(-);FIIS(-);FIIY(-)	Gammaproteobacteria (1236)	Enterobacteriaceae (543)	Escherichia (561)	Escherichia coli	Enterobacterales (91347)	Pseudomonadota (1224)	Escherichia_coli (562)		Bacteria (2)	11.3257	-9.15919
NZ_LR890607.1	2020-10-30	0.516293	Homo sapiens		urine	126618	Australia		circular	-24.7761	134.755	Australia	IncFIB(AP001918)_1, AP001918, |Col156_1, NC_009781, |IncFII(pRSB107)_1, AJ851089, |IncFIA_1, AP001918,	IncF RST(F1:A6:B-):FIA(6);FIB(20?);FIC(3?);FII(1);FIIK(-);FIIS(-);FIIY(-)	Gammaproteobacteria (1236)	Enterobacteriaceae (543)	Escherichia (561)	Escherichia coli	Enterobacterales (91347)	Pseudomonadota (1224)	Escherichia_coli (562)		Bacteria (2)	-6.61664	5.8448
NZ_LR890511.1	2020-10-30	0.509996	Homo sapiens		rectal swab	44618	Australia		circular	-24.7761	134.755	Australia	IncFII_1, AY458016,	IncF RST(F2:A-:B-):FIA(-);FIB(-);FIC(-);FII(2);FIIK(-);FIIS(-);FIIY(-)	Gammaproteobacteria (1236)	Enterobacteriaceae (543)	Escherichia (561)	Escherichia coli	Enterobacterales (91347)	Pseudomonadota (1224)	Escherichia_coli (562)		Bacteria (2)	-6.44555	4.41435
NZ_LR890510.1	2020-10-30	0.510316	Homo sapiens		rectal swab	69018	Australia		circular	-24.7761	134.755	Australia	IncFII(pSE11)_1, AP009242,	IncF RST(F35:A-:B-):FIA(-);FIB(-);FIC(5?);FII(35);FIIK(-);FIIS(-);FIIY(-)	Gammaproteobacteria (1236)	Enterobacteriaceae (543)	Escherichia (561)	Escherichia coli	Enterobacterales (91347)	Pseudomonadota (1224)	Escherichia_coli (562)		Bacteria (2)	-5.8706	4.09151
NZ_LR890509.1	2020-10-30	0.490781	Homo sapiens		rectal swab	91228	Australia		circular	-24.7761	134.755	Australia	IncFIB(AP001918)_1, AP001918, |IncFIC(FII)_1, AP001918,	IncF RST(F89:A-:B-):FIA(-);FIB(53?);FIC(~6);FII(89);FIIK(-);FIIS(-);FIIY(-)	Gammaproteobacteria (1236)	Enterobacteriaceae (543)	Escherichia (561)	Escherichia coli	Enterobacterales (91347)	Pseudomonadota (1224)	Escherichia_coli (562)		Bacteria (2)	-6.89498	3.05434
NZ_LR890715.1	2020-10-30	0.522459	Homo sapiens		rectal swab	70350	Australia		circular	-24.7761	134.755	Australia	IncFII_1, AY458016,	IncF RST(F2:A-:B-):FIA(-);FIB(-);FIC(-);FII(2);FIIK(-);FIIS(-);FIIY(-)	Gammaproteobacteria (1236)	Enterobacteriaceae (543)	Escherichia (561)	Escherichia coli	Enterobacterales (91347)	Pseudomonadota (1224)	Escherichia_coli (562)		Bacteria (2)	-5.93634	4.26305
NZ_LR890290.1	2020-10-30	0.522839	Homo sapiens		rectal swab	62174	Australia		circular	-24.7761	134.755	Australia	IncFII_1, AY458016,	IncF RST(F2:A-:B-):FIA(-);FIB(-);FIC(-);FII(2);FIIK(-);FIIS(-);FIIY(-)	Gammaproteobacteria (1236)	Enterobacteriaceae (543)	Escherichia (561)	Escherichia coli	Enterobacterales (91347)	Pseudomonadota (1224)	Escherichia_coli (562)		Bacteria (2)	-6.19352	4.15584
NZ_LR890289.1	2020-10-30	0.516258	Homo sapiens		rectal swab	173787	Australia		circular	-24.7761	134.755	Australia	IncFIB(AP001918)_1, AP001918, |IncFII_1, AY458016, |IncFII(pSE11)_1, AP009242, |IncFIA_1, AP001918,	IncF RST(F-:A-:B-):FIA(4,20);FIB(58?);FIC(3?);FII(31,36);FIIK(-);FIIS(-);FIIY(-)	Gammaproteobacteria (1236)	Enterobacteriaceae (543)	Escherichia (561)	Escherichia coli	Enterobacterales (91347)	Pseudomonadota (1224)	Escherichia_coli (562)		Bacteria (2)	-7.92668	4.61549
NZ_LR890694.1	2020-10-30	0.51045	Homo sapiens		rectal swab	112822	Australia		circular	-24.7761	134.755	Australia	IncFIB(AP001918)_1, AP001918, |IncFII(pSE11)_1, AP009242, |IncFIA_1, AP001918,	IncF RST(F35:A-:B-):FIA(2,6);FIB(20?);FIC(5?);FII(35);FIIK(-);FIIS(-);FIIY(-)	Gammaproteobacteria (1236)	Enterobacteriaceae (543)	Escherichia (561)	Escherichia coli	Enterobacterales (91347)	Pseudomonadota (1224)	Escherichia_coli (562)		Bacteria (2)	-6.66158	5.73668
NZ_LR890201.1	2020-10-30	0.414345	Homo sapiens		sputum	29794	Australia		circular	-24.7761	134.755	Australia	IncFII(pEH01)_1, CP063521.1,	IncF RST(F-:A-:B-):FIA(-);FIB(-);FIC(-);FII(-);FIIK(-);FIIS(-);FIIY(-)	Gammaproteobacteria (1236)	Enterobacteriaceae (543)	Escherichia (561)	Escherichia coli	Enterobacterales (91347)	Pseudomonadota (1224)	Escherichia_coli (562)		Bacteria (2)	-4.74248	-13.9429
NZ_LR890199.1	2020-10-30	0.512027	Homo sapiens		sputum	125802	Australia		circular	-24.7761	134.755	Australia	IncFIB(AP001918)_1, AP001918, |IncFII(pRSB107)_1, AJ851089, |IncFIA_1, AP001918,	IncF RST(F1:A-:B-):FIA(1,6);FIB(58?);FIC(3?);FII(1);FIIK(-);FIIS(-);FIIY(-)	Gammaproteobacteria (1236)	Enterobacteriaceae (543)	Escherichia (561)	Escherichia coli	Enterobacterales (91347)	Pseudomonadota (1224)	Escherichia_coli (562)		Bacteria (2)	-7.05818	5.30221
NZ_LR890337.1	2020-10-30	0.51593	Homo sapiens		blood	62993	Australia		circular	-24.7761	134.755	Australia	IncFII_1, AY458016,	IncF RST(F2:A-:B-):FIA(-);FIB(-);FIC(-);FII(2);FIIK(-);FIIS(-);FIIY(-)	Gammaproteobacteria (1236)	Enterobacteriaceae (543)	Escherichia (561)	Escherichia coli	Enterobacterales (91347)	Pseudomonadota (1224)	Escherichia_coli (562)		Bacteria (2)	-6.48148	4.40409
NZ_LR890335.1	2020-10-30	0.527133	Homo sapiens		blood	139312	Australia		circular	-24.7761	134.755	Australia	IncFIB(AP001918)_1, AP001918, |IncFII(pRSB107)_1, AJ851089, |IncFIA_1, AP001918,	IncF RST(F1:A-:B-):FIA(1,6);FIB(58?);FIC(3?);FII(1);FIIK(-);FIIS(-);FIIY(-)	Gammaproteobacteria (1236)	Enterobacteriaceae (543)	Escherichia (561)	Escherichia coli	Enterobacterales (91347)	Pseudomonadota (1224)	Escherichia_coli (562)		Bacteria (2)	-7.0761	5.29321
NZ_LR890406.1	2020-10-30	0.516171	Homo sapiens		rectal swab	97983	Australia		circular	-24.7761	134.755	Australia	IncFIB(AP001918)_1, AP001918, |Col156_1, NC_009781,	IncF RST(F-:A-:B-):FIA(-);FIB(64?);FIC(-);FII(-);FIIK(-);FIIS(-);FIIY(-)	Gammaproteobacteria (1236)	Enterobacteriaceae (543)	Escherichia (561)	Escherichia coli	Enterobacterales (91347)	Pseudomonadota (1224)	Escherichia_coli (562)		Bacteria (2)	-6.1091	5.2593
NZ_LR890411.1	2020-10-30	0.497472	Homo sapiens		rectal swab	52208	Australia		circular	-24.7761	134.755	Australia	IncFIB(AP001918)_1, AP001918, |IncFIA_1, AP001918,	IncF RST(F-:A-:B-):FIA(1,6);FIB(58?);FIC(-);FII(-);FIIK(-);FIIS(-);FIIY(-)	Gammaproteobacteria (1236)	Enterobacteriaceae (543)	Escherichia (561)	Escherichia coli	Enterobacterales (91347)	Pseudomonadota (1224)	Escherichia_coli (562)		Bacteria (2)	-6.42291	5.31323
NZ_LR890271.1	2020-10-30	0.503855	Homo sapiens		blood	118421	Australia		circular	-24.7761	134.755	Australia	IncFII_1, AY458016, |IncFIB(AP001918)_1, AP001918,	IncF RST(F24:A-:B1):FIA(-);FIB(1);FIC(-);FII(24);FIIK(-);FIIS(-);FIIY(-)	Gammaproteobacteria (1236)	Enterobacteriaceae (543)	Escherichia (561)	Escherichia coli	Enterobacterales (91347)	Pseudomonadota (1224)	Escherichia_coli (562)		Bacteria (2)	-7.94868	2.95439
NZ_LR890376.1	2020-10-30	0.520927	Homo sapiens		urine	71104	Australia		circular	-24.7761	134.755	Australia	IncFIA(pBK30683)_1, KF954760,	IncF RST(F-:A-:B-):FIA(~26);FIB(-);FIC(-);FII(-);FIIK(-);FIIS(-);FIIY(-)	Gammaproteobacteria (1236)	Enterobacteriaceae (543)	Klebsiella (570)	Klebsiella pneumoniae	Enterobacterales (91347)	Pseudomonadota (1224)	Klebsiella_pneumoniae (573)		Bacteria (2)	0.275108	1.80414
NZ_LR890375.1	2020-10-30	0.524931	Homo sapiens		urine	243634	Australia		circular	-24.7761	134.755	Australia	IncFIB(K)_1, JN233704, |IncFII(K)_1, CP000648,	IncF RST(K7:A-:B-):FIA(-);FIB(-);FIC(-);FII(-);FIIK(7);FIIS(-);FIIY(-)	Gammaproteobacteria (1236)	Enterobacteriaceae (543)	Klebsiella (570)	Klebsiella pneumoniae	Enterobacterales (91347)	Pseudomonadota (1224)	Klebsiella_pneumoniae (573)		Bacteria (2)	0.540741	4.03547
NZ_LR890344.1	2020-10-30	0.524118	Homo sapiens		rectal swab	260491	Australia		circular	-24.7761	134.755	Australia	IncFIB(K)_1, JN233704, |IncFII(K)_1, CP000648,	IncF RST(K7:A-:B-):FIA(-);FIB(-);FIC(-);FII(-);FIIK(7);FIIS(-);FIIY(-)	Gammaproteobacteria (1236)	Enterobacteriaceae (543)	Klebsiella (570)	Klebsiella pneumoniae	Enterobacterales (91347)	Pseudomonadota (1224)	Klebsiella_pneumoniae (573)		Bacteria (2)	0.532117	4.02526
NZ_CP083769.1	2021-09-30	0.524327	Homo sapiens		throat swab	250893	Australia		circular	-24.7761	134.755	Australia	IncFIB(K)_1, JN233704, |IncFII(K)_1, CP000648,	IncF RST(K15:A-:B-):FIA(-);FIB(-);FIC(-);FII(-);FIIK(15);FIIS(-);FIIY(-)	Gammaproteobacteria (1236)	Enterobacteriaceae (543)	Klebsiella (570)	Klebsiella pneumoniae	Enterobacterales (91347)	Pseudomonadota (1224)	Klebsiella_pneumoniae (573)		Bacteria (2)	0.160906	2.07581
NZ_CP083786.1	2021-09-29	0.513407	Homo sapiens		rectal swab	42290	Australia		circular	-24.7761	134.755	Australia	IncFIA(HI1)_1, AF250878,	IncF RST(F-:A-:B-):FIA(~22);FIB(-);FIC(-);FII(-);FIIK(-);FIIS(-);FIIY(-)	Gammaproteobacteria (1236)	Enterobacteriaceae (543)	Klebsiella (570)	Klebsiella pneumoniae	Enterobacterales (91347)	Pseudomonadota (1224)	Klebsiella_pneumoniae (573)		Bacteria (2)	1.44802	-0.695358
NZ_CP083798.1	2021-09-29	0.525227	Homo sapiens		urine	120982	Australia		circular	-24.7761	134.755	Australia	IncFII(Yp)_1, CP000670,	IncF RST(F-:A-:B-):FIA(-);FIB(-);FIC(-);FII(-);FIIK(-);FIIS(-);FIIY(4?)	Gammaproteobacteria (1236)	Enterobacteriaceae (543)	Klebsiella (570)	Klebsiella pneumoniae	Enterobacterales (91347)	Pseudomonadota (1224)	Klebsiella_pneumoniae (573)		Bacteria (2)	0.331516	1.12787
NZ_CP083797.1	2021-09-29	0.514606	Homo sapiens		urine	283677	Australia		circular	-24.7761	134.755	Australia	IncFIB(K)(pCAV1099-114)_1, CP011596, |IncFIB(pQil)_1, JN233705, |IncFII(pKP91)_1, CP000966,	IncF RST(K12:A-:B-):FIA(-);FIB(-);FIC(-);FII(-);FIIK(12);FIIS(-);FIIY(-)	Gammaproteobacteria (1236)	Enterobacteriaceae (543)	Klebsiella (570)	Klebsiella pneumoniae	Enterobacterales (91347)	Pseudomonadota (1224)	Klebsiella_pneumoniae (573)		Bacteria (2)	0.925534	2.58387
NZ_LR890738.1	2020-10-30	0.507116	Homo sapiens		wound swab	129925	Australia		circular	-24.7761	134.755	Australia	repB(R1701)_1, CP039970, |IncFII(K)_1, CP000648,	IncF RST(K3:A-:B-):FIA(-);FIB(-);FIC(-);FII(-);FIIK(3);FIIS(-);FIIY(-)	Gammaproteobacteria (1236)	Enterobacteriaceae (543)	Klebsiella (570)	Klebsiella pneumoniae	Enterobacterales (91347)	Pseudomonadota (1224)	Klebsiella_pneumoniae (573)		Bacteria (2)	0.146768	1.53375
NZ_LR890737.1	2020-10-30	0.443532	Homo sapiens		wound swab	217238	Australia		circular	-24.7761	134.755	Australia	IncFIB(pNDM-Mar)_1, JN420336,	IncF RST(F-:A-:B-):FIA(-);FIB(-);FIC(-);FII(-);FIIK(-);FIIS(-);FIIY(-)	Gammaproteobacteria (1236)	Enterobacteriaceae (543)	Klebsiella (570)	Klebsiella pneumoniae	Enterobacterales (91347)	Pseudomonadota (1224)	Klebsiella_pneumoniae (573)		Bacteria (2)	-4.37946	-4.36889
NZ_LR890736.1	2020-10-30	0.524226	Homo sapiens		wound swab	225088	Australia		circular	-24.7761	134.755	Australia	IncFIB(K)_1, JN233704, |IncFII(K)_1, CP000648,	IncF RST(K7:A-:B-):FIA(-);FIB(-);FIC(-);FII(-);FIIK(7);FIIS(-);FIIY(-)	Gammaproteobacteria (1236)	Enterobacteriaceae (543)	Klebsiella (570)	Klebsiella pneumoniae	Enterobacterales (91347)	Pseudomonadota (1224)	Klebsiella_pneumoniae (573)		Bacteria (2)	0.543537	4.03519
NZ_LR890501.1	2020-10-30	0.501717	Homo sapiens		rectal swab	161308	Australia		circular	-24.7761	134.755	Australia	IncFIB(K)_1, JN233704, |IncFII(pKP91)_1, CP000966,	IncF RST(F-:A-:B-):FIA(-);FIB(-);FIC(-);FII(-);FIIK(~9);FIIS(-);FIIY(-)	Gammaproteobacteria (1236)	Enterobacteriaceae (543)	Klebsiella (570)	Klebsiella pneumoniae	Enterobacterales (91347)	Pseudomonadota (1224)	Klebsiella_pneumoniae (573)		Bacteria (2)	-0.514756	2.15712
NZ_LR890659.1	2020-10-30	0.534407	Homo sapiens		rectal swab	147079	Australia		circular	-24.7761	134.755	Australia	IncFIB(K)_1, JN233704, |IncFII(p14)_1, JQ418538,	IncF RST(F-:A-:B-):FIA(-);FIB(-);FIC(-);FII(-);FIIK(12?);FIIS(-);FIIY(-)	Gammaproteobacteria (1236)	Yersiniaceae (1903411)	Serratia (613)	Serratia marcescens	Enterobacterales (91347)	Pseudomonadota (1224)	Serratia_marcescens (615)		Bacteria (2)	0.301535	2.14687
NZ_LR890314.1	2020-10-30	0.491877	Homo sapiens		rectal swab	109877	Australia		circular	-24.7761	134.755	Australia	IncFIB(pKPHS1)_1, CP003223,	IncF RST(F-:A-:B-):FIA(-);FIB(-);FIC(-);FII(-);FIIK(-);FIIS(-);FIIY(-)	Gammaproteobacteria (1236)	Enterobacteriaceae (543)	Klebsiella (570)	Klebsiella oxytoca	Enterobacterales (91347)	Pseudomonadota (1224)	Klebsiella_oxytoca (571)		Bacteria (2)	11.9973	-6.00997
NZ_LR890313.1	2020-10-30	0.444858	Homo sapiens		rectal swab	201460	Australia		circular	-24.7761	134.755	Australia	IncFIB(pNDM-Mar)_1, JN420336, |IncHI1B(pNDM-MAR)_1, JN420336,	IncF RST(F-:A-:B-):FIA(-);FIB(-);FIC(-);FII(-);FIIK(-);FIIS(-);FIIY(-)|IncHI1 MLST(-):HCM1_043(-);HCM1_064(-);HCM1_099(-);HCM1_116(-);HCM1_178ac(-);HCM1_259(-)	Gammaproteobacteria (1236)	Enterobacteriaceae (543)	Klebsiella (570)	Klebsiella oxytoca	Enterobacterales (91347)	Pseudomonadota (1224)	Klebsiella_oxytoca (571)		Bacteria (2)	3.43943	-8.61125
NZ_LR890416.1	2020-10-30	0.524899	Homo sapiens		urine	243620	Australia		circular	-24.7761	134.755	Australia	IncFIB(K)_1, JN233704, |IncFII(K)_1, CP000648,	IncF RST(K7:A-:B-):FIA(-);FIB(-);FIC(-);FII(-);FIIK(7);FIIS(-);FIIY(-)	Gammaproteobacteria (1236)	Enterobacteriaceae (543)	Klebsiella (570)	Klebsiella pneumoniae	Enterobacterales (91347)	Pseudomonadota (1224)	Klebsiella_pneumoniae (573)		Bacteria (2)	0.54824	4.04504
NZ_LR890752.1	2020-10-30	0.495381	Homo sapiens		rectal swab	174054	Australia		circular	-24.7761	134.755	Australia	IncFIB(K)(pCAV1099-114)_1, CP011596,	IncF RST(F-:A-:B-):FIA(-);FIB(-);FIC(-);FII(-);FIIK(-);FIIS(-);FIIY(-)	Gammaproteobacteria (1236)	Enterobacteriaceae (543)	Klebsiella (570)	Klebsiella pneumoniae	Enterobacterales (91347)	Pseudomonadota (1224)	Klebsiella_pneumoniae (573)		Bacteria (2)	1.06388	2.66016
NZ_LR890258.1	2020-10-30	0.509115	Homo sapiens		wound swab	70656	Australia		circular	-24.7761	134.755	Australia	IncFII(pSE11)_1, AP009242,	IncF RST(F35:A-:B-):FIA(-);FIB(-);FIC(5?);FII(35);FIIK(-);FIIS(-);FIIY(-)	Gammaproteobacteria (1236)	Enterobacteriaceae (543)	Klebsiella (570)	Klebsiella pneumoniae	Enterobacterales (91347)	Pseudomonadota (1224)	Klebsiella_pneumoniae (573)		Bacteria (2)	-5.85479	4.08458
NZ_LR890257.1	2020-10-30	0.491455	Homo sapiens		wound swab	111123	Australia		circular	-24.7761	134.755	Australia	IncFIB(pKPHS1)_1, CP003223,	IncF RST(F-:A-:B-):FIA(-);FIB(-);FIC(-);FII(-);FIIK(-);FIIS(-);FIIY(-)	Gammaproteobacteria (1236)	Enterobacteriaceae (543)	Klebsiella (570)	Klebsiella pneumoniae	Enterobacterales (91347)	Pseudomonadota (1224)	Klebsiella_pneumoniae (573)		Bacteria (2)	12.004	-6.02181
NZ_LR890255.1	2020-10-30	0.501711	Homo sapiens		wound swab	161308	Australia		circular	-24.7761	134.755	Australia	IncFIB(K)_1, JN233704, |IncFII(pKP91)_1, CP000966,	IncF RST(F-:A-:B-):FIA(-);FIB(-);FIC(-);FII(-);FIIK(~9);FIIS(-);FIIY(-)	Gammaproteobacteria (1236)	Enterobacteriaceae (543)	Klebsiella (570)	Klebsiella pneumoniae	Enterobacterales (91347)	Pseudomonadota (1224)	Klebsiella_pneumoniae (573)		Bacteria (2)	-0.514794	2.15189
NZ_LR890573.1	2020-10-30	0.44192	Homo sapiens		urine	212097	Australia		circular	-24.7761	134.755	Australia	IncFIB(pNDM-Mar)_1, JN420336,	IncF RST(F-:A-:B-):FIA(-);FIB(-);FIC(-);FII(-);FIIK(-);FIIS(-);FIIY(-)	Gammaproteobacteria (1236)	Enterobacteriaceae (543)	Klebsiella (570)	Klebsiella pneumoniae	Enterobacterales (91347)	Pseudomonadota (1224)	Klebsiella_pneumoniae (573)		Bacteria (2)	-4.3798	-4.36973
NZ_LR890572.1	2020-10-30	0.52264	Homo sapiens		urine	227807	Australia		circular	-24.7761	134.755	Australia	IncFIB(K)_1, JN233704, |IncFII(K)_1, CP000648,	IncF RST(K7:A-:B-):FIA(-);FIB(-);FIC(-);FII(-);FIIK(7);FIIS(-);FIIY(-)	Gammaproteobacteria (1236)	Enterobacteriaceae (543)	Klebsiella (570)	Klebsiella pneumoniae	Enterobacterales (91347)	Pseudomonadota (1224)	Klebsiella_pneumoniae (573)		Bacteria (2)	0.471156	3.91297
NZ_LR890447.1	2020-10-30	0.512354	Homo sapiens		urine	158730	Australia		circular	-24.7761	134.755	Australia	IncFIB(K)_1, JN233704, |IncFII(K)_1, CP000648,	IncF RST(K8:A-:B-):FIA(-);FIB(-);FIC(-);FII(-);FIIK(8);FIIS(-);FIIY(-)	Gammaproteobacteria (1236)	Enterobacteriaceae (543)	Klebsiella (570)	Klebsiella pneumoniae	Enterobacterales (91347)	Pseudomonadota (1224)	Klebsiella_pneumoniae (573)		Bacteria (2)	-0.094702	2.97117
NZ_LR890193.1	2020-10-30	0.530197	Homo sapiens		wound swab	120029	Australia		circular	-24.7761	134.755	Australia	IncFIA(pBK30683)_1, KF954760, |IncFII(pKP91)_1, CP000966,	IncF RST(K4:A-:B-):FIA(26?);FIB(-);FIC(-);FII(-);FIIK(4);FIIS(-);FIIY(-)	Gammaproteobacteria (1236)	Enterobacteriaceae (543)	Klebsiella (570)	Klebsiella pneumoniae	Enterobacterales (91347)	Pseudomonadota (1224)	Klebsiella_pneumoniae (573)		Bacteria (2)	-0.368488	1.89833
NZ_LR890192.1	2020-10-30	0.444246	Homo sapiens		wound swab	218183	Australia		circular	-24.7761	134.755	Australia	IncFIB(pNDM-Mar)_1, JN420336,	IncF RST(F-:A-:B-):FIA(-);FIB(-);FIC(-);FII(-);FIIK(-);FIIS(-);FIIY(-)	Gammaproteobacteria (1236)	Enterobacteriaceae (543)	Klebsiella (570)	Klebsiella pneumoniae	Enterobacterales (91347)	Pseudomonadota (1224)	Klebsiella_pneumoniae (573)		Bacteria (2)	-4.37877	-4.37005
NZ_LR890191.1	2020-10-30	0.524834	Homo sapiens		wound swab	245649	Australia		circular	-24.7761	134.755	Australia	IncFIB(K)_1, JN233704, |IncFII(K)_1, CP000648,	IncF RST(K7:A-:B-):FIA(-);FIB(-);FIC(-);FII(-);FIIK(7);FIIS(-);FIIY(-)	Gammaproteobacteria (1236)	Enterobacteriaceae (543)	Klebsiella (570)	Klebsiella pneumoniae	Enterobacterales (91347)	Pseudomonadota (1224)	Klebsiella_pneumoniae (573)		Bacteria (2)	0.55614	4.01397
NZ_LR890570.1	2020-10-30	0.516896	Homo sapiens		blood	186641	Australia		circular	-24.7761	134.755	Australia	IncFIB(K)_1, JN233704, |IncFII(pKP91)_1, CP000966,	IncF RST(K9:A-:B-):FIA(-);FIB(-);FIC(-);FII(-);FIIK(9);FIIS(-);FIIY(-)	Gammaproteobacteria (1236)	Enterobacteriaceae (543)	Klebsiella (570)	Klebsiella pneumoniae	Enterobacterales (91347)	Pseudomonadota (1224)	Klebsiella_pneumoniae (573)		Bacteria (2)	0.276715	3.44539
NZ_LR890550.1	2020-10-30	0.506811	Homo sapiens		urine	89345	Australia		circular	-24.7761	134.755	Australia	repB(R1701)_1, CP039970, |IncFIA(HI1)_1, AF250878, |IncR_1, DQ449578,	IncF RST(F-:A13:B-):FIA(13);FIB(-);FIC(-);FII(-);FIIK(-);FIIS(-);FIIY(-)	Gammaproteobacteria (1236)	Enterobacteriaceae (543)	Klebsiella (570)	Klebsiella pneumoniae	Enterobacterales (91347)	Pseudomonadota (1224)	Klebsiella_pneumoniae (573)		Bacteria (2)	0.897518	-0.122692
NZ_LR890549.1	2020-10-30	0.522808	Homo sapiens		urine	147932	Australia		circular	-24.7761	134.755	Australia	IncFIB(K)_1, JN233704, |IncFII(K)_1, CP000648,	IncF RST(K1:A-:B-):FIA(-);FIB(-);FIC(-);FII(-);FIIK(1);FIIS(-);FIIY(-)	Gammaproteobacteria (1236)	Enterobacteriaceae (543)	Klebsiella (570)	Klebsiella pneumoniae	Enterobacterales (91347)	Pseudomonadota (1224)	Klebsiella_pneumoniae (573)		Bacteria (2)	-0.487784	2.95345
NZ_LR890392.1	2020-10-30	0.524944	Homo sapiens		rectal swab	244845	Australia		circular	-24.7761	134.755	Australia	IncFIB(K)_1, JN233704, |IncFII(K)_1, CP000648,	IncF RST(K7:A-:B-):FIA(-);FIB(-);FIC(-);FII(-);FIIK(7);FIIS(-);FIIY(-)	Gammaproteobacteria (1236)	Enterobacteriaceae (543)	Klebsiella (570)	Klebsiella pneumoniae	Enterobacterales (91347)	Pseudomonadota (1224)	Klebsiella_pneumoniae (573)		Bacteria (2)	0.538228	4.03293
NZ_LR890237.1	2020-10-30	0.488976	Homo sapiens		urine	112069	Australia		circular	-24.7761	134.755	Australia	IncFIB(pKPHS1)_1, CP003223,	IncF RST(F-:A-:B-):FIA(-);FIB(-);FIC(-);FII(-);FIIK(-);FIIS(-);FIIY(-)	Gammaproteobacteria (1236)	Enterobacteriaceae (543)	Klebsiella (570)	Klebsiella pneumoniae	Enterobacterales (91347)	Pseudomonadota (1224)	Klebsiella_pneumoniae (573)		Bacteria (2)	12.0164	-6.00364
NZ_LR890236.1	2020-10-30	0.499625	Homo sapiens		urine	169535	Australia		circular	-24.7761	134.755	Australia	IncFIB(K)(pCAV1099-114)_1, CP011596,	IncF RST(F-:A-:B-):FIA(-);FIB(-);FIC(-);FII(-);FIIK(-);FIIS(-);FIIY(-)	Gammaproteobacteria (1236)	Enterobacteriaceae (543)	Klebsiella (570)	Klebsiella pneumoniae	Enterobacterales (91347)	Pseudomonadota (1224)	Klebsiella_pneumoniae (573)		Bacteria (2)	0.907829	2.54533
NZ_LR890601.1	2020-10-30	0.521027	Homo sapiens		urine	72169	Australia		circular	-24.7761	134.755	Australia	IncFIA(pBK30683)_1, KF954760,	IncF RST(F-:A-:B-):FIA(~26);FIB(-);FIC(-);FII(-);FIIK(-);FIIS(-);FIIY(-)	Gammaproteobacteria (1236)	Enterobacteriaceae (543)	Klebsiella (570)	Klebsiella pneumoniae	Enterobacterales (91347)	Pseudomonadota (1224)	Klebsiella_pneumoniae (573)		Bacteria (2)	0.241072	1.86574
NZ_LR890472.1	2020-10-30	0.513201	Homo sapiens		wound swab	177028	Australia		circular	-24.7761	134.755	Australia	IncFIB(K)_1, JN233704, |IncFII(K)_1, CP000648,	IncF RST(K5:A-:B-):FIA(-);FIB(-);FIC(-);FII(-);FIIK(5);FIIS(-);FIIY(-)	Gammaproteobacteria (1236)	Enterobacteriaceae (543)	Klebsiella (570)	Klebsiella pneumoniae	Enterobacterales (91347)	Pseudomonadota (1224)	Klebsiella_pneumoniae (573)		Bacteria (2)	-0.649038	3.96412
NZ_LR890363.1	2020-10-30	0.482564	Homo sapiens		urine	76738	Australia		circular	-24.7761	134.755	Australia	IncFIA(HI1)_1, AF250878, |IncFII(K)_1, CP000648,	IncF RST(K3:A-:B-):FIA(~21);FIB(-);FIC(-);FII(-);FIIK(3);FIIS(-);FIIY(-)	Gammaproteobacteria (1236)	Enterobacteriaceae (543)	Klebsiella (570)	Klebsiella pneumoniae	Enterobacterales (91347)	Pseudomonadota (1224)	Klebsiella_pneumoniae (573)		Bacteria (2)	0.241329	1.55106
NZ_LR890361.1	2020-10-30	0.522789	Homo sapiens		urine	233670	Australia		circular	-24.7761	134.755	Australia	IncFIB(K)_1, JN233704, |IncFII(K)_1, CP000648,	IncF RST(K5:A-:B-):FIA(-);FIB(-);FIC(-);FII(-);FIIK(5);FIIS(-);FIIY(-)	Gammaproteobacteria (1236)	Enterobacteriaceae (543)	Klebsiella (570)	Klebsiella pneumoniae	Enterobacterales (91347)	Pseudomonadota (1224)	Klebsiella_pneumoniae (573)		Bacteria (2)	0.160754	2.07079
NZ_LR890555.1	2020-10-30	0.487243	Homo sapiens		urine	112133	Australia		circular	-24.7761	134.755	Australia	IncFIB(pKPHS1)_1, CP003223,	IncF RST(F-:A-:B-):FIA(-);FIB(-);FIC(-);FII(-);FIIK(-);FIIS(-);FIIY(-)	Gammaproteobacteria (1236)	Enterobacteriaceae (543)	Klebsiella (570)	Klebsiella pneumoniae	Enterobacterales (91347)	Pseudomonadota (1224)	Klebsiella_pneumoniae (573)		Bacteria (2)	12.0067	-6.01082
NZ_LR890396.1	2020-10-30	0.522094	Homo sapiens		urine	227214	Australia		circular	-24.7761	134.755	Australia	IncFIB(K)_1, JN233704, |IncFII(K)_1, CP000648,	IncF RST(K1:A-:B-):FIA(-);FIB(-);FIC(-);FII(-);FIIK(1);FIIS(-);FIIY(-)	Gammaproteobacteria (1236)	Enterobacteriaceae (543)	Klebsiella (570)	Klebsiella pneumoniae	Enterobacterales (91347)	Pseudomonadota (1224)	Klebsiella_pneumoniae (573)		Bacteria (2)	-0.223375	3.28483
NZ_LR890423.1	2020-10-30	0.518691	Homo sapiens		sputum	152399	Australia		circular	-24.7761	134.755	Australia	IncFIB(K)_1, JN233704, |IncFII(K)_1, CP000648,	IncF RST(K8:A-:B-):FIA(-);FIB(-);FIC(-);FII(-);FIIK(8);FIIS(-);FIIY(-)	Gammaproteobacteria (1236)	Enterobacteriaceae (543)	Klebsiella (570)	Klebsiella pneumoniae	Enterobacterales (91347)	Pseudomonadota (1224)	Klebsiella_pneumoniae (573)		Bacteria (2)	-0.205379	2.90029
NZ_LR890584.1	2020-10-30	0.496139	Homo sapiens		blood	126908	Australia		circular	-24.7761	134.755	Australia	IncFIB(K)(pCAV1099-114)_1, CP011596, |IncFII(pKP91)_1, CP000966,	IncF RST(K12:A-:B-):FIA(-);FIB(-);FIC(-);FII(-);FIIK(12);FIIS(-);FIIY(-)	Gammaproteobacteria (1236)	Enterobacteriaceae (543)	Klebsiella (570)	Klebsiella pneumoniae	Enterobacterales (91347)	Pseudomonadota (1224)	Klebsiella_pneumoniae (573)		Bacteria (2)	-0.303933	2.35449
NZ_LR890203.1	2020-10-30	0.526115	Homo sapiens		urine	237123	Australia		circular	-24.7761	134.755	Australia	IncFIB(K)_1, JN233704, |IncFII(K)_1, CP000648,	IncF RST(K7:A-:B-):FIA(-);FIB(-);FIC(-);FII(-);FIIK(7);FIIS(-);FIIY(-)	Gammaproteobacteria (1236)	Enterobacteriaceae (543)	Klebsiella (570)	Klebsiella pneumoniae	Enterobacterales (91347)	Pseudomonadota (1224)	Klebsiella_pneumoniae (573)		Bacteria (2)	0.553241	4.03999
NZ_LR890370.1	2020-10-30	0.524108	Homo sapiens		urine	234772	Australia		circular	-24.7761	134.755	Australia	IncFIB(K)_1, JN233704, |IncFII(K)_1, CP000648,	IncF RST(K7:A-:B-):FIA(-);FIB(-);FIC(-);FII(-);FIIK(7);FIIS(-);FIIY(-)	Gammaproteobacteria (1236)	Enterobacteriaceae (543)	Klebsiella (570)	Klebsiella pneumoniae	Enterobacterales (91347)	Pseudomonadota (1224)	Klebsiella_pneumoniae (573)		Bacteria (2)	0.531182	4.00577
NZ_LR890565.1	2020-10-30	0.525646	Homo sapiens		rectal swab	228690	Australia		circular	-24.7761	134.755	Australia	IncFII(K)_1, CP000648, |IncFIB(K)_1, JN233704,	IncF RST(K7:A-:B-):FIA(-);FIB(-);FIC(-);FII(-);FIIK(7);FIIS(-);FIIY(-)	Gammaproteobacteria (1236)	Enterobacteriaceae (543)	Klebsiella (570)	Klebsiella pneumoniae	Enterobacterales (91347)	Pseudomonadota (1224)	Klebsiella_pneumoniae (573)		Bacteria (2)	0.521114	4.06765
NZ_CP032832.1	2018-10-18	0.532138	Homo sapiens		urine	399913	Australia		circular	-24.7761	134.755	Australia	IncFIB(K)_1, JN233704, |IncFII(pKP91)_1, CP000966,	IncF RST(K31:A-:B-):FIA(-);FIB(-);FIC(-);FII(-);FIIK(31);FIIS(-);FIIY(-)	Gammaproteobacteria (1236)	Enterobacteriaceae (543)	Klebsiella (570)	Klebsiella pneumoniae	Enterobacterales (91347)	Pseudomonadota (1224)	Klebsiella_pneumoniae (573)		Bacteria (2)	-0.49167	2.13805
NZ_CP031818.1	2018-09-26	0.479958	Homo sapiens		urine	430829	Australia		circular	-24.7761	134.755	Australia	Col440I_1, CP023920, |IncFIB(pNDM-Mar)_1, JN420336,	IncF RST(F-:A-:B-):FIA(-);FIB(-);FIC(-);FII(-);FIIK(-);FIIS(-);FIIY(-)	Gammaproteobacteria (1236)	Enterobacteriaceae (543)	Klebsiella (570)	Klebsiella pneumoniae	Enterobacterales (91347)	Pseudomonadota (1224)	Klebsiella_pneumoniae (573)		Bacteria (2)	3.53347	-8.46639
NZ_CP031791.1	2018-09-02	0.492625	Homo sapiens		rectal swab	109702	Australia		circular	-24.7761	134.755	Australia	IncFIB(pKPHS1)_1, CP003223,	IncF RST(F-:A-:B-):FIA(-);FIB(-);FIC(-);FII(-);FIIK(-);FIIS(-);FIIY(-)	Gammaproteobacteria (1236)	Enterobacteriaceae (543)	Klebsiella (570)	Klebsiella pneumoniae	Enterobacterales (91347)	Pseudomonadota (1224)	Klebsiella_pneumoniae (573)		Bacteria (2)	12.0267	-6.03653
NZ_CP031815.1	2018-09-02	0.499433	Homo sapiens		rectal swab	139276	Australia		circular	-24.7761	134.755	Australia	IncFIB(K)(pCAV1099-114)_1, CP011596,	IncF RST(F-:A-:B-):FIA(-);FIB(-);FIC(-);FII(-);FIIK(-);FIIS(-);FIIY(-)	Gammaproteobacteria (1236)	Enterobacteriaceae (543)	Klebsiella (570)	Klebsiella pneumoniae	Enterobacterales (91347)	Pseudomonadota (1224)	Klebsiella_pneumoniae (573)		Bacteria (2)	1.06885	2.65338
NZ_CP031793.1	2018-09-02	0.494929	Homo sapiens		urine	141675	Australia		circular	-24.7761	134.755	Australia	IncFIB(K)_1, JN233704, |IncFII(pKP91)_1, CP000966,	IncF RST(K10:A-:B-):FIA(-);FIB(-);FIC(-);FII(-);FIIK(10);FIIS(-);FIIY(-)	Gammaproteobacteria (1236)	Enterobacteriaceae (543)	Klebsiella (570)	Klebsiella pneumoniae	Enterobacterales (91347)	Pseudomonadota (1224)	Klebsiella_pneumoniae (573)		Bacteria (2)	-0.456681	2.30855
NZ_CP031809.1	2018-09-02	0.510524	Homo sapiens		urine	233468	Australia		circular	-24.7761	134.755	Australia	IncFIB(K)(pCAV1099-114)_1, CP011596,	IncF RST(F-:A-:B-):FIA(-);FIB(-);FIC(-);FII(-);FIIK(-);FIIS(-);FIIY(-)	Gammaproteobacteria (1236)	Enterobacteriaceae (543)	Klebsiella (570)	Klebsiella pneumoniae	Enterobacterales (91347)	Pseudomonadota (1224)	Klebsiella_pneumoniae (573)		Bacteria (2)	1.04562	2.66711
NZ_CP024547.1	2017-11-09	0.54197	Homo sapiens		urine	71587	Australia		circular	-24.7761	134.755	Australia	IncFII(Yp)_1, CP000670,	IncF RST(Y6:A-:B-):FIA(-);FIB(-);FIC(-);FII(-);FIIK(-);FIIS(-);FIIY(6)	Gammaproteobacteria (1236)	Enterobacteriaceae (543)	Klebsiella (570)	Klebsiella pneumoniae	Enterobacterales (91347)	Pseudomonadota (1224)	Klebsiella_pneumoniae (573)		Bacteria (2)	-0.316095	1.02174
NZ_CP024546.1	2017-11-09	0.522306	Homo sapiens		urine	110374	Australia		circular	-24.7761	134.755	Australia	IncFIA(pBK30683)_1, KF954760, |IncFII(pKP91)_1, CP000966,	IncF RST(K4:A-:B-):FIA(~26);FIB(-);FIC(-);FII(-);FIIK(4);FIIS(-);FIIY(-)	Gammaproteobacteria (1236)	Enterobacteriaceae (543)	Klebsiella (570)	Klebsiella pneumoniae	Enterobacterales (91347)	Pseudomonadota (1224)	Klebsiella_pneumoniae (573)		Bacteria (2)	-0.311344	2.03255
NZ_CP024524.1	2017-11-09	0.506799	Homo sapiens		cerebrospinal fluid	89345	Australia		circular	-24.7761	134.755	Australia	repB(R1701)_1, CP039970, |IncFIA(HI1)_1, AF250878, |IncR_1, DQ449578,	IncF RST(F-:A13:B-):FIA(13);FIB(-);FIC(-);FII(-);FIIK(-);FIIS(-);FIIY(-)	Gammaproteobacteria (1236)	Enterobacteriaceae (543)	Klebsiella (570)	Klebsiella pneumoniae	Enterobacterales (91347)	Pseudomonadota (1224)	Klebsiella_pneumoniae (573)		Bacteria (2)	0.884971	-0.130277
NZ_MF174860.1	2020-06-03	0.492143			feces	162142	Australia		circular	-24.7761	134.755	Australia	IncFIB(AP001918)_1, AP001918, |IncFIA_1, AP001918, |IncFIC(FII)_1, AP001918,	IncF RST(--:A-:B42):FIA(24?);FIB(42);FIC(4);FII(18);FIIK(-);FIIS(-);FIIY(-)	Gammaproteobacteria (1236)	Enterobacteriaceae (543)	Escherichia (561)	Escherichia coli	Enterobacterales (91347)	Pseudomonadota (1224)	Escherichia_coli (562)		Bacteria (2)	-8.53047	3.11786
NZ_CP045976.1	2019-11-19	0.479142	Homo sapiens			94640	Australia		circular	-24.7761	134.755	Australia	IncFIB(AP001918)_1, AP001918, |IncFII_1, AY458016, |IncFIA_1, AP001918,	IncF RST(F23:A-:B-):FIA(20?);FIB(44?);FIC(3?);FII(23);FIIK(-);FIIS(-);FIIY(-)	Gammaproteobacteria (1236)	Enterobacteriaceae (543)	Escherichia (561)	Escherichia coli	Enterobacterales (91347)	Pseudomonadota (1224)	Escherichia_coli (562)		Bacteria (2)	-13.548	7.34689
NZ_CP045828.1	2019-11-14	0.482318	Homo sapiens			100778	Australia		circular	-24.7761	134.755	Australia	IncFIB(AP001918)_1, AP001918,	IncF RST(F-:A-:B-):FIA(-);FIB(15?);FIC(-);FII(-);FIIK(-);FIIS(-);FIIY(-)	Gammaproteobacteria (1236)	Enterobacteriaceae (543)	Escherichia (561)	Escherichia coli	Enterobacterales (91347)	Pseudomonadota (1224)	Escherichia_coli (562)		Bacteria (2)	-6.53618	3.10149
NZ_CP036244.1	2019-02-27	0.507739	Homo sapiens		urine	146792	Australia	monoisolate	circular	-24.7761	134.755	Australia	IncFII(pRSB107)_1, AJ851089, |IncFIB(pB171)_1, AB024946,	IncF RST(F1:A-:B23):FIA(-);FIB(23);FIC(3?);FII(1);FIIK(-);FIIS(-);FIIY(-)	Gammaproteobacteria (1236)	Enterobacteriaceae (543)	Escherichia (561)	Escherichia coli	Enterobacterales (91347)	Pseudomonadota (1224)	Escherichia_coli (562)		Bacteria (2)	-6.8763	5.46912
NZ_LR130554.1	2019-01-10	0.526728	Homo sapiens		blood	93927	Australia		linear	-24.7761	134.755	Australia	IncFII_1, AY458016,	IncF RST(F2:A-:B-):FIA(-);FIB(-);FIC(-);FII(2);FIIK(-);FIIS(-);FIIY(-)	Gammaproteobacteria (1236)	Enterobacteriaceae (543)	Escherichia (561)	Escherichia coli	Enterobacterales (91347)	Pseudomonadota (1224)	Escherichia_coli (562)		Bacteria (2)	-7.04366	3.94796
NZ_LR130553.1	2019-01-10	0.498541	Homo sapiens		blood	123043	Australia		linear	-24.7761	134.755	Australia	IncFIB(K)_1, JN233704, |IncQ1_1, M28829, |p0111_1, AP010962,	IncF RST(F-:A-:B-):FIA(-);FIB(-);FIC(-);FII(-);FIIK(-);FIIS(-);FIIY(-)	Gammaproteobacteria (1236)	Enterobacteriaceae (543)	Escherichia (561)	Escherichia coli	Enterobacterales (91347)	Pseudomonadota (1224)	Escherichia_coli (562)		Bacteria (2)	-0.462502	-0.730364
NZ_LR130546.1	2019-01-10	0.533645	Homo sapiens		blood	112588	Australia		linear	-24.7761	134.755	Australia	IncFIA_1, AP001918, |IncFII_1, AY458016,	IncF RST(F2:A-:B-):FIA(16?);FIB(-);FIC(-);FII(2);FIIK(-);FIIS(-);FIIY(-)	Gammaproteobacteria (1236)	Enterobacteriaceae (543)	Escherichia (561)	Escherichia coli	Enterobacterales (91347)	Pseudomonadota (1224)	Escherichia_coli (562)		Bacteria (2)	-5.5667	-8.14807
NZ_CP045934.1	2019-11-19	0.51696	Homo sapiens			80987	Australia		circular	-24.7761	134.755	Australia	IncFII(pSE11)_1, AP009242,	IncF RST(F35:A-:B-):FIA(-);FIB(-);FIC(5?);FII(35);FIIK(-);FIIS(-);FIIY(-)	Gammaproteobacteria (1236)	Enterobacteriaceae (543)	Shigella (620)	Shigella sonnei	Enterobacterales (91347)	Pseudomonadota (1224)	Shigella_sonnei (624)		Bacteria (2)	-6.16087	4.42304
NZ_CP045933.1	2019-11-19	0.456178	Homo sapiens			108107	Australia		circular	-24.7761	134.755	Australia	IncFIB(H89-PhagePlasmid)_1, HG530657,	IncF RST(F-:A-:B-):FIA(-);FIB(-);FIC(-);FII(-);FIIK(-);FIIS(-);FIIY(-)	Gammaproteobacteria (1236)	Enterobacteriaceae (543)	Shigella (620)	Shigella sonnei	Enterobacterales (91347)	Pseudomonadota (1224)	Shigella_sonnei (624)		Bacteria (2)	11.3166	-9.1512
NZ_CP022534.1	2017-08-03	0.544276	Homo sapiens		endotracheal tube	126208	Australia		circular	-24.7761	134.755	Australia	repE(pEh60-7)_1, CP088228, |IncFII(pECLA)_1, CP001919,	IncF RST(F-:A-:B-):FIA(-);FIB(-);FIC(-);FII(-);FIIK(-);FIIS(-);FIIY(-)	Gammaproteobacteria (1236)	Enterobacteriaceae (543)	Enterobacter (547)	Enterobacter hormaechei	Enterobacterales (91347)	Pseudomonadota (1224)	Enterobacter_hormaechei (158836)		Bacteria (2)	1.08381	1.47689
NZ_MN053930.1	2020-06-04	0.5	Homo sapiens		feces	162926	Australia		circular	-24.7761	134.755	Australia	IncFIC(FII)_1, AP001918, |IncFIB(AP001918)_1, AP001918,	IncF RST(--:A-:B1):FIA(-);FIB(1);FIC(4);FII(18);FIIK(-);FIIS(-);FIIY(-)	Gammaproteobacteria (1236)	Enterobacteriaceae (543)	Escherichia (561)	Escherichia coli	Enterobacterales (91347)	Pseudomonadota (1224)	Escherichia_coli (562)		Bacteria (2)	-8.47078	2.86279
NZ_KC887917.1	2020-06-03	0.55582				99435	Australia		circular	-24.7761	134.755	Australia	IncFIB(pB171)_1, AB024946, |IncFII(Yp)_1, CP000670,	IncF RST(Y4:A-:B-):FIA(-);FIB(70?);FIC(-);FII(-);FIIK(-);FIIS(-);FIIY(4)	Gammaproteobacteria (1236)	Enterobacteriaceae (543)	Enterobacter (547)	Enterobacter cloacae	Enterobacterales (91347)	Pseudomonadota (1224)	Enterobacter_cloacae (550)		Bacteria (2)	1.20344	0.914284
NZ_CP012884.1	2016-01-27	0.519508			environment	194742	Australia		circular	-24.7761	134.755	Australia	IncFIB(K)_1, JN233704, |IncFII(K)_1, CP000648,	IncF RST(K8:A-:B-):FIA(-);FIB(-);FIC(-);FII(-);FIIK(8);FIIS(-);FIIY(-)	Gammaproteobacteria (1236)	Enterobacteriaceae (543)	Klebsiella (570)	Klebsiella pneumoniae KP-1	Enterobacterales (91347)	Pseudomonadota (1224)	Klebsiella_pneumoniae (573)	Klebsiella_pneumoniae_KP-1 (1365186)	Bacteria (2)	0.032259	3.14225
NZ_CP077819.1	2022-06-15	0.515708	Pteropus poliocephalus			88682	Australia	whole organism	circular	-24.7761	134.755	Australia	IncFII(pKP91)_1, CP000966, |IncFIA(HI1)_1, AF250878,	IncF RST(K10:A-:B-):FIA(18?);FIB(-);FIC(-);FII(-);FIIK(10);FIIS(-);FIIY(-)	Gammaproteobacteria (1236)	Enterobacteriaceae (543)	Klebsiella (570)	Klebsiella pneumoniae	Enterobacterales (91347)	Pseudomonadota (1224)	Klebsiella_pneumoniae (573)		Bacteria (2)	-0.537302	2.27642
NZ_CP077811.1	2022-06-15	0.516747	Pteropus poliocephalus			140918	Australia	whole organism	circular	-24.7761	134.755	Australia	IncFIB(K)_1, JN233704,	IncF RST(F-:A-:B-):FIA(-);FIB(-);FIC(-);FII(-);FIIK(-);FIIS(-);FIIY(-)	Gammaproteobacteria (1236)	Enterobacteriaceae (543)	Klebsiella (570)	Klebsiella pneumoniae	Enterobacterales (91347)	Pseudomonadota (1224)	Klebsiella_pneumoniae (573)		Bacteria (2)	0.437749	2.44929
NZ_CP077808.1	2022-06-15	0.497776	Pteropus poliocephalus			135334	Australia	whole organism	circular	-24.7761	134.755	Australia	IncFIB(K)_1, JN233704, |IncFII(pKP91)_1, CP000966,	IncF RST(F-:A-:B-):FIA(-);FIB(-);FIC(-);FII(-);FIIK(~24);FIIS(-);FIIY(-)	Gammaproteobacteria (1236)	Enterobacteriaceae (543)	Klebsiella (570)	Klebsiella pneumoniae	Enterobacterales (91347)	Pseudomonadota (1224)	Klebsiella_pneumoniae (573)		Bacteria (2)	-0.487222	1.77901
NZ_LR213457.1	2019-02-11	0.523918	Homo sapiens		feces	76615	Australia		linear	-24.7761	134.755	Australia	IncFII(pSE11)_1, AP009242,	IncF RST(F35:A-:B-):FIA(-);FIB(-);FIC(5?);FII(35);FIIK(-);FIIS(-);FIIY(-)	Gammaproteobacteria (1236)	Enterobacteriaceae (543)	Shigella (620)	Shigella flexneri	Enterobacterales (91347)	Pseudomonadota (1224)	Shigella_flexneri (623)		Bacteria (2)	-6.14738	4.42076
NZ_LR213456.1	2019-02-11	0.462226	Homo sapiens		feces	234171	Australia		linear	-24.7761	134.755	Australia	IncFII_1, AY458016,	IncF RST(F27:A-:B-):FIA(-);FIB(-);FIC(-);FII(27);FIIK(-);FIIS(-);FIIY(-)	Gammaproteobacteria (1236)	Enterobacteriaceae (543)	Shigella (620)	Shigella flexneri	Enterobacterales (91347)	Pseudomonadota (1224)	Shigella_flexneri (623)		Bacteria (2)	-12.8132	-4.42064
NZ_LR213454.1	2019-02-11	0.529462	Homo sapiens		feces	69446	Australia		linear	-24.7761	134.755	Australia	IncFIB(K)_1, JN233704,	IncF RST(F-:A-:B-):FIA(-);FIB(-);FIC(-);FII(-);FIIK(-);FIIS(-);FIIY(-)	Gammaproteobacteria (1236)	Enterobacteriaceae (543)	Shigella (620)	Shigella flexneri	Enterobacterales (91347)	Pseudomonadota (1224)	Shigella_flexneri (623)		Bacteria (2)	2.03194	0.254574
NZ_LR213453.1	2019-02-11	0.51452	Homo sapiens		feces	82887	Australia		linear	-24.7761	134.755	Australia	IncFII(pSE11)_1, AP009242,	IncF RST(F35:A-:B-):FIA(-);FIB(-);FIC(5?);FII(35);FIIK(-);FIIS(-);FIIY(-)	Gammaproteobacteria (1236)	Enterobacteriaceae (543)	Shigella (620)	Shigella flexneri	Enterobacterales (91347)	Pseudomonadota (1224)	Shigella_flexneri (623)		Bacteria (2)	-6.16802	4.40755
NZ_CP045959.1	2019-11-19	0.49267	Homo sapiens			329074	Australia		circular	-24.7761	134.755	Australia	IncFIB(pN55391)_1, CP016411,	IncF RST(F-:A-:B-):FIA(-);FIB(-);FIC(-);FII(-);FIIK(-);FIIS(-);FIIY(-)	Gammaproteobacteria (1236)	Enterobacteriaceae (543)	Salmonella (590)	Salmonella enterica	Enterobacterales (91347)	Pseudomonadota (1224)	Salmonella_enterica (28901)		Bacteria (2)	-1.94491	-0.20583
NZ_CP045950.1	2019-11-19	0.531082	Homo sapiens			93865	Australia		circular	-24.7761	134.755	Australia	IncFIB(S)_1, FN432031, |IncFII(S)_1, CP000858,	IncF RST(S1:A-:B-):FIA(-);FIB(17?);FIC(-);FII(-);FIIK(-);FIIS(1);FIIY(-)	Gammaproteobacteria (1236)	Enterobacteriaceae (543)	Salmonella (590)	Salmonella enterica	Enterobacterales (91347)	Pseudomonadota (1224)	Salmonella_enterica (28901)		Bacteria (2)	-14.7686	0.886248
NZ_CP083792.1	2021-09-29	0.456357	Homo sapiens		wound swab	250854	Australia		circular	-24.7761	134.755	Australia	IncFIB(pNDM-Mar)_1, JN420336,	IncF RST(F-:A-:B-):FIA(-);FIB(-);FIC(-);FII(-);FIIK(-);FIIS(-);FIIY(-)	Gammaproteobacteria (1236)	Enterobacteriaceae (543)	Klebsiella (570)	Klebsiella variicola	Enterobacterales (91347)	Pseudomonadota (1224)	Klebsiella_variicola (244366)		Bacteria (2)	-4.3806	-4.37126
NZ_CP083791.1	2021-09-29	0.520866	Homo sapiens		wound swab	271926	Australia		circular	-24.7761	134.755	Australia	IncFIB(K)_1, JN233704, |IncFII(K)_1, CP000648,	IncF RST(K7:A-:B-):FIA(-);FIB(-);FIC(-);FII(-);FIIK(7);FIIS(-);FIIY(-)	Gammaproteobacteria (1236)	Enterobacteriaceae (543)	Klebsiella (570)	Klebsiella variicola	Enterobacterales (91347)	Pseudomonadota (1224)	Klebsiella_variicola (244366)		Bacteria (2)	0.551229	4.08436
NZ_CP083777.1	2021-09-29	0.545018	Homo sapiens		wound swab	69339	Australia		circular	-24.7761	134.755	Australia	IncFII(Yp)_1, CP000670,	IncF RST(Y6:A-:B-):FIA(-);FIB(-);FIC(-);FII(-);FIIK(-);FIIS(-);FIIY(6)	Gammaproteobacteria (1236)	Enterobacteriaceae (543)	Klebsiella (570)	Klebsiella pneumoniae	Enterobacterales (91347)	Pseudomonadota (1224)	Klebsiella_pneumoniae (573)		Bacteria (2)	-0.299707	1.01366
NZ_CP083776.1	2021-09-29	0.518662	Homo sapiens		wound swab	256803	Australia		circular	-24.7761	134.755	Australia	IncFIB(K)_1, JN233704, |IncFII(K)_1, CP000648,	IncF RST(K5:A-:B-):FIA(-);FIB(-);FIC(-);FII(-);FIIK(5);FIIS(-);FIIY(-)	Gammaproteobacteria (1236)	Enterobacteriaceae (543)	Klebsiella (570)	Klebsiella pneumoniae	Enterobacterales (91347)	Pseudomonadota (1224)	Klebsiella_pneumoniae (573)		Bacteria (2)	0.142796	2.07793
NZ_KY454639.1	2020-06-03	0.516637			urine	164992	Australia		circular	-24.7761	134.755	Australia	IncFIB(K)(pCAV1099-114)_1, CP011596, |IncFII(pKP91)_1, CP000966, |IncFIA(pBK30683)_1, KF954760,	IncF RST(K10:A-:B-):FIA(~21);FIB(-);FIC(-);FII(-);FIIK(10);FIIS(-);FIIY(-)	Gammaproteobacteria (1236)	Enterobacteriaceae (543)	Klebsiella (570)	Klebsiella pneumoniae	Enterobacterales (91347)	Pseudomonadota (1224)	Klebsiella_pneumoniae (573)		Bacteria (2)	0.478456	1.64926
NZ_CP045214.1	2021-11-11	0.496104	Homo sapiens		feces	169291	Australia		circular	-24.7761	134.755	Australia	IncB/O/K/Z_4, FN868832, |IncFIB(AP001918)_1, AP001918,	IncF RST(F-:A-:B14):FIA(-);FIB(14);FIC(-);FII(-);FIIK(-);FIIS(-);FIIY(-)	Gammaproteobacteria (1236)	Enterobacteriaceae (543)	Escherichia (561)	Escherichia coli	Enterobacterales (91347)	Pseudomonadota (1224)	Escherichia_coli (562)		Bacteria (2)	-5.83665	2.30389
NZ_CP059392.1	2021-02-09	0.515864	Pteropus poliocephalus			97925	Australia	whole organism	circular	-24.7761	134.755	Australia	IncFIA(HI1)_1, AF250878, |IncFII(pKP91)_1, CP000966,	IncF RST(K10:A-:B-):FIA(18?);FIB(-);FIC(-);FII(-);FIIK(10);FIIS(-);FIIY(-)	Gammaproteobacteria (1236)	Enterobacteriaceae (543)	Klebsiella (570)	Klebsiella africana	Enterobacterales (91347)	Pseudomonadota (1224)	Klebsiella_africana (2489010)		Bacteria (2)	-0.52109	2.22684
CP110754.1	2022-11-21	0.498894	Homo sapiens		blood	168144	Australia		circular	-24.7761	134.755	Australia	IncFIB(K)(pCAV1099-114)_1, CP011596,	IncF RST(F-:A-:B-):FIA(-);FIB(-);FIC(-);FII(-);FIIK(-);FIIS(-);FIIY(-)	Gammaproteobacteria (1236)	Enterobacteriaceae (543)	Klebsiella (570)	Klebsiella pneumoniae	Enterobacterales (91347)	Pseudomonadota (1224)	Klebsiella_pneumoniae (573)		Bacteria (2)	1.05267	2.63312
CP110756.1	2022-11-21	0.527405	Homo sapiens		urine	233443	Australia		circular	-24.7761	134.755	Australia	IncFIB(K)_1, JN233704,	IncF RST(F-:A-:B-):FIA(-);FIB(-);FIC(-);FII(-);FIIK(-);FIIS(-);FIIY(-)	Gammaproteobacteria (1236)	Enterobacteriaceae (543)	Klebsiella (570)	Klebsiella pneumoniae	Enterobacterales (91347)	Pseudomonadota (1224)	Klebsiella_pneumoniae (573)		Bacteria (2)	0.267469	2.92844
CP110750.1	2022-11-21	0.530938	Homo sapiens		urine	238689	Australia		circular	-24.7761	134.755	Australia	IncFIB(K)_1, JN233704, |IncFII(K)_1, CP000648,	IncF RST(K1:A-:B-):FIA(-);FIB(-);FIC(-);FII(-);FIIK(1);FIIS(-);FIIY(-)	Gammaproteobacteria (1236)	Enterobacteriaceae (543)	Klebsiella (570)	Klebsiella pneumoniae	Enterobacterales (91347)	Pseudomonadota (1224)	Klebsiella_pneumoniae (573)		Bacteria (2)	-0.2526	3.2477
CP110746.1	2022-11-21	0.518227	Homo sapiens		urine	89646	Australia		circular	-24.7761	134.755	Australia	IncFII(pKP91)_1, CP000966, |IncR_1, DQ449578,	IncF RST(K33:A-:B-):FIA(-);FIB(-);FIC(-);FII(-);FIIK(33);FIIS(-);FIIY(-)	Gammaproteobacteria (1236)	Enterobacteriaceae (543)	Klebsiella (570)	Klebsiella pneumoniae	Enterobacterales (91347)	Pseudomonadota (1224)	Klebsiella_pneumoniae (573)		Bacteria (2)	-0.416201	1.99706
CP110771.1	2022-11-21	0.51633	Homo sapiens		wound swab	263601	Australia		circular	-24.7761	134.755	Australia	IncFII(pKP91)_1, CP000966, |IncFIB(K)_1, JN233704, |Col(pHAD28)_1, KU674895,	IncF RST(K9:A-:B-):FIA(-);FIB(-);FIC(-);FII(-);FIIK(9);FIIS(-);FIIY(-)	Gammaproteobacteria (1236)	Enterobacteriaceae (543)	Klebsiella (570)	Klebsiella pneumoniae	Enterobacterales (91347)	Pseudomonadota (1224)	Klebsiella_pneumoniae (573)		Bacteria (2)	0.824009	3.61848
CP110744.1	2022-11-21	0.519886	Homo sapiens		urine	89762	Australia		circular	-24.7761	134.755	Australia	repB(R1701)_1, CP039970, |IncFII(K)_1, CP000648,	IncF RST(K2:A-:B-):FIA(-);FIB(-);FIC(-);FII(-);FIIK(2);FIIS(-);FIIY(-)	Gammaproteobacteria (1236)	Enterobacteriaceae (543)	Klebsiella (570)	Klebsiella pneumoniae	Enterobacterales (91347)	Pseudomonadota (1224)	Klebsiella_pneumoniae (573)		Bacteria (2)	-0.583583	1.84244
CP110742.1	2022-11-21	0.488237	Homo sapiens		urine	110180	Australia		circular	-24.7761	134.755	Australia	IncFIB(pKPHS1)_1, CP003223,	IncF RST(F-:A-:B-):FIA(-);FIB(-);FIC(-);FII(-);FIIK(-);FIIS(-);FIIY(-)	Gammaproteobacteria (1236)	Enterobacteriaceae (543)	Klebsiella (570)	Klebsiella pneumoniae	Enterobacterales (91347)	Pseudomonadota (1224)	Klebsiella_pneumoniae (573)		Bacteria (2)	12.0014	-5.98883
CP110739.1	2022-11-21	0.490437	Homo sapiens		urine	169763	Australia		circular	-24.7761	134.755	Australia	IncFIB(K)(pCAV1099-114)_1, CP011596,	IncF RST(F-:A-:B-):FIA(-);FIB(-);FIC(-);FII(-);FIIK(-);FIIS(-);FIIY(-)	Gammaproteobacteria (1236)	Enterobacteriaceae (543)	Klebsiella (570)	Klebsiella pneumoniae	Enterobacterales (91347)	Pseudomonadota (1224)	Klebsiella_pneumoniae (573)		Bacteria (2)	1.24184	2.56474
CP110736.1	2022-11-21	0.50818	Homo sapiens		urine	226711	Australia		circular	-24.7761	134.755	Australia	IncFIB(K)(pCAV1099-114)_1, CP011596,	IncF RST(F-:A-:B-):FIA(-);FIB(-);FIC(-);FII(-);FIIK(-);FIIS(-);FIIY(-)	Gammaproteobacteria (1236)	Enterobacteriaceae (543)	Klebsiella (570)	Klebsiella pneumoniae	Enterobacterales (91347)	Pseudomonadota (1224)	Klebsiella_pneumoniae (573)		Bacteria (2)	1.11143	2.73728
CP110735.1	2022-11-21	0.532536	Homo sapiens		urine	244314	Australia		circular	-24.7761	134.755	Australia	IncFIB(K)_1, JN233704, |IncFII(K)_1, CP000648, |IncQ1_1, M28829,	IncF RST(K8:A-:B-):FIA(-);FIB(-);FIC(-);FII(-);FIIK(8);FIIS(-);FIIY(-)	Gammaproteobacteria (1236)	Enterobacteriaceae (543)	Klebsiella (570)	Klebsiella pneumoniae	Enterobacterales (91347)	Pseudomonadota (1224)	Klebsiella_pneumoniae (573)		Bacteria (2)	-0.0976355	3.12944
CP110733.1	2022-11-21	0.511953	Homo sapiens		urine	60529	Australia		circular	-24.7761	134.755	Australia	IncFII(pCRY)_1, NC_005814,	IncF RST(F-:A-:B-):FIA(-);FIB(-);FIC(-);FII(-);FIIK(-);FIIS(-);FIIY(-)	Gammaproteobacteria (1236)	Enterobacteriaceae (543)	Klebsiella (570)	Klebsiella pneumoniae	Enterobacterales (91347)	Pseudomonadota (1224)	Klebsiella_pneumoniae (573)		Bacteria (2)	18.4412	-8.61587
CP110731.1	2022-11-21	0.516607	Homo sapiens		urine	159599	Australia		circular	-24.7761	134.755	Australia	IncFIB(AP001918)_1, AP001918, |IncFIA_1, AP001918, |IncFII_1, AY458016, |Col156_1, NC_009781,	IncF RST(F2:A-:B20):FIA(2,6);FIB(20);FIC(-);FII(2);FIIK(-);FIIS(-);FIIY(-)	Gammaproteobacteria (1236)	Enterobacteriaceae (543)	Klebsiella (570)	Klebsiella pneumoniae	Enterobacterales (91347)	Pseudomonadota (1224)	Klebsiella_pneumoniae (573)		Bacteria (2)	-6.66027	5.74164
CP110606.1	2022-11-21	0.501493	Homo sapiens		wound swab	160088	Australia		circular	-24.7761	134.755	Australia	IncFII(pKP91)_1, CP000966, |IncFIB(K)_1, JN233704,	IncF RST(F-:A-:B-):FIA(-);FIB(-);FIC(-);FII(-);FIIK(~9);FIIS(-);FIIY(-)	Gammaproteobacteria (1236)	Enterobacteriaceae (543)	Klebsiella (570)	Klebsiella pneumoniae	Enterobacterales (91347)	Pseudomonadota (1224)	Klebsiella_pneumoniae (573)		Bacteria (2)	-0.509475	2.1363
CP110605.1	2022-11-21	0.509101	Homo sapiens		wound swab	70648	Australia		circular	-24.7761	134.755	Australia	IncFII(pSE11)_1, AP009242,	IncF RST(F35:A-:B-):FIA(-);FIB(-);FIC(5?);FII(35);FIIK(-);FIIS(-);FIIY(-)	Gammaproteobacteria (1236)	Enterobacteriaceae (543)	Klebsiella (570)	Klebsiella pneumoniae	Enterobacterales (91347)	Pseudomonadota (1224)	Klebsiella_pneumoniae (573)		Bacteria (2)	-5.81339	4.07781
CP110603.1	2022-11-21	0.491455	Homo sapiens		wound swab	111123	Australia		circular	-24.7761	134.755	Australia	IncFIB(pKPHS1)_1, CP003223,	IncF RST(F-:A-:B-):FIA(-);FIB(-);FIC(-);FII(-);FIIK(-);FIIS(-);FIIY(-)	Gammaproteobacteria (1236)	Enterobacteriaceae (543)	Klebsiella (570)	Klebsiella pneumoniae	Enterobacterales (91347)	Pseudomonadota (1224)	Klebsiella_pneumoniae (573)		Bacteria (2)	12.0389	-6.05761
CP110730.1	2022-11-21	0.491455	Homo sapiens		tissue	111123	Australia		circular	-24.7761	134.755	Australia	IncFIB(pKPHS1)_1, CP003223,	IncF RST(F-:A-:B-):FIA(-);FIB(-);FIC(-);FII(-);FIIK(-);FIIS(-);FIIY(-)	Gammaproteobacteria (1236)	Enterobacteriaceae (543)	Klebsiella (570)	Klebsiella pneumoniae	Enterobacterales (91347)	Pseudomonadota (1224)	Klebsiella_pneumoniae (573)		Bacteria (2)	12.0049	-6.02182
CP110728.1	2022-11-21	0.509115	Homo sapiens		tissue	70656	Australia		circular	-24.7761	134.755	Australia	IncFII(pSE11)_1, AP009242,	IncF RST(F35:A-:B-):FIA(-);FIB(-);FIC(5?);FII(35);FIIK(-);FIIS(-);FIIY(-)	Gammaproteobacteria (1236)	Enterobacteriaceae (543)	Klebsiella (570)	Klebsiella pneumoniae	Enterobacterales (91347)	Pseudomonadota (1224)	Klebsiella_pneumoniae (573)		Bacteria (2)	-5.87686	4.09037
CP110726.1	2022-11-21	0.501711	Homo sapiens		tissue	161308	Australia		circular	-24.7761	134.755	Australia	IncFIB(K)_1, JN233704, |IncFII(pKP91)_1, CP000966,	IncF RST(F-:A-:B-):FIA(-);FIB(-);FIC(-);FII(-);FIIK(~9);FIIS(-);FIIY(-)	Gammaproteobacteria (1236)	Enterobacteriaceae (543)	Klebsiella (570)	Klebsiella pneumoniae	Enterobacterales (91347)	Pseudomonadota (1224)	Klebsiella_pneumoniae (573)		Bacteria (2)	-0.510033	2.15083
CP110586.1	2022-11-21	0.524944	Homo sapiens		sputum	244845	Australia		circular	-24.7761	134.755	Australia	IncFII(K)_1, CP000648, |IncFIB(K)_1, JN233704,	IncF RST(K7:A-:B-):FIA(-);FIB(-);FIC(-);FII(-);FIIK(7);FIIS(-);FIIY(-)	Gammaproteobacteria (1236)	Enterobacteriaceae (543)	Klebsiella (570)	Klebsiella pneumoniae	Enterobacterales (91347)	Pseudomonadota (1224)	Klebsiella_pneumoniae (573)		Bacteria (2)	0.563673	4.05481
CP110582.1	2022-11-21	0.489343	Homo sapiens		urine	111995	Australia		circular	-24.7761	134.755	Australia	IncFIB(pKPHS1)_1, CP003223,	IncF RST(F-:A-:B-):FIA(-);FIB(-);FIC(-);FII(-);FIIK(-);FIIS(-);FIIY(-)	Gammaproteobacteria (1236)	Enterobacteriaceae (543)	Klebsiella (570)	Klebsiella pneumoniae	Enterobacterales (91347)	Pseudomonadota (1224)	Klebsiella_pneumoniae (573)		Bacteria (2)	11.9079	-5.89879
CP110581.1	2022-11-21	0.517661	Homo sapiens		urine	52969	Australia		circular	-24.7761	134.755	Australia	repB(R1701)_1, CP039970, |IncFIA(HI1)_1, AF250878,	IncF RST(F-:A13:B-):FIA(13);FIB(-);FIC(-);FII(-);FIIK(-);FIIS(-);FIIY(-)	Gammaproteobacteria (1236)	Enterobacteriaceae (543)	Klebsiella (570)	Klebsiella pneumoniae	Enterobacterales (91347)	Pseudomonadota (1224)	Klebsiella_pneumoniae (573)		Bacteria (2)	0.996134	-0.156905
CP110579.1	2022-11-21	0.516402	Homo sapiens		urine	115933	Australia		circular	-24.7761	134.755	Australia	IncFIB(K)_1, JN233704,	IncF RST(F-:A-:B-):FIA(-);FIB(-);FIC(-);FII(-);FIIK(-);FIIS(-);FIIY(-)	Gammaproteobacteria (1236)	Enterobacteriaceae (543)	Klebsiella (570)	Klebsiella pneumoniae	Enterobacterales (91347)	Pseudomonadota (1224)	Klebsiella_pneumoniae (573)		Bacteria (2)	0.166062	2.06027
CP110577.1	2022-11-21	0.521485	Homo sapiens		urine	218413	Australia		circular	-24.7761	134.755	Australia	IncFIB(K)_1, JN233704,	IncF RST(F-:A-:B-):FIA(-);FIB(-);FIC(-);FII(-);FIIK(-);FIIS(-);FIIY(-)	Gammaproteobacteria (1236)	Enterobacteriaceae (543)	Klebsiella (570)	Klebsiella pneumoniae	Enterobacterales (91347)	Pseudomonadota (1224)	Klebsiella_pneumoniae (573)		Bacteria (2)	0.483294	3.92763
CP110575.1	2022-11-21	0.532396	Homo sapiens		urine	196677	Australia		circular	-24.7761	134.755	Australia	IncFII(K)_1, CP000648, |IncFIB(K)_1, JN233704,	IncF RST(K1:A-:B-):FIA(-);FIB(-);FIC(-);FII(-);FIIK(1);FIIS(-);FIIY(-)	Gammaproteobacteria (1236)	Enterobacteriaceae (543)	Klebsiella (570)	Klebsiella pneumoniae	Enterobacterales (91347)	Pseudomonadota (1224)	Klebsiella_pneumoniae (573)		Bacteria (2)	-0.109438	3.13598
CP110572.1	2022-11-21	0.515957	Homo sapiens		urine	190324	Australia		circular	-24.7761	134.755	Australia	IncFIA(pBK30683)_1, KF954760, |IncFII(K)_1, CP000648,	IncF RST(K7:A-:B-):FIA(~26);FIB(-);FIC(-);FII(-);FIIK(7);FIIS(-);FIIY(-)	Gammaproteobacteria (1236)	Enterobacteriaceae (543)	Klebsiella (570)	Klebsiella pneumoniae	Enterobacterales (91347)	Pseudomonadota (1224)	Klebsiella_pneumoniae (573)		Bacteria (2)	-0.40776	1.52262
CP110570.1	2022-11-21	0.514863	Homo sapiens		urine	134665	Australia		circular	-24.7761	134.755	Australia	IncFIB(K)_1, JN233704,	IncF RST(F-:A-:B-):FIA(-);FIB(-);FIC(-);FII(-);FIIK(-);FIIS(-);FIIY(-)	Gammaproteobacteria (1236)	Enterobacteriaceae (543)	Klebsiella (570)	Klebsiella pneumoniae	Enterobacterales (91347)	Pseudomonadota (1224)	Klebsiella_pneumoniae (573)		Bacteria (2)	0.657377	2.25275
CP110569.1	2022-11-21	0.513343	Homo sapiens		sputum	42270	Australia		circular	-24.7761	134.755	Australia	IncFIA(HI1)_1, AF250878,	IncF RST(F-:A-:B-):FIA(~22);FIB(-);FIC(-);FII(-);FIIK(-);FIIS(-);FIIY(-)	Gammaproteobacteria (1236)	Enterobacteriaceae (543)	Klebsiella (570)	Klebsiella pneumoniae	Enterobacterales (91347)	Pseudomonadota (1224)	Klebsiella_pneumoniae (573)		Bacteria (2)	1.39925	-0.668712
CP110565.1	2022-11-21	0.514887	Homo sapiens		wound swab	134647	Australia		circular	-24.7761	134.755	Australia	IncFIB(K)_1, JN233704,	IncF RST(F-:A-:B-):FIA(-);FIB(-);FIC(-);FII(-);FIIK(-);FIIS(-);FIIY(-)	Gammaproteobacteria (1236)	Enterobacteriaceae (543)	Klebsiella (570)	Klebsiella pneumoniae	Enterobacterales (91347)	Pseudomonadota (1224)	Klebsiella_pneumoniae (573)		Bacteria (2)	0.665656	2.23783
CP110564.1	2022-11-21	0.512507	Homo sapiens		wound swab	184852	Australia		circular	-24.7761	134.755	Australia	IncFIA(pBK30683)_1, KF954760, |IncFII(K)_1, CP000648,	IncF RST(K7:A-:B-):FIA(~26);FIB(-);FIC(-);FII(-);FIIK(7);FIIS(-);FIIY(-)	Gammaproteobacteria (1236)	Enterobacteriaceae (543)	Klebsiella (570)	Klebsiella pneumoniae	Enterobacterales (91347)	Pseudomonadota (1224)	Klebsiella_pneumoniae (573)		Bacteria (2)	-0.384398	1.52294
CP110561.1	2022-11-21	0.514695	Homo sapiens		urine	192990	Australia		circular	-24.7761	134.755	Australia	IncFIB(K)(pCAV1099-114)_1, CP011596,	IncF RST(F-:A-:B-):FIA(-);FIB(-);FIC(-);FII(-);FIIK(-);FIIS(-);FIIY(-)	Gammaproteobacteria (1236)	Enterobacteriaceae (543)	Klebsiella (570)	Klebsiella pneumoniae	Enterobacterales (91347)	Pseudomonadota (1224)	Klebsiella_pneumoniae (573)		Bacteria (2)	0.946988	2.59346
CP110559.1	2022-11-21	0.505021	Homo sapiens		urine	269860	Australia		circular	-24.7761	134.755	Australia	IncFIB(K)(pCAV1099-114)_1, CP011596,	IncF RST(F-:A-:B-):FIA(-);FIB(-);FIC(-);FII(-);FIIK(-);FIIS(-);FIIY(-)	Gammaproteobacteria (1236)	Enterobacteriaceae (543)	Klebsiella (570)	Klebsiella pneumoniae	Enterobacterales (91347)	Pseudomonadota (1224)	Klebsiella_pneumoniae (573)		Bacteria (2)	0.56478	1.68328
CP110556.1	2022-11-21	0.515965	Homo sapiens		urine	190323	Australia		circular	-24.7761	134.755	Australia	IncFII(K)_1, CP000648, |IncFIA(pBK30683)_1, KF954760,	IncF RST(K7:A-:B-):FIA(~26);FIB(-);FIC(-);FII(-);FIIK(7);FIIS(-);FIIY(-)	Gammaproteobacteria (1236)	Enterobacteriaceae (543)	Klebsiella (570)	Klebsiella pneumoniae	Enterobacterales (91347)	Pseudomonadota (1224)	Klebsiella_pneumoniae (573)		Bacteria (2)	-0.389835	1.52344
CP110555.1	2022-11-21	0.514863	Homo sapiens		urine	134665	Australia		circular	-24.7761	134.755	Australia	IncFIB(K)_1, JN233704,	IncF RST(F-:A-:B-):FIA(-);FIB(-);FIC(-);FII(-);FIIK(-);FIIS(-);FIIY(-)	Gammaproteobacteria (1236)	Enterobacteriaceae (543)	Klebsiella (570)	Klebsiella pneumoniae	Enterobacterales (91347)	Pseudomonadota (1224)	Klebsiella_pneumoniae (573)		Bacteria (2)	0.670637	2.23938
CP110546.1	2022-11-21	0.484572	Homo sapiens		throat swab	311510	Australia		circular	-24.7761	134.755	Australia	IncFIB(pNDM-Mar)_1, JN420336,	IncF RST(F-:A-:B-):FIA(-);FIB(-);FIC(-);FII(-);FIIK(-);FIIS(-);FIIY(-)	Gammaproteobacteria (1236)	Enterobacteriaceae (543)	Klebsiella (570)	Klebsiella pneumoniae	Enterobacterales (91347)	Pseudomonadota (1224)	Klebsiella_pneumoniae (573)		Bacteria (2)	3.58322	-8.42064
CP110544.1	2022-11-21	0.517904	Homo sapiens		throat swab	243663	Australia		circular	-24.7761	134.755	Australia	IncFIB(K)(pCAV1099-114)_1, CP011596,	IncF RST(F-:A-:B-):FIA(-);FIB(-);FIC(-);FII(-);FIIK(-);FIIS(-);FIIY(-)	Gammaproteobacteria (1236)	Enterobacteriaceae (543)	Klebsiella (570)	Klebsiella pneumoniae	Enterobacterales (91347)	Pseudomonadota (1224)	Klebsiella_pneumoniae (573)		Bacteria (2)	0.97216	2.58446
CP110722.1	2022-11-21	0.516825	Homo sapiens		throat swab	165354	Australia		circular	-24.7761	134.755	Australia	IncFII(pKP91)_1, CP000966, |IncFIB(K)(pCAV1099-114)_1, CP011596, |IncFIA(pBK30683)_1, KF954760,	IncF RST(K10:A-:B-):FIA(~21);FIB(-);FIC(-);FII(-);FIIK(10);FIIS(-);FIIY(-)	Gammaproteobacteria (1236)	Enterobacteriaceae (543)	Klebsiella (570)	Klebsiella pneumoniae	Enterobacterales (91347)	Pseudomonadota (1224)	Klebsiella_pneumoniae (573)		Bacteria (2)	0.467178	1.61771
CP110487.1	2022-11-21	0.530463	Homo sapiens		rectal swab	212028	Australia		circular	-24.7761	134.755	Australia	IncFIB(K)_1, JN233704,	IncF RST(F-:A-:B-):FIA(-);FIB(-);FIC(-);FII(-);FIIK(-);FIIS(-);FIIY(-)	Gammaproteobacteria (1236)	Enterobacteriaceae (543)	Klebsiella (570)	Klebsiella pneumoniae	Enterobacterales (91347)	Pseudomonadota (1224)	Klebsiella_pneumoniae (573)		Bacteria (2)	0.334015	2.83124
CP110485.1	2022-11-17	0.525504	Homo sapiens		rectal swab	230118	Australia		circular	-24.7761	134.755	Australia	IncFII(K)_1, CP000648, |IncFIB(K)_1, JN233704,	IncF RST(K5:A-:B-):FIA(-);FIB(-);FIC(-);FII(-);FIIK(5);FIIS(-);FIIY(-)	Gammaproteobacteria (1236)	Enterobacteriaceae (543)	Klebsiella (570)	Klebsiella pneumoniae	Enterobacterales (91347)	Pseudomonadota (1224)	Klebsiella_pneumoniae (573)		Bacteria (2)	0.134564	2.06596
CP110591.1	2022-11-12	0.517711	Homo sapiens		urine	268275	Australia		circular	-24.7761	134.755	Australia	IncFIB(K)_1, JN233704, |IncFII(pKP91)_1, CP000966, |Col(pHAD28)_1, KU674895,	IncF RST(K9:A-:B-):FIA(-);FIB(-);FIC(-);FII(-);FIIK(9);FIIS(-);FIIY(-)	Gammaproteobacteria (1236)	Enterobacteriaceae (543)	Klebsiella (570)	Klebsiella pneumoniae	Enterobacterales (91347)	Pseudomonadota (1224)	Klebsiella_pneumoniae (573)		Bacteria (2)	0.817336	3.61101
CP110589.1	2022-11-12	0.42901	Homo sapiens		urine	24412	Australia		circular	-24.7761	134.755	Australia	IncFII(pEH01)_1, CP063521.1,	IncF RST(F-:A-:B-):FIA(-);FIB(-);FIC(-);FII(-);FIIK(-);FIIS(-);FIIY(-)	Gammaproteobacteria (1236)	Enterobacteriaceae (543)	Klebsiella (570)	Klebsiella pneumoniae	Enterobacterales (91347)	Pseudomonadota (1224)	Klebsiella_pneumoniae (573)		Bacteria (2)	8.78426	-8.10014
NZ_LR890618.1	2020-10-30	0.547553	Homo sapiens		urine	75695	Australia		circular	-24.7761	134.755	Australia	IncFIA(HI1)_1, AF250878, |IncFII(K)_1, CP000648,	IncF RST(K7:A10:B-):FIA(10);FIB(-);FIC(-);FII(-);FIIK(7);FIIS(-);FIIY(-)	Gammaproteobacteria (1236)	Enterobacteriaceae (543)	Klebsiella (570)	Klebsiella pneumoniae	Enterobacterales (91347)	Pseudomonadota (1224)	Klebsiella_pneumoniae (573)		Bacteria (2)	1.04856	0.516552
NZ_LR890617.1	2020-10-30	0.517531	Homo sapiens		urine	269043	Australia		circular	-24.7761	134.755	Australia	IncFIB(K)_1, JN233704, |Col(pHAD28)_1, KU674895, |IncFII(pKP91)_1, CP000966,	IncF RST(K9:A-:B-):FIA(-);FIB(-);FIC(-);FII(-);FIIK(9);FIIS(-);FIIY(-)	Gammaproteobacteria (1236)	Enterobacteriaceae (543)	Klebsiella (570)	Klebsiella pneumoniae	Enterobacterales (91347)	Pseudomonadota (1224)	Klebsiella_pneumoniae (573)		Bacteria (2)	0.820712	3.61335
NZ_LR890680.1	2020-10-30	0.524928	Homo sapiens		urine	243460	Australia		circular	-24.7761	134.755	Australia	IncFIB(K)_1, JN233704, |IncFII(K)_1, CP000648,	IncF RST(K7:A-:B-):FIA(-);FIB(-);FIC(-);FII(-);FIIK(7);FIIS(-);FIIY(-)	Gammaproteobacteria (1236)	Enterobacteriaceae (543)	Klebsiella (570)	Klebsiella pneumoniae	Enterobacterales (91347)	Pseudomonadota (1224)	Klebsiella_pneumoniae (573)		Bacteria (2)	0.535865	4.0377
NZ_LR890324.1	2020-10-30	0.520781	Homo sapiens		urine	138469	Australia		circular	-24.7761	134.755	Australia	IncFIB(K)_1, JN233704,	IncF RST(F-:A-:B-):FIA(-);FIB(-);FIC(-);FII(-);FIIK(-);FIIS(-);FIIY(-)	Gammaproteobacteria (1236)	Enterobacteriaceae (543)	Klebsiella (570)	Klebsiella pneumoniae	Enterobacterales (91347)	Pseudomonadota (1224)	Klebsiella_pneumoniae (573)		Bacteria (2)	0.68148	2.24788
NZ_LR890186.1	2020-10-30	0.526179	Homo sapiens		sputum	239736	Australia		circular	-24.7761	134.755	Australia	IncFIB(K)_1, JN233704, |IncFII(pKP91)_1, CP000966,	IncF RST(K9:A-:B-):FIA(-);FIB(-);FIC(-);FII(-);FIIK(9);FIIS(-);FIIY(-)	Gammaproteobacteria (1236)	Enterobacteriaceae (543)	Klebsiella (570)	Klebsiella pneumoniae	Enterobacterales (91347)	Pseudomonadota (1224)	Klebsiella_pneumoniae (573)		Bacteria (2)	0.311173	3.4901
NZ_LR890357.1	2020-10-30	0.523624	Homo sapiens		urine	195539	Australia		circular	-24.7761	134.755	Australia	IncFIB(K)_1, JN233704, |IncR_1, DQ449578, |IncFII(pKP91)_1, CP000966,	IncF RST(K9:A-:B-):FIA(-);FIB(-);FIC(-);FII(-);FIIK(9);FIIS(-);FIIY(-)	Gammaproteobacteria (1236)	Enterobacteriaceae (543)	Klebsiella (570)	Klebsiella pneumoniae	Enterobacterales (91347)	Pseudomonadota (1224)	Klebsiella_pneumoniae (573)		Bacteria (2)	0.4496	3.25108
NZ_LR890649.1	2020-10-30	0.514047	Homo sapiens		urine	195420	Australia		circular	-24.7761	134.755	Australia	IncFIB(K)(pCAV1099-114)_1, CP011596,	IncF RST(F-:A-:B-):FIA(-);FIB(-);FIC(-);FII(-);FIIK(-);FIIS(-);FIIY(-)	Gammaproteobacteria (1236)	Enterobacteriaceae (543)	Klebsiella (570)	Klebsiella pneumoniae	Enterobacterales (91347)	Pseudomonadota (1224)	Klebsiella_pneumoniae (573)		Bacteria (2)	0.978219	2.61089
NZ_LR890210.1	2020-10-30	0.511949	Homo sapiens		urine	197166	Australia		circular	-24.7761	134.755	Australia	IncFIB(K)_1, JN233704, |IncFII(K)_1, CP000648,	IncF RST(K15:A-:B-):FIA(-);FIB(-);FIC(-);FII(-);FIIK(15);FIIS(-);FIIY(-)	Gammaproteobacteria (1236)	Enterobacteriaceae (543)	Klebsiella (570)	Klebsiella pneumoniae	Enterobacterales (91347)	Pseudomonadota (1224)	Klebsiella_pneumoniae (573)		Bacteria (2)	0.110689	2.03889
NZ_LR130542.1	2019-01-10	0.531226	Homo sapiens		urine	202379	Australia		linear	-24.7761	134.755	Australia	IncFIB(K)_1, JN233704, |IncFII(K)_1, CP000648,	IncF RST(K1:A-:B-):FIA(-);FIB(-);FIC(-);FII(-);FIIK(1);FIIS(-);FIIY(-)	Gammaproteobacteria (1236)	Enterobacteriaceae (543)	Klebsiella (570)	Klebsiella pneumoniae	Enterobacterales (91347)	Pseudomonadota (1224)	Klebsiella_pneumoniae (573)		Bacteria (2)	-0.126446	3.16458
NZ_LR130540.1	2019-01-10	0.525265	Homo sapiens		urine	165705	Australia		linear	-24.7761	134.755	Australia	IncFIB(K)(pCAV1099-114)_1, CP011596, |IncFII(pKP91)_1, CP000966,	IncF RST(K12:A-:B-):FIA(-);FIB(-);FIC(-);FII(-);FIIK(12);FIIS(-);FIIY(-)	Gammaproteobacteria (1236)	Enterobacteriaceae (543)	Klebsiella (570)	Klebsiella variicola	Enterobacterales (91347)	Pseudomonadota (1224)	Klebsiella_variicola (244366)		Bacteria (2)	-0.173513	2.87602
NZ_CP031796.1	2018-09-02	0.490417	Homo sapiens		urine	169772	Australia		circular	-24.7761	134.755	Australia	IncFIB(K)(pCAV1099-114)_1, CP011596,	IncF RST(F-:A-:B-):FIA(-);FIB(-);FIC(-);FII(-);FIIK(-);FIIS(-);FIIY(-)	Gammaproteobacteria (1236)	Enterobacteriaceae (543)	Klebsiella (570)	Klebsiella pneumoniae	Enterobacterales (91347)	Pseudomonadota (1224)	Klebsiella_pneumoniae (573)		Bacteria (2)	1.22506	2.52882
NZ_CP024573.1	2017-11-08	0.506948	Homo sapiens		urine	90173	Australia		circular	-24.7761	134.755	Australia	repB(R1701)_1, CP039970, |IncFIA(HI1)_1, AF250878, |IncR_1, DQ449578,	IncF RST(F-:A13:B-):FIA(13);FIB(-);FIC(-);FII(-);FIIK(-);FIIS(-);FIIY(-)	Gammaproteobacteria (1236)	Enterobacteriaceae (543)	Klebsiella (570)	Klebsiella pneumoniae	Enterobacterales (91347)	Pseudomonadota (1224)	Klebsiella_pneumoniae (573)		Bacteria (2)	0.885957	-0.102345
CP077822.1	2022-06-13	0.515865	Pteropus poliocephalus			97921	Australia	whole organism	circular	-24.7761	134.755	Australia	IncFII(pKP91)_1, CP000966, |IncFIA(HI1)_1, AF250878,	IncF RST(K10:A-:B-):FIA(18?);FIB(-);FIC(-);FII(-);FIIK(10);FIIS(-);FIIY(-)	Gammaproteobacteria (1236)	Enterobacteriaceae (543)	Klebsiella (570)	Klebsiella pneumoniae	Enterobacterales (91347)	Pseudomonadota (1224)	Klebsiella_pneumoniae (573)		Bacteria (2)	-0.534318	2.234
NZ_MG516909.1	2020-08-04	0.507085			silver gull	158433	Australia		circular	-24.7761	134.755	Australia	IncFIB(pHCM2)_1, AL513384, |IncFIB(K)_1, JN233704, |IncFII_1, AY458016,	IncF RST(F100:A-:B-):FIA(-);FIB(-);FIC(-);FII(100);FIIK(-);FIIS(-);FIIY(-)	Gammaproteobacteria (1236)	Enterobacteriaceae (543)	Escherichia (561)	Escherichia coli	Enterobacterales (91347)	Pseudomonadota (1224)	Escherichia_coli (562)		Bacteria (2)	5.00781	-7.41304
NZ_MK461928.1	2020-06-04	0.501277	pig		rectal swab	139372	Australia		circular	-24.7761	134.755	Australia	IncFIB(AP001918)_1, AP001918, |IncFII_1, AY458016,	IncF RST(F2:A-:B1):FIA(-);FIB(1);FIC(-);FII(2);FIIK(-);FIIS(-);FIIY(-)	Gammaproteobacteria (1236)	Enterobacteriaceae (543)	Escherichia (561)	Escherichia coli	Enterobacterales (91347)	Pseudomonadota (1224)	Escherichia_coli (562)		Bacteria (2)	-8.50332	2.63782
NZ_MK461929.1	2020-06-04	0.506101	Homo sapiens		catheter stream urine	143671	Australia		circular	-24.7761	134.755	Australia	IncFIB(AP001918)_1, AP001918, |IncFII_1, AY458016,	IncF RST(F2:A-:B1):FIA(-);FIB(1);FIC(-);FII(2);FIIK(-);FIIS(-);FIIY(-)	Gammaproteobacteria (1236)	Enterobacteriaceae (543)	Escherichia (561)	Escherichia coli	Enterobacterales (91347)	Pseudomonadota (1224)	Escherichia_coli (562)		Bacteria (2)	-8.45313	2.67274
NZ_MK430046.1	2020-06-04	0.498937	Homo sapiens		feces	162251	Australia		circular	-24.7761	134.755	Australia	IncFIC(FII)_1, AP001918, |IncFIB(AP001918)_1, AP001918,	IncF RST(--:A-:B1):FIA(-);FIB(1);FIC(4);FII(18);FIIK(-);FIIS(-);FIIY(-)	Gammaproteobacteria (1236)	Enterobacteriaceae (543)	Escherichia (561)	Escherichia coli	Enterobacterales (91347)	Pseudomonadota (1224)	Escherichia_coli (562)		Bacteria (2)	-8.46135	2.86145
NZ_LR130565.1	2019-01-10	0.521311	Homo sapiens		blood	133379	Australia		linear	-24.7761	134.755	Australia	IncFIB(AP001918)_1, AP001918, |Col156_1, NC_009781, |IncQ1_1, M28829, |IncFII(29)_1, CP003035,	IncF RST(F29:A-:B-):FIA(-);FIB(10?);FIC(-);FII(29);FIIK(-);FIIS(-);FIIY(-)	Gammaproteobacteria (1236)	Enterobacteriaceae (543)	Escherichia (561)	Escherichia coli	Enterobacterales (91347)	Pseudomonadota (1224)	Escherichia_coli (562)		Bacteria (2)	-5.85081	5.43124
NZ_LR130558.1	2019-01-10	0.49068	Homo sapiens		blood	52792	Australia		linear	-24.7761	134.755	Australia	IncFII_1, AY458016,	IncF RST(F-:A-:B-):FIA(-);FIB(-);FIC(5?);FII(~53);FIIK(-);FIIS(-);FIIY(-)	Gammaproteobacteria (1236)	Enterobacteriaceae (543)	Escherichia (561)	Escherichia coli	Enterobacterales (91347)	Pseudomonadota (1224)	Escherichia_coli (562)		Bacteria (2)	-6.2705	4.27092
NZ_LR130556.1	2019-01-10	0.518838	Homo sapiens		blood	136397	Australia		linear	-24.7761	134.755	Australia	IncFIB(AP001918)_1, AP001918, |IncFII(pRSB107)_1, AJ851089, |IncFIA_1, AP001918,	IncF RST(F1:A-:B-):FIA(1,6);FIB(58?);FIC(3?);FII(1);FIIK(-);FIIS(-);FIIY(-)	Gammaproteobacteria (1236)	Enterobacteriaceae (543)	Escherichia (561)	Escherichia coli	Enterobacterales (91347)	Pseudomonadota (1224)	Escherichia_coli (562)		Bacteria (2)	-7.06808	5.29582
LR890743.1	2020-10-30	0.502385	Homo sapiens		fluid	140462	Australia		circular	-24.7761	134.755	Australia	IncFIB(pHCM2)_1, AL513384, |Col440I_1, CP023920,	IncF RST(F-:A-:B-):FIA(-);FIB(-);FIC(-);FII(-);FIIK(-);FIIS(-);FIIY(-)	Gammaproteobacteria (1236)	Enterobacteriaceae (543)	Klebsiella (570)	Klebsiella pneumoniae	Enterobacterales (91347)	Pseudomonadota (1224)	Klebsiella_pneumoniae (573)		Bacteria (2)	5.17375	-7.66704
LR890742.1	2020-10-30	0.532615	Homo sapiens		fluid	173159	Australia		circular	-24.7761	134.755	Australia	IncFIB(pQil)_1, JN233705, |IncFII(K)_1, CP000648,	IncF RST(K2:A-:B-):FIA(-);FIB(-);FIC(-);FII(-);FIIK(2);FIIS(-);FIIY(-)	Gammaproteobacteria (1236)	Enterobacteriaceae (543)	Klebsiella (570)	Klebsiella pneumoniae	Enterobacterales (91347)	Pseudomonadota (1224)	Klebsiella_pneumoniae (573)		Bacteria (2)	-0.750524	1.41836
LR890741.1	2020-10-30	0.534191	Homo sapiens		fluid	193723	Australia		circular	-24.7761	134.755	Australia	IncFIB(K)_1, JN233704, |IncFII(K)_1, CP000648,	IncF RST(K15:A-:B-):FIA(-);FIB(-);FIC(-);FII(-);FIIK(15);FIIS(-);FIIY(-)	Gammaproteobacteria (1236)	Enterobacteriaceae (543)	Klebsiella (570)	Klebsiella pneumoniae	Enterobacterales (91347)	Pseudomonadota (1224)	Klebsiella_pneumoniae (573)		Bacteria (2)	0.215307	2.06547
LR890720.1	2020-10-30	0.519101	Homo sapiens		urine	103373	Australia		circular	-24.7761	134.755	Australia	IncFIB(K)_1, JN233704, |IncFII(pKPX1)_1, AP012055,	IncF RST(F-:A-:B-):FIA(-);FIB(-);FIC(-);FII(-);FIIK(-);FIIS(-);FIIY(-)	Gammaproteobacteria (1236)	Enterobacteriaceae (543)	Klebsiella (570)	Klebsiella pneumoniae	Enterobacterales (91347)	Pseudomonadota (1224)	Klebsiella_pneumoniae (573)		Bacteria (2)	18.4363	-8.61069
LR890699.1	2020-10-30	0.523876	Homo sapiens		rectal swab	196764	Australia		circular	-24.7761	134.755	Australia	IncFIB(K)(pCAV1099-114)_1, CP011596, |IncFII(pKP91)_1, CP000966, |IncFIA(HI1)_1, AF250878,	IncF RST(K17:A-:B-):FIA(21?);FIB(-);FIC(-);FII(-);FIIK(17);FIIS(-);FIIY(10?)	Gammaproteobacteria (1236)	Enterobacteriaceae (543)	Klebsiella (570)	Klebsiella pneumoniae	Enterobacterales (91347)	Pseudomonadota (1224)	Klebsiella_pneumoniae (573)		Bacteria (2)	0.537165	2.32501
LR890664.1	2020-10-30	0.507557	Homo sapiens		rectal swab	73974	Australia		circular	-24.7761	134.755	Australia	IncFII(29)_1, CP003035,	IncF RST(F-:A-:B-):FIA(-);FIB(-);FIC(3?);FII(29?);FIIK(-);FIIS(-);FIIY(-)	Gammaproteobacteria (1236)	Enterobacteriaceae (543)	Escherichia (561)	Escherichia coli	Enterobacterales (91347)	Pseudomonadota (1224)	Escherichia_coli (562)		Bacteria (2)	-6.08003	3.99542
LR890663.1	2020-10-30	0.495694	Homo sapiens		rectal swab	89521	Australia		circular	-24.7761	134.755	Australia	IncFIB(AP001918)_1, AP001918, |Col156_1, NC_009781,	IncF RST(F-:A-:B10):FIA(-);FIB(10);FIC(-);FII(-);FIIK(-);FIIS(-);FIIY(-)	Gammaproteobacteria (1236)	Enterobacteriaceae (543)	Escherichia (561)	Escherichia coli	Enterobacterales (91347)	Pseudomonadota (1224)	Escherichia_coli (562)		Bacteria (2)	-6.02527	5.16958
LR890662.1	2020-10-30	0.525938	Homo sapiens		rectal swab	100356	Australia		circular	-24.7761	134.755	Australia	IncFII_1, AY458016,	IncF RST(F95:A-:B-):FIA(-);FIB(-);FIC(-);FII(95);FIIK(-);FIIS(-);FIIY(-)	Gammaproteobacteria (1236)	Enterobacteriaceae (543)	Escherichia (561)	Escherichia coli	Enterobacterales (91347)	Pseudomonadota (1224)	Escherichia_coli (562)		Bacteria (2)	-5.89686	5.29772
LR890599.1	2020-10-30	0.505956	Homo sapiens		throat swab	128438	Australia		circular	-24.7761	134.755	Australia	IncFIB(K)(pCAV1099-114)_1, CP011596, |IncFII(pKP91)_1, CP000966,	IncF RST(K12:A-:B-):FIA(-);FIB(-);FIC(-);FII(-);FIIK(12);FIIS(-);FIIY(-)	Gammaproteobacteria (1236)	Enterobacteriaceae (543)	Klebsiella (570)	Klebsiella pneumoniae	Enterobacterales (91347)	Pseudomonadota (1224)	Klebsiella_pneumoniae (573)		Bacteria (2)	-0.225778	2.73948
LR890590.1	2020-10-30	0.53874	Homo sapiens		blood	73477	Australia		circular	-24.7761	134.755	Australia	IncFII(Yp)_1, CP000670,	IncF RST(Y6:A-:B-):FIA(-);FIB(-);FIC(-);FII(-);FIIK(-);FIIS(-);FIIY(6)	Gammaproteobacteria (1236)	Enterobacteriaceae (543)	Klebsiella (570)	Klebsiella pneumoniae	Enterobacterales (91347)	Pseudomonadota (1224)	Klebsiella_pneumoniae (573)		Bacteria (2)	-0.380217	1.02862
LR890589.1	2020-10-30	0.532018	Homo sapiens		blood	127381	Australia		circular	-24.7761	134.755	Australia	repB(R1701)_1, CP039970, |IncFII(pKPX1)_1, AP012055,	IncF RST(F-:A-:B-):FIA(-);FIB(-);FIC(-);FII(-);FIIK(-);FIIS(-);FIIY(-)	Gammaproteobacteria (1236)	Enterobacteriaceae (543)	Klebsiella (570)	Klebsiella pneumoniae	Enterobacterales (91347)	Pseudomonadota (1224)	Klebsiella_pneumoniae (573)		Bacteria (2)	-8.65876	7.11928
LR890588.1	2020-10-30	0.525324	Homo sapiens		blood	210253	Australia		circular	-24.7761	134.755	Australia	IncFIB(K)_1, JN233704, |IncFII(K)_1, CP000648,	IncF RST(K15:A-:B-):FIA(-);FIB(-);FIC(-);FII(-);FIIK(15);FIIS(-);FIIY(-)	Gammaproteobacteria (1236)	Enterobacteriaceae (543)	Klebsiella (570)	Klebsiella pneumoniae	Enterobacterales (91347)	Pseudomonadota (1224)	Klebsiella_pneumoniae (573)		Bacteria (2)	0.159027	2.08065
LR890579.1	2020-10-30	0.522449	Homo sapiens		rectal swab	70361	Australia		circular	-24.7761	134.755	Australia	IncFII_1, AY458016,	IncF RST(F2:A-:B-):FIA(-);FIB(-);FIC(-);FII(2);FIIK(-);FIIS(-);FIIY(-)	Gammaproteobacteria (1236)	Enterobacteriaceae (543)	Escherichia (561)	Escherichia coli	Enterobacterales (91347)	Pseudomonadota (1224)	Escherichia_coli (562)		Bacteria (2)	-5.93179	4.26893
LR890578.1	2020-10-30	0.468214	Homo sapiens		rectal swab	88750	Australia		circular	-24.7761	134.755	Australia	IncFIB(AP001918)_1, AP001918, |IncFII_1, AY458016,	IncF RST(F-:A-:B-):FIA(-);FIB(25?);FIC(-);FII(95?);FIIK(-);FIIS(-);FIIY(-)	Gammaproteobacteria (1236)	Enterobacteriaceae (543)	Escherichia (561)	Escherichia coli	Enterobacterales (91347)	Pseudomonadota (1224)	Escherichia_coli (562)		Bacteria (2)	-3.8673	4.37862
LR890513.1	2020-10-30	0.530366	Homo sapiens		rectal swab	276381	Australia		circular	-24.7761	134.755	Australia	IncFIB(K)_1, JN233704,	IncF RST(F-:A-:B-):FIA(-);FIB(-);FIC(-);FII(-);FIIK(-);FIIS(-);FIIY(-)	Gammaproteobacteria (1236)	Enterobacteriaceae (543)	Klebsiella (570)	Klebsiella pneumoniae	Enterobacterales (91347)	Pseudomonadota (1224)	Klebsiella_pneumoniae (573)		Bacteria (2)	0.156624	2.07016
LR890478.1	2020-10-30	0.51441	Homo sapiens		wound swab	88966	Australia		circular	-24.7761	134.755	Australia	repB(R1701)_1, CP039970, |IncFII(pKP91)_1, CP000966,	IncF RST(K4:A-:B-):FIA(-);FIB(-);FIC(-);FII(-);FIIK(4);FIIS(-);FIIY(-)	Gammaproteobacteria (1236)	Enterobacteriaceae (543)	Klebsiella (570)	Klebsiella pneumoniae	Enterobacterales (91347)	Pseudomonadota (1224)	Klebsiella_pneumoniae (573)		Bacteria (2)	-0.407281	1.52307
LR890477.1	2020-10-30	0.516379	Homo sapiens		wound swab	307129	Australia		circular	-24.7761	134.755	Australia	IncFIB(K)_1, JN233704, |IncFII(K)_1, CP000648,	IncF RST(K15:A-:B-):FIA(-);FIB(-);FIC(-);FII(-);FIIK(15);FIIS(-);FIIY(-)	Gammaproteobacteria (1236)	Enterobacteriaceae (543)	Klebsiella (570)	Klebsiella pneumoniae	Enterobacterales (91347)	Pseudomonadota (1224)	Klebsiella_pneumoniae (573)		Bacteria (2)	0.149411	2.07684
LR890452.1	2020-10-30	0.525646	Homo sapiens		rectal swab	228690	Australia		circular	-24.7761	134.755	Australia	IncFII(K)_1, CP000648, |IncFIB(K)_1, JN233704,	IncF RST(K7:A-:B-):FIA(-);FIB(-);FIC(-);FII(-);FIIK(7);FIIS(-);FIIY(-)	Gammaproteobacteria (1236)	Enterobacteriaceae (543)	Klebsiella (570)	Klebsiella pneumoniae	Enterobacterales (91347)	Pseudomonadota (1224)	Klebsiella_pneumoniae (573)		Bacteria (2)	0.532205	4.0431
LR890440.1	2020-10-30	0.521526	Homo sapiens		sputum	153419	Australia		circular	-24.7761	134.755	Australia	repB(R1701)_1, CP039970, |IncFII(K)_1, CP000648,	IncF RST(K7:A-:B-):FIA(-);FIB(-);FIC(-);FII(-);FIIK(7);FIIS(-);FIIY(-)	Gammaproteobacteria (1236)	Enterobacteriaceae (543)	Klebsiella (570)	Klebsiella pneumoniae	Enterobacterales (91347)	Pseudomonadota (1224)	Klebsiella_pneumoniae (573)		Bacteria (2)	-0.433158	1.64133
LR890439.1	2020-10-30	0.529265	Homo sapiens		sputum	211329	Australia		circular	-24.7761	134.755	Australia	IncFIB(K)_1, JN233704, |IncFII(K)_1, CP000648,	IncF RST(K7:A-:B-):FIA(-);FIB(-);FIC(-);FII(-);FIIK(7);FIIS(-);FIIY(-)	Gammaproteobacteria (1236)	Enterobacteriaceae (543)	Klebsiella (570)	Klebsiella pneumoniae	Enterobacterales (91347)	Pseudomonadota (1224)	Klebsiella_pneumoniae (573)		Bacteria (2)	0.196143	2.06707
LR890401.1	2020-10-30	0.524851	Homo sapiens		wound swab	243534	Australia		circular	-24.7761	134.755	Australia	IncFIB(K)_1, JN233704, |IncFII(K)_1, CP000648,	IncF RST(K7:A-:B-):FIA(-);FIB(-);FIC(-);FII(-);FIIK(7);FIIS(-);FIIY(-)	Gammaproteobacteria (1236)	Enterobacteriaceae (543)	Klebsiella (570)	Klebsiella pneumoniae	Enterobacterales (91347)	Pseudomonadota (1224)	Klebsiella_pneumoniae (573)		Bacteria (2)	0.543641	4.03675
LR890400.1	2020-10-30	0.456382	Homo sapiens		wound swab	250884	Australia		circular	-24.7761	134.755	Australia	IncFIB(pNDM-Mar)_1, JN420336,	IncF RST(F-:A-:B-):FIA(-);FIB(-);FIC(-);FII(-);FIIK(-);FIIS(-);FIIY(-)	Gammaproteobacteria (1236)	Enterobacteriaceae (543)	Klebsiella (570)	Klebsiella pneumoniae	Enterobacterales (91347)	Pseudomonadota (1224)	Klebsiella_pneumoniae (573)		Bacteria (2)	-4.38102	-4.37096
LR890283.1	2020-10-30	0.527412	Homo sapiens		throat swab	67871	Australia		circular	-24.7761	134.755	Australia	IncFIA(HI1)_1, AF250878,	IncF RST(F-:A-:B-):FIA(~18);FIB(-);FIC(-);FII(-);FIIK(-);FIIS(-);FIIY(-)	Gammaproteobacteria (1236)	Enterobacteriaceae (543)	Klebsiella (570)	Klebsiella pneumoniae	Enterobacterales (91347)	Pseudomonadota (1224)	Klebsiella_pneumoniae (573)		Bacteria (2)	0.976971	0.560674
LR890282.1	2020-10-30	0.531168	Homo sapiens		throat swab	249552	Australia		circular	-24.7761	134.755	Australia	IncFIB(K)_1, JN233704, |IncFII(K)_1, CP000648,	IncF RST(K15:A-:B-):FIA(-);FIB(-);FIC(-);FII(-);FIIK(15);FIIS(-);FIIY(-)	Gammaproteobacteria (1236)	Enterobacteriaceae (543)	Klebsiella (570)	Klebsiella pneumoniae	Enterobacterales (91347)	Pseudomonadota (1224)	Klebsiella_pneumoniae (573)		Bacteria (2)	0.176273	2.09574
LR890265.1	2020-10-30	0.507866	Homo sapiens		rectal swab	73033	Australia		circular	-24.7761	134.755	Australia	IncFII(pRSB107)_1, AJ851089,	IncF RST(F-:A-:B-):FIA(-);FIB(-);FIC(3?);FII(4?);FIIK(-);FIIS(-);FIIY(-)	Gammaproteobacteria (1236)	Enterobacteriaceae (543)	Escherichia (561)	Escherichia coli	Enterobacterales (91347)	Pseudomonadota (1224)	Escherichia_coli (562)		Bacteria (2)	-6.0388	4.01226
LR890264.1	2020-10-30	0.49548	Homo sapiens		rectal swab	90492	Australia		circular	-24.7761	134.755	Australia	IncFIB(AP001918)_1, AP001918, |Col156_1, NC_009781,	IncF RST(F-:A-:B-):FIA(-);FIB(-);FIC(-);FII(-);FIIK(-);FIIS(-);FIIY(-)	Gammaproteobacteria (1236)	Enterobacteriaceae (543)	Escherichia (561)	Escherichia coli	Enterobacterales (91347)	Pseudomonadota (1224)	Escherichia_coli (562)		Bacteria (2)	-6.05556	5.19254
LR890263.1	2020-10-30	0.526882	Homo sapiens		rectal swab	102691	Australia		circular	-24.7761	134.755	Australia	IncFII_1, AY458016,	IncF RST(F-:A-:B-):FIA(-);FIB(-);FIC(3?);FII(~66);FIIK(-);FIIS(-);FIIY(-)	Gammaproteobacteria (1236)	Enterobacteriaceae (543)	Escherichia (561)	Escherichia coli	Enterobacterales (91347)	Pseudomonadota (1224)	Escherichia_coli (562)		Bacteria (2)	-6.35598	4.50448
LR890249.1	2020-10-30	0.53061	Homo sapiens		rectal swab	183973	Australia		circular	-24.7761	134.755	Australia	IncR_1, DQ449578, |IncFII(K)_1, CP000648,	IncF RST(K5:A-:B-):FIA(-);FIB(-);FIC(-);FII(-);FIIK(5);FIIS(-);FIIY(-)	Gammaproteobacteria (1236)	Enterobacteriaceae (543)	Klebsiella (570)	Klebsiella pneumoniae	Enterobacterales (91347)	Pseudomonadota (1224)	Klebsiella_pneumoniae (573)		Bacteria (2)	-0.638636	1.82057
LR861790.1	2020-09-16	0.525286	Homo sapiens		Faecal	83425	Australia		circular	-24.7761	134.755	Australia	IncFII_1, AY458016,	IncF RST(F2:A-:B-):FIA(-);FIB(-);FIC(-);FII(2);FIIK(-);FIIS(-);FIIY(-)	Gammaproteobacteria (1236)	Enterobacteriaceae (543)	Shigella (620)	Shigella flexneri	Enterobacterales (91347)	Pseudomonadota (1224)	Shigella_flexneri (623)		Bacteria (2)	-6.63908	4.52274
LR861789.1	2020-09-16	0.460844	Homo sapiens		Faecal	233274	Australia		circular	-24.7761	134.755	Australia	IncFII_1, AY458016,	IncF RST(F27:A-:B-):FIA(-);FIB(-);FIC(-);FII(27);FIIK(-);FIIS(-);FIIY(-)	Gammaproteobacteria (1236)	Enterobacteriaceae (543)	Shigella (620)	Shigella flexneri	Enterobacterales (91347)	Pseudomonadota (1224)	Shigella_flexneri (623)		Bacteria (2)	-12.7954	-4.44066
LR861787.1	2020-09-16	0.512895	Homo sapiens		Faecal	73403	Australia		circular	-24.7761	134.755	Australia	IncFII(pSE11)_1, AP009242,	IncF RST(F35:A-:B-):FIA(-);FIB(-);FIC(5?);FII(35);FIIK(-);FIIS(-);FIIY(-)	Gammaproteobacteria (1236)	Enterobacteriaceae (543)	Shigella (620)	Shigella flexneri	Enterobacterales (91347)	Pseudomonadota (1224)	Shigella_flexneri (623)		Bacteria (2)	-6.13474	4.38408
LR861786.1	2020-09-16	0.460884	Homo sapiens		Faecal	233332	Australia		circular	-24.7761	134.755	Australia	IncFII_1, AY458016,	IncF RST(F27:A-:B-):FIA(-);FIB(-);FIC(-);FII(27);FIIK(-);FIIS(-);FIIY(-)	Gammaproteobacteria (1236)	Enterobacteriaceae (543)	Shigella (620)	Shigella flexneri	Enterobacterales (91347)	Pseudomonadota (1224)	Shigella_flexneri (623)		Bacteria (2)	-12.7994	-4.43683
LR213461.1	2019-02-11	0.517085	Homo sapiens		feces	83905	Australia		linear	-24.7761	134.755	Australia	IncFII(pSE11)_1, AP009242,	IncF RST(F35:A-:B-):FIA(-);FIB(-);FIC(5?);FII(35);FIIK(-);FIIS(-);FIIY(-)	Gammaproteobacteria (1236)	Enterobacteriaceae (543)	Shigella (620)	Shigella sonnei	Enterobacterales (91347)	Pseudomonadota (1224)	Shigella_sonnei (624)		Bacteria (2)	-6.18601	4.41661
LR213459.1	2019-02-11	0.456231	Homo sapiens		feces	108101	Australia		linear	-24.7761	134.755	Australia	IncFIB(H89-PhagePlasmid)_1, HG530657,	IncF RST(F-:A-:B-):FIA(-);FIB(-);FIC(-);FII(-);FIIK(-);FIIS(-);FIIY(-)	Gammaproteobacteria (1236)	Enterobacteriaceae (543)	Shigella (620)	Shigella sonnei	Enterobacterales (91347)	Pseudomonadota (1224)	Shigella_sonnei (624)		Bacteria (2)	11.3174	-9.15226
CP032837.1	2018-10-16	0.502189	Homo sapiens		sputum	44993	Australia		circular	-24.7761	134.755	Australia	IncFIA(pBK30683)_1, KF954760, |IncFII(pKP91)_1, CP000966,	IncF RST(K9:A-:B-):FIA(~21);FIB(-);FIC(-);FII(-);FIIK(9);FIIS(-);FIIY(-)	Gammaproteobacteria (1236)	Enterobacteriaceae (543)	Klebsiella (570)	Klebsiella pneumoniae	Enterobacterales (91347)	Pseudomonadota (1224)	Klebsiella_pneumoniae (573)		Bacteria (2)	-7.51174	-10.0762
CP032836.1	2018-10-16	0.5062	Homo sapiens		sputum	76772	Australia		circular	-24.7761	134.755	Australia	IncFII(pCoo)_1, CR942285,	IncF RST(F-:A-:B-):FIA(-);FIB(-);FIC(-);FII(~10);FIIK(-);FIIS(-);FIIY(-)	Gammaproteobacteria (1236)	Enterobacteriaceae (543)	Klebsiella (570)	Klebsiella pneumoniae	Enterobacterales (91347)	Pseudomonadota (1224)	Klebsiella_pneumoniae (573)		Bacteria (2)	-6.0271	4.02962
CP032835.1	2018-10-16	0.515568	Homo sapiens		sputum	93621	Australia		circular	-24.7761	134.755	Australia	IncR_1, DQ449578, |pSM22_1, NC_015972, |IncFII(pCoo)_1, CR942285,	IncF RST(F10:A-:B-):FIA(-);FIB(-);FIC(-);FII(10);FIIK(-);FIIS(-);FIIY(-)	Gammaproteobacteria (1236)	Enterobacteriaceae (543)	Klebsiella (570)	Klebsiella pneumoniae	Enterobacterales (91347)	Pseudomonadota (1224)	Klebsiella_pneumoniae (573)		Bacteria (2)	-6.06707	4.00445
CP031811.1	2018-08-30	0.525888	Homo sapiens		urine	169460	Australia		circular	-24.7761	134.755	Australia	IncFIB(K)_1, JN233704, |IncFII(K)_1, CP000648,	IncF RST(K1:A-:B-):FIA(-);FIB(-);FIC(-);FII(-);FIIK(1);FIIS(-);FIIY(-)	Gammaproteobacteria (1236)	Enterobacteriaceae (543)	Klebsiella (570)	Klebsiella pneumoniae	Enterobacterales (91347)	Pseudomonadota (1224)	Klebsiella_pneumoniae (573)		Bacteria (2)	-0.152785	3.15185
CP024517.1	2017-11-06	0.441901	Homo sapiens		rectal swab	212079	Australia		circular	-24.7761	134.755	Australia	IncFIB(pNDM-Mar)_1, JN420336,	IncF RST(F-:A-:B-):FIA(-);FIB(-);FIC(-);FII(-);FIIK(-);FIIS(-);FIIY(-)	Gammaproteobacteria (1236)	Enterobacteriaceae (543)	Klebsiella (570)	Klebsiella pneumoniae	Enterobacterales (91347)	Pseudomonadota (1224)	Klebsiella_pneumoniae (573)		Bacteria (2)	-4.38282	-4.36898
CP024510.1	2017-11-06	0.528095	Homo sapiens		rectal swab	98344	Australia		circular	-24.7761	134.755	Australia	repB(R1701)_1, CP039970, |IncFII(K)_1, CP000648,	IncF RST(K21:A-:B-):FIA(-);FIB(-);FIC(-);FII(-);FIIK(21);FIIS(-);FIIY(-)	Gammaproteobacteria (1236)	Enterobacteriaceae (543)	Klebsiella (570)	Klebsiella pneumoniae	Enterobacterales (91347)	Pseudomonadota (1224)	Klebsiella_pneumoniae (573)		Bacteria (2)	-0.536551	1.6631
CP024509.1	2017-11-06	0.525728	Homo sapiens		rectal swab	140704	Australia		circular	-24.7761	134.755	Australia	IncFII(p14)_1, JQ418538,	IncF RST(F-:A-:B-):FIA(-);FIB(-);FIC(-);FII(-);FIIK(-);FIIS(-);FIIY(4?)	Gammaproteobacteria (1236)	Enterobacteriaceae (543)	Klebsiella (570)	Klebsiella pneumoniae	Enterobacterales (91347)	Pseudomonadota (1224)	Klebsiella_pneumoniae (573)		Bacteria (2)	0.296316	1.13118
CP024508.1	2017-11-06	0.521333	Homo sapiens		rectal swab	228353	Australia		circular	-24.7761	134.755	Australia	IncFIB(K)_1, JN233704, |IncFII(K)_1, CP000648,	IncF RST(K21:A-:B-):FIA(-);FIB(-);FIC(-);FII(-);FIIK(21);FIIS(-);FIIY(-)	Gammaproteobacteria (1236)	Enterobacteriaceae (543)	Klebsiella (570)	Klebsiella pneumoniae	Enterobacterales (91347)	Pseudomonadota (1224)	Klebsiella_pneumoniae (573)		Bacteria (2)	0.481777	3.93876
CP024507.1	2017-11-06	0.473933	Homo sapiens		rectal swab	310025	Australia		circular	-24.7761	134.755	Australia	IncFIB(pNDM-Mar)_1, JN420336,	IncF RST(F-:A-:B-):FIA(-);FIB(-);FIC(-);FII(-);FIIK(-);FIIS(-);FIIY(-)	Gammaproteobacteria (1236)	Enterobacteriaceae (543)	Klebsiella (570)	Klebsiella pneumoniae	Enterobacterales (91347)	Pseudomonadota (1224)	Klebsiella_pneumoniae (573)		Bacteria (2)	3.46665	-8.52376
CP024501.1	2017-11-06	0.442004	Homo sapiens		rectal swab	212195	Australia		circular	-24.7761	134.755	Australia	IncFIB(pNDM-Mar)_1, JN420336,	IncF RST(F-:A-:B-):FIA(-);FIB(-);FIC(-);FII(-);FIIK(-);FIIS(-);FIIY(-)	Gammaproteobacteria (1236)	Enterobacteriaceae (543)	Klebsiella (570)	Klebsiella pneumoniae	Enterobacterales (91347)	Pseudomonadota (1224)	Klebsiella_pneumoniae (573)		Bacteria (2)	-4.38363	-4.36666
CP024500.1	2017-11-06	0.524887	Homo sapiens		rectal swab	243620	Australia		circular	-24.7761	134.755	Australia	IncFIB(K)_1, JN233704, |IncFII(K)_1, CP000648,	IncF RST(K7:A-:B-):FIA(-);FIB(-);FIC(-);FII(-);FIIK(7);FIIS(-);FIIY(-)	Gammaproteobacteria (1236)	Enterobacteriaceae (543)	Klebsiella (570)	Klebsiella pneumoniae	Enterobacterales (91347)	Pseudomonadota (1224)	Klebsiella_pneumoniae (573)		Bacteria (2)	0.559711	4.05702
CP024483.1	2017-11-06	0.524935	Homo sapiens		urine	243634	Australia		circular	-24.7761	134.755	Australia	IncFIB(K)_1, JN233704, |IncFII(K)_1, CP000648,	IncF RST(K7:A-:B-):FIA(-);FIB(-);FIC(-);FII(-);FIIK(7);FIIS(-);FIIY(-)	Gammaproteobacteria (1236)	Enterobacteriaceae (543)	Klebsiella (570)	Klebsiella pneumoniae	Enterobacterales (91347)	Pseudomonadota (1224)	Klebsiella_pneumoniae (573)		Bacteria (2)	0.561427	4.03772
NZ_CP021337.1	2017-05-25	0.503212			fecal sample	83138	Australia: Adelaide		circular	-34.9282	138.6	Australia,Adelaide	IncFII(pRSB107)_1, AJ851089,	IncF RST(F5:A-:B-):FIA(-);FIB(-);FIC(3?);FII(5);FIIK(-);FIIS(-);FIIY(-)	Gammaproteobacteria (1236)	Enterobacteriaceae (543)	Escherichia (561)	Escherichia coli	Enterobacterales (91347)	Pseudomonadota (1224)	Escherichia_coli (562)		Bacteria (2)	-6.31778	3.1352
NZ_CP021341.1	2017-05-25	0.502682			fecal sample	81853	Australia: Adelaide		circular	-34.9282	138.6	Australia,Adelaide	IncFII(pRSB107)_1, AJ851089,	IncF RST(F5:A-:B-):FIA(-);FIB(-);FIC(3?);FII(5);FIIK(-);FIIS(-);FIIY(-)	Gammaproteobacteria (1236)	Enterobacteriaceae (543)	Escherichia (561)	Escherichia coli	Enterobacterales (91347)	Pseudomonadota (1224)	Escherichia_coli (562)		Bacteria (2)	-6.34454	3.15752
NZ_CP076694.1	2021-06-23	0.507782	Homo sapiens			146805	Australia:Brisbane		circular	-27.469	153.023	Australia,Brisbane	IncFII(pRSB107)_1, AJ851089, |IncFIB(pB171)_1, AB024946,	IncF RST(F1:A-:B23):FIA(-);FIB(23);FIC(3?);FII(1);FIIK(-);FIIS(-);FIIY(-)	Gammaproteobacteria (1236)	Enterobacteriaceae (543)	Escherichia (561)	Escherichia coli	Enterobacterales (91347)	Pseudomonadota (1224)	Escherichia_coli (562)		Bacteria (2)	-6.84748	5.52917
NZ_CP021289.1	2017-09-07	0.516206	Homo sapiens			147172	Australia: Brisbane	whole organism	circular	-27.469	153.023	Australia,Brisbane	IncFII_1, AY458016, |IncFIB(AP001918)_1, AP001918, |Col156_1, NC_009781,	IncF RST(F51:A-:B10):FIA(-);FIB(10);FIC(-);FII(51);FIIK(-);FIIS(-);FIIY(-)	Gammaproteobacteria (1236)	Enterobacteriaceae (543)	Escherichia (561)	Escherichia coli	Enterobacterales (91347)	Pseudomonadota (1224)	Escherichia_coli (562)		Bacteria (2)	-5.77953	4.89849
NZ_CP054304.1	2020-06-11	0.523503	Homo sapiens		Rectal swab	216803	Australia: Brisbane		circular	-27.469	153.023	Australia,Brisbane	IncFII(K)_1, CP000648, |IncFIB(K)_1, JN233704,	IncF RST(K1:A-:B-):FIA(-);FIB(-);FIC(-);FII(-);FIIK(1);FIIS(-);FIIY(-)	Gammaproteobacteria (1236)	Enterobacteriaceae (543)	Klebsiella (570)	Klebsiella pneumoniae	Enterobacterales (91347)	Pseudomonadota (1224)	Klebsiella_pneumoniae (573)		Bacteria (2)	-0.0636762	3.28779
NZ_CP086388.1	2021-11-19	0.507417	Chroicocephalus novaehollandiae		island	113047	Australia: Five Islands	cell culture	circular	-32.0071	152.551	Australia,Five Islands	IncFIB(pHCM2)_1, AL513384, |IncFIB(K)_1, JN233704, |IncFII_1, AY458016,	IncF RST(F100:A-:B-):FIA(-);FIB(-);FIC(-);FII(100);FIIK(-);FIIS(-);FIIY(-)	Gammaproteobacteria (1236)	Enterobacteriaceae (543)	Escherichia (561)	Escherichia coli	Enterobacterales (91347)	Pseudomonadota (1224)	Escherichia_coli (562)		Bacteria (2)	4.99876	-7.38965
NZ_MT162140.1	2021-02-01	0.491399	Chroicocephalus novaehollandiae		cloacal sample	72373	Australia: Five Islands Nature Reserve, NSW	Cloacal sample	circular	-34.4911	150.929	Australia,Five Islands Nature Reserve,NSW	IncFIA(HI1)_1, AF250878, |IncFIB(K)_1, JN233704,	IncF RST(F-:A-:B-):FIA(~13);FIB(-);FIC(-);FII(-);FIIK(-);FIIS(-);FIIY(-)	Gammaproteobacteria (1236)	Enterobacteriaceae (543)	Escherichia (561)	Escherichia coli	Enterobacterales (91347)	Pseudomonadota (1224)	Escherichia_coli (562)		Bacteria (2)	1.55072	0.104569
NZ_CP048391.1	2022-06-02	0.5194	Homo sapiens			77268	Australia: Melbourne	cell culture	circular	-37.8142	144.963	Australia,Melbourne	IncR_1, DQ449578, |IncFIA(HI1)_1, AF250878,	IncF RST(F-:A13:B-):FIA(13);FIB(-);FIC(-);FII(-);FIIK(-);FIIS(-);FIIY(-)	Gammaproteobacteria (1236)	Enterobacteriaceae (543)	Klebsiella (570)	Klebsiella pneumoniae	Enterobacterales (91347)	Pseudomonadota (1224)	Klebsiella_pneumoniae (573)		Bacteria (2)	0.940569	-0.166086
NZ_CP048390.1	2022-06-02	0.518177	Homo sapiens			205754	Australia: Melbourne	cell culture	circular	-37.8142	144.963	Australia,Melbourne	IncFIB(K)_1, JN233704,	IncF RST(F-:A-:B-):FIA(-);FIB(-);FIC(-);FII(-);FIIK(-);FIIS(-);FIIY(-)	Gammaproteobacteria (1236)	Enterobacteriaceae (543)	Klebsiella (570)	Klebsiella pneumoniae	Enterobacterales (91347)	Pseudomonadota (1224)	Klebsiella_pneumoniae (573)		Bacteria (2)	-0.744755	3.20832
NZ_CP058809.1	2020-07-16	0.531097	Horse			93853	Australia: Melbourne	single cell	circular	-37.8142	144.963	Australia,Melbourne	IncFIB(S)_1, FN432031, |IncFII(S)_1, CP000858,	IncF RST(S1:A-:B-):FIA(-);FIB(17?);FIC(-);FII(-);FIIK(-);FIIS(1);FIIY(-)	Gammaproteobacteria (1236)	Enterobacteriaceae (543)	Salmonella (590)	Salmonella enterica	Enterobacterales (91347)	Pseudomonadota (1224)	Salmonella_enterica (28901)		Bacteria (2)	-14.7637	0.884249
NZ_CP059333.1	2023-09-03	0.516988	Homo sapiens		urine	104838	Australia: New South Wales		circular	-31.876	147.287	Australia,New South Wales	IncFIA_1, AP001918, |IncFIB(AP001918)_1, AP001918, |Col156_1, NC_009781,	IncF RST(F-:A-:B20):FIA(1,6);FIB(20);FIC(-);FII(-);FIIK(-);FIIS(-);FIIY(-)	Gammaproteobacteria (1236)	Enterobacteriaceae (543)	Escherichia (561)	Escherichia coli	Enterobacterales (91347)	Pseudomonadota (1224)	Escherichia_coli (562)		Bacteria (2)	-6.4862	5.71701
NZ_CP059340.1	2023-09-03	0.55189	Homo sapiens		urine	181199	Australia: Northern Territory		circular	-19.8516	133.23	Australia,Northern Territory	IncFIA_1, AP001918, |Col156_1, NC_009781, |IncFIB(AP001918)_1, AP001918,	IncF RST(F-:A-:B10):FIA(1,6);FIB(10);FIC(-);FII(-);FIIK(-);FIIS(-);FIIY(-)	Gammaproteobacteria (1236)	Enterobacteriaceae (543)	Escherichia (561)	Escherichia coli	Enterobacterales (91347)	Pseudomonadota (1224)	Escherichia_coli (562)		Bacteria (2)	-6.34943	5.35802
NZ_CP058898.1	2023-09-03	0.519957	Homo sapiens		urine	93277	Australia: Queensland		circular	-21.9183	144.459	Australia,Queensland	IncFIB(AP001918)_1, AP001918, |IncFIA_1, AP001918,	IncF RST(F-:A-:B10):FIA(1,6);FIB(10);FIC(-);FII(-);FIIK(-);FIIS(-);FIIY(-)	Gammaproteobacteria (1236)	Enterobacteriaceae (543)	Escherichia (561)	Escherichia coli	Enterobacterales (91347)	Pseudomonadota (1224)	Escherichia_coli (562)		Bacteria (2)	-6.35056	5.37568
CP035216.1	2019-01-22	0.526236	Homo sapiens		Rectal Swab	231662	Australia: Queensland		circular	-21.9183	144.459	Australia,Queensland	IncFII(K)_1, CP000648, |IncFIB(K)_1, JN233704,	IncF RST(K15:A-:B-):FIA(-);FIB(-);FIC(-);FII(-);FIIK(15);FIIS(-);FIIY(-)	Gammaproteobacteria (1236)	Enterobacteriaceae (543)	Klebsiella (570)	Klebsiella michiganensis	Enterobacterales (91347)	Pseudomonadota (1224)	Klebsiella_michiganensis (1134687)		Bacteria (2)	-0.917035	2.96286
NZ_CP042541.1	2019-10-17	0.519982	Homo sapiens		clinical sample	155361	Australia: Sydney	Whole organism	circular	-33.8548	151.216	Australia,Sydney	IncFII(pECLA)_1, CP001919, |IncFIB(pECLA)_1, CP001919,	IncF RST(F-:A-:B-):FIA(-);FIB(-);FIC(-);FII(-);FIIK(-);FIIS(-);FIIY(-)	Gammaproteobacteria (1236)	Enterobacteriaceae (543)	Enterobacter (547)	Enterobacter hormaechei	Enterobacterales (91347)	Pseudomonadota (1224)	Enterobacter_hormaechei (158836)		Bacteria (2)	1.26205	1.65117
NZ_CP042573.1	2019-10-17	0.521367			Shower 3	114054	Australia: Sydney	Whole organism	circular	-33.8548	151.216	Australia,Sydney	IncFIB(pHCM2)_1, AL513384,	IncF RST(F-:A-:B-):FIA(-);FIB(-);FIC(-);FII(-);FIIK(-);FIIS(-);FIIY(-)	Gammaproteobacteria (1236)	Enterobacteriaceae (543)	Enterobacter (547)	Enterobacter hormaechei	Enterobacterales (91347)	Pseudomonadota (1224)	Enterobacter_hormaechei (158836)		Bacteria (2)	5.11935	-7.72115
NZ_CP042553.1	2019-10-13	0.533564	Homo sapiens		clinical sample	173758	Australia: Sydney	Whole organism	circular	-33.8548	151.216	Australia,Sydney	IncFIB(pB171)_1, AB024946, |IncFII(Yp)_1, CP000670,	IncF RST(Y3:A-:B70):FIA(-);FIB(70);FIC(-);FII(-);FIIK(-);FIIS(-);FIIY(3)	Gammaproteobacteria (1236)	Enterobacteriaceae (543)	Enterobacter (547)	Enterobacter hormaechei	Enterobacterales (91347)	Pseudomonadota (1224)	Enterobacter_hormaechei (158836)		Bacteria (2)	1.45814	0.924801
NZ_CP042567.1	2019-10-13	0.519552	Homo sapiens		clinical sample	150626	Australia: Sydney	Whole organism	circular	-33.8548	151.216	Australia,Sydney	IncFII(pECLA)_1, CP001919, |IncFIB(pECLA)_1, CP001919,	IncF RST(F-:A-:B-):FIA(-);FIB(-);FIC(-);FII(-);FIIK(-);FIIS(-);FIIY(-)	Gammaproteobacteria (1236)	Enterobacteriaceae (543)	Enterobacter (547)	Enterobacter hormaechei	Enterobacterales (91347)	Pseudomonadota (1224)	Enterobacter_hormaechei (158836)		Bacteria (2)	1.24615	1.6521
NZ_CP042483.1	2019-10-13	0.53081	Homo sapiens		clinical sample	208956	Australia: Sydney	Whole organism	circular	-33.8548	151.216	Australia,Sydney	repB(R1701)_1, CP039970, |IncFIB(pB171)_1, AB024946, |IncFII(Yp)_1, CP000670,	IncF RST(Y3:A-:B70):FIA(-);FIB(70);FIC(-);FII(-);FIIK(-);FIIS(-);FIIY(3)	Gammaproteobacteria (1236)	Enterobacteriaceae (543)	Klebsiella (570)	Klebsiella pneumoniae	Enterobacterales (91347)	Pseudomonadota (1224)	Klebsiella_pneumoniae (573)		Bacteria (2)	1.45801	0.925846
NZ_CP042482.1	2019-10-13	0.511173	Homo sapiens		clinical sample	216942	Australia: Sydney	Whole organism	circular	-33.8548	151.216	Australia,Sydney	IncFIB(K)(pCAV1099-114)_1, CP011596, |IncHI1B(pNDM-MAR)_1, JN420336,	IncF RST(F-:A-:B-):FIA(-);FIB(-);FIC(-);FII(-);FIIK(-);FIIS(-);FIIY(-)|IncHI1 MLST(-):HCM1_043(-);HCM1_064(-);HCM1_099(-);HCM1_116(-);HCM1_178ac(-);HCM1_259(-)	Gammaproteobacteria (1236)	Enterobacteriaceae (543)	Klebsiella (570)	Klebsiella pneumoniae	Enterobacterales (91347)	Pseudomonadota (1224)	Klebsiella_pneumoniae (573)		Bacteria (2)	1.07313	2.65635
NZ_CP042547.1	2019-10-13	0.529997	Homo sapiens		clinical sample	173103	Australia: Sydney	Whole organism	circular	-33.8548	151.216	Australia,Sydney	IncFII(Yp)_1, CP000670,	IncF RST(F-:A-:B-):FIA(-);FIB(-);FIC(-);FII(-);FIIK(-);FIIS(-);FIIY(7?)	Gammaproteobacteria (1236)	Enterobacteriaceae (543)	Klebsiella (570)	Klebsiella michiganensis	Enterobacterales (91347)	Pseudomonadota (1224)	Klebsiella_michiganensis (1134687)		Bacteria (2)	-0.0823634	1.14017
NZ_CP042546.1	2019-10-13	0.523384	Homo sapiens		clinical sample	195216	Australia: Sydney	Whole organism	circular	-33.8548	151.216	Australia,Sydney	IncFII(pKP91)_1, CP000966,	IncF RST(K17:A-:B-):FIA(-);FIB(-);FIC(-);FII(-);FIIK(17);FIIS(-);FIIY(10?)	Gammaproteobacteria (1236)	Enterobacteriaceae (543)	Klebsiella (570)	Klebsiella michiganensis	Enterobacterales (91347)	Pseudomonadota (1224)	Klebsiella_michiganensis (1134687)		Bacteria (2)	0.468597	2.32654
NZ_CP042521.1	2019-10-13	0.51771	Homo sapiens		clinical sample	169226	Australia: Sydney	Whole organism	circular	-33.8548	151.216	Australia,Sydney	IncFIB(K)_1, JN233704, |IncFII(K)_1, CP000648,	IncF RST(K8:A-:B-):FIA(-);FIB(-);FIC(-);FII(-);FIIK(8);FIIS(-);FIIY(-)	Gammaproteobacteria (1236)	Enterobacteriaceae (543)	Klebsiella (570)	Klebsiella pneumoniae	Enterobacterales (91347)	Pseudomonadota (1224)	Klebsiella_pneumoniae (573)		Bacteria (2)	0.035369	3.16546
NZ_CP042531.1	2019-10-13	0.498637	Homo sapiens		clinical sample	215014	Australia: Sydney	Whole organism	circular	-33.8548	151.216	Australia,Sydney	IncFIB(pN55391)_1, CP016411,	IncF RST(F-:A-:B-):FIA(-);FIB(-);FIC(-);FII(-);FIIK(-);FIIS(-);FIIY(-)	Gammaproteobacteria (1236)	Enterobacteriaceae (543)	Klebsiella (570)	Klebsiella aerogenes	Enterobacterales (91347)	Pseudomonadota (1224)	Klebsiella_aerogenes (548)		Bacteria (2)	1.1306	2.0194
NZ_CP042519.1	2019-10-13	0.533753			ARJO bathroom	176400	Australia: Sydney	Whole organism	circular	-33.8548	151.216	Australia,Sydney	IncFIB(pB171)_1, AB024946, |IncFII(Yp)_1, CP000670,	IncF RST(Y3:A-:B70):FIA(-);FIB(70);FIC(-);FII(-);FIIK(-);FIIS(-);FIIY(3)	Gammaproteobacteria (1236)	Enterobacteriaceae (543)	Citrobacter (544)	Citrobacter freundii	Enterobacterales (91347)	Pseudomonadota (1224)	Citrobacter_freundii (546)		Bacteria (2)	1.46931	0.916285
NZ_CP042480.1	2019-10-13	0.533747	Homo sapiens		clinical sample	176400	Australia: Sydney	Whole organism	circular	-33.8548	151.216	Australia,Sydney	IncFIB(pB171)_1, AB024946, |IncFII(Yp)_1, CP000670,	IncF RST(Y3:A-:B70):FIA(-);FIB(70);FIC(-);FII(-);FIIK(-);FIIS(-);FIIY(3)	Gammaproteobacteria (1236)	Enterobacteriaceae (543)	Citrobacter (544)	Citrobacter freundii	Enterobacterales (91347)	Pseudomonadota (1224)	Citrobacter_freundii (546)		Bacteria (2)	1.45087	0.932047
NZ_CP042513.1	2019-10-13	0.519772			Ensuite 7/8	186249	Australia: Sydney	Whole organism	circular	-33.8548	151.216	Australia,Sydney	IncFIB(K)_1, JN233704, |IncFII(K)_1, CP000648,	IncF RST(K2:A-:B-):FIA(-);FIB(-);FIC(-);FII(-);FIIK(2);FIIS(-);FIIY(-)	Gammaproteobacteria (1236)	Yersiniaceae (1903411)	Serratia (613)	Serratia marcescens	Enterobacterales (91347)	Pseudomonadota (1224)	Serratia_marcescens (615)		Bacteria (2)	0.149076	2.07681
NZ_CP072202.1	2022-07-07	0.4999	Homo sapiens		Unknown	95083	Australia:Victoria		circular	-36.5986	144.678	Australia,Victoria	IncFII(pKP91)_1, CP000966, |IncFIA(HI1)_1, AF250878,	IncF RST(K4:A-:B-):FIA(~18);FIB(-);FIC(-);FII(-);FIIK(4);FIIS(-);FIIY(-)	Gammaproteobacteria (1236)	Enterobacteriaceae (543)	Klebsiella (570)	Klebsiella pneumoniae	Enterobacterales (91347)	Pseudomonadota (1224)	Klebsiella_pneumoniae (573)		Bacteria (2)	-0.682203	2.28127
NZ_CP072201.1	2022-07-07	0.49826	Homo sapiens		Unknown	164334	Australia:Victoria		circular	-36.5986	144.678	Australia,Victoria	IncFIB(K)_1, JN233704, |IncFII(pKP91)_1, CP000966,	IncF RST(K4:A-:B-):FIA(-);FIB(-);FIC(-);FII(-);FIIK(4);FIIS(-);FIIY(-)	Gammaproteobacteria (1236)	Enterobacteriaceae (543)	Klebsiella (570)	Klebsiella pneumoniae	Enterobacterales (91347)	Pseudomonadota (1224)	Klebsiella_pneumoniae (573)		Bacteria (2)	2.37512	2.01951
NZ_CP058923.1	2023-09-03	0.512651	Homo sapiens		urine	98451	Australia: Western Australia		circular	-25.2303	121.019	Australia,Western Australia	IncFIA_1, AP001918, |Col156_1, NC_009781, |IncFIB(AP001918)_1, AP001918,	IncF RST(F-:A-:B20):FIA(1,6);FIB(20);FIC(-);FII(-);FIIK(-);FIIS(-);FIIY(-)	Gammaproteobacteria (1236)	Enterobacteriaceae (543)	Escherichia (561)	Escherichia coli	Enterobacterales (91347)	Pseudomonadota (1224)	Escherichia_coli (562)		Bacteria (2)	-6.49583	5.72176
NZ_CP058919.1	2023-09-03	0.536946	Homo sapiens		urine	54931	Australia: Western Australia		circular	-25.2303	121.019	Australia,Western Australia	IncFII(Yp)_1, CP000670, |IncFII(SARC14)_1, JQ418540,	IncF RST(F-:A-:B-):FIA(-);FIB(-);FIC(-);FII(-);FIIK(-);FIIS(-);FIIY(9?)	Gammaproteobacteria (1236)	Enterobacteriaceae (543)	Escherichia (561)	Escherichia coli	Enterobacterales (91347)	Pseudomonadota (1224)	Escherichia_coli (562)		Bacteria (2)	1.99458	2.3873
NZ_CP058918.1	2023-09-03	0.512957	Homo sapiens		urine	89795	Australia: Western Australia		circular	-25.2303	121.019	Australia,Western Australia	IncFIA_1, AP001918, |IncFIB(AP001918)_1, AP001918, |Col156_1, NC_009781,	IncF RST(F-:A-:B10):FIA(1,6);FIB(10);FIC(-);FII(-);FIIK(-);FIIS(-);FIIY(-)	Gammaproteobacteria (1236)	Enterobacteriaceae (543)	Escherichia (561)	Escherichia coli	Enterobacterales (91347)	Pseudomonadota (1224)	Escherichia_coli (562)		Bacteria (2)	-6.33628	5.37613
NZ_CP103792.1	2022-09-05	0.501287	chicken			278481	Austria	tissue sample	circular	47.2	13.2	Austria	IncFIB(pN55391)_1, CP016411,	IncF RST(F-:A-:B-):FIA(-);FIB(-);FIC(-);FII(-);FIIK(-);FIIS(-);FIIY(-)	Gammaproteobacteria (1236)	Enterobacteriaceae (543)	Salmonella (590)	Salmonella enterica	Enterobacterales (91347)	Pseudomonadota (1224)	Salmonella_enterica (28901)		Bacteria (2)	9.05742	-7.34448
NZ_CP032794.1	2019-10-13	0.477178			Missing	92653	Austria		circular	47.2	13.2	Austria	IncFIB(AP001918)_1, AP001918, |IncFIA_1, AP001918, |IncFII_1, AY458016,	IncF RST(F23:A-:B3):FIA(20?);FIB(3);FIC(3?);FII(23);FIIK(-);FIIS(-);FIIY(-)	Gammaproteobacteria (1236)	Enterobacteriaceae (543)	Escherichia (561)	Escherichia coli	Enterobacterales (91347)	Pseudomonadota (1224)	Escherichia_coli (562)		Bacteria (2)	-13.5406	7.35234
NZ_CP084877.1	2021-10-20	0.535801	Homo sapiens		blood	163751	Austria	Whole organism	circular	47.2	13.2	Austria	IncFIB(K)_1, JN233704, |IncFII(K)_1, CP000648,	IncF RST(K8:A-:B-):FIA(-);FIB(-);FIC(-);FII(-);FIIK(8);FIIS(-);FIIY(-)	Gammaproteobacteria (1236)	Enterobacteriaceae (543)	Klebsiella (570)	Klebsiella quasipneumoniae	Enterobacterales (91347)	Pseudomonadota (1224)	Klebsiella_quasipneumoniae (1463165)		Bacteria (2)	0.0110579	3.06725
MH056209.1	2018-05-08	0.518096			rectal swab	108256	Austria		circular	47.2	13.2	Austria	IncFIB(K)_1, JN233704,	IncF RST(F-:A-:B-):FIA(-);FIB(-);FIC(-);FII(-);FIIK(-);FIIS(-);FIIY(-)	Gammaproteobacteria (1236)	Enterobacteriaceae (543)	Enterobacter (547)	Enterobacter cloacae	Enterobacterales (91347)	Pseudomonadota (1224)	Enterobacter_cloacae (550)		Bacteria (2)	0.501001	3.94239
NZ_CP024238.1	2017-11-05	0.499674				274465	Bangladesh		linear	24.4769	90.2932	Bangladesh	IncFII(pSE11)_1, AP009242, |IncFII(pCoo)_1, CR942285,	IncF RST(F-:A-:B-):FIA(-);FIB(-);FIC(5?);FII(11,96);FIIK(-);FIIS(-);FIIY(-)	Gammaproteobacteria (1236)	Enterobacteriaceae (543)	Escherichia (561)	Escherichia coli O15:H11	Enterobacterales (91347)	Pseudomonadota (1224)	Escherichia_coli (562)	Escherichia_coli_O15:H11 (2048777)	Bacteria (2)	-5.44408	3.97033
NZ_CP024244.1	2017-11-05	0.494323				152012	Bangladesh		circular	24.4769	90.2932	Bangladesh	IncFII(pCoo)_1, CR942285, |IncFIB(AP001918)_1, AP001918,	IncF RST(F58:A-:B40):FIA(-);FIB(40);FIC(-);FII(58);FIIK(-);FIIS(-);FIIY(-)	Gammaproteobacteria (1236)	Enterobacteriaceae (543)	Escherichia (561)	Escherichia coli O128:H27	Enterobacterales (91347)	Pseudomonadota (1224)	Escherichia_coli (562)	Escherichia_coli_O128:H27 (2048776)	Bacteria (2)	-5.30983	3.62891
NZ_CP024242.1	2017-11-05	0.529245				74644	Bangladesh		circular	24.4769	90.2932	Bangladesh	IncFII(pCoo)_1, CR942285,	IncF RST(F-:A-:B-):FIA(-);FIB(-);FIC(-);FII(~59);FIIK(-);FIIS(-);FIIY(-)	Gammaproteobacteria (1236)	Enterobacteriaceae (543)	Escherichia (561)	Escherichia coli	Enterobacterales (91347)	Pseudomonadota (1224)	Escherichia_coli (562)		Bacteria (2)	-6.07541	4.25136
CP042948.1	2019-08-22	0.501573	Homo sapiens			113164	Bangladesh		circular	24.4769	90.2932	Bangladesh	IncFII(pCoo)_1, CR942285, |IncFIB(pB171)_1, AB024946,	IncF RST(F13:A-:B47):FIA(-);FIB(47);FIC(6?);FII(13);FIIK(-);FIIS(-);FIIY(-)	Gammaproteobacteria (1236)	Enterobacteriaceae (543)	Escherichia (561)	Escherichia coli	Enterobacterales (91347)	Pseudomonadota (1224)	Escherichia_coli (562)		Bacteria (2)	-5.31697	3.61702
LT904853.1	2017-08-04	0.50627	Homo sapiens		not known	106704	Bangladesh		linear	24.4769	90.2932	Bangladesh	IncFIB(pHCM2)_1, AL513384,	IncF RST(F-:A-:B-):FIA(-);FIB(-);FIC(-);FII(-);FIIK(-);FIIS(-);FIIY(-)	Gammaproteobacteria (1236)	Enterobacteriaceae (543)	Salmonella (590)	Salmonella enterica	Enterobacterales (91347)	Pseudomonadota (1224)	Salmonella_enterica (28901)		Bacteria (2)	2.82355	-14.7983
NZ_CP095681.1	2023-09-11	0.529241	Homo sapiens		blood	94643	Bangladesh: Dhaka	Pure culture one microbial species	circular	23.7594	90.3788	Bangladesh,Dhaka	IncFII_1, AY458016,	IncF RST(F2:A-:B-):FIA(-);FIB(-);FIC(-);FII(2);FIIK(-);FIIS(-);FIIY(-)	Gammaproteobacteria (1236)	Enterobacteriaceae (543)	Enterobacter (547)	Enterobacter hormaechei	Enterobacterales (91347)	Pseudomonadota (1224)	Enterobacter_hormaechei (158836)		Bacteria (2)	-6.05781	7.80362
NZ_CP095683.1	2023-09-11	0.529115	Homo sapiens		blood	94624	Bangladesh: Dhaka	Pure culture one microbial species	circular	23.7594	90.3788	Bangladesh,Dhaka	IncFII_1, AY458016,	IncF RST(F2:A-:B-):FIA(-);FIB(-);FIC(-);FII(2);FIIK(-);FIIS(-);FIIY(-)	Gammaproteobacteria (1236)	Enterobacteriaceae (543)	Klebsiella (570)	Klebsiella pneumoniae	Enterobacterales (91347)	Pseudomonadota (1224)	Klebsiella_pneumoniae (573)		Bacteria (2)	-6.05963	7.80598
NZ_CP095680.1	2023-09-11	0.526342	Homo sapiens		blood	119162	Bangladesh: Dhaka	Pure culture one microbial species	circular	23.7594	90.3788	Bangladesh,Dhaka	IncFIB(pQil)_1, JN233705, |IncFII(K)_1, CP000648,	IncF RST(K2:A-:B-):FIA(-);FIB(-);FIC(-);FII(-);FIIK(2);FIIS(-);FIIY(-)	Gammaproteobacteria (1236)	Enterobacteriaceae (543)	Klebsiella (570)	Klebsiella variicola	Enterobacterales (91347)	Pseudomonadota (1224)	Klebsiella_variicola (244366)		Bacteria (2)	-0.823097	1.49683
NZ_CP095682.1	2023-09-11	0.524563	Homo sapiens		blood	163355	Bangladesh: Dhaka	Pure culture one microbial species	circular	23.7594	90.3788	Bangladesh,Dhaka	IncFIB(pQil)_1, JN233705, |IncFII(K)_1, CP000648,	IncF RST(K5:A-:B-):FIA(-);FIB(-);FIC(-);FII(-);FIIK(5);FIIS(-);FIIY(-)	Gammaproteobacteria (1236)	Enterobacteriaceae (543)	Klebsiella (570)	Klebsiella pneumoniae	Enterobacterales (91347)	Pseudomonadota (1224)	Klebsiella_pneumoniae (573)		Bacteria (2)	-0.799718	1.83999
NZ_CP096176.1	2022-07-31	0.494927	Homo sapiens		Wound swab	112843	Bangladesh: Dhaka	Pure culture one microbial species	circular	23.7594	90.3788	Bangladesh,Dhaka	IncR_1, DQ449578, |IncFII_1, AY458016,	IncF RST(F2:A-:B-):FIA(-);FIB(-);FIC(-);FII(2);FIIK(-);FIIS(-);FIIY(-)	Gammaproteobacteria (1236)	Enterobacteriaceae (543)	Escherichia (561)	Escherichia coli	Enterobacterales (91347)	Pseudomonadota (1224)	Escherichia_coli (562)		Bacteria (2)	-7.03733	4.0578
NZ_CP096181.1	2022-07-31	0.519573	Homo sapiens		urine	91991	Bangladesh: Dhaka	Pure culture one microbial species	circular	23.7594	90.3788	Bangladesh,Dhaka	IncFII_1, AY458016,	IncF RST(F2:A-:B-):FIA(-);FIB(-);FIC(-);FII(2);FIIK(-);FIIS(-);FIIY(-)	Gammaproteobacteria (1236)	Enterobacteriaceae (543)	Escherichia (561)	Escherichia coli	Enterobacterales (91347)	Pseudomonadota (1224)	Escherichia_coli (562)		Bacteria (2)	-7.0647	4.01317
NZ_CP096178.1	2022-07-31	0.509915	Homo sapiens		Tracheal aspirates	79270	Bangladesh: Dhaka	Pure culture one microbial species	circular	23.7594	90.3788	Bangladesh,Dhaka	ColKP3_1, JN205800, |IncFII(pCoo)_1, CR942285,	IncF RST(F-:A-:B-):FIA(-);FIB(-);FIC(-);FII(~59);FIIK(-);FIIS(-);FIIY(-)	Gammaproteobacteria (1236)	Enterobacteriaceae (543)	Escherichia (561)	Escherichia coli	Enterobacterales (91347)	Pseudomonadota (1224)	Escherichia_coli (562)		Bacteria (2)	-6.26866	4.14217
NZ_CP096174.1	2022-07-31	0.531973	Homo sapiens		Wound swab	134174	Bangladesh: Dhaka	Pure culture one microbial species	circular	23.7594	90.3788	Bangladesh,Dhaka	IncFIB(pQil)_1, JN233705, |IncFII(K)_1, CP000648,	IncF RST(K2:A-:B-):FIA(-);FIB(-);FIC(-);FII(-);FIIK(2);FIIS(-);FIIY(-)	Gammaproteobacteria (1236)	Enterobacteriaceae (543)	Klebsiella (570)	Klebsiella pneumoniae	Enterobacterales (91347)	Pseudomonadota (1224)	Klebsiella_pneumoniae (573)		Bacteria (2)	-1.15664	1.95037
NZ_CP096183.1	2022-07-31	0.542676	Homo sapiens		blood	137572	Bangladesh: Dhaka	Pure culture one microbial species	circular	23.7594	90.3788	Bangladesh,Dhaka	IncFIB(pQil)_1, JN233705, |IncQ1_1, M28829,	IncF RST(F-:A-:B-):FIA(-);FIB(-);FIC(-);FII(-);FIIK(-);FIIS(-);FIIY(-)	Gammaproteobacteria (1236)	Enterobacteriaceae (543)	Klebsiella (570)	Klebsiella pneumoniae	Enterobacterales (91347)	Pseudomonadota (1224)	Klebsiella_pneumoniae (573)		Bacteria (2)	-0.899934	1.83717
NZ_CP095598.1	2022-04-21	0.525597	Homo sapiens		urine	168536	Bangladesh: Dhaka	Pure culture one microbial species	circular	23.7594	90.3788	Bangladesh,Dhaka	IncFIB(pQil)_1, JN233705, |IncFII(K)_1, CP000648,	IncF RST(K5:A-:B-):FIA(-);FIB(-);FIC(-);FII(-);FIIK(5);FIIS(-);FIIY(-)	Gammaproteobacteria (1236)	Enterobacteriaceae (543)	Klebsiella (570)	Klebsiella pneumoniae	Enterobacterales (91347)	Pseudomonadota (1224)	Klebsiella_pneumoniae (573)		Bacteria (2)	-0.82164	1.83478
NZ_CP095624.1	2022-04-21	0.529272	Homo sapiens		blood	94560	Bangladesh: Dhaka	Pure culture one microbial species	circular	23.7594	90.3788	Bangladesh,Dhaka	IncFII_1, AY458016,	IncF RST(F2:A-:B-):FIA(-);FIB(-);FIC(-);FII(2);FIIK(-);FIIS(-);FIIY(-)	Gammaproteobacteria (1236)	Enterobacteriaceae (543)	Klebsiella (570)	Klebsiella pneumoniae	Enterobacterales (91347)	Pseudomonadota (1224)	Klebsiella_pneumoniae (573)		Bacteria (2)	-6.05658	7.80961
NZ_CP095669.1	2022-04-21	0.529202	Homo sapiens		Wound swab	94788	Bangladesh: Dhaka	Pure culture one microbial species	circular	23.7594	90.3788	Bangladesh,Dhaka	IncFII_1, AY458016,	IncF RST(F2:A-:B-):FIA(-);FIB(-);FIC(-);FII(2);FIIK(-);FIIS(-);FIIY(-)	Gammaproteobacteria (1236)	Enterobacteriaceae (543)	Citrobacter (544)	Citrobacter sedlakii	Enterobacterales (91347)	Pseudomonadota (1224)	Citrobacter_sedlakii (67826)		Bacteria (2)	-6.06003	7.80732
NZ_CP095654.1	2022-04-21	0.517314	Homo sapiens		Wound swab	142834	Bangladesh: Dhaka	Pure culture one microbial species	circular	23.7594	90.3788	Bangladesh,Dhaka	IncR_1, DQ449578, |IncFII(K)_1, CP000648,	IncF RST(K5:A-:B-):FIA(-);FIB(-);FIC(-);FII(-);FIIK(5);FIIS(-);FIIY(-)	Gammaproteobacteria (1236)	Enterobacteriaceae (543)	Klebsiella (570)	Klebsiella pneumoniae	Enterobacterales (91347)	Pseudomonadota (1224)	Klebsiella_pneumoniae (573)		Bacteria (2)	-0.688262	1.86204
NZ_CP095639.1	2022-04-21	0.522316	Homo sapiens		Wound swab	120542	Bangladesh: Dhaka	Pure culture one microbial species	circular	23.7594	90.3788	Bangladesh,Dhaka	IncFIA_1, AP001918, |IncFII_1, AY458016,	IncF RST(F36:A-:B-):FIA(4,20);FIB(-);FIC(-);FII(36);FIIK(-);FIIS(-);FIIY(-)	Gammaproteobacteria (1236)	Enterobacteriaceae (543)	Escherichia (561)	Escherichia coli	Enterobacterales (91347)	Pseudomonadota (1224)	Escherichia_coli (562)		Bacteria (2)	-8.07898	5.51104
NZ_CP095630.1	2022-04-21	0.524923	Homo sapiens		urine	130701	Bangladesh: Dhaka	Pure culture one microbial species	circular	23.7594	90.3788	Bangladesh,Dhaka	IncFIA_1, AP001918, |IncFII_1, AY458016,	IncF RST(F36:A-:B-):FIA(4,20);FIB(-);FIC(-);FII(36);FIIK(-);FIIS(-);FIIY(-)	Gammaproteobacteria (1236)	Enterobacteriaceae (543)	Escherichia (561)	Escherichia coli	Enterobacterales (91347)	Pseudomonadota (1224)	Escherichia_coli (562)		Bacteria (2)	-8.11085	5.51272
NZ_CP095659.1	2022-04-21	0.508351	Homo sapiens		urine	128787	Bangladesh: Dhaka	Pure culture one microbial species	circular	23.7594	90.3788	Bangladesh,Dhaka	IncFIB(pB171)_1, AB024946, |IncFII_1, AY458016,	IncF RST(F36:A-:B-):FIA(-);FIB(32?);FIC(-);FII(36);FIIK(-);FIIS(-);FIIY(-)	Gammaproteobacteria (1236)	Enterobacteriaceae (543)	Escherichia (561)	Escherichia coli	Enterobacterales (91347)	Pseudomonadota (1224)	Escherichia_coli (562)		Bacteria (2)	-4.37744	-11.2224
NZ_CP095631.1	2022-04-21	0.467385	Homo sapiens		tracheal aspirate	345749	Bangladesh: Dhaka	Pure culture one microbial species	circular	23.7594	90.3788	Bangladesh,Dhaka	IncFIB(pNDM-Mar)_1, JN420336, |IncHI1B(pNDM-MAR)_1, JN420336,	IncF RST(F-:A-:B-):FIA(-);FIB(-);FIC(-);FII(-);FIIK(-);FIIS(-);FIIY(-)|IncHI1 MLST(-):HCM1_043(-);HCM1_064(-);HCM1_099(-);HCM1_116(-);HCM1_178ac(-);HCM1_259(-)	Gammaproteobacteria (1236)	Enterobacteriaceae (543)	Klebsiella (570)	Klebsiella pneumoniae	Enterobacterales (91347)	Pseudomonadota (1224)	Klebsiella_pneumoniae (573)		Bacteria (2)	3.34665	-8.70709
NZ_CP095644.1	2022-04-21	0.52503	Homo sapiens		urine	129922	Bangladesh: Dhaka	Pure culture one microbial species	circular	23.7594	90.3788	Bangladesh,Dhaka	IncFIA_1, AP001918, |IncFII_1, AY458016,	IncF RST(F36:A-:B-):FIA(4,20);FIB(-);FIC(-);FII(36);FIIK(-);FIIS(-);FIIY(-)	Gammaproteobacteria (1236)	Enterobacteriaceae (543)	Escherichia (561)	Escherichia coli	Enterobacterales (91347)	Pseudomonadota (1224)	Escherichia_coli (562)		Bacteria (2)	-8.10242	5.50817
NZ_CP095665.1	2022-04-21	0.501559	Homo sapiens		urine	123766	Bangladesh: Dhaka	Pure culture one microbial species	circular	23.7594	90.3788	Bangladesh,Dhaka	IncFIB(pB171)_1, AB024946, |IncFII_1, AY458016,	IncF RST(F36:A-:B-):FIA(-);FIB(32?);FIC(-);FII(36);FIIK(-);FIIS(-);FIIY(-)	Gammaproteobacteria (1236)	Enterobacteriaceae (543)	Escherichia (561)	Escherichia coli	Enterobacterales (91347)	Pseudomonadota (1224)	Escherichia_coli (562)		Bacteria (2)	-4.3782	-11.2223
NZ_CP095655.1	2022-04-21	0.529216	Homo sapiens		Wound swab	94640	Bangladesh: Dhaka	Pure culture one microbial species	circular	23.7594	90.3788	Bangladesh,Dhaka	IncFII_1, AY458016,	IncF RST(F2:A-:B-):FIA(-);FIB(-);FIC(-);FII(2);FIIK(-);FIIS(-);FIIY(-)	Gammaproteobacteria (1236)	Enterobacteriaceae (543)	Klebsiella (570)	Klebsiella pneumoniae	Enterobacterales (91347)	Pseudomonadota (1224)	Klebsiella_pneumoniae (573)		Bacteria (2)	-6.06118	7.81056
NZ_CP095635.1	2022-04-21	0.523833	Homo sapiens		urine	150905	Bangladesh: Dhaka	Pure culture one microbial species	circular	23.7594	90.3788	Bangladesh,Dhaka	IncFIB(K)_1, JN233704, |IncFII(pKP91)_1, CP000966,	IncF RST(K12:A-:B-):FIA(-);FIB(-);FIC(-);FII(-);FIIK(12);FIIS(-);FIIY(-)	Gammaproteobacteria (1236)	Enterobacteriaceae (543)	Klebsiella (570)	Klebsiella pneumoniae	Enterobacterales (91347)	Pseudomonadota (1224)	Klebsiella_pneumoniae (573)		Bacteria (2)	-0.842212	3.00506
NZ_CP095660.1	2022-04-21	0.528303	Homo sapiens		Tracheal aspirates	133308	Bangladesh: Dhaka	Pure culture one microbial species	circular	23.7594	90.3788	Bangladesh,Dhaka	IncFIA_1, AP001918, |IncFII_1, AY458016,	IncF RST(F2:A-:B-):FIA(1,6);FIB(-);FIC(-);FII(2);FIIK(-);FIIS(-);FIIY(-)	Gammaproteobacteria (1236)	Enterobacteriaceae (543)	Escherichia (561)	Escherichia coli	Enterobacterales (91347)	Pseudomonadota (1224)	Escherichia_coli (562)		Bacteria (2)	-5.55412	-8.12123
NZ_CP095650.1	2022-04-21	0.528442	Homo sapiens		urine	93997	Bangladesh: Dhaka	Pure culture one microbial species	circular	23.7594	90.3788	Bangladesh,Dhaka	IncFII_1, AY458016,	IncF RST(F2:A-:B-):FIA(-);FIB(-);FIC(-);FII(2);FIIK(-);FIIS(-);FIIY(-)	Gammaproteobacteria (1236)	Enterobacteriaceae (543)	Klebsiella (570)	Klebsiella pneumoniae	Enterobacterales (91347)	Pseudomonadota (1224)	Klebsiella_pneumoniae (573)		Bacteria (2)	-6.05858	7.80445
NZ_CP095645.1	2022-04-21	0.524575	Homo sapiens		urine	129724	Bangladesh: Dhaka	Pure culture one microbial species	circular	23.7594	90.3788	Bangladesh,Dhaka	IncFIA_1, AP001918, |IncFII_1, AY458016,	IncF RST(F36:A-:B-):FIA(4,20);FIB(-);FIC(-);FII(36);FIIK(-);FIIS(-);FIIY(-)	Gammaproteobacteria (1236)	Enterobacteriaceae (543)	Escherichia (561)	Escherichia coli	Enterobacterales (91347)	Pseudomonadota (1224)	Escherichia_coli (562)		Bacteria (2)	-8.10118	5.50904
NZ_CP095637.1	2022-04-21	0.519985	Homo sapiens		Wound swab	127798	Bangladesh: Dhaka	Pure culture one microbial species	circular	23.7594	90.3788	Bangladesh,Dhaka	IncFIB(AP001918)_1, AP001918, |IncFII_1, AY458016, |IncFIA_1, AP001918,	IncF RST(F2:A-:B-):FIA(1,6);FIB(49?);FIC(-);FII(2);FIIK(-);FIIS(-);FIIY(-)	Gammaproteobacteria (1236)	Enterobacteriaceae (543)	Escherichia (561)	Escherichia coli	Enterobacterales (91347)	Pseudomonadota (1224)	Escherichia_coli (562)		Bacteria (2)	-6.09954	7.72994
NZ_CP095652.1	2022-04-21	0.53296	Homo sapiens		urine	133085	Bangladesh: Dhaka	Pure culture one microbial species	circular	23.7594	90.3788	Bangladesh,Dhaka	IncFIB(pQil)_1, JN233705, |IncFII(K)_1, CP000648,	IncF RST(K2:A-:B-):FIA(-);FIB(-);FIC(-);FII(-);FIIK(2);FIIS(-);FIIY(-)	Gammaproteobacteria (1236)	Enterobacteriaceae (543)	Klebsiella (570)	Klebsiella pneumoniae	Enterobacterales (91347)	Pseudomonadota (1224)	Klebsiella_pneumoniae (573)		Bacteria (2)	-1.12412	1.9499
NZ_CP095664.1	2022-04-21	0.515936	Homo sapiens		urine	80574	Bangladesh: Dhaka	Pure culture one microbial species	circular	23.7594	90.3788	Bangladesh,Dhaka	IncFII_1, AY458016,	IncF RST(F2:A-:B-):FIA(-);FIB(-);FIC(-);FII(2);FIIK(-);FIIS(-);FIIY(-)	Gammaproteobacteria (1236)	Enterobacteriaceae (543)	Escherichia (561)	Escherichia coli	Enterobacterales (91347)	Pseudomonadota (1224)	Escherichia_coli (562)		Bacteria (2)	-7.08143	4.03692
NZ_CP095643.1	2022-04-21	0.524844	Homo sapiens		urine	129993	Bangladesh: Dhaka	Pure culture one microbial species	circular	23.7594	90.3788	Bangladesh,Dhaka	IncFIA_1, AP001918, |IncFII_1, AY458016,	IncF RST(F36:A-:B-):FIA(4,20);FIB(-);FIC(-);FII(36);FIIK(-);FIIS(-);FIIY(-)	Gammaproteobacteria (1236)	Enterobacteriaceae (543)	Escherichia (561)	Escherichia coli	Enterobacterales (91347)	Pseudomonadota (1224)	Escherichia_coli (562)		Bacteria (2)	-8.1034	5.50685
NZ_CP095673.1	2022-04-21	0.530772	Homo sapiens		urine	158245	Bangladesh: Dhaka	Pure culture one microbial species	circular	23.7594	90.3788	Bangladesh,Dhaka	IncFIB(pB171)_1, AB024946, |IncFII(Yp)_1, CP000670,	IncF RST(Y4:A-:B-):FIA(-);FIB(70?);FIC(-);FII(-);FIIK(-);FIIS(-);FIIY(4)	Gammaproteobacteria (1236)	Enterobacteriaceae (543)	Enterobacter (547)	Enterobacter hormaechei	Enterobacterales (91347)	Pseudomonadota (1224)	Enterobacter_hormaechei (158836)		Bacteria (2)	1.15704	0.949983
NZ_CP095647.1	2022-04-21	0.517549	Homo sapiens		Wound swab	143314	Bangladesh: Dhaka	Pure culture one microbial species	circular	23.7594	90.3788	Bangladesh,Dhaka	IncFII(K)_1, CP000648, |IncR_1, DQ449578,	IncF RST(K5:A-:B-):FIA(-);FIB(-);FIC(-);FII(-);FIIK(5);FIIS(-);FIIY(-)	Gammaproteobacteria (1236)	Enterobacteriaceae (543)	Klebsiella (570)	Klebsiella pneumoniae	Enterobacterales (91347)	Pseudomonadota (1224)	Klebsiella_pneumoniae (573)		Bacteria (2)	-0.715744	1.81123
NZ_CP095638.1	2022-04-21	0.515458	Homo sapiens		blood	155093	Bangladesh: Dhaka	Pure culture one microbial species	circular	23.7594	90.3788	Bangladesh,Dhaka	IncFIB(AP001918)_1, AP001918, |IncFII_1, AY458016, |IncFIA_1, AP001918,	IncF RST(F36:A-:B-):FIA(1,6);FIB(37?);FIC(-);FII(36);FIIK(-);FIIS(-);FIIY(-)	Gammaproteobacteria (1236)	Enterobacteriaceae (543)	Escherichia (561)	Escherichia coli	Enterobacterales (91347)	Pseudomonadota (1224)	Escherichia_coli (562)		Bacteria (2)	-8.09328	5.5164
NZ_CP095646.1	2022-04-21	0.501422	Homo sapiens		urine	215581	Bangladesh: Dhaka	Pure culture one microbial species	circular	23.7594	90.3788	Bangladesh,Dhaka	IncFIB(K)_1, JN233704, |IncFII(K)_1, CP000648,	IncF RST(K1:A-:B-):FIA(-);FIB(-);FIC(-);FII(-);FIIK(1);FIIS(-);FIIY(-)	Gammaproteobacteria (1236)	Enterobacteriaceae (543)	Klebsiella (570)	Klebsiella pneumoniae	Enterobacterales (91347)	Pseudomonadota (1224)	Klebsiella_pneumoniae (573)		Bacteria (2)	-0.448426	2.88183
NZ_CP095667.1	2022-04-21	0.458238	Homo sapiens		blood	301817	Bangladesh: Dhaka	Pure culture one microbial species	circular	23.7594	90.3788	Bangladesh,Dhaka	IncFIB(pNDM-Mar)_1, JN420336, |IncHI1B(pNDM-MAR)_1, JN420336,	IncF RST(F-:A-:B-):FIA(-);FIB(-);FIC(-);FII(-);FIIK(-);FIIS(-);FIIY(-)|IncHI1 MLST(-):HCM1_043(-);HCM1_064(-);HCM1_099(-);HCM1_116(-);HCM1_178ac(-);HCM1_259(-)	Gammaproteobacteria (1236)	Enterobacteriaceae (543)	Klebsiella (570)	Klebsiella quasipneumoniae	Enterobacterales (91347)	Pseudomonadota (1224)	Klebsiella_quasipneumoniae (1463165)		Bacteria (2)	3.36595	-8.69832
NZ_CP095641.1	2022-04-21	0.533499	Homo sapiens		Wound swab	190750	Bangladesh: Dhaka	Pure culture one microbial species	circular	23.7594	90.3788	Bangladesh,Dhaka	IncFIB(pQil)_1, JN233705, |IncFII_1, AY458016,	IncF RST(F2:A-:B-):FIA(-);FIB(-);FIC(-);FII(2);FIIK(-);FIIS(-);FIIY(-)	Gammaproteobacteria (1236)	Enterobacteriaceae (543)	Klebsiella (570)	Klebsiella pneumoniae	Enterobacterales (91347)	Pseudomonadota (1224)	Klebsiella_pneumoniae (573)		Bacteria (2)	-6.05147	7.8015
NZ_CP095656.1	2022-04-21	0.514589	Homo sapiens		urine	82526	Bangladesh: Dhaka	Pure culture one microbial species	circular	23.7594	90.3788	Bangladesh,Dhaka	IncFII(29)_1, CP003035,	IncF RST(F44:A-:B-):FIA(-);FIB(-);FIC(5?);FII(44);FIIK(-);FIIS(-);FIIY(-)	Gammaproteobacteria (1236)	Enterobacteriaceae (543)	Escherichia (561)	Escherichia coli	Enterobacterales (91347)	Pseudomonadota (1224)	Escherichia_coli (562)		Bacteria (2)	-7.05519	4.05729
NZ_CP095633.1	2022-04-21	0.467399	Homo sapiens		tracheal aspirate	345756	Bangladesh: Dhaka	Pure culture one microbial species	circular	23.7594	90.3788	Bangladesh,Dhaka	IncFIB(pNDM-Mar)_1, JN420336, |IncHI1B(pNDM-MAR)_1, JN420336,	IncF RST(F-:A-:B-):FIA(-);FIB(-);FIC(-);FII(-);FIIK(-);FIIS(-);FIIY(-)|IncHI1 MLST(-):HCM1_043(-);HCM1_064(-);HCM1_099(-);HCM1_116(-);HCM1_178ac(-);HCM1_259(-)	Gammaproteobacteria (1236)	Enterobacteriaceae (543)	Klebsiella (570)	Klebsiella pneumoniae	Enterobacterales (91347)	Pseudomonadota (1224)	Klebsiella_pneumoniae (573)		Bacteria (2)	3.34832	-8.70381
NZ_CP095661.1	2022-04-21	0.523659	Homo sapiens		Wound swab	206012	Bangladesh: Dhaka	Pure culture one microbial species	circular	23.7594	90.3788	Bangladesh,Dhaka	IncFIB(K)_1, JN233704, |IncFII(K)_1, CP000648,	IncF RST(K5:A-:B-):FIA(-);FIB(-);FIC(-);FII(-);FIIK(5);FIIS(-);FIIY(-)	Gammaproteobacteria (1236)	Enterobacteriaceae (543)	Klebsiella (570)	Klebsiella pneumoniae	Enterobacterales (91347)	Pseudomonadota (1224)	Klebsiella_pneumoniae (573)		Bacteria (2)	-1.25947	3.05062
NZ_CP095651.1	2022-04-21	0.540542	Homo sapiens		urine	79189	Bangladesh: Dhaka	Pure culture one microbial species	circular	23.7594	90.3788	Bangladesh,Dhaka	IncFIA_1, AP001918, |IncFII(pRSB107)_1, AJ851089,	IncF RST(F1:A-:B-):FIA(1,6);FIB(-);FIC(3?);FII(1);FIIK(-);FIIS(-);FIIY(-)	Gammaproteobacteria (1236)	Enterobacteriaceae (543)	Escherichia (561)	Escherichia coli	Enterobacterales (91347)	Pseudomonadota (1224)	Escherichia_coli (562)		Bacteria (2)	-6.79577	5.65536
NZ_CP095636.1	2022-04-21	0.524582	Homo sapiens		Wound swab	163353	Bangladesh: Dhaka	Pure culture one microbial species	circular	23.7594	90.3788	Bangladesh,Dhaka	IncFIB(pQil)_1, JN233705, |IncFII(K)_1, CP000648,	IncF RST(K5:A-:B-):FIA(-);FIB(-);FIC(-);FII(-);FIIK(5);FIIS(-);FIIY(-)	Gammaproteobacteria (1236)	Enterobacteriaceae (543)	Klebsiella (570)	Klebsiella pneumoniae	Enterobacterales (91347)	Pseudomonadota (1224)	Klebsiella_pneumoniae (573)		Bacteria (2)	-0.788962	1.85619
NZ_CP095628.1	2022-04-21	0.527363	Homo sapiens		Wound swab	97064	Bangladesh: Dhaka	Pure culture one microbial species	circular	23.7594	90.3788	Bangladesh,Dhaka	IncFII_1, AY458016,	IncF RST(F2:A-:B-):FIA(-);FIB(-);FIC(-);FII(2);FIIK(-);FIIS(-);FIIY(-)	Gammaproteobacteria (1236)	Enterobacteriaceae (543)	Escherichia (561)	Escherichia coli	Enterobacterales (91347)	Pseudomonadota (1224)	Escherichia_coli (562)		Bacteria (2)	-6.05862	7.80667
NZ_CP095670.1	2022-04-21	0.52927	Homo sapiens		Wound swab	94653	Bangladesh: Dhaka	Pure culture one microbial species	circular	23.7594	90.3788	Bangladesh,Dhaka	IncFII_1, AY458016,	IncF RST(F2:A-:B-):FIA(-);FIB(-);FIC(-);FII(2);FIIK(-);FIIS(-);FIIY(-)	Gammaproteobacteria (1236)	Enterobacteriaceae (543)	Citrobacter (544)	Citrobacter sedlakii	Enterobacterales (91347)	Pseudomonadota (1224)	Citrobacter_sedlakii (67826)		Bacteria (2)	-6.05822	7.80824
NZ_CP095626.1	2022-04-21	0.529215	Homo sapiens		Wound swab	94625	Bangladesh: Dhaka	Pure culture one microbial species	circular	23.7594	90.3788	Bangladesh,Dhaka	IncFII_1, AY458016,	IncF RST(F2:A-:B-):FIA(-);FIB(-);FIC(-);FII(2);FIIK(-);FIIS(-);FIIY(-)	Gammaproteobacteria (1236)	Enterobacteriaceae (543)	Klebsiella (570)	Klebsiella pneumoniae	Enterobacterales (91347)	Pseudomonadota (1224)	Klebsiella_pneumoniae (573)		Bacteria (2)	-6.07019	7.81057
NZ_CP095621.1	2022-04-21	0.529112	Homo sapiens		Wound swab	94651	Bangladesh: Dhaka	Pure culture one microbial species	circular	23.7594	90.3788	Bangladesh,Dhaka	IncFII_1, AY458016,	IncF RST(F2:A-:B-):FIA(-);FIB(-);FIC(-);FII(2);FIIK(-);FIIS(-);FIIY(-)	Gammaproteobacteria (1236)	Enterobacteriaceae (543)	Escherichia (561)	Escherichia coli	Enterobacterales (91347)	Pseudomonadota (1224)	Escherichia_coli (562)		Bacteria (2)	-6.05983	7.80491
NZ_CP095632.1	2022-04-21	0.529157	Homo sapiens		Wound swab	94609	Bangladesh: Dhaka	Pure culture one microbial species	circular	23.7594	90.3788	Bangladesh,Dhaka	IncFII_1, AY458016,	IncF RST(F2:A-:B-):FIA(-);FIB(-);FIC(-);FII(2);FIIK(-);FIIS(-);FIIY(-)	Gammaproteobacteria (1236)	Enterobacteriaceae (543)	Klebsiella (570)	Klebsiella pneumoniae	Enterobacterales (91347)	Pseudomonadota (1224)	Klebsiella_pneumoniae (573)		Bacteria (2)	-6.06022	7.80863
NZ_CP095616.1	2022-04-21	0.514712	Homo sapiens		urine	81772	Bangladesh: Dhaka	Pure culture one microbial species	circular	23.7594	90.3788	Bangladesh,Dhaka	IncFII_1, AY458016,	IncF RST(F2:A-:B-):FIA(-);FIB(-);FIC(-);FII(2);FIIK(-);FIIS(-);FIIY(-)	Gammaproteobacteria (1236)	Enterobacteriaceae (543)	Escherichia (561)	Escherichia coli	Enterobacterales (91347)	Pseudomonadota (1224)	Escherichia_coli (562)		Bacteria (2)	-7.10131	4.07623
NZ_CP095606.1	2022-04-21	0.529266	Homo sapiens		Wound swab	94599	Bangladesh: Dhaka	Pure culture one microbial species	circular	23.7594	90.3788	Bangladesh,Dhaka	IncFII_1, AY458016,	IncF RST(F2:A-:B-):FIA(-);FIB(-);FIC(-);FII(2);FIIK(-);FIIS(-);FIIY(-)	Gammaproteobacteria (1236)	Enterobacteriaceae (543)	Klebsiella (570)	Klebsiella pneumoniae	Enterobacterales (91347)	Pseudomonadota (1224)	Klebsiella_pneumoniae (573)		Bacteria (2)	-6.05965	7.80654
NZ_CP095576.1	2022-04-21	0.52924	Homo sapiens		blood	94630	Bangladesh: Dhaka	Pure culture one microbial species	circular	23.7594	90.3788	Bangladesh,Dhaka	IncFII_1, AY458016,	IncF RST(F2:A-:B-):FIA(-);FIB(-);FIC(-);FII(2);FIIK(-);FIIS(-);FIIY(-)	Gammaproteobacteria (1236)	Enterobacteriaceae (543)	Klebsiella (570)	Klebsiella pneumoniae	Enterobacterales (91347)	Pseudomonadota (1224)	Klebsiella_pneumoniae (573)		Bacteria (2)	-6.05768	7.80748
NZ_CP095666.1	2022-04-21	0.525886	Homo sapiens		Wound swab	99379	Bangladesh: Dhaka	Pure culture one microbial species	circular	23.7594	90.3788	Bangladesh,Dhaka	IncFII_1, AY458016,	IncF RST(F2:A-:B-):FIA(-);FIB(-);FIC(-);FII(2);FIIK(-);FIIS(-);FIIY(-)	Gammaproteobacteria (1236)	Enterobacteriaceae (543)	Klebsiella (570)	Klebsiella pneumoniae	Enterobacterales (91347)	Pseudomonadota (1224)	Klebsiella_pneumoniae (573)		Bacteria (2)	-6.05861	7.80635
NZ_CP095622.1	2022-04-21	0.52914	Homo sapiens		Wound swab	94663	Bangladesh: Dhaka	Pure culture one microbial species	circular	23.7594	90.3788	Bangladesh,Dhaka	IncFII_1, AY458016,	IncF RST(F2:A-:B-):FIA(-);FIB(-);FIC(-);FII(2);FIIK(-);FIIS(-);FIIY(-)	Gammaproteobacteria (1236)	Enterobacteriaceae (543)	Klebsiella (570)	Klebsiella pneumoniae	Enterobacterales (91347)	Pseudomonadota (1224)	Klebsiella_pneumoniae (573)		Bacteria (2)	-6.05964	7.80747
NZ_CP095601.1	2022-04-21	0.529221	Homo sapiens		Wound swab	94588	Bangladesh: Dhaka	Pure culture one microbial species	circular	23.7594	90.3788	Bangladesh,Dhaka	IncFII_1, AY458016,	IncF RST(F2:A-:B-):FIA(-);FIB(-);FIC(-);FII(2);FIIK(-);FIIS(-);FIIY(-)	Gammaproteobacteria (1236)	Enterobacteriaceae (543)	Klebsiella (570)	Klebsiella pneumoniae	Enterobacterales (91347)	Pseudomonadota (1224)	Klebsiella_pneumoniae (573)		Bacteria (2)	-6.05886	7.80725
NZ_CP095571.1	2022-04-21	0.53292	Homo sapiens		tracheal aspirate	133339	Bangladesh: Dhaka	Pure culture one microbial species	circular	23.7594	90.3788	Bangladesh,Dhaka	IncFIB(pQil)_1, JN233705, |IncFII(K)_1, CP000648,	IncF RST(K2:A-:B-):FIA(-);FIB(-);FIC(-);FII(-);FIIK(2);FIIS(-);FIIY(-)	Gammaproteobacteria (1236)	Enterobacteriaceae (543)	Klebsiella (570)	Klebsiella pneumoniae	Enterobacterales (91347)	Pseudomonadota (1224)	Klebsiella_pneumoniae (573)		Bacteria (2)	-1.14439	1.95206
NZ_CP095611.1	2022-04-21	0.529233	Homo sapiens		Wound swab	94637	Bangladesh: Dhaka	Pure culture one microbial species	circular	23.7594	90.3788	Bangladesh,Dhaka	IncFII_1, AY458016,	IncF RST(F2:A-:B-):FIA(-);FIB(-);FIC(-);FII(2);FIIK(-);FIIS(-);FIIY(-)	Gammaproteobacteria (1236)	Enterobacteriaceae (543)	Klebsiella (570)	Klebsiella pneumoniae	Enterobacterales (91347)	Pseudomonadota (1224)	Klebsiella_pneumoniae (573)		Bacteria (2)	-6.06018	7.80173
NZ_CP095612.1	2022-04-21	0.536343	Homo sapiens		urine	141335	Bangladesh: Dhaka	Pure culture one microbial species	circular	23.7594	90.3788	Bangladesh,Dhaka	IncFIA(pBK30683)_1, KF954760, |IncFII(pKP91)_1, CP000966,	IncF RST(K12:A26:B-):FIA(26);FIB(-);FIC(-);FII(-);FIIK(12);FIIS(-);FIIY(-)	Gammaproteobacteria (1236)	Enterobacteriaceae (543)	Klebsiella (570)	Klebsiella pneumoniae	Enterobacterales (91347)	Pseudomonadota (1224)	Klebsiella_pneumoniae (573)		Bacteria (2)	-0.455029	1.89672
NZ_CP095618.1	2022-04-21	0.529779	Homo sapiens		Wound swab	94194	Bangladesh: Dhaka	Pure culture one microbial species	circular	23.7594	90.3788	Bangladesh,Dhaka	IncFII_1, AY458016,	IncF RST(F2:A-:B-):FIA(-);FIB(-);FIC(-);FII(2);FIIK(-);FIIS(-);FIIY(-)	Gammaproteobacteria (1236)	Enterobacteriaceae (543)	Klebsiella (570)	Klebsiella pneumoniae	Enterobacterales (91347)	Pseudomonadota (1224)	Klebsiella_pneumoniae (573)		Bacteria (2)	-6.05999	7.80359
NZ_CP095608.1	2022-04-21	0.527039	Homo sapiens		tracheal aspirate	97452	Bangladesh: Dhaka	Pure culture one microbial species	circular	23.7594	90.3788	Bangladesh,Dhaka	IncFII_1, AY458016,	IncF RST(F2:A-:B-):FIA(-);FIB(-);FIC(-);FII(2);FIIK(-);FIIS(-);FIIY(-)	Gammaproteobacteria (1236)	Enterobacteriaceae (543)	Klebsiella (570)	Klebsiella pneumoniae	Enterobacterales (91347)	Pseudomonadota (1224)	Klebsiella_pneumoniae (573)		Bacteria (2)	-6.05761	7.8057
NZ_CP095663.1	2022-04-21	0.529165	Homo sapiens		Wound swab	94651	Bangladesh: Dhaka	Pure culture one microbial species	circular	23.7594	90.3788	Bangladesh,Dhaka	IncFII_1, AY458016,	IncF RST(F2:A-:B-):FIA(-);FIB(-);FIC(-);FII(2);FIIK(-);FIIS(-);FIIY(-)	Gammaproteobacteria (1236)	Enterobacteriaceae (543)	Klebsiella (570)	Klebsiella pneumoniae	Enterobacterales (91347)	Pseudomonadota (1224)	Klebsiella_pneumoniae (573)		Bacteria (2)	-6.05104	7.80978
NZ_CP095607.1	2022-04-21	0.5189	Homo sapiens		Wound swab	107568	Bangladesh: Dhaka	Pure culture one microbial species	circular	23.7594	90.3788	Bangladesh,Dhaka	IncFIB(AP001918)_1, AP001918, |IncFII(pAMA1167-NDM-5)_1, CP024805, |IncFIA_1, AP001918,	IncF RST(F48:A-:B-):FIA(1,6);FIB(49?);FIC(-);FII(48);FIIK(-);FIIS(-);FIIY(-)	Gammaproteobacteria (1236)	Enterobacteriaceae (543)	Escherichia (561)	Escherichia coli	Enterobacterales (91347)	Pseudomonadota (1224)	Escherichia_coli (562)		Bacteria (2)	-7.10966	5.77304
NZ_CP095613.1	2022-04-21	0.533502	Homo sapiens		Wound swab	190751	Bangladesh: Dhaka	Pure culture one microbial species	circular	23.7594	90.3788	Bangladesh,Dhaka	IncFIB(pQil)_1, JN233705, |IncFII_1, AY458016,	IncF RST(F2:A-:B-):FIA(-);FIB(-);FIC(-);FII(2);FIIK(-);FIIS(-);FIIY(-)	Gammaproteobacteria (1236)	Enterobacteriaceae (543)	Klebsiella (570)	Klebsiella pneumoniae	Enterobacterales (91347)	Pseudomonadota (1224)	Klebsiella_pneumoniae (573)		Bacteria (2)	-6.05163	7.8026
NZ_CP095583.1	2022-04-21	0.523651	Homo sapiens		blood	161936	Bangladesh: Dhaka	Pure culture one microbial species	circular	23.7594	90.3788	Bangladesh,Dhaka	IncFIB(AP001918)_1, AP001918, |IncFII_1, AY458016, |IncFIC(FII)_1, AP001918, |IncFIA_1, AP001918,	IncF RST(F-:A-:B-):FIA(4,20);FIB(58?);FIC(3?);FII(31,36);FIIK(-);FIIS(-);FIIY(-)	Gammaproteobacteria (1236)	Enterobacteriaceae (543)	Escherichia (561)	Escherichia coli	Enterobacterales (91347)	Pseudomonadota (1224)	Escherichia_coli (562)		Bacteria (2)	-7.89832	4.5934
NZ_CP095594.1	2022-04-21	0.525835	Homo sapiens		urine	80860	Bangladesh: Dhaka	Pure culture one microbial species	circular	23.7594	90.3788	Bangladesh,Dhaka	IncFII_1, AY458016,	IncF RST(F2:A-:B-):FIA(-);FIB(-);FIC(-);FII(2);FIIK(-);FIIS(-);FIIY(-)	Gammaproteobacteria (1236)	Enterobacteriaceae (543)	Escherichia (561)	Escherichia coli	Enterobacterales (91347)	Pseudomonadota (1224)	Escherichia_coli (562)		Bacteria (2)	-6.06598	7.80846
NZ_CP095648.1	2022-04-21	0.528688	Homo sapiens		Wound swab	94239	Bangladesh: Dhaka	Pure culture one microbial species	circular	23.7594	90.3788	Bangladesh,Dhaka	IncFII_1, AY458016,	IncF RST(F2:A-:B-):FIA(-);FIB(-);FIC(-);FII(2);FIIK(-);FIIS(-);FIIY(-)	Gammaproteobacteria (1236)	Enterobacteriaceae (543)	Klebsiella (570)	Klebsiella pneumoniae	Enterobacterales (91347)	Pseudomonadota (1224)	Klebsiella_pneumoniae (573)		Bacteria (2)	-6.0596	7.80553
NZ_CP095584.1	2022-04-21	0.531566	Homo sapiens		blood	203713	Bangladesh: Dhaka	Pure culture one microbial species	circular	23.7594	90.3788	Bangladesh,Dhaka	IncFIB(pQil)_1, JN233705, |IncFII_1, AY458016,	IncF RST(F2:A-:B-):FIA(-);FIB(-);FIC(-);FII(2);FIIK(-);FIIS(-);FIIY(-)	Gammaproteobacteria (1236)	Enterobacteriaceae (543)	Klebsiella (570)	Klebsiella pneumoniae	Enterobacterales (91347)	Pseudomonadota (1224)	Klebsiella_pneumoniae (573)		Bacteria (2)	-6.04161	7.78907
NZ_CP095634.1	2022-04-21	0.53169	Homo sapiens		Wound swab	92631	Bangladesh: Dhaka	Pure culture one microbial species	circular	23.7594	90.3788	Bangladesh,Dhaka	IncFII_1, AY458016,	IncF RST(F2:A-:B-):FIA(-);FIB(-);FIC(-);FII(2);FIIK(-);FIIS(-);FIIY(-)	Gammaproteobacteria (1236)	Enterobacteriaceae (543)	Klebsiella (570)	Klebsiella pneumoniae	Enterobacterales (91347)	Pseudomonadota (1224)	Klebsiella_pneumoniae (573)		Bacteria (2)	-6.06214	7.80764
NZ_CP095595.1	2022-04-21	0.526842	Homo sapiens		Wound swab	95207	Bangladesh: Dhaka	Pure culture one microbial species	circular	23.7594	90.3788	Bangladesh,Dhaka	IncFII_1, AY458016,	IncF RST(F2:A-:B-):FIA(-);FIB(-);FIC(-);FII(2);FIIK(-);FIIS(-);FIIY(-)	Gammaproteobacteria (1236)	Enterobacteriaceae (543)	Escherichia (561)	Escherichia coli	Enterobacterales (91347)	Pseudomonadota (1224)	Escherichia_coli (562)		Bacteria (2)	-6.06071	7.80275
NZ_CP095580.1	2022-04-21	0.5197	Homo sapiens		blood	238120	Bangladesh: Dhaka	Pure culture one microbial species	circular	23.7594	90.3788	Bangladesh,Dhaka	IncFII_1, AY458016, |IncR_1, DQ449578, |IncFII(K)_1, CP000648,	IncF RST(--:A-:B-):FIA(-);FIB(-);FIC(-);FII(2);FIIK(5);FIIS(-);FIIY(-)	Gammaproteobacteria (1236)	Enterobacteriaceae (543)	Klebsiella (570)	Klebsiella pneumoniae	Enterobacterales (91347)	Pseudomonadota (1224)	Klebsiella_pneumoniae (573)		Bacteria (2)	-0.777119	1.89569
NZ_CP095574.1	2022-04-21	0.528068	Homo sapiens		blood	92579	Bangladesh: Dhaka	Pure culture one microbial species	circular	23.7594	90.3788	Bangladesh,Dhaka	IncFII_1, AY458016,	IncF RST(F2:A-:B-):FIA(-);FIB(-);FIC(-);FII(2);FIIK(-);FIIS(-);FIIY(-)	Gammaproteobacteria (1236)	Enterobacteriaceae (543)	Klebsiella (570)	Klebsiella pneumoniae	Enterobacterales (91347)	Pseudomonadota (1224)	Klebsiella_pneumoniae (573)		Bacteria (2)	-6.05814	7.80474
NZ_CP095615.1	2022-04-21	0.529785	Homo sapiens		urine	87713	Bangladesh: Dhaka	Pure culture one microbial species	circular	23.7594	90.3788	Bangladesh,Dhaka	IncFII_1, AY458016,	IncF RST(F2:A-:B-):FIA(-);FIB(-);FIC(-);FII(2);FIIK(-);FIIS(-);FIIY(-)	Gammaproteobacteria (1236)	Enterobacteriaceae (543)	Escherichia (561)	Escherichia coli	Enterobacterales (91347)	Pseudomonadota (1224)	Escherichia_coli (562)		Bacteria (2)	-6.0629	7.80545
NZ_CP095570.1	2022-04-21	0.516456	Homo sapiens		Wound swab	304659	Bangladesh: Dhaka	Pure culture one microbial species	circular	23.7594	90.3788	Bangladesh,Dhaka	IncC_1, JN157804, |IncFII(K)_1, CP000648, |IncFIB(K)_1, JN233704,	IncF RST(K19:A-:B-):FIA(-);FIB(-);FIC(-);FII(-);FIIK(19);FIIS(-);FIIY(-)	Gammaproteobacteria (1236)	Enterobacteriaceae (543)	Klebsiella (570)	Klebsiella pneumoniae	Enterobacterales (91347)	Pseudomonadota (1224)	Klebsiella_pneumoniae (573)		Bacteria (2)	0.907101	4.22503
NZ_CP095610.1	2022-04-21	0.529109	Homo sapiens		Wound swab	95487	Bangladesh: Dhaka	Pure culture one microbial species	circular	23.7594	90.3788	Bangladesh,Dhaka	IncFII_1, AY458016,	IncF RST(F2:A-:B-):FIA(-);FIB(-);FIC(-);FII(2);FIIK(-);FIIS(-);FIIY(-)	Gammaproteobacteria (1236)	Enterobacteriaceae (543)	Klebsiella (570)	Klebsiella pneumoniae	Enterobacterales (91347)	Pseudomonadota (1224)	Klebsiella_pneumoniae (573)		Bacteria (2)	-6.09976	7.79808
NZ_CP095585.1	2022-04-21	0.543025	Homo sapiens		blood	135933	Bangladesh: Dhaka	Pure culture one microbial species	circular	23.7594	90.3788	Bangladesh,Dhaka	IncFIB(pQil)_1, JN233705, |IncQ1_1, M28829,	IncF RST(F-:A-:B-):FIA(-);FIB(-);FIC(-);FII(-);FIIK(-);FIIS(-);FIIY(-)	Gammaproteobacteria (1236)	Enterobacteriaceae (543)	Klebsiella (570)	Klebsiella pneumoniae	Enterobacterales (91347)	Pseudomonadota (1224)	Klebsiella_pneumoniae (573)		Bacteria (2)	-0.892766	1.83463
NZ_CP095625.1	2022-04-21	0.519358	Homo sapiens		urine	71702	Bangladesh: Dhaka	Pure culture one microbial species	circular	23.7594	90.3788	Bangladesh,Dhaka	IncFII_1, AY458016,	IncF RST(F2:A-:B-):FIA(-);FIB(-);FIC(-);FII(2);FIIK(-);FIIS(-);FIIY(-)	Gammaproteobacteria (1236)	Enterobacteriaceae (543)	Escherichia (561)	Escherichia coli	Enterobacterales (91347)	Pseudomonadota (1224)	Escherichia_coli (562)		Bacteria (2)	-7.08929	4.051
NZ_CP095600.1	2022-04-21	0.516292	Homo sapiens		Wound swab	143287	Bangladesh: Dhaka	Pure culture one microbial species	circular	23.7594	90.3788	Bangladesh,Dhaka	IncR_1, DQ449578, |IncFII(K)_1, CP000648,	IncF RST(K5:A-:B-):FIA(-);FIB(-);FIC(-);FII(-);FIIK(5);FIIS(-);FIIY(-)	Gammaproteobacteria (1236)	Enterobacteriaceae (543)	Klebsiella (570)	Klebsiella pneumoniae	Enterobacterales (91347)	Pseudomonadota (1224)	Klebsiella_pneumoniae (573)		Bacteria (2)	-0.689337	1.80906
NZ_CP095579.1	2022-04-21	0.519817	Homo sapiens		blood	92040	Bangladesh: Dhaka	Pure culture one microbial species	circular	23.7594	90.3788	Bangladesh,Dhaka	IncFII_1, AY458016,	IncF RST(F2:A-:B-):FIA(-);FIB(-);FIC(-);FII(2);FIIK(-);FIIS(-);FIIY(-)	Gammaproteobacteria (1236)	Enterobacteriaceae (543)	Escherichia (561)	Escherichia coli	Enterobacterales (91347)	Pseudomonadota (1224)	Escherichia_coli (562)		Bacteria (2)	-7.06769	4.02435
NZ_CP095602.1	2022-04-21	0.520108	Homo sapiens		Wound swab	152803	Bangladesh: Dhaka	Pure culture one microbial species	circular	23.7594	90.3788	Bangladesh,Dhaka	IncR_1, DQ449578, |IncFII(pKP91)_1, CP000966,	IncF RST(K12:A-:B-):FIA(-);FIB(-);FIC(-);FII(-);FIIK(12);FIIS(-);FIIY(-)	Gammaproteobacteria (1236)	Enterobacteriaceae (543)	Klebsiella (570)	Klebsiella pneumoniae	Enterobacterales (91347)	Pseudomonadota (1224)	Klebsiella_pneumoniae (573)		Bacteria (2)	-0.556685	1.80193
NZ_CP095577.1	2022-04-21	0.467376	Homo sapiens		blood	345692	Bangladesh: Dhaka	Pure culture one microbial species	circular	23.7594	90.3788	Bangladesh,Dhaka	IncFIB(pNDM-Mar)_1, JN420336, |IncHI1B(pNDM-MAR)_1, JN420336,	IncF RST(F-:A-:B-):FIA(-);FIB(-);FIC(-);FII(-);FIIK(-);FIIS(-);FIIY(-)|IncHI1 MLST(-):HCM1_043(-);HCM1_064(-);HCM1_099(-);HCM1_116(-);HCM1_178ac(-);HCM1_259(-)	Gammaproteobacteria (1236)	Enterobacteriaceae (543)	Klebsiella (570)	Klebsiella pneumoniae	Enterobacterales (91347)	Pseudomonadota (1224)	Klebsiella_pneumoniae (573)		Bacteria (2)	3.34713	-8.70749
NZ_CP095619.1	2022-04-21	0.529339	Homo sapiens		Wound swab	94567	Bangladesh: Dhaka	Pure culture one microbial species	circular	23.7594	90.3788	Bangladesh,Dhaka	IncFII_1, AY458016,	IncF RST(F2:A-:B-):FIA(-);FIB(-);FIC(-);FII(2);FIIK(-);FIIS(-);FIIY(-)	Gammaproteobacteria (1236)	Enterobacteriaceae (543)	Klebsiella (570)	Klebsiella pneumoniae	Enterobacterales (91347)	Pseudomonadota (1224)	Klebsiella_pneumoniae (573)		Bacteria (2)	-6.0583	7.80536
NZ_CP095604.1	2022-04-21	0.534737	Homo sapiens		tracheal aspirate	141563	Bangladesh: Dhaka	Pure culture one microbial species	circular	23.7594	90.3788	Bangladesh,Dhaka	IncFIA(pBK30683)_1, KF954760, |IncFII(pKP91)_1, CP000966,	IncF RST(K12:A26:B-):FIA(26);FIB(-);FIC(-);FII(-);FIIK(12);FIIS(-);FIIY(-)	Gammaproteobacteria (1236)	Enterobacteriaceae (543)	Klebsiella (570)	Klebsiella pneumoniae	Enterobacterales (91347)	Pseudomonadota (1224)	Klebsiella_pneumoniae (573)		Bacteria (2)	-0.4939	1.88603
NZ_CP095588.1	2022-04-21	0.509566	Homo sapiens		blood	275980	Bangladesh: Dhaka	Pure culture one microbial species	circular	23.7594	90.3788	Bangladesh,Dhaka	IncC_1, JN157804, |IncFII_1, AY458016,	IncF RST(F2:A-:B-):FIA(-);FIB(-);FIC(-);FII(2);FIIK(-);FIIS(-);FIIY(-)	Gammaproteobacteria (1236)	Enterobacteriaceae (543)	Klebsiella (570)	Klebsiella pneumoniae	Enterobacterales (91347)	Pseudomonadota (1224)	Klebsiella_pneumoniae (573)		Bacteria (2)	-7.27128	-0.128438
NZ_CP046943.1	2020-01-02	0.526054	Homo sapiens			39437	Bangladesh: Dhaka	Pure culture one microbial species	linear	23.7594	90.3788	Bangladesh,Dhaka	IncFII(K)_1, CP000648,	IncF RST(K7:A-:B-):FIA(-);FIB(-);FIC(-);FII(-);FIIK(7);FIIS(-);FIIY(-)	Gammaproteobacteria (1236)	Enterobacteriaceae (543)	Klebsiella (570)	Klebsiella pneumoniae	Enterobacterales (91347)	Pseudomonadota (1224)	Klebsiella_pneumoniae (573)		Bacteria (2)	-0.586409	1.46271
NZ_CP046942.1	2020-01-02	0.506098	Homo sapiens			102826	Bangladesh: Dhaka	Pure culture one microbial species	linear	23.7594	90.3788	Bangladesh,Dhaka	IncFIB(pQil)_1, JN233705,	IncF RST(F-:A-:B-):FIA(-);FIB(-);FIC(-);FII(-);FIIK(-);FIIS(-);FIIY(-)	Gammaproteobacteria (1236)	Enterobacteriaceae (543)	Klebsiella (570)	Klebsiella pneumoniae	Enterobacterales (91347)	Pseudomonadota (1224)	Klebsiella_pneumoniae (573)		Bacteria (2)	-0.91843	1.12318
NZ_CP046941.1	2020-01-02	0.492605	Homo sapiens			150240	Bangladesh: Dhaka	Pure culture one microbial species	linear	23.7594	90.3788	Bangladesh,Dhaka	IncFIB(pKPHS1)_1, CP003223,	IncF RST(F-:A-:B-):FIA(-);FIB(-);FIC(-);FII(-);FIIK(-);FIIS(-);FIIY(-)	Gammaproteobacteria (1236)	Enterobacteriaceae (543)	Klebsiella (570)	Klebsiella pneumoniae	Enterobacterales (91347)	Pseudomonadota (1224)	Klebsiella_pneumoniae (573)		Bacteria (2)	11.969	-5.99667
NZ_CP046940.1	2020-01-02	0.515753	Homo sapiens			153682	Bangladesh: Dhaka	Pure culture one microbial species	linear	23.7594	90.3788	Bangladesh,Dhaka	IncFII(K)_1, CP000648, |IncFIB(K)_1, JN233704,	IncF RST(F-:A-:B-):FIA(-);FIB(-);FIC(-);FII(-);FIIK(-);FIIS(-);FIIY(-)	Gammaproteobacteria (1236)	Enterobacteriaceae (543)	Klebsiella (570)	Klebsiella pneumoniae	Enterobacterales (91347)	Pseudomonadota (1224)	Klebsiella_pneumoniae (573)		Bacteria (2)	-0.0423979	3.9677
NZ_CP046952.1	2020-01-02	0.505389	Homo sapiens			113105	Bangladesh: Dhaka	Pure culture one microbial species	circular	23.7594	90.3788	Bangladesh,Dhaka	IncFIB(pQil)_1, JN233705,	IncF RST(F-:A-:B-):FIA(-);FIB(-);FIC(-);FII(-);FIIK(-);FIIS(-);FIIY(-)	Gammaproteobacteria (1236)	Enterobacteriaceae (543)	Klebsiella (570)	Klebsiella pneumoniae	Enterobacterales (91347)	Pseudomonadota (1224)	Klebsiella_pneumoniae (573)		Bacteria (2)	-0.880435	1.12298
NZ_CP046951.1	2020-01-02	0.49253	Homo sapiens			150267	Bangladesh: Dhaka	Pure culture one microbial species	circular	23.7594	90.3788	Bangladesh,Dhaka	IncFIB(pKPHS1)_1, CP003223,	IncF RST(F-:A-:B-):FIA(-);FIB(-);FIC(-);FII(-);FIIK(-);FIIS(-);FIIY(-)	Gammaproteobacteria (1236)	Enterobacteriaceae (543)	Klebsiella (570)	Klebsiella pneumoniae	Enterobacterales (91347)	Pseudomonadota (1224)	Klebsiella_pneumoniae (573)		Bacteria (2)	11.9379	-6.00099
NZ_CP046950.1	2020-01-02	0.515915	Homo sapiens			204047	Bangladesh: Dhaka	Pure culture one microbial species	circular	23.7594	90.3788	Bangladesh,Dhaka	IncFIB(K)_1, JN233704, |IncFII(pHN7A8)_1, JN232517, |IncFII(K)_1, CP000648,	IncF RST(K7:A-:B-):FIA(-);FIB(-);FIC(-);FII(-);FIIK(7,7);FIIS(-);FIIY(-)	Gammaproteobacteria (1236)	Enterobacteriaceae (543)	Klebsiella (570)	Klebsiella pneumoniae	Enterobacterales (91347)	Pseudomonadota (1224)	Klebsiella_pneumoniae (573)		Bacteria (2)	-0.0311707	4.044
NZ_CP046384.1	2019-12-11	0.505499	Homo sapiens			113102	Bangladesh: Dhaka	Pure culture one microbial species	circular	23.7594	90.3788	Bangladesh,Dhaka	IncFIB(pQil)_1, JN233705,	IncF RST(F-:A-:B-):FIA(-);FIB(-);FIC(-);FII(-);FIIK(-);FIIS(-);FIIY(-)	Gammaproteobacteria (1236)	Enterobacteriaceae (543)	Klebsiella (570)	Klebsiella pneumoniae	Enterobacterales (91347)	Pseudomonadota (1224)	Klebsiella_pneumoniae (573)		Bacteria (2)	-0.927861	1.1021
NZ_CP046383.1	2019-12-11	0.492572	Homo sapiens			150248	Bangladesh: Dhaka	Pure culture one microbial species	circular	23.7594	90.3788	Bangladesh,Dhaka	IncFIB(pKPHS1)_1, CP003223,	IncF RST(F-:A-:B-):FIA(-);FIB(-);FIC(-);FII(-);FIIK(-);FIIS(-);FIIY(-)	Gammaproteobacteria (1236)	Enterobacteriaceae (543)	Klebsiella (570)	Klebsiella pneumoniae	Enterobacterales (91347)	Pseudomonadota (1224)	Klebsiella_pneumoniae (573)		Bacteria (2)	11.9628	-5.99554
NZ_CP046382.1	2019-12-11	0.516093	Homo sapiens			204070	Bangladesh: Dhaka	Pure culture one microbial species	circular	23.7594	90.3788	Bangladesh,Dhaka	IncFIB(K)_1, JN233704, |IncFII(pHN7A8)_1, JN232517, |IncFII(K)_1, CP000648,	IncF RST(K7:A-:B-):FIA(-);FIB(-);FIC(-);FII(-);FIIK(7,7);FIIS(-);FIIY(-)	Gammaproteobacteria (1236)	Enterobacteriaceae (543)	Klebsiella (570)	Klebsiella pneumoniae	Enterobacterales (91347)	Pseudomonadota (1224)	Klebsiella_pneumoniae (573)		Bacteria (2)	-0.0278178	4.04127
CP095582.1	2022-04-20	0.530096	Homo sapiens		blood	94564	Bangladesh: Dhaka	Pure culture one microbial species	circular	23.7594	90.3788	Bangladesh,Dhaka	IncFII_1, AY458016,	IncF RST(F2:A-:B-):FIA(-);FIB(-);FIC(-);FII(2);FIIK(-);FIIS(-);FIIY(-)	Gammaproteobacteria (1236)	Enterobacteriaceae (543)	Klebsiella (570)	Klebsiella pneumoniae	Enterobacterales (91347)	Pseudomonadota (1224)	Klebsiella_pneumoniae (573)		Bacteria (2)	-6.05853	7.80936
CP095605.1	2022-04-20	0.529323	Homo sapiens		Catheter tip	94549	Bangladesh: Dhaka	Pure culture one microbial species	circular	23.7594	90.3788	Bangladesh,Dhaka	IncFII_1, AY458016,	IncF RST(F2:A-:B-):FIA(-);FIB(-);FIC(-);FII(2);FIIK(-);FIIS(-);FIIY(-)	Gammaproteobacteria (1236)	Enterobacteriaceae (543)	Escherichia (561)	Escherichia coli	Enterobacterales (91347)	Pseudomonadota (1224)	Escherichia_coli (562)		Bacteria (2)	-6.0584	7.80667
CP095586.1	2022-04-20	0.533785	Homo sapiens		blood	80390	Bangladesh: Dhaka	Pure culture one microbial species	circular	23.7594	90.3788	Bangladesh,Dhaka	IncFII_1, AY458016,	IncF RST(F2:A-:B-):FIA(-);FIB(-);FIC(-);FII(2);FIIK(-);FIIS(-);FIIY(-)	Gammaproteobacteria (1236)	Enterobacteriaceae (543)	Escherichia (561)	Escherichia coli	Enterobacterales (91347)	Pseudomonadota (1224)	Escherichia_coli (562)		Bacteria (2)	-6.06204	7.80173
CP095569.1	2022-04-20	0.525874	Homo sapiens		Wound swab	80700	Bangladesh: Dhaka	Pure culture one microbial species	circular	23.7594	90.3788	Bangladesh,Dhaka	IncFII_1, AY458016,	IncF RST(F2:A-:B-):FIA(-);FIB(-);FIC(-);FII(2);FIIK(-);FIIS(-);FIIY(-)	Gammaproteobacteria (1236)	Enterobacteriaceae (543)	Klebsiella (570)	Klebsiella pneumoniae	Enterobacterales (91347)	Pseudomonadota (1224)	Klebsiella_pneumoniae (573)		Bacteria (2)	-6.06805	7.81356
NZ_CP123600.1	2023-04-29	0.531014			Blattella germanica	84591	Bangladesh: Rajshahi	Bacterial cell culture	circular	24.6285	89.0377	Bangladesh,Rajshahi	IncFIB(K)_1, JN233704, |IncFII(Yp)_1, CP000670,	IncF RST(Y3:A-:B-):FIA(-);FIB(-);FIC(-);FII(-);FIIK(-);FIIS(-);FIIY(3)	Gammaproteobacteria (1236)	Enterobacteriaceae (543)	Enterobacter (547)	Enterobacter cloacae	Enterobacterales (91347)	Pseudomonadota (1224)	Enterobacter_cloacae (550)		Bacteria (2)	1.00989	0.90895
CP123603.1	2023-04-26	0.524114			Blattella germanica	48852	Bangladesh: Rajshahi	Bacterial cell culture	circular	24.6285	89.0377	Bangladesh,Rajshahi	IncFIA(HI1)_1, AF250878, |repB(R1701)_1, CP039970,	IncF RST(F-:A13:B-):FIA(13);FIB(-);FIC(-);FII(-);FIIK(-);FIIS(-);FIIY(-)	Gammaproteobacteria (1236)	Enterobacteriaceae (543)	Enterobacter (547)	Enterobacter hormaechei	Enterobacterales (91347)	Pseudomonadota (1224)	Enterobacter_hormaechei (158836)		Bacteria (2)	1.01442	0.345911
CP123602.1	2023-04-26	0.52559			Blattella germanica	85171	Bangladesh: Rajshahi	Bacterial cell culture	circular	24.6285	89.0377	Bangladesh,Rajshahi	IncFIB(K)_1, JN233704,	IncF RST(F-:A-:B-):FIA(-);FIB(-);FIC(-);FII(-);FIIK(-);FIIS(-);FIIY(-)	Gammaproteobacteria (1236)	Enterobacteriaceae (543)	Enterobacter (547)	Enterobacter hormaechei	Enterobacterales (91347)	Pseudomonadota (1224)	Enterobacter_hormaechei (158836)		Bacteria (2)	2.02856	0.26303
NZ_CP099775.1	2022-07-04	0.463817	Homo sapiens			110949	Belgium	whole genome	circular	50.6403	4.66671	Belgium	IncFIB(H89-PhagePlasmid)_1, HG530657,	IncF RST(F-:A-:B-):FIA(-);FIB(-);FIC(-);FII(-);FIIK(-);FIIS(-);FIIY(-)	Gammaproteobacteria (1236)	Enterobacteriaceae (543)	Shigella (620)	Shigella sonnei	Enterobacterales (91347)	Pseudomonadota (1224)	Shigella_sonnei (624)		Bacteria (2)	11.3235	-9.15662
NZ_CP099764.1	2022-07-04	0.508802	Homo sapiens			127932	Belgium	whole genome	circular	50.6403	4.66671	Belgium	IncFIB(AP001918)_1, AP001918, |IncFII(pCoo)_1, CR942285, |IncFIA_1, AP001918,	IncF RST(F67:A6:B-):FIA(6);FIB(38?);FIC(6?);FII(67);FIIK(-);FIIS(-);FIIY(-)	Gammaproteobacteria (1236)	Enterobacteriaceae (543)	Salmonella (590)	Salmonella enterica	Enterobacterales (91347)	Pseudomonadota (1224)	Salmonella_enterica (28901)		Bacteria (2)	-8.32934	3.5725
NZ_CP099762.1	2022-07-04	0.503759	Homo sapiens			318539	Belgium	whole genome	circular	50.6403	4.66671	Belgium	IncFIB(pN55391)_1, CP016411,	IncF RST(F-:A-:B-):FIA(-);FIB(-);FIC(-);FII(-);FIIK(-);FIIS(-);FIIY(-)	Gammaproteobacteria (1236)	Enterobacteriaceae (543)	Salmonella (590)	Salmonella enterica	Enterobacterales (91347)	Pseudomonadota (1224)	Salmonella_enterica (28901)		Bacteria (2)	-9.66254	10.4285
NZ_CP099765.1	2022-07-04	0.519085	Homo sapiens			123529	Belgium	whole genome	circular	50.6403	4.66671	Belgium	IncFIB(AP001918)_1, AP001918, |IncFII(pRSB107)_1, AJ851089, |IncFIA_1, AP001918,	IncF RST(F1:A-:B-):FIA(2,6);FIB(33?);FIC(3?);FII(1);FIIK(-);FIIS(-);FIIY(-)	Gammaproteobacteria (1236)	Enterobacteriaceae (543)	Salmonella (590)	Salmonella enterica	Enterobacterales (91347)	Pseudomonadota (1224)	Salmonella_enterica (28901)		Bacteria (2)	-6.82378	5.37062
NZ_CP099773.1	2022-07-04	0.519653	Homo sapiens			89327	Belgium	whole genome	circular	50.6403	4.66671	Belgium	IncFII_1, AY458016,	IncF RST(F2:A-:B-):FIA(-);FIB(-);FIC(-);FII(2);FIIK(-);FIIS(-);FIIY(-)	Gammaproteobacteria (1236)	Enterobacteriaceae (543)	Shigella (620)	Shigella sonnei	Enterobacterales (91347)	Pseudomonadota (1224)	Shigella_sonnei (624)		Bacteria (2)	-6.62446	4.52969
NZ_CP099770.1	2022-07-04	0.522137	Homo sapiens			77878	Belgium	whole genome	circular	50.6403	4.66671	Belgium	IncFII_1, AY458016,	IncF RST(F2:A-:B-):FIA(-);FIB(-);FIC(-);FII(2);FIIK(-);FIIS(-);FIIY(-)	Gammaproteobacteria (1236)	Enterobacteriaceae (543)	Shigella (620)	Shigella sonnei	Enterobacterales (91347)	Pseudomonadota (1224)	Shigella_sonnei (624)		Bacteria (2)	-6.56233	4.4603
NZ_CP099766.1	2022-07-04	0.492659	Homo sapiens			52174	Belgium	whole genome	circular	50.6403	4.66671	Belgium	IncFII_1, AY458016,	IncF RST(F-:A-:B-):FIA(-);FIB(-);FIC(-);FII(17?);FIIK(-);FIIS(-);FIIY(-)	Gammaproteobacteria (1236)	Enterobacteriaceae (543)	Salmonella (590)	Salmonella enterica	Enterobacterales (91347)	Pseudomonadota (1224)	Salmonella_enterica (28901)		Bacteria (2)	-6.19359	4.20261
NZ_CP099767.1	2022-07-04	0.513742	Homo sapiens			77572	Belgium	whole genome	circular	50.6403	4.66671	Belgium	IncFII_1, AY458016,	IncF RST(F2:A-:B-):FIA(-);FIB(-);FIC(-);FII(2);FIIK(-);FIIS(-);FIIY(-)	Gammaproteobacteria (1236)	Enterobacteriaceae (543)	Shigella (620)	Shigella sonnei	Enterobacterales (91347)	Pseudomonadota (1224)	Shigella_sonnei (624)		Bacteria (2)	-6.64014	4.54333
NZ_CP099771.1	2022-07-04	0.519689	Homo sapiens			89417	Belgium	whole genome	circular	50.6403	4.66671	Belgium	IncFII_1, AY458016,	IncF RST(F2:A-:B-):FIA(-);FIB(-);FIC(-);FII(2);FIIK(-);FIIS(-);FIIY(-)	Gammaproteobacteria (1236)	Enterobacteriaceae (543)	Shigella (620)	Shigella sonnei	Enterobacterales (91347)	Pseudomonadota (1224)	Shigella_sonnei (624)		Bacteria (2)	-6.63166	4.54062
NZ_CP099776.1	2022-07-04	0.519312	Homo sapiens			65891	Belgium	whole genome	circular	50.6403	4.66671	Belgium	IncFII_1, AY458016,	IncF RST(F2:A-:B-):FIA(-);FIB(-);FIC(-);FII(2);FIIK(-);FIIS(-);FIIY(-)	Gammaproteobacteria (1236)	Enterobacteriaceae (543)	Shigella (620)	Shigella sonnei	Enterobacterales (91347)	Pseudomonadota (1224)	Shigella_sonnei (624)		Bacteria (2)	-6.48619	4.41056
NZ_CP122764.1	2023-05-17	0.496907	Sus scrofa		feces	78399	Belgium		circular	50.6403	4.66671	Belgium	IncFIB(K)_1, JN233704, |IncFIA(HI1)_1, AF250878,	IncF RST(F-:A18:B-):FIA(18);FIB(-);FIC(-);FII(-);FIIK(-);FIIS(-);FIIY(-)	Gammaproteobacteria (1236)	Enterobacteriaceae (543)	Escherichia (561)	Escherichia coli	Enterobacterales (91347)	Pseudomonadota (1224)	Escherichia_coli (562)		Bacteria (2)	-5.49689	2.85602
NZ_CP122762.1	2023-05-17	0.52651	Sus scrofa		feces	95417	Belgium		circular	50.6403	4.66671	Belgium	IncFII(pSE11)_1, AP009242,	IncF RST(F108:A-:B-):FIA(-);FIB(-);FIC(-);FII(108);FIIK(-);FIIS(-);FIIY(-)	Gammaproteobacteria (1236)	Enterobacteriaceae (543)	Escherichia (561)	Escherichia coli	Enterobacterales (91347)	Pseudomonadota (1224)	Escherichia_coli (562)		Bacteria (2)	2.20083	-0.462074
NZ_CP122761.1	2023-05-17	0.506636	Sus scrofa		feces	106236	Belgium		circular	50.6403	4.66671	Belgium	IncFII(pCoo)_1, CR942285, |IncFIB(pB171)_1, AB024946,	IncF RST(F10:A-:B23):FIA(-);FIB(23);FIC(5?);FII(10);FIIK(-);FIIS(-);FIIY(-)	Gammaproteobacteria (1236)	Enterobacteriaceae (543)	Escherichia (561)	Escherichia coli	Enterobacterales (91347)	Pseudomonadota (1224)	Escherichia_coli (562)		Bacteria (2)	-6.52973	3.5479
NZ_CP122684.1	2023-05-17	0.51869	Sus scrofa		feces	61823	Belgium		circular	50.6403	4.66671	Belgium	IncFII(29)_1, CP003035,	IncF RST(F30:A-:B-):FIA(-);FIB(-);FIC(5?);FII(30);FIIK(-);FIIS(-);FIIY(-)	Gammaproteobacteria (1236)	Enterobacteriaceae (543)	Escherichia (561)	Escherichia coli	Enterobacterales (91347)	Pseudomonadota (1224)	Escherichia_coli (562)		Bacteria (2)	-6.74665	3.67338
NZ_CP122683.1	2023-05-17	0.448345	Sus scrofa		feces	55377	Belgium		circular	50.6403	4.66671	Belgium	IncX1_1, EU370913, |IncFII(pCoo)_1, CR942285,	IncF RST(F14:A-:B-):FIA(-);FIB(-);FIC(-);FII(14);FIIK(-);FIIS(-);FIIY(-)	Gammaproteobacteria (1236)	Enterobacteriaceae (543)	Escherichia (561)	Escherichia coli	Enterobacterales (91347)	Pseudomonadota (1224)	Escherichia_coli (562)		Bacteria (2)	-6.15617	3.34194
NZ_CP122661.1	2023-05-17	0.466255	Sus scrofa		feces	95540	Belgium		circular	50.6403	4.66671	Belgium	IncFIB(AP001918)_1, AP001918, |IncFII(pHN7A8)_1, JN232517,	IncF RST(F40:A-:B-):FIA(-);FIB(~56);FIC(-);FII(40);FIIK(-);FIIS(-);FIIY(-)	Gammaproteobacteria (1236)	Enterobacteriaceae (543)	Escherichia (561)	Escherichia coli	Enterobacterales (91347)	Pseudomonadota (1224)	Escherichia_coli (562)		Bacteria (2)	-6.1309	3.3321
NZ_CP122705.1	2023-06-05	0.497528	Sus scrofa		feces	135522	Belgium		circular	50.6403	4.66671	Belgium	IncFIB(AP001918)_1, AP001918, |IncFII(pRSB107)_1, AJ851089,	IncF RST(F4:A-:B16):FIA(-);FIB(16);FIC(3?);FII(4);FIIK(-);FIIS(-);FIIY(-)	Gammaproteobacteria (1236)	Enterobacteriaceae (543)	Escherichia (561)	Escherichia coli	Enterobacterales (91347)	Pseudomonadota (1224)	Escherichia_coli (562)		Bacteria (2)	-6.5673	3.5242
NZ_CP122709.1	2023-06-05	0.521445	Sus scrofa		feces	64864	Belgium		circular	50.6403	4.66671	Belgium	IncFII(29)_1, CP003035,	IncF RST(F29:A-:B-):FIA(-);FIB(-);FIC(-);FII(29);FIIK(-);FIIS(-);FIIY(-)	Gammaproteobacteria (1236)	Enterobacteriaceae (543)	Escherichia (561)	Escherichia coli	Enterobacterales (91347)	Pseudomonadota (1224)	Escherichia_coli (562)		Bacteria (2)	-6.78191	3.7101
NZ_CP122692.1	2023-06-05	0.498194	Sus scrofa		feces	86912	Belgium		circular	50.6403	4.66671	Belgium	IncFII(pHN7A8)_1, JN232517,	IncF RST(F-:A-:B-):FIA(-);FIB(-);FIC(-);FII(40?);FIIK(-);FIIS(-);FIIY(-)	Gammaproteobacteria (1236)	Enterobacteriaceae (543)	Escherichia (561)	Escherichia coli	Enterobacterales (91347)	Pseudomonadota (1224)	Escherichia_coli (562)		Bacteria (2)	-6.82587	3.29233
NZ_CP122697.1	2023-06-05	0.497014	Sus scrofa		feces	83893	Belgium		circular	50.6403	4.66671	Belgium	IncFII(pHN7A8)_1, JN232517,	IncF RST(F-:A-:B-):FIA(-);FIB(-);FIC(-);FII(40?);FIIK(-);FIIS(-);FIIY(-)	Gammaproteobacteria (1236)	Enterobacteriaceae (543)	Escherichia (561)	Escherichia coli	Enterobacterales (91347)	Pseudomonadota (1224)	Escherichia_coli (562)		Bacteria (2)	-6.84319	3.34718
NZ_CP122677.1	2023-05-18	0.450798	Sus scrofa		feces	55628	Belgium		circular	50.6403	4.66671	Belgium	IncX1_1, EU370913, |IncFII(pCoo)_1, CR942285,	IncF RST(F14:A-:B-):FIA(-);FIB(-);FIC(-);FII(14);FIIK(-);FIIS(-);FIIY(-)	Gammaproteobacteria (1236)	Enterobacteriaceae (543)	Escherichia (561)	Escherichia coli	Enterobacterales (91347)	Pseudomonadota (1224)	Escherichia_coli (562)		Bacteria (2)	-6.13316	3.32748
NZ_CP122657.1	2023-05-18	0.497026	Sus scrofa		feces	83893	Belgium		circular	50.6403	4.66671	Belgium	IncFII(pHN7A8)_1, JN232517,	IncF RST(F-:A-:B-):FIA(-);FIB(-);FIC(-);FII(40?);FIIK(-);FIIS(-);FIIY(-)	Gammaproteobacteria (1236)	Enterobacteriaceae (543)	Escherichia (561)	Escherichia coli	Enterobacterales (91347)	Pseudomonadota (1224)	Escherichia_coli (562)		Bacteria (2)	-6.83028	3.32766
NZ_CP122653.1	2023-05-18	0.448306	Sus scrofa		feces	55355	Belgium		circular	50.6403	4.66671	Belgium	IncX1_1, EU370913, |IncFII(pCoo)_1, CR942285,	IncF RST(F14:A-:B-):FIA(-);FIB(-);FIC(-);FII(14);FIIK(-);FIIS(-);FIIY(-)	Gammaproteobacteria (1236)	Enterobacteriaceae (543)	Escherichia (561)	Escherichia coli	Enterobacterales (91347)	Pseudomonadota (1224)	Escherichia_coli (562)		Bacteria (2)	-6.14109	3.33813
NZ_CP122807.1	2023-05-17	0.48762	Sus scrofa		feces	98226	Belgium		circular	50.6403	4.66671	Belgium	IncFII(29)_1, CP003035, |IncX1_1, EU370913,	IncF RST(F30:A-:B-):FIA(-);FIB(-);FIC(5?);FII(30);FIIK(-);FIIS(-);FIIY(-)	Gammaproteobacteria (1236)	Enterobacteriaceae (543)	Escherichia (561)	Escherichia coli	Enterobacterales (91347)	Pseudomonadota (1224)	Escherichia_coli (562)		Bacteria (2)	-6.2721	3.42132
NZ_CP122805.1	2023-05-17	0.529238	Sus scrofa		feces	79263	Belgium		circular	50.6403	4.66671	Belgium	IncFII(pCoo)_1, CR942285,	IncF RST(F110:A-:B-):FIA(-);FIB(-);FIC(-);FII(110);FIIK(-);FIIS(-);FIIY(-)	Gammaproteobacteria (1236)	Enterobacteriaceae (543)	Escherichia (561)	Escherichia coli	Enterobacterales (91347)	Pseudomonadota (1224)	Escherichia_coli (562)		Bacteria (2)	-5.30475	3.5825
NZ_CP122772.1	2023-05-17	0.483778	Sus scrofa		feces	76285	Belgium		circular	50.6403	4.66671	Belgium	IncFII(pRSB107)_1, AJ851089, |IncX1_1, EU370913,	IncF RST(F-:A-:B-):FIA(-);FIB(-);FIC(-);FII(~111);FIIK(-);FIIS(-);FIIY(-)	Gammaproteobacteria (1236)	Enterobacteriaceae (543)	Escherichia (561)	Escherichia coli	Enterobacterales (91347)	Pseudomonadota (1224)	Escherichia_coli (562)		Bacteria (2)	-6.0808	3.35578
NZ_CP122771.1	2023-05-17	0.522894	Sus scrofa		feces	67092	Belgium		circular	50.6403	4.66671	Belgium	IncFII(29)_1, CP003035,	IncF RST(F30:A-:B-):FIA(-);FIB(-);FIC(5?);FII(30);FIIK(-);FIIS(-);FIIY(-)	Gammaproteobacteria (1236)	Enterobacteriaceae (543)	Escherichia (561)	Escherichia coli	Enterobacterales (91347)	Pseudomonadota (1224)	Escherichia_coli (562)		Bacteria (2)	-6.73953	3.71787
NZ_CP122732.1	2023-05-17	0.501011	Sus scrofa		feces	91044	Belgium		circular	50.6403	4.66671	Belgium	IncFII(pRSB107)_1, AJ851089,	IncF RST(F111:A-:B-):FIA(-);FIB(-);FIC(5?);FII(111);FIIK(-);FIIS(-);FIIY(-)	Gammaproteobacteria (1236)	Enterobacteriaceae (543)	Escherichia (561)	Escherichia coli	Enterobacterales (91347)	Pseudomonadota (1224)	Escherichia_coli (562)		Bacteria (2)	-6.81197	3.25765
NZ_CP122728.1	2023-05-17	0.51202	Sus scrofa		feces	84442	Belgium		circular	50.6403	4.66671	Belgium	IncFII(pHN7A8)_1, JN232517,	IncF RST(F-:A-:B-):FIA(-);FIB(-);FIC(-);FII(40?);FIIK(-);FIIS(-);FIIY(-)	Gammaproteobacteria (1236)	Enterobacteriaceae (543)	Escherichia (561)	Escherichia coli	Enterobacterales (91347)	Pseudomonadota (1224)	Escherichia_coli (562)		Bacteria (2)	-6.60655	3.45474
NZ_CP122724.1	2023-05-17	0.49085	Sus scrofa		feces	130771	Belgium		circular	50.6403	4.66671	Belgium	IncX1_1, EU370913, |IncFII(pRSB107)_1, AJ851089,	IncF RST(F4:A-:B-):FIA(-);FIB(-);FIC(3?);FII(4);FIIK(-);FIIS(-);FIIY(-)	Gammaproteobacteria (1236)	Enterobacteriaceae (543)	Escherichia (561)	Escherichia coli	Enterobacterales (91347)	Pseudomonadota (1224)	Escherichia_coli (562)		Bacteria (2)	-6.30672	3.46088
NZ_CP122651.1	2023-05-17	0.512081	Sus scrofa		feces	31040	Belgium		circular	50.6403	4.66671	Belgium	IncFII(pCoo)_1, CR942285,	IncF RST(F10:A-:B-):FIA(-);FIB(-);FIC(5?);FII(10);FIIK(-);FIIS(-);FIIY(-)	Gammaproteobacteria (1236)	Enterobacteriaceae (543)	Escherichia (561)	Escherichia coli	Enterobacterales (91347)	Pseudomonadota (1224)	Escherichia_coli (562)		Bacteria (2)	-6.46316	3.48857
NZ_CP122650.1	2023-05-17	0.454654	Sus scrofa		feces	58594	Belgium		circular	50.6403	4.66671	Belgium	IncFII(pCoo)_1, CR942285, |IncX1_1, EU370913,	IncF RST(F14:A-:B-):FIA(-);FIB(-);FIC(-);FII(14);FIIK(-);FIIS(-);FIIY(-)	Gammaproteobacteria (1236)	Enterobacteriaceae (543)	Escherichia (561)	Escherichia coli	Enterobacterales (91347)	Pseudomonadota (1224)	Escherichia_coli (562)		Bacteria (2)	-6.11926	3.35095
NZ_CP122622.1	2023-05-17	0.486671	Sus scrofa		feces	120673	Belgium		circular	50.6403	4.66671	Belgium	IncFII(pCoo)_1, CR942285, |IncX1_1, EU370913,	IncF RST(F43:A-:B-):FIA(-);FIB(-);FIC(3?);FII(43);FIIK(-);FIIS(-);FIIY(-)	Gammaproteobacteria (1236)	Enterobacteriaceae (543)	Escherichia (561)	Escherichia coli	Enterobacterales (91347)	Pseudomonadota (1224)	Escherichia_coli (562)		Bacteria (2)	-6.25955	3.44165
NZ_CP122934.1	2023-05-17	0.429051	Sus scrofa		feces	24405	Belgium		circular	50.6403	4.66671	Belgium	IncFII(pEH01)_1, CP063521.1,	IncF RST(F-:A-:B-):FIA(-);FIB(-);FIC(-);FII(-);FIIK(-);FIIS(-);FIIY(-)	Gammaproteobacteria (1236)	Enterobacteriaceae (543)	Escherichia (561)	Escherichia coli	Enterobacterales (91347)	Pseudomonadota (1224)	Escherichia_coli (562)		Bacteria (2)	8.77626	-8.09902
NZ_CP122932.1	2023-05-17	0.511044	Sus scrofa		feces	152206	Belgium		circular	50.6403	4.66671	Belgium	IncQ1_1, M28829, |IncFIB(AP001918)_1, AP001918, |IncFII_1, AY458016,	IncF RST(F2:A-:B1):FIA(-);FIB(1);FIC(-);FII(2);FIIK(-);FIIS(-);FIIY(-)	Gammaproteobacteria (1236)	Enterobacteriaceae (543)	Escherichia (561)	Escherichia coli	Enterobacterales (91347)	Pseudomonadota (1224)	Escherichia_coli (562)		Bacteria (2)	-8.66986	2.54498
NZ_CP122927.1	2023-05-17	0.50026	Sus scrofa		feces	107634	Belgium		circular	50.6403	4.66671	Belgium	IncFIC(FII)_1, AP001918, |IncFIB(AP001918)_1, AP001918,	IncF RST(--:A-:B56):FIA(-);FIB(56);FIC(6);FII(89);FIIK(-);FIIS(-);FIIY(-)	Gammaproteobacteria (1236)	Enterobacteriaceae (543)	Escherichia (561)	Escherichia coli	Enterobacterales (91347)	Pseudomonadota (1224)	Escherichia_coli (562)		Bacteria (2)	-6.59088	3.04013
NZ_CP122884.1	2023-05-17	0.490781	Sus scrofa		feces	123715	Belgium		circular	50.6403	4.66671	Belgium	IncFII(29)_1, CP003035,	IncF RST(F104:A-:B-):FIA(-);FIB(-);FIC(-);FII(104);FIIK(-);FIIS(-);FIIY(-)	Gammaproteobacteria (1236)	Enterobacteriaceae (543)	Escherichia (561)	Escherichia coli	Enterobacterales (91347)	Pseudomonadota (1224)	Escherichia_coli (562)		Bacteria (2)	-6.32185	3.46539
NZ_CP122878.1	2023-05-17	0.501104	Sus scrofa		feces	102368	Belgium		circular	50.6403	4.66671	Belgium	IncFIB(AP001918)_1, AP001918, |IncFIC(FII)_1, AP001918,	IncF RST(--:A-:B56):FIA(-);FIB(56);FIC(6);FII(89);FIIK(-);FIIS(-);FIIY(-)	Gammaproteobacteria (1236)	Enterobacteriaceae (543)	Escherichia (561)	Escherichia coli	Enterobacterales (91347)	Pseudomonadota (1224)	Escherichia_coli (562)		Bacteria (2)	-6.59734	3.11103
NZ_CP122874.1	2023-05-17	0.501114	Sus scrofa		feces	102370	Belgium		circular	50.6403	4.66671	Belgium	IncFIB(AP001918)_1, AP001918, |IncFIC(FII)_1, AP001918,	IncF RST(--:A-:B56):FIA(-);FIB(56);FIC(6);FII(89);FIIK(-);FIIS(-);FIIY(-)	Gammaproteobacteria (1236)	Enterobacteriaceae (543)	Escherichia (561)	Escherichia coli	Enterobacterales (91347)	Pseudomonadota (1224)	Escherichia_coli (562)		Bacteria (2)	-6.54716	3.10004
NZ_CP122867.1	2023-05-17	0.506916	Sus scrofa		feces	107570	Belgium		circular	50.6403	4.66671	Belgium	IncFII(pCoo)_1, CR942285, |IncFIB(pB171)_1, AB024946,	IncF RST(F10:A-:B23):FIA(-);FIB(23);FIC(5?);FII(10);FIIK(-);FIIS(-);FIIY(-)	Gammaproteobacteria (1236)	Enterobacteriaceae (543)	Escherichia (561)	Escherichia coli	Enterobacterales (91347)	Pseudomonadota (1224)	Escherichia_coli (562)		Bacteria (2)	-6.50753	3.52646
NZ_CP122862.1	2023-05-17	0.511984	Sus scrofa		feces	95798	Belgium		circular	50.6403	4.66671	Belgium	IncFII(pSE11)_1, AP009242,	IncF RST(F108:A-:B-):FIA(-);FIB(-);FIC(-);FII(108);FIIK(-);FIIS(-);FIIY(-)	Gammaproteobacteria (1236)	Enterobacteriaceae (543)	Escherichia (561)	Escherichia coli	Enterobacterales (91347)	Pseudomonadota (1224)	Escherichia_coli (562)		Bacteria (2)	2.28877	-0.503188
NZ_CP122860.1	2023-05-17	0.497937	Sus scrofa		feces	81442	Belgium		circular	50.6403	4.66671	Belgium	IncFIB(K)_1, JN233704, |IncFIA(HI1)_1, AF250878,	IncF RST(F-:A18:B-):FIA(18);FIB(-);FIC(-);FII(-);FIIK(-);FIIS(-);FIIY(-)	Gammaproteobacteria (1236)	Enterobacteriaceae (543)	Escherichia (561)	Escherichia coli	Enterobacterales (91347)	Pseudomonadota (1224)	Escherichia_coli (562)		Bacteria (2)	-5.48013	2.86226
NZ_CP122842.1	2023-05-17	0.488115	Sus scrofa		feces	120023	Belgium		circular	50.6403	4.66671	Belgium	IncFII(pCoo)_1, CR942285, |IncX1_1, EU370913,	IncF RST(F10:A-:B-):FIA(-);FIB(-);FIC(5?);FII(10);FIIK(-);FIIS(-);FIIY(-)	Gammaproteobacteria (1236)	Enterobacteriaceae (543)	Escherichia (561)	Escherichia coli	Enterobacterales (91347)	Pseudomonadota (1224)	Escherichia_coli (562)		Bacteria (2)	-6.28621	3.45088
NZ_CP122838.1	2023-05-17	0.497655	Sus scrofa		feces	94250	Belgium		circular	50.6403	4.66671	Belgium	IncFIB(AP001918)_1, AP001918,	IncF RST(F-:A-:B42):FIA(-);FIB(42);FIC(-);FII(-);FIIK(-);FIIS(-);FIIY(-)	Gammaproteobacteria (1236)	Enterobacteriaceae (543)	Escherichia (561)	Escherichia coli	Enterobacterales (91347)	Pseudomonadota (1224)	Escherichia_coli (562)		Bacteria (2)	-6.17236	3.47985
NZ_CP122834.1	2023-05-17	0.469303	Sus scrofa		feces	165083	Belgium		circular	50.6403	4.66671	Belgium	IncFIC(FII)_1, AP001918, |IncFIB(AP001918)_1, AP001918, |IncX4_1, CP002895,	IncF RST(--:A-:B56):FIA(-);FIB(56);FIC(6);FII(89);FIIK(-);FIIS(-);FIIY(-)	Gammaproteobacteria (1236)	Enterobacteriaceae (543)	Escherichia (561)	Escherichia coli	Enterobacterales (91347)	Pseudomonadota (1224)	Escherichia_coli (562)		Bacteria (2)	-5.50822	1.65747
NZ_CP122871.1	2023-05-17	0.49123	Sus scrofa		feces	112141	Belgium		circular	50.6403	4.66671	Belgium	IncFIC(FII)_1, AP001918, |IncFIB(AP001918)_1, AP001918,	IncF RST(C2:A-:B42):FIA(-);FIB(42);FIC(2);FII(~89);FIIK(-);FIIS(-);FIIY(-)	Gammaproteobacteria (1236)	Enterobacteriaceae (543)	Escherichia (561)	Escherichia coli	Enterobacterales (91347)	Pseudomonadota (1224)	Escherichia_coli (562)		Bacteria (2)	-6.16148	3.467
NZ_CP122721.1	2023-05-17	0.454304	Sus scrofa		feces	57631	Belgium		circular	50.6403	4.66671	Belgium	IncFII(pCoo)_1, CR942285, |IncX1_1, EU370913,	IncF RST(F14:A-:B-):FIA(-);FIB(-);FIC(-);FII(14);FIIK(-);FIIS(-);FIIY(-)	Gammaproteobacteria (1236)	Enterobacteriaceae (543)	Escherichia (561)	Escherichia coli	Enterobacterales (91347)	Pseudomonadota (1224)	Escherichia_coli (562)		Bacteria (2)	-6.14078	3.32831
NZ_CP122720.1	2023-05-17	0.525802	Sus scrofa		feces	47961	Belgium		circular	50.6403	4.66671	Belgium	IncFII(pCoo)_1, CR942285,	IncF RST(F10:A-:B-):FIA(-);FIB(-);FIC(5?);FII(10);FIIK(-);FIIS(-);FIIY(-)	Gammaproteobacteria (1236)	Enterobacteriaceae (543)	Escherichia (561)	Escherichia coli	Enterobacterales (91347)	Pseudomonadota (1224)	Escherichia_coli (562)		Bacteria (2)	-6.4979	3.53923
NZ_CP122688.1	2023-05-17	0.448214	Sus scrofa		feces	52881	Belgium		circular	50.6403	4.66671	Belgium	IncFII(pCoo)_1, CR942285, |IncX1_1, EU370913,	IncF RST(F14:A-:B-):FIA(-);FIB(-);FIC(-);FII(14);FIIK(-);FIIS(-);FIIY(-)	Gammaproteobacteria (1236)	Enterobacteriaceae (543)	Escherichia (561)	Escherichia coli	Enterobacterales (91347)	Pseudomonadota (1224)	Escherichia_coli (562)		Bacteria (2)	-6.138	3.35158
NZ_CP122686.1	2023-05-17	0.514608	Sus scrofa		feces	67634	Belgium		circular	50.6403	4.66671	Belgium	IncFII(29)_1, CP003035,	IncF RST(F30:A-:B-):FIA(-);FIB(-);FIC(5?);FII(30);FIIK(-);FIIS(-);FIIY(-)	Gammaproteobacteria (1236)	Enterobacteriaceae (543)	Escherichia (561)	Escherichia coli	Enterobacterales (91347)	Pseudomonadota (1224)	Escherichia_coli (562)		Bacteria (2)	-6.70628	3.64846
NZ_CP122818.1	2023-05-17	0.497157	Sus scrofa		feces	81616	Belgium		circular	50.6403	4.66671	Belgium	IncFII(pSE11)_1, AP009242,	IncF RST(F108:A-:B-):FIA(-);FIB(-);FIC(-);FII(108);FIIK(-);FIIS(-);FIIY(-)	Gammaproteobacteria (1236)	Enterobacteriaceae (543)	Escherichia (561)	Escherichia coli	Enterobacterales (91347)	Pseudomonadota (1224)	Escherichia_coli (562)		Bacteria (2)	-5.48557	2.84996
NZ_CP122817.1	2023-05-17	0.503596	Sus scrofa		feces	91480	Belgium		circular	50.6403	4.66671	Belgium	IncFIC(FII)_1, AP001918, |IncFIB(AP001918)_1, AP001918,	IncF RST(C2:A-:B42):FIA(-);FIB(42);FIC(2);FII(~89);FIIK(-);FIIS(-);FIIY(-)	Gammaproteobacteria (1236)	Enterobacteriaceae (543)	Escherichia (561)	Escherichia coli	Enterobacterales (91347)	Pseudomonadota (1224)	Escherichia_coli (562)		Bacteria (2)	-6.16135	3.477
NZ_CP122647.1	2023-05-17	0.454656	Sus scrofa		feces	58596	Belgium		circular	50.6403	4.66671	Belgium	IncFII(pCoo)_1, CR942285, |IncX1_1, EU370913,	IncF RST(F14:A-:B-):FIA(-);FIB(-);FIC(-);FII(14);FIIK(-);FIIS(-);FIIY(-)	Gammaproteobacteria (1236)	Enterobacteriaceae (543)	Escherichia (561)	Escherichia coli	Enterobacterales (91347)	Pseudomonadota (1224)	Escherichia_coli (562)		Bacteria (2)	-6.14748	3.34687
NZ_CP122646.1	2023-05-17	0.530278	Sus scrofa		feces	36528	Belgium		circular	50.6403	4.66671	Belgium	IncFII(pCoo)_1, CR942285,	IncF RST(F10:A-:B-):FIA(-);FIB(-);FIC(5?);FII(10);FIIK(-);FIIS(-);FIIY(-)	Gammaproteobacteria (1236)	Enterobacteriaceae (543)	Escherichia (561)	Escherichia coli	Enterobacterales (91347)	Pseudomonadota (1224)	Escherichia_coli (562)		Bacteria (2)	-6.46836	3.47948
NZ_CP122644.1	2023-05-17	0.516495	Sus scrofa		feces	77176	Belgium		circular	50.6403	4.66671	Belgium	IncFII_1, AY458016,	IncF RST(F2:A-:B-):FIA(-);FIB(-);FIC(-);FII(2);FIIK(-);FIIS(-);FIIY(-)	Gammaproteobacteria (1236)	Enterobacteriaceae (543)	Escherichia (561)	Escherichia coli	Enterobacterales (91347)	Pseudomonadota (1224)	Escherichia_coli (562)		Bacteria (2)	-6.55581	4.4668
NZ_CP122619.1	2023-05-17	0.510533	Sus scrofa		feces	149679	Belgium		circular	50.6403	4.66671	Belgium	IncFII_1, AY458016, |IncQ1_1, M28829, |IncFIB(AP001918)_1, AP001918,	IncF RST(F2:A-:B1):FIA(-);FIB(1);FIC(-);FII(2);FIIK(-);FIIS(-);FIIY(-)	Gammaproteobacteria (1236)	Enterobacteriaceae (543)	Escherichia (561)	Escherichia coli	Enterobacterales (91347)	Pseudomonadota (1224)	Escherichia_coli (562)		Bacteria (2)	-8.63647	2.5796
NZ_CP122717.1	2023-05-17	0.509929	Sus scrofa		feces	96635	Belgium		circular	50.6403	4.66671	Belgium	IncFIC(FII)_1, AP001918, |IncFIB(AP001918)_1, AP001918,	IncF RST(C2:A-:B42):FIA(-);FIB(42);FIC(2);FII(~89);FIIK(-);FIIS(-);FIIY(-)	Gammaproteobacteria (1236)	Enterobacteriaceae (543)	Escherichia (561)	Escherichia coli	Enterobacterales (91347)	Pseudomonadota (1224)	Escherichia_coli (562)		Bacteria (2)	-6.15461	3.46334
NZ_CP122714.1	2023-05-17	0.525476	Sus scrofa		feces	71813	Belgium		circular	50.6403	4.66671	Belgium	IncFII(pCoo)_1, CR942285,	IncF RST(F110:A-:B-):FIA(-);FIB(-);FIC(-);FII(110);FIIK(-);FIIS(-);FIIY(-)	Gammaproteobacteria (1236)	Enterobacteriaceae (543)	Escherichia (561)	Escherichia coli	Enterobacterales (91347)	Pseudomonadota (1224)	Escherichia_coli (562)		Bacteria (2)	-5.30742	3.5762
NZ_CP122713.1	2023-05-17	0.501897	Sus scrofa		feces	87255	Belgium		circular	50.6403	4.66671	Belgium	IncFII(pSE11)_1, AP009242,	IncF RST(F108:A-:B-):FIA(-);FIB(-);FIC(-);FII(108);FIIK(-);FIIS(-);FIIY(-)	Gammaproteobacteria (1236)	Enterobacteriaceae (543)	Escherichia (561)	Escherichia coli	Enterobacterales (91347)	Pseudomonadota (1224)	Escherichia_coli (562)		Bacteria (2)	-5.52177	2.8664
NZ_CP122638.1	2023-05-17	0.518791	Sus scrofa		feces	106966	Belgium		circular	50.6403	4.66671	Belgium	IncFII(pCoo)_1, CR942285, |IncFIB(AP001918)_1, AP001918,	IncF RST(F110:A-:B42):FIA(-);FIB(42);FIC(-);FII(110);FIIK(-);FIIS(-);FIIY(-)	Gammaproteobacteria (1236)	Enterobacteriaceae (543)	Escherichia (561)	Escherichia coli	Enterobacterales (91347)	Pseudomonadota (1224)	Escherichia_coli (562)		Bacteria (2)	-5.36712	3.57833
NZ_CP122637.1	2023-05-17	0.509875	Sus scrofa		feces	102584	Belgium		circular	50.6403	4.66671	Belgium	IncFII_1, AY458016,	IncF RST(F2:A-:B-):FIA(-);FIB(-);FIC(-);FII(2);FIIK(-);FIIS(-);FIIY(-)	Gammaproteobacteria (1236)	Enterobacteriaceae (543)	Escherichia (561)	Escherichia coli	Enterobacterales (91347)	Pseudomonadota (1224)	Escherichia_coli (562)		Bacteria (2)	-6.41455	4.31656
NZ_CP122851.1	2023-05-17	0.506902	Sus scrofa		feces	107571	Belgium		circular	50.6403	4.66671	Belgium	IncFII(pCoo)_1, CR942285, |IncFIB(pB171)_1, AB024946,	IncF RST(F10:A-:B23):FIA(-);FIB(23);FIC(5?);FII(10);FIIK(-);FIIS(-);FIIY(-)	Gammaproteobacteria (1236)	Enterobacteriaceae (543)	Escherichia (561)	Escherichia coli	Enterobacterales (91347)	Pseudomonadota (1224)	Escherichia_coli (562)		Bacteria (2)	-6.53516	3.52442
NZ_CP122849.1	2023-05-17	0.513457	Sus scrofa		feces	84901	Belgium		circular	50.6403	4.66671	Belgium	IncFII(pSE11)_1, AP009242,	IncF RST(F108:A-:B-):FIA(-);FIB(-);FIC(-);FII(108);FIIK(-);FIIS(-);FIIY(-)	Gammaproteobacteria (1236)	Enterobacteriaceae (543)	Escherichia (561)	Escherichia coli	Enterobacterales (91347)	Pseudomonadota (1224)	Escherichia_coli (562)		Bacteria (2)	2.2881	-0.504895
NZ_CP122830.1	2023-05-17	0.487651	Sus scrofa		feces	98230	Belgium		circular	50.6403	4.66671	Belgium	IncFII(29)_1, CP003035, |IncX1_1, EU370913,	IncF RST(F30:A-:B-):FIA(-);FIB(-);FIC(5?);FII(30);FIIK(-);FIIS(-);FIIY(-)	Gammaproteobacteria (1236)	Enterobacteriaceae (543)	Escherichia (561)	Escherichia coli	Enterobacterales (91347)	Pseudomonadota (1224)	Escherichia_coli (562)		Bacteria (2)	-6.27214	3.43641
NZ_CP122829.1	2023-05-17	0.529237	Sus scrofa		feces	79265	Belgium		circular	50.6403	4.66671	Belgium	IncFII(pCoo)_1, CR942285,	IncF RST(F110:A-:B-):FIA(-);FIB(-);FIC(-);FII(110);FIIK(-);FIIS(-);FIIY(-)	Gammaproteobacteria (1236)	Enterobacteriaceae (543)	Escherichia (561)	Escherichia coli	Enterobacterales (91347)	Pseudomonadota (1224)	Escherichia_coli (562)		Bacteria (2)	-5.3136	3.58064
NZ_CP122680.1	2023-05-17	0.44961	Sus scrofa		feces	54941	Belgium		circular	50.6403	4.66671	Belgium	IncX1_1, EU370913, |IncFII(pCoo)_1, CR942285,	IncF RST(F14:A-:B-):FIA(-);FIB(-);FIC(-);FII(14);FIIK(-);FIIS(-);FIIY(-)	Gammaproteobacteria (1236)	Enterobacteriaceae (543)	Escherichia (561)	Escherichia coli	Enterobacterales (91347)	Pseudomonadota (1224)	Escherichia_coli (562)		Bacteria (2)	-6.13948	3.34573
NZ_CP122633.1	2023-05-17	0.497213	Sus scrofa		feces	139741	Belgium		circular	50.6403	4.66671	Belgium	IncFIB(AP001918)_1, AP001918, |IncFIC(FII)_1, AP001918,	IncF RST(--:A-:B1):FIA(-);FIB(1);FIC(4);FII(18);FIIK(-);FIIS(-);FIIY(-)	Gammaproteobacteria (1236)	Enterobacteriaceae (543)	Escherichia (561)	Escherichia coli	Enterobacterales (91347)	Pseudomonadota (1224)	Escherichia_coli (562)		Bacteria (2)	-8.46153	2.86286
NZ_CP122627.1	2023-05-17	0.429051	Sus scrofa		feces	24405	Belgium		circular	50.6403	4.66671	Belgium	IncFII(pEH01)_1, CP063521.1,	IncF RST(F-:A-:B-):FIA(-);FIB(-);FIC(-);FII(-);FIIK(-);FIIS(-);FIIY(-)	Gammaproteobacteria (1236)	Enterobacteriaceae (543)	Escherichia (561)	Escherichia coli	Enterobacterales (91347)	Pseudomonadota (1224)	Escherichia_coli (562)		Bacteria (2)	8.77691	-8.10041
NZ_CP122943.1	2023-05-17	0.517058	Sus scrofa		feces	69294	Belgium		circular	50.6403	4.66671	Belgium	IncFII(pCoo)_1, CR942285,	IncF RST(F10:A-:B-):FIA(-);FIB(-);FIC(5?);FII(10);FIIK(-);FIIS(-);FIIY(-)	Gammaproteobacteria (1236)	Enterobacteriaceae (543)	Escherichia (561)	Escherichia coli	Enterobacterales (91347)	Pseudomonadota (1224)	Escherichia_coli (562)		Bacteria (2)	-6.60049	3.52969
NZ_CP122939.1	2023-05-17	0.453029	Sus scrofa		feces	59122	Belgium		circular	50.6403	4.66671	Belgium	IncFII(pCoo)_1, CR942285, |IncX1_1, EU370913,	IncF RST(F14:A-:B-):FIA(-);FIB(-);FIC(-);FII(14);FIIK(-);FIIS(-);FIIY(-)	Gammaproteobacteria (1236)	Enterobacteriaceae (543)	Escherichia (561)	Escherichia coli	Enterobacterales (91347)	Pseudomonadota (1224)	Escherichia_coli (562)		Bacteria (2)	-6.15003	3.36498
NZ_CP006263.1	2015-01-21	0.496798	Homo sapiens		feces	98066	Belgium		circular	50.6403	4.66671	Belgium	IncFIB(AP001918)_1, AP001918,	IncF RST(F-:A-:B15):FIA(-);FIB(15);FIC(-);FII(-);FIIK(-);FIIS(-);FIIY(-)	Gammaproteobacteria (1236)	Enterobacteriaceae (543)	Escherichia (561)	Escherichia coli O145:H28 str. RM13516	Enterobacterales (91347)	Pseudomonadota (1224)	Escherichia_coli (562)	Escherichia_coli_O145:H28_str._RM13516 (1248915)	Bacteria (2)	-6.35344	2.97744
CP122669.1	2023-05-15	0.464041	Sus scrofa		feces	92647	Belgium		circular	50.6403	4.66671	Belgium	IncFIB(AP001918)_1, AP001918, |IncFII(pHN7A8)_1, JN232517,	IncF RST(F40:A-:B-):FIA(-);FIB(~56);FIC(-);FII(40);FIIK(-);FIIS(-);FIIY(-)	Gammaproteobacteria (1236)	Enterobacteriaceae (543)	Escherichia (561)	Escherichia coli	Enterobacterales (91347)	Pseudomonadota (1224)	Escherichia_coli (562)		Bacteria (2)	-6.1031	3.33498
CP122668.1	2023-05-15	0.527728	Sus scrofa		feces	65799	Belgium		circular	50.6403	4.66671	Belgium	IncFII(29)_1, CP003035,	IncF RST(F-:A-:B-):FIA(-);FIB(-);FIC(6?);FII(30?);FIIK(-);FIIS(-);FIIY(-)	Gammaproteobacteria (1236)	Enterobacteriaceae (543)	Escherichia (561)	Escherichia coli	Enterobacterales (91347)	Pseudomonadota (1224)	Escherichia_coli (562)		Bacteria (2)	-6.74359	3.68728
CP122702.1	2023-05-15	0.502594	Sus scrofa		feces	170800	Belgium		circular	50.6403	4.66671	Belgium	IncFII(pCoo)_1, CR942285, |IncFIB(pB171)_1, AB024946, |IncFIA_1, AP001918,	IncF RST(F10:A-:B-):FIA(15?);FIB(23?);FIC(5?);FII(10);FIIK(-);FIIS(-);FIIY(-)	Gammaproteobacteria (1236)	Enterobacteriaceae (543)	Escherichia (561)	Escherichia coli	Enterobacterales (91347)	Pseudomonadota (1224)	Escherichia_coli (562)		Bacteria (2)	-3.53898	4.50792
CP122749.1	2023-05-15	0.491211	Sus scrofa		feces	136821	Belgium		circular	50.6403	4.66671	Belgium	IncX1_1, EU370913, |IncFII(pCoo)_1, CR942285,	IncF RST(F10:A-:B-):FIA(-);FIB(-);FIC(5?);FII(10);FIIK(-);FIIS(-);FIIY(-)	Gammaproteobacteria (1236)	Enterobacteriaceae (543)	Escherichia (561)	Escherichia coli	Enterobacterales (91347)	Pseudomonadota (1224)	Escherichia_coli (562)		Bacteria (2)	-6.31563	3.43442
CP122741.1	2023-05-15	0.522815	Sus scrofa		feces	66207	Belgium		circular	50.6403	4.66671	Belgium	IncFII(29)_1, CP003035,	IncF RST(F30:A-:B-):FIA(-);FIB(-);FIC(5?);FII(30);FIIK(-);FIIS(-);FIIY(-)	Gammaproteobacteria (1236)	Enterobacteriaceae (543)	Escherichia (561)	Escherichia coli	Enterobacterales (91347)	Pseudomonadota (1224)	Escherichia_coli (562)		Bacteria (2)	-6.72104	3.68856
CP122735.1	2023-05-15	0.489976	Sus scrofa		feces	128541	Belgium		circular	50.6403	4.66671	Belgium	IncX1_1, EU370913, |IncFII(29)_1, CP003035,	IncF RST(F30:A-:B-):FIA(-);FIB(-);FIC(5?);FII(30);FIIK(-);FIIS(-);FIIY(-)	Gammaproteobacteria (1236)	Enterobacteriaceae (543)	Escherichia (561)	Escherichia coli	Enterobacterales (91347)	Pseudomonadota (1224)	Escherichia_coli (562)		Bacteria (2)	-6.27573	3.44196
CP122782.1	2023-05-15	0.515056	Sus scrofa		feces	69672	Belgium		circular	50.6403	4.66671	Belgium	IncFII_1, AY458016,	IncF RST(F-:A-:B-):FIA(-);FIB(-);FIC(-);FII(~98);FIIK(-);FIIS(-);FIIY(-)	Gammaproteobacteria (1236)	Enterobacteriaceae (543)	Escherichia (561)	Escherichia coli	Enterobacterales (91347)	Pseudomonadota (1224)	Escherichia_coli (562)		Bacteria (2)	-6.68237	3.57164
CP122781.1	2023-05-15	0.511472	Sus scrofa		feces	68297	Belgium		circular	50.6403	4.66671	Belgium	IncFII(pSE11)_1, AP009242,	IncF RST(F-:A-:B-):FIA(-);FIB(-);FIC(-);FII(68?);FIIK(-);FIIS(-);FIIY(-)	Gammaproteobacteria (1236)	Enterobacteriaceae (543)	Escherichia (561)	Escherichia coli	Enterobacterales (91347)	Pseudomonadota (1224)	Escherichia_coli (562)		Bacteria (2)	-5.74024	2.94227
CP122777.1	2023-05-15	0.491667	Sus scrofa		feces	116463	Belgium		circular	50.6403	4.66671	Belgium	IncFII(pCoo)_1, CR942285, |IncFIB(AP001918)_1, AP001918, |IncN_1, AY046276,	IncF RST(F14:A-:B-):FIA(-);FIB(~56);FIC(-);FII(14);FIIK(-);FIIS(-);FIIY(-)|IncN MLST(-):repN(2);traJ(-);korA(-)	Gammaproteobacteria (1236)	Enterobacteriaceae (543)	Escherichia (561)	Escherichia coli	Enterobacterales (91347)	Pseudomonadota (1224)	Escherichia_coli (562)		Bacteria (2)	-6.23134	3.40008
CP122798.1	2023-05-15	0.503093	Sus scrofa		feces	85197	Belgium		circular	50.6403	4.66671	Belgium	IncFIA(HI1)_1, AF250878, |IncFIB(K)_1, JN233704,	IncF RST(F-:A18:B-):FIA(18);FIB(-);FIC(-);FII(-);FIIK(-);FIIS(-);FIIY(-)	Gammaproteobacteria (1236)	Enterobacteriaceae (543)	Escherichia (561)	Escherichia coli	Enterobacterales (91347)	Pseudomonadota (1224)	Escherichia_coli (562)		Bacteria (2)	-5.50703	2.85401
CP122797.1	2023-05-15	0.506846	Sus scrofa		feces	104361	Belgium		circular	50.6403	4.66671	Belgium	IncFIB(pB171)_1, AB024946, |IncFII(pCoo)_1, CR942285,	IncF RST(F10:A-:B23):FIA(-);FIB(23);FIC(5?);FII(10);FIIK(-);FIIS(-);FIIY(-)	Gammaproteobacteria (1236)	Enterobacteriaceae (543)	Escherichia (561)	Escherichia coli	Enterobacterales (91347)	Pseudomonadota (1224)	Escherichia_coli (562)		Bacteria (2)	-6.53988	3.5259
CP122815.1	2023-05-15	0.506718	Sus scrofa		feces	104348	Belgium		circular	50.6403	4.66671	Belgium	IncFIB(pB171)_1, AB024946, |IncFII(pCoo)_1, CR942285,	IncF RST(F10:A-:B23):FIA(-);FIB(23);FIC(5?);FII(10);FIIK(-);FIIS(-);FIIY(-)	Gammaproteobacteria (1236)	Enterobacteriaceae (543)	Escherichia (561)	Escherichia coli	Enterobacterales (91347)	Pseudomonadota (1224)	Escherichia_coli (562)		Bacteria (2)	-6.54132	3.51695
CP122813.1	2023-05-15	0.495449	Sus scrofa		feces	83393	Belgium		circular	50.6403	4.66671	Belgium	IncFII(pSE11)_1, AP009242,	IncF RST(F108:A-:B-):FIA(-);FIB(-);FIC(-);FII(108);FIIK(-);FIIS(-);FIIY(-)	Gammaproteobacteria (1236)	Enterobacteriaceae (543)	Escherichia (561)	Escherichia coli	Enterobacterales (91347)	Pseudomonadota (1224)	Escherichia_coli (562)		Bacteria (2)	-5.5041	2.85454
CP122811.1	2023-05-15	0.523142	Sus scrofa		feces	88605	Belgium		circular	50.6403	4.66671	Belgium	IncFIA(HI1)_1, AF250878, |IncFIB(K)_1, JN233704,	IncF RST(F-:A18:B-):FIA(18);FIB(-);FIC(-);FII(-);FIIK(-);FIIS(-);FIIY(-)	Gammaproteobacteria (1236)	Enterobacteriaceae (543)	Escherichia (561)	Escherichia coli	Enterobacterales (91347)	Pseudomonadota (1224)	Escherichia_coli (562)		Bacteria (2)	2.29507	-0.516905
CP122858.1	2023-05-15	0.490506	Sus scrofa		feces	130392	Belgium		circular	50.6403	4.66671	Belgium	IncX1_1, EU370913, |IncFII(29)_1, CP003035,	IncF RST(F30:A-:B-):FIA(-);FIB(-);FIC(5?);FII(30);FIIK(-);FIIS(-);FIIY(-)	Gammaproteobacteria (1236)	Enterobacteriaceae (543)	Escherichia (561)	Escherichia coli	Enterobacterales (91347)	Pseudomonadota (1224)	Escherichia_coli (562)		Bacteria (2)	-6.28024	3.43722
CP122891.1	2023-05-15	0.497432	Sus scrofa		feces	81181	Belgium		circular	50.6403	4.66671	Belgium	IncFIB(K)_1, JN233704, |IncFIA(HI1)_1, AF250878,	IncF RST(F-:A18:B-):FIA(18);FIB(-);FIC(-);FII(-);FIIK(-);FIIS(-);FIIY(-)	Gammaproteobacteria (1236)	Enterobacteriaceae (543)	Escherichia (561)	Escherichia coli	Enterobacterales (91347)	Pseudomonadota (1224)	Escherichia_coli (562)		Bacteria (2)	-5.49663	2.85234
CP122889.1	2023-05-15	0.506709	Sus scrofa		feces	107014	Belgium		circular	50.6403	4.66671	Belgium	IncFII(pCoo)_1, CR942285, |IncFIB(pB171)_1, AB024946,	IncF RST(F10:A-:B23):FIA(-);FIB(23);FIC(5?);FII(10);FIIK(-);FIIS(-);FIIY(-)	Gammaproteobacteria (1236)	Enterobacteriaceae (543)	Escherichia (561)	Escherichia coli	Enterobacterales (91347)	Pseudomonadota (1224)	Escherichia_coli (562)		Bacteria (2)	-6.52457	3.51388
CP122888.1	2023-05-15	0.498241	Sus scrofa		feces	39218	Belgium		circular	50.6403	4.66671	Belgium	IncFII(pSE11)_1, AP009242,	IncF RST(F108:A-:B-):FIA(-);FIB(-);FIC(-);FII(108);FIIK(-);FIIS(-);FIIY(-)	Gammaproteobacteria (1236)	Enterobacteriaceae (543)	Escherichia (561)	Escherichia coli	Enterobacterales (91347)	Pseudomonadota (1224)	Escherichia_coli (562)		Bacteria (2)	-5.53442	2.88426
CP122922.1	2023-05-15	0.486608	Sus scrofa		feces	97296	Belgium		circular	50.6403	4.66671	Belgium	IncFIC(FII)_1, AP001918, |IncFIB(AP001918)_1, AP001918,	IncF RST(C2:A-:B42):FIA(-);FIB(42);FIC(2);FII(~89);FIIK(-);FIIS(-);FIIY(-)	Gammaproteobacteria (1236)	Enterobacteriaceae (543)	Escherichia (561)	Escherichia coli	Enterobacterales (91347)	Pseudomonadota (1224)	Escherichia_coli (562)		Bacteria (2)	-6.15447	3.47017
CP122920.1	2023-05-15	0.495556	Sus scrofa		feces	83375	Belgium		circular	50.6403	4.66671	Belgium	IncFII(pSE11)_1, AP009242,	IncF RST(F108:A-:B-):FIA(-);FIB(-);FIC(-);FII(108);FIIK(-);FIIS(-);FIIY(-)	Gammaproteobacteria (1236)	Enterobacteriaceae (543)	Escherichia (561)	Escherichia coli	Enterobacterales (91347)	Pseudomonadota (1224)	Escherichia_coli (562)		Bacteria (2)	-5.50664	2.85867
CP122919.1	2023-05-15	0.496593	Sus scrofa		feces	70597	Belgium		circular	50.6403	4.66671	Belgium	IncFII(pCoo)_1, CR942285, |IncFIB(pB171)_1, AB024946,	IncF RST(F10:A-:B23):FIA(-);FIB(23);FIC(5?);FII(10);FIIK(-);FIIS(-);FIIY(-)	Gammaproteobacteria (1236)	Enterobacteriaceae (543)	Escherichia (561)	Escherichia coli	Enterobacterales (91347)	Pseudomonadota (1224)	Escherichia_coli (562)		Bacteria (2)	-6.49675	3.5438
CP122918.1	2023-05-15	0.506628	Sus scrofa		feces	106218	Belgium		circular	50.6403	4.66671	Belgium	IncFII(pCoo)_1, CR942285, |IncFIB(pB171)_1, AB024946,	IncF RST(F10:A-:B23):FIA(-);FIB(23);FIC(5?);FII(10);FIIK(-);FIIS(-);FIIY(-)	Gammaproteobacteria (1236)	Enterobacteriaceae (543)	Escherichia (561)	Escherichia coli	Enterobacterales (91347)	Pseudomonadota (1224)	Escherichia_coli (562)		Bacteria (2)	-6.52436	3.53575
CP122917.1	2023-05-15	0.442264	Sus scrofa		feces	124116	Belgium		circular	50.6403	4.66671	Belgium	IncI2(Delta)_1, AP002527, |IncFIB(AP001918)_1, AP001918,	IncF RST(F-:A-:B-):FIA(-);FIB(~56);FIC(-);FII(-);FIIK(-);FIIS(-);FIIY(-)	Gammaproteobacteria (1236)	Enterobacteriaceae (543)	Escherichia (561)	Escherichia coli	Enterobacterales (91347)	Pseudomonadota (1224)	Escherichia_coli (562)		Bacteria (2)	-1.52749	7.28816
CP122914.1	2023-05-15	0.510131	Sus scrofa		feces	130537	Belgium		circular	50.6403	4.66671	Belgium	IncFIC(FII)_1, AP001918, |IncFIB(AP001918)_1, AP001918,	IncF RST(F46:A-:B20):FIA(-);FIB(20);FIC(~4);FII(46);FIIK(-);FIIS(-);FIIY(-)	Gammaproteobacteria (1236)	Enterobacteriaceae (543)	Escherichia (561)	Escherichia coli	Enterobacterales (91347)	Pseudomonadota (1224)	Escherichia_coli (562)		Bacteria (2)	-7.11214	3.25493
NZ_AP027164.1	2023-05-11	0.477003	Homo sapiens			94750	Belgium		circular	50.6403	4.66671	Belgium	IncFIB(AP001918)_1, AP001918, |IncB/O/K/Z_3, GQ259888,	IncF RST(F-:A-:B11):FIA(-);FIB(11);FIC(-);FII(-);FIIK(-);FIIS(-);FIIY(-)	Gammaproteobacteria (1236)	Enterobacteriaceae (543)	Escherichia (561)	Escherichia coli	Enterobacterales (91347)	Pseudomonadota (1224)	Escherichia_coli (562)		Bacteria (2)	-10.6439	1.55252
NZ_AP027179.1	2023-05-11	0.477809	Homo sapiens			92085	Belgium		circular	50.6403	4.66671	Belgium	IncB/O/K/Z_3, GQ259888, |IncFIB(AP001918)_1, AP001918,	IncF RST(F-:A-:B11):FIA(-);FIB(11);FIC(-);FII(-);FIIK(-);FIIS(-);FIIY(-)	Gammaproteobacteria (1236)	Enterobacteriaceae (543)	Escherichia (561)	Escherichia coli	Enterobacterales (91347)	Pseudomonadota (1224)	Escherichia_coli (562)		Bacteria (2)	-10.6231	1.56884
NZ_AP027177.1	2023-05-11	0.510219	Homo sapiens			147858	Belgium		circular	50.6403	4.66671	Belgium	IncQ1_1, M28829, |IncFIB(AP001918)_1, AP001918, |IncFII_1, AY458016,	IncF RST(F24:A-:B1):FIA(-);FIB(1);FIC(-);FII(24);FIIK(-);FIIS(-);FIIY(-)	Gammaproteobacteria (1236)	Enterobacteriaceae (543)	Escherichia (561)	Escherichia coli	Enterobacterales (91347)	Pseudomonadota (1224)	Escherichia_coli (562)		Bacteria (2)	-8.05739	2.83776
NZ_AP027172.1	2023-05-11	0.474311	Bos taurus			88811	Belgium		circular	50.6403	4.66671	Belgium	IncB/O/K/Z_3, GQ259888, |IncFIB(AP001918)_1, AP001918,	IncF RST(F-:A-:B11):FIA(-);FIB(11);FIC(-);FII(-);FIIK(-);FIIS(-);FIIY(-)	Gammaproteobacteria (1236)	Enterobacteriaceae (543)	Escherichia (561)	Escherichia coli	Enterobacterales (91347)	Pseudomonadota (1224)	Escherichia_coli (562)		Bacteria (2)	-10.6154	1.56235
NZ_AP027171.1	2023-05-11	0.508324	Bos taurus			129563	Belgium		circular	50.6403	4.66671	Belgium	IncQ1_1, M28829, |IncFIB(AP001918)_1, AP001918, |IncFII_1, AY458016,	IncF RST(F24:A-:B1):FIA(-);FIB(1);FIC(-);FII(24);FIIK(-);FIIS(-);FIIY(-)	Gammaproteobacteria (1236)	Enterobacteriaceae (543)	Escherichia (561)	Escherichia coli	Enterobacterales (91347)	Pseudomonadota (1224)	Escherichia_coli (562)		Bacteria (2)	-8.05254	2.83768
NZ_CP007135.1	2015-01-21	0.496824			ice cream	98067	Belgium		circular	50.6403	4.66671	Belgium	IncFIB(AP001918)_1, AP001918,	IncF RST(F-:A-:B15):FIA(-);FIB(15);FIC(-);FII(-);FIIK(-);FIIS(-);FIIY(-)	Gammaproteobacteria (1236)	Enterobacteriaceae (543)	Escherichia (561)	Escherichia coli O145:H28 str. RM12761	Enterobacterales (91347)	Pseudomonadota (1224)	Escherichia_coli (562)	Escherichia_coli_O145:H28_str._RM12761 (1248903)	Bacteria (2)	-6.37426	2.94603
NZ_LT882698.1	2017-06-06	0.539469	Homo sapiens		urine sample	321455	Belgium		circular	50.6403	4.66671	Belgium	IncC_1, JN157804, |IncFIB(pQil)_1, JN233705,	IncF RST(F-:A-:B-):FIA(-);FIB(-);FIC(-);FII(-);FIIK(-);FIIS(-);FIIY(-)	Gammaproteobacteria (1236)	Enterobacteriaceae (543)	Klebsiella (570)	Klebsiella pneumoniae	Enterobacterales (91347)	Pseudomonadota (1224)	Klebsiella_pneumoniae (573)		Bacteria (2)	5.14377	0.374636
CP074255.1	2021-05-11	0.520236	Anas platyrhynchos		duck	61451	Belgium		circular	50.6403	4.66671	Belgium	IncFIB(S)_1, FN432031, |IncFII(S)_1, CP000858,	IncF RST(S1:A-:B22):FIA(-);FIB(22);FIC(-);FII(-);FIIK(-);FIIS(1);FIIY(-)	Gammaproteobacteria (1236)	Enterobacteriaceae (543)	Salmonella (590)	Salmonella enterica	Enterobacterales (91347)	Pseudomonadota (1224)	Salmonella_enterica (28901)		Bacteria (2)	-15.3065	-1.92735
CP074253.1	2021-05-11	0.520227	Sus scrofa domesticus		Sus scrofa	61452	Belgium		circular	50.6403	4.66671	Belgium	IncFIB(S)_1, FN432031, |IncFII(S)_1, CP000858,	IncF RST(S1:A-:B22):FIA(-);FIB(22);FIC(-);FII(-);FIIK(-);FIIS(1);FIIY(-)	Gammaproteobacteria (1236)	Enterobacteriaceae (543)	Salmonella (590)	Salmonella enterica	Enterobacterales (91347)	Pseudomonadota (1224)	Salmonella_enterica (28901)		Bacteria (2)	-15.2828	-1.94994
NZ_CP076283.1	2022-08-09	0.492788	Homo sapiens		adult	77995	Brazil		circular	-10.3333	-53.2	Brazil	IncFIA(HI1)_1, AF250878, |IncFIB(pB171)_1, AB024946, |IncFII(pCoo)_1, CR942285,	IncF RST(F57:A-:B23):FIA(~19);FIB(23);FIC(6?);FII(57);FIIK(-);FIIS(-);FIIY(-)	Gammaproteobacteria (1236)	Enterobacteriaceae (543)	Escherichia (561)	Escherichia coli	Enterobacterales (91347)	Pseudomonadota (1224)	Escherichia_coli (562)		Bacteria (2)	-6.73099	2.7207
NZ_CP076263.1	2022-08-09	0.492608	Homo sapiens		adult	77652	Brazil		circular	-10.3333	-53.2	Brazil	IncFII(pCoo)_1, CR942285, |IncFIA(HI1)_1, AF250878, |IncFIB(pB171)_1, AB024946,	IncF RST(F57:A-:B23):FIA(~19);FIB(23);FIC(6?);FII(57);FIIK(-);FIIS(-);FIIY(-)	Gammaproteobacteria (1236)	Enterobacteriaceae (543)	Escherichia (561)	Escherichia coli	Enterobacterales (91347)	Pseudomonadota (1224)	Escherichia_coli (562)		Bacteria (2)	-6.73399	2.73393
NZ_AP014804.1	2020-04-18	0.47356				146197	Brazil		circular	-10.3333	-53.2	Brazil	IncFIB(AP001918)_1, AP001918, |IncFII(pCoo)_1, CR942285,	IncF RST(F-:A-:B-):FIA(-);FIB(~12);FIC(3?);FII(~43);FIIK(-);FIIS(-);FIIY(-)	Gammaproteobacteria (1236)	Enterobacteriaceae (543)	Escherichia (561)	Escherichia coli	Enterobacterales (91347)	Pseudomonadota (1224)	Escherichia_coli (562)		Bacteria (2)	-6.18674	4.14301
NZ_AP014806.1	2020-04-18	0.519564				46693	Brazil		circular	-10.3333	-53.2	Brazil	IncFII_1, AY458016,	IncF RST(F2:A-:B-):FIA(-);FIB(-);FIC(-);FII(2);FIIK(-);FIIS(-);FIIY(-)	Gammaproteobacteria (1236)	Enterobacteriaceae (543)	Escherichia (561)	Escherichia coli	Enterobacterales (91347)	Pseudomonadota (1224)	Escherichia_coli (562)		Bacteria (2)	-6.43841	4.08556
NZ_HG970001.1	2014-05-12	0.533311				88350	Brazil		circular	-10.3333	-53.2	Brazil	IncFII(S)_1, CP000858,	IncF RST(F-:A-:B-):FIA(-);FIB(-);FIC(-);FII(-);FIIK(-);FIIS(~3);FIIY(-)	Gammaproteobacteria (1236)	Enterobacteriaceae (543)	Salmonella (590)	Salmonella enterica subsp. enterica serovar Gallinarum str. 287/91	Enterobacterales (91347)	Pseudomonadota (1224)	Salmonella_enterica (28901)	Salmonella_enterica_subsp._enterica_serovar_Gallinarum_str._287/91 (550538)	Bacteria (2)	-14.4521	0.81655
NZ_KY354306.1	2020-06-03	0.483488	lettuce		leaf	110253	Brazil		circular	-10.3333	-53.2	Brazil	IncFIB(pKPHS1)_1, CP003223,	IncF RST(F-:A-:B-):FIA(-);FIB(-);FIC(-);FII(-);FIIK(-);FIIS(-);FIIY(-)	Gammaproteobacteria (1236)	Enterobacteriaceae (543)	Klebsiella (570)	Klebsiella pneumoniae	Enterobacterales (91347)	Pseudomonadota (1224)	Klebsiella_pneumoniae (573)		Bacteria (2)	12.0082	-6.0655
NZ_KX608544.1	2020-06-03	0.51944	poultry		fecal swab	66924	Brazil		circular	-10.3333	-53.2	Brazil	IncFII(pHN7A8)_1, JN232517,	IncF RST(F33:A-:B-):FIA(-);FIB(-);FIC(5?);FII(33);FIIK(-);FIIS(-);FIIY(-)	Gammaproteobacteria (1236)	Enterobacteriaceae (543)	Escherichia (561)	Escherichia coli	Enterobacterales (91347)	Pseudomonadota (1224)	Escherichia_coli (562)		Bacteria (2)	-7.32651	3.77839
NZ_KR822246.1	2020-06-03	0.531054			rectal swab	96124	Brazil		circular	-10.3333	-53.2	Brazil	repB(R1701)_1, CP039970, |IncFII(pKPX1)_1, AP012055,	IncF RST(F-:A-:B-):FIA(-);FIB(-);FIC(-);FII(-);FIIK(-);FIIS(-);FIIY(-)	Gammaproteobacteria (1236)	Enterobacteriaceae (543)	Enterobacter (547)	Enterobacter hormaechei	Enterobacterales (91347)	Pseudomonadota (1224)	Enterobacter_hormaechei (158836)		Bacteria (2)	-8.66014	7.11947
MF150084.1	2017-08-09	0.533832	Homo sapiens		urine	228008	Brazil: City of Sao Paulo, State of Sao Paulo	single cell	circular	-22	-49	Brazil,City of Sao Paulo,State of Sao Paulo	IncFIB(K)_1, JN233704, |IncFII(K)_1, CP000648,	IncF RST(K1:A-:B-):FIA(-);FIB(-);FIC(-);FII(-);FIIK(1);FIIS(-);FIIY(-)	Gammaproteobacteria (1236)	Enterobacteriaceae (543)	Klebsiella (570)	Klebsiella pneumoniae	Enterobacterales (91347)	Pseudomonadota (1224)	Klebsiella_pneumoniae (573)		Bacteria (2)	-0.290646	3.38379
NZ_CP033895.1	2019-07-18	0.52431	Stachytarpheta glabra			125113	Brazil: Minas Gerais	Flower	circular	-18.5265	-44.1589	Brazil,Minas Gerais	IncFII(pRSB107)_1, AJ851089, |pSM22_1, NC_015972,	IncF RST(F-:A-:B-):FIA(-);FIB(-);FIC(-);FII(-);FIIK(-);FIIS(-);FIIY(-)	Gammaproteobacteria (1236)	Yersiniaceae (1903411)	Serratia (613)	Serratia liquefaciens	Enterobacterales (91347)	Pseudomonadota (1224)	Serratia_liquefaciens (614)		Bacteria (2)	2.38729	2.07878
NZ_CP048417.1	2020-05-19	0.502397	Homo sapiens		rectal swab	110347	Brazil: Sao Paulo	Pure culture one microbial species	circular	-21.955	-49.0232	Brazil,Sao Paulo	IncFIB(pHCM2)_1, AL513384,	IncF RST(F-:A-:B-):FIA(-);FIB(-);FIC(-);FII(-);FIIK(-);FIIS(-);FIIY(-)	Gammaproteobacteria (1236)	Enterobacteriaceae (543)	Citrobacter (544)	Citrobacter freundii	Enterobacterales (91347)	Pseudomonadota (1224)	Citrobacter_freundii (546)		Bacteria (2)	5.11425	-7.71207
NZ_CP053104.1	2020-12-13	0.52	Homo sapiens		Transtracheal aspirate	149802	Brazil: Sao Paulo	Pure culture one microbial species	circular	-21.955	-49.0232	Brazil,Sao Paulo	IncFIB(pECLA)_1, CP001919,	IncF RST(F-:A-:B-):FIA(-);FIB(-);FIC(-);FII(-);FIIK(-);FIIS(-);FIIY(-)	Gammaproteobacteria (1236)	Enterobacteriaceae (543)	Enterobacter (547)	Enterobacter hormaechei	Enterobacterales (91347)	Pseudomonadota (1224)	Enterobacter_hormaechei (158836)		Bacteria (2)	1.20555	1.63407
CP031286.1	2018-08-13	0.501815			healthy broiler chicken	79635	Brazil:Sao Paulo	cloacal swabs	circular	-21.955	-49.0232	Brazil,Sao Paulo	IncFII(pCoo)_1, CR942285,	IncF RST(F-:A-:B-):FIA(-);FIB(-);FIC(3?);FII(54?);FIIK(-);FIIS(-);FIIY(-)	Gammaproteobacteria (1236)	Enterobacteriaceae (543)	Escherichia (561)	Escherichia fergusonii	Enterobacterales (91347)	Pseudomonadota (1224)	Escherichia_fergusonii (564)		Bacteria (2)	4.79647	-15.19
CP031283.1	2018-08-13	0.513874			healthy broiler chicken	148340	Brazil:Sao Paulo	cloacal swabs	circular	-21.955	-49.0232	Brazil,Sao Paulo	IncFIB(AP001918)_1, AP001918, |IncI1-I(Alpha)_1, AP005147,	IncF RST(F-:A-:B-):FIA(-);FIB(80?);FIC(-);FII(-);FIIK(-);FIIS(-);FIIY(-)	Gammaproteobacteria (1236)	Enterobacteriaceae (543)	Escherichia (561)	Escherichia fergusonii	Enterobacterales (91347)	Pseudomonadota (1224)	Escherichia_fergusonii (564)		Bacteria (2)	-8.33991	8.06083
NZ_KT852335.1	2020-06-03	0.538374	Homo sapiens			76980	Bulgaria		circular	42.6074	25.4857	Bulgaria	IncFII(pKPX1)_1, AP012055,	IncF RST(F-:A-:B-):FIA(-);FIB(-);FIC(-);FII(-);FIIK(-);FIIS(-);FIIY(-)	Gammaproteobacteria (1236)	Enterobacteriaceae (543)	Klebsiella (570)	Klebsiella pneumoniae	Enterobacterales (91347)	Pseudomonadota (1224)	Klebsiella_pneumoniae (573)		Bacteria (2)	-8.66456	7.12321
NZ_CP024469.1	2019-04-02	0.448641				184894	Burundi		circular	-3.36344	29.8871	Burundi	IncFII(29)_1, CP003035, |IncFII_1, AY458016,	IncF RST(F25:A-:B-):FIA(-);FIB(-);FIC(-);FII(25);FIIK(-);FIIS(-);FIIY(-)	Gammaproteobacteria (1236)	Enterobacteriaceae (543)	Shigella (620)	Shigella dysenteriae	Enterobacterales (91347)	Pseudomonadota (1224)	Shigella_dysenteriae (622)		Bacteria (2)	-12.7259	-4.51056
NZ_AP026795.1	2022-11-08	0.523384	Homo sapiens			165477	Cambodia:Phnom Penh		circular	11.573	104.858	Cambodia,Phnom Penh	IncFIA_1, AP001918, |IncFIB(AP001918)_1, AP001918, |Col156_1, NC_009781, |IncFII(pRSB107)_1, AJ851089,	IncF RST(F1:A-:B16):FIA(1,6);FIB(16);FIC(3?);FII(1);FIIK(-);FIIS(-);FIIY(-)	Gammaproteobacteria (1236)	Enterobacteriaceae (543)	Escherichia (561)	Escherichia coli	Enterobacterales (91347)	Pseudomonadota (1224)	Escherichia_coli (562)		Bacteria (2)	-6.53285	5.65166
NZ_AP026784.1	2022-11-08	0.530521	Homo sapiens			102618	Cambodia:Phnom Penh		circular	11.573	104.858	Cambodia,Phnom Penh	IncFIC(FII)_1, AP001918, |IncFII_1, AY458016, |IncFIB(AP001918)_1, AP001918, |IncFIA_1, AP001918,	IncF RST(F-:A-:B1):FIA(4,20);FIB(1);FIC(3?);FII(31,36);FIIK(-);FIIS(-);FIIY(-)	Gammaproteobacteria (1236)	Enterobacteriaceae (543)	Escherichia (561)	Escherichia coli	Enterobacterales (91347)	Pseudomonadota (1224)	Escherichia_coli (562)		Bacteria (2)	-7.61752	4.69877
NZ_AP026789.1	2022-11-08	0.52346	Homo sapiens			165449	Cambodia:Phnom Penh		circular	11.573	104.858	Cambodia,Phnom Penh	IncFIA_1, AP001918, |IncFIB(AP001918)_1, AP001918, |Col156_1, NC_009781, |IncFII(pRSB107)_1, AJ851089,	IncF RST(F1:A-:B16):FIA(1,6);FIB(16);FIC(3?);FII(1);FIIK(-);FIIS(-);FIIY(-)	Gammaproteobacteria (1236)	Enterobacteriaceae (543)	Escherichia (561)	Escherichia coli	Enterobacterales (91347)	Pseudomonadota (1224)	Escherichia_coli (562)		Bacteria (2)	-6.54394	5.66288
NZ_CP135226.1	2023-10-07	0.52797	Homo sapiens			113567	Canada		circular	61.0667	-107.992	Canada	IncFIB(AP001918)_1, AP001918, |Col156_1, NC_009781, |IncFIA_1, AP001918,	IncF RST(F-:A-:B-):FIA(1,6);FIB(10?);FIC(-);FII(-);FIIK(-);FIIS(-);FIIY(-)	Gammaproteobacteria (1236)	Enterobacteriaceae (543)	Escherichia (561)	Escherichia coli	Enterobacterales (91347)	Pseudomonadota (1224)	Escherichia_coli (562)		Bacteria (2)	-6.35959	5.39722
NZ_CP135211.1	2023-10-07	0.522647	Homo sapiens			167222	Canada		circular	61.0667	-107.992	Canada	IncFIB(AP001918)_1, AP001918, |Col156_1, NC_009781, |IncFII_1, AY458016, |IncFIC(FII)_1, AP001918, |IncFIA_1, AP001918,	IncF RST(F-:A-:B-):FIA(4,20);FIB(58?);FIC(3?);FII(31,36);FIIK(-);FIIS(-);FIIY(-)	Gammaproteobacteria (1236)	Enterobacteriaceae (543)	Escherichia (561)	Escherichia coli	Enterobacterales (91347)	Pseudomonadota (1224)	Escherichia_coli (562)		Bacteria (2)	-7.87053	4.67736
NZ_CP135220.1	2023-10-07	0.522044	Homo sapiens			108010	Canada		circular	61.0667	-107.992	Canada	IncFIB(AP001918)_1, AP001918, |Col156_1, NC_009781, |IncFII(pRSB107)_1, AJ851089, |IncFIA_1, AP001918,	IncF RST(F1:A-:B-):FIA(2,6);FIB(20?);FIC(3?);FII(1);FIIK(-);FIIS(-);FIIY(-)	Gammaproteobacteria (1236)	Enterobacteriaceae (543)	Escherichia (561)	Escherichia coli	Enterobacterales (91347)	Pseudomonadota (1224)	Escherichia_coli (562)		Bacteria (2)	-6.46713	5.71472
NZ_CP135214.1	2023-10-07	0.514786	Homo sapiens			65097	Canada		circular	61.0667	-107.992	Canada	IncFII_1, AY458016,	IncF RST(F2:A-:B-):FIA(-);FIB(-);FIC(-);FII(2);FIIK(-);FIIS(-);FIIY(-)	Gammaproteobacteria (1236)	Enterobacteriaceae (543)	Escherichia (561)	Escherichia coli	Enterobacterales (91347)	Pseudomonadota (1224)	Escherichia_coli (562)		Bacteria (2)	-6.46645	4.37979
NZ_CP135213.1	2023-10-07	0.510699	Homo sapiens			51361	Canada		circular	61.0667	-107.992	Canada	IncFIB(AP001918)_1, AP001918,	IncF RST(F-:A-:B-):FIA(-);FIB(10?);FIC(-);FII(-);FIIK(-);FIIS(-);FIIY(-)	Gammaproteobacteria (1236)	Enterobacteriaceae (543)	Escherichia (561)	Escherichia coli	Enterobacterales (91347)	Pseudomonadota (1224)	Escherichia_coli (562)		Bacteria (2)	-6.05171	5.04745
NZ_CP135232.1	2023-10-07	0.526918	Homo sapiens			123970	Canada		circular	61.0667	-107.992	Canada	IncFIA_1, AP001918, |IncFII_1, AY458016,	IncF RST(F2:A-:B-):FIA(1,6);FIB(-);FIC(-);FII(2);FIIK(-);FIIS(-);FIIY(-)	Gammaproteobacteria (1236)	Enterobacteriaceae (543)	Escherichia (561)	Escherichia coli	Enterobacterales (91347)	Pseudomonadota (1224)	Escherichia_coli (562)		Bacteria (2)	-5.5697	-8.15335
NZ_CP135234.1	2023-10-07	0.521592	Homo sapiens			137178	Canada		circular	61.0667	-107.992	Canada	IncFIB(AP001918)_1, AP001918, |IncFII(pRSB107)_1, AJ851089, |IncFIA_1, AP001918,	IncF RST(F1:A-:B-):FIA(2,6);FIB(20?);FIC(3?);FII(1);FIIK(-);FIIS(-);FIIY(-)	Gammaproteobacteria (1236)	Enterobacteriaceae (543)	Escherichia (561)	Escherichia coli	Enterobacterales (91347)	Pseudomonadota (1224)	Escherichia_coli (562)		Bacteria (2)	-6.78561	5.7425
NZ_CP135218.1	2023-10-07	0.515198	Homo sapiens			79420	Canada		circular	61.0667	-107.992	Canada	IncFIB(AP001918)_1, AP001918, |Col156_1, NC_009781, |IncFIA_1, AP001918,	IncF RST(F-:A-:B-):FIA(1,6);FIB(10?);FIC(-);FII(-);FIIK(-);FIIS(-);FIIY(-)	Gammaproteobacteria (1236)	Enterobacteriaceae (543)	Escherichia (561)	Escherichia coli	Enterobacterales (91347)	Pseudomonadota (1224)	Escherichia_coli (562)		Bacteria (2)	-6.38058	5.35012
NZ_CP133566.1	2023-09-09	0.519617			food	59363	Canada		circular	61.0667	-107.992	Canada	IncFIB(S)_1, FN432031, |IncFII(S)_1, CP000858,	IncF RST(S1:A-:B-):FIA(-);FIB(22?);FIC(-);FII(-);FIIK(-);FIIS(1);FIIY(-)	Gammaproteobacteria (1236)	Enterobacteriaceae (543)	Salmonella (590)	Salmonella enterica	Enterobacterales (91347)	Pseudomonadota (1224)	Salmonella_enterica (28901)		Bacteria (2)	-15.3077	-1.92803
NZ_CP132951.1	2023-08-25	0.531957			food	114295	Canada		circular	61.0667	-107.992	Canada	IncFII_1, AY458016, |IncFIB(S)_1, FN432031, |IncFII(S)_1, CP000858,	IncF RST(S1:A-:B17):FIA(-);FIB(17);FIC(-);FII(-);FIIK(-);FIIS(1,1);FIIY(-)	Gammaproteobacteria (1236)	Enterobacteriaceae (543)	Salmonella (590)	Salmonella enterica	Enterobacterales (91347)	Pseudomonadota (1224)	Salmonella_enterica (28901)		Bacteria (2)	-14.7658	0.900283
NZ_CP076705.1	2021-06-25	0.481488			flour	117710	Canada		circular	61.0667	-107.992	Canada	IncFIB(AP001918)_1, AP001918, |IncFII_1, AY458016,	IncF RST(F19:A-:B-):FIA(-);FIB(42?);FIC(5?);FII(19);FIIK(-);FIIS(-);FIIY(-)	Gammaproteobacteria (1236)	Enterobacteriaceae (543)	Escherichia (561)	Escherichia coli O8:H28	Enterobacterales (91347)	Pseudomonadota (1224)	Escherichia_coli (562)	Escherichia_coli_O8:H28 (2027295)	Bacteria (2)	-6.15727	2.7339
NC_019094.1	2012-11-02	0.507858	primate		fecal sample	79478	Canada		circular	61.0667	-107.992	Canada	IncFII_1, AY458016,	IncF RST(F-:A-:B-):FIA(-);FIB(-);FIC(5?);FII(~21);FIIK(-);FIIS(-);FIIY(-)	Gammaproteobacteria (1236)	Enterobacteriaceae (543)	Escherichia (561)	Escherichia coli	Enterobacterales (91347)	Pseudomonadota (1224)	Escherichia_coli (562)		Bacteria (2)	-6.43596	3.8764
NZ_CP031899.1	2019-05-03	0.494294	Homo sapiens		Clinical: Human (Homo sapiens)	160712	Canada		circular	61.0667	-107.992	Canada	IncFIB(AP001918)_1, AP001918, |IncB/O/K/Z_4, FN868832,	IncF RST(F-:A-:B-):FIA(-);FIB(~14);FIC(-);FII(-);FIIK(-);FIIS(-);FIIY(-)	Gammaproteobacteria (1236)	Enterobacteriaceae (543)	Escherichia (561)	Escherichia coli	Enterobacterales (91347)	Pseudomonadota (1224)	Escherichia_coli (562)		Bacteria (2)	-5.8365	2.29594
NZ_CP040319.1	2019-05-23	0.48771	Homo sapiens			47477	Canada		circular	61.0667	-107.992	Canada	IncFII_1, AY458016,	IncF RST(F34:A-:B-):FIA(-);FIB(-);FIC(-);FII(34);FIIK(-);FIIS(-);FIIY(-)	Gammaproteobacteria (1236)	Enterobacteriaceae (543)	Salmonella (590)	Salmonella enterica	Enterobacterales (91347)	Pseudomonadota (1224)	Salmonella_enterica (28901)		Bacteria (2)	-6.55801	4.35141
NZ_KY680213.1	2020-06-03	0.53977			shrimp	60083	Canada		circular	61.0667	-107.992	Canada	IncFII(pRSB107)_1, AJ851089,	IncF RST(F-:A-:B-):FIA(-);FIB(-);FIC(-);FII(-);FIIK(-);FIIS(-);FIIY(-)	Gammaproteobacteria (1236)	Enterobacteriaceae (543)	Klebsiella (570)	Klebsiella aerogenes	Enterobacterales (91347)	Pseudomonadota (1224)	Klebsiella_aerogenes (548)		Bacteria (2)	1.22029	0.938424
NZ_KY515226.1	2020-06-03	0.463712				105994	Canada		circular	61.0667	-107.992	Canada	IncFIB(H89-PhagePlasmid)_1, HG530657,	IncF RST(F-:A-:B-):FIA(-);FIB(-);FIC(-);FII(-);FIIK(-);FIIS(-);FIIY(-)	Gammaproteobacteria (1236)	Enterobacteriaceae (543)	Salmonella (590)	Salmonella enterica	Enterobacterales (91347)	Pseudomonadota (1224)	Salmonella_enterica (28901)		Bacteria (2)	5.15808	-7.79482
NZ_KX858825.1	2020-06-03	0.494543				89970	Canada		circular	61.0667	-107.992	Canada	IncFII(pECLA)_1, CP001919, |repE(pEh60-7)_1, CP088228,	IncF RST(F-:A-:B-):FIA(-);FIB(-);FIC(-);FII(-);FIIK(-);FIIS(-);FIIY(-)	Gammaproteobacteria (1236)	Enterobacteriaceae (543)	Enterobacter (547)	Enterobacter cloacae	Enterobacterales (91347)	Pseudomonadota (1224)	Enterobacter_cloacae (550)		Bacteria (2)	1.16971	1.50005
NZ_KX786187.1	2020-06-03	0.527271				165469	Canada		circular	61.0667	-107.992	Canada	IncFII(Yp)_1, CP000670,	IncF RST(F-:A-:B-):FIA(-);FIB(-);FIC(-);FII(-);FIIK(-);FIIS(-);FIIY(4?)	Gammaproteobacteria (1236)	Enterobacteriaceae (543)	Enterobacter (547)	Enterobacter cloacae	Enterobacterales (91347)	Pseudomonadota (1224)	Enterobacter_cloacae (550)		Bacteria (2)	1.24218	0.891029
NZ_CP017620.1	2016-12-03	0.53053	cormorant			93595	Canada	field sample	circular	61.0667	-107.992	Canada	IncFII(S)_1, CP000858, |IncFIB(S)_1, FN432031,	IncF RST(S1:A-:B17):FIA(-);FIB(17);FIC(-);FII(-);FIIK(-);FIIS(1);FIIY(-)	Gammaproteobacteria (1236)	Enterobacteriaceae (543)	Salmonella (590)	Salmonella enterica	Enterobacterales (91347)	Pseudomonadota (1224)	Salmonella_enterica (28901)		Bacteria (2)	-14.7118	0.954514
NZ_CP011943.1	2016-05-19	0.519572			Poultry environment	59372	Canada		circular	61.0667	-107.992	Canada	IncFII(S)_1, CP000858, |IncFIB(S)_1, FN432031,	IncF RST(S1:A-:B22):FIA(-);FIB(22);FIC(-);FII(-);FIIK(-);FIIS(1);FIIY(-)	Gammaproteobacteria (1236)	Enterobacteriaceae (543)	Salmonella (590)	Salmonella enterica	Enterobacterales (91347)	Pseudomonadota (1224)	Salmonella_enterica (28901)		Bacteria (2)	-15.3024	-1.9304
NZ_KT317612.1	2020-06-03	0.519633			chicken	59363	Canada		circular	61.0667	-107.992	Canada	IncFII(S)_1, CP000858, |IncFIB(S)_1, FN432031,	IncF RST(S1:A-:B22):FIA(-);FIB(22);FIC(-);FII(-);FIIK(-);FIIS(1);FIIY(-)	Gammaproteobacteria (1236)	Enterobacteriaceae (543)	Salmonella (590)	Salmonella enterica	Enterobacterales (91347)	Pseudomonadota (1224)	Salmonella_enterica (28901)		Bacteria (2)	-15.3077	-1.93046
NZ_CP076707.1	2021-06-25	0.466327				128277	Canada		circular	61.0667	-107.992	Canada	IncFIB(AP001918)_1, AP001918,	IncF RST(F-:A-:B-):FIA(-);FIB(67?);FIC(-);FII(-);FIIK(-);FIIS(-);FIIY(-)	Gammaproteobacteria (1236)	Enterobacteriaceae (543)	Escherichia (561)	Escherichia coli	Enterobacterales (91347)	Pseudomonadota (1224)	Escherichia_coli (562)		Bacteria (2)	-6.31433	3.86942
NZ_CP076712.1	2021-06-25	0.511067				66958	Canada		circular	61.0667	-107.992	Canada	IncFII_1, AY458016,	IncF RST(F-:A-:B-):FIA(-);FIB(-);FIC(-);FII(~114);FIIK(-);FIIS(-);FIIY(-)	Gammaproteobacteria (1236)	Enterobacteriaceae (543)	Escherichia (561)	Escherichia coli	Enterobacterales (91347)	Pseudomonadota (1224)	Escherichia_coli (562)		Bacteria (2)	-6.29553	3.91409
NZ_CP076711.1	2021-06-25	0.426111				69043	Canada		circular	61.0667	-107.992	Canada	IncFIA(HI1)_1, AF250878, |IncFII(pSFO)_1, AF401292,	IncF RST(F-:A-:B-):FIA(~19);FIB(-);FIC(6?);FII(~80);FIIK(-);FIIS(-);FIIY(-)	Gammaproteobacteria (1236)	Enterobacteriaceae (543)	Escherichia (561)	Escherichia coli	Enterobacterales (91347)	Pseudomonadota (1224)	Escherichia_coli (562)		Bacteria (2)	-6.6193	3.44688
NZ_CP033342.1	2018-11-07	0.515608			raw almond	56636	Canada		circular	61.0667	-107.992	Canada	IncFII(S)_1, CP000858, |IncFIB(S)_1, FN432031,	IncF RST(S1:A-:B22):FIA(-);FIB(22);FIC(-);FII(-);FIIK(-);FIIS(1);FIIY(-)	Gammaproteobacteria (1236)	Enterobacteriaceae (543)	Salmonella (590)	Salmonella enterica	Enterobacterales (91347)	Pseudomonadota (1224)	Salmonella_enterica (28901)		Bacteria (2)	-15.3308	-1.88657
NZ_CP073626.1	2021-10-10	0.534071			meat	75842	Canada		circular	61.0667	-107.992	Canada	IncFIA(HI1)_1, AF250878, |IncFIB(K)_1, JN233704,	IncF RST(F-:A-:B-):FIA(~13);FIB(-);FIC(-);FII(-);FIIK(-);FIIS(-);FIIY(-)	Gammaproteobacteria (1236)	Enterobacteriaceae (543)	Escherichia (561)	Escherichia coli	Enterobacterales (91347)	Pseudomonadota (1224)	Escherichia_coli (562)		Bacteria (2)	0.848936	1.0964
NZ_CP059930.1	2022-06-12	0.535335	Turkey			99943	Canada	fecal	circular	61.0667	-107.992	Canada	IncFIB(K)_1, JN233704,	IncF RST(F-:A-:B-):FIA(-);FIB(-);FIC(-);FII(-);FIIK(-);FIIS(-);FIIY(-)	Gammaproteobacteria (1236)	Enterobacteriaceae (543)	Escherichia (561)	Escherichia coli	Enterobacterales (91347)	Pseudomonadota (1224)	Escherichia_coli (562)		Bacteria (2)	2.03411	0.240859
NZ_CP059908.1	2020-08-13	0.495626	Turkey			193291	Canada	fecal	circular	61.0667	-107.992	Canada	IncFIB(AP001918)_1, AP001918, |IncFIC(FII)_1, AP001918,	IncF RST(--:A-:B-):FIA(-);FIB(38?);FIC(4);FII(18);FIIK(-);FIIS(-);FIIY(-)	Gammaproteobacteria (1236)	Enterobacteriaceae (543)	Escherichia (561)	Escherichia coli	Enterobacterales (91347)	Pseudomonadota (1224)	Escherichia_coli (562)		Bacteria (2)	-8.87689	3.03771
NZ_CP059948.1	2020-08-13	0.508563	Turkey			138915	Canada	fecal	circular	61.0667	-107.992	Canada	IncFIB(AP001918)_1, AP001918, |IncFII_1, AY458016, |IncFII(pSE11)_1, AP009242, |IncFIA_1, AP001918,	IncF RST(F-:A-:B-):FIA(4,20);FIB(58?);FIC(3?);FII(31,36);FIIK(-);FIIS(-);FIIY(-)	Gammaproteobacteria (1236)	Enterobacteriaceae (543)	Escherichia (561)	Escherichia coli	Enterobacterales (91347)	Pseudomonadota (1224)	Escherichia_coli (562)		Bacteria (2)	-7.87922	4.58667
NZ_CP059918.1	2020-08-13	0.498392	Turkey			214538	Canada	fecal	circular	61.0667	-107.992	Canada	IncFIB(AP001918)_1, AP001918, |IncFIC(FII)_1, AP001918, |IncFIA_1, AP001918,	IncF RST(--:A27:B-):FIA(27);FIB(58?);FIC(4);FII(18);FIIK(-);FIIS(-);FIIY(-)	Gammaproteobacteria (1236)	Enterobacteriaceae (543)	Escherichia (561)	Escherichia coli	Enterobacterales (91347)	Pseudomonadota (1224)	Escherichia_coli (562)		Bacteria (2)	-9.06137	3.02224
CP059946.1	2020-08-12	0.46428	Turkey			110330	Canada	fecal	circular	61.0667	-107.992	Canada	IncFIB(H89-PhagePlasmid)_1, HG530657,	IncF RST(F-:A-:B-):FIA(-);FIB(-);FIC(-);FII(-);FIIK(-);FIIS(-);FIIY(-)	Gammaproteobacteria (1236)	Enterobacteriaceae (543)	Escherichia (561)	Escherichia coli	Enterobacterales (91347)	Pseudomonadota (1224)	Escherichia_coli (562)		Bacteria (2)	11.3639	-9.19948
CP059945.1	2020-08-12	0.503195	Turkey			116752	Canada	fecal	circular	61.0667	-107.992	Canada	IncFIB(AP001918)_1, AP001918, |IncFIC(FII)_1, AP001918,	IncF RST(--:A-:B1):FIA(-);FIB(1);FIC(4);FII(18);FIIK(-);FIIS(-);FIIY(-)	Gammaproteobacteria (1236)	Enterobacteriaceae (543)	Escherichia (561)	Escherichia coli	Enterobacterales (91347)	Pseudomonadota (1224)	Escherichia_coli (562)		Bacteria (2)	-8.16487	3.17545
CP059927.1	2020-08-12	0.524104	Turkey			122428	Canada	fecal	circular	61.0667	-107.992	Canada	IncFII(pHN7A8)_1, JN232517,	IncF RST(F40:A-:B-):FIA(-);FIB(-);FIC(-);FII(40);FIIK(-);FIIS(-);FIIY(-)	Gammaproteobacteria (1236)	Enterobacteriaceae (543)	Escherichia (561)	Escherichia coli	Enterobacterales (91347)	Pseudomonadota (1224)	Escherichia_coli (562)		Bacteria (2)	-7.04518	3.60811
CP059926.1	2020-08-12	0.497139	Turkey			123891	Canada	fecal	circular	61.0667	-107.992	Canada	IncFII(pSE11)_1, AP009242, |IncFIB(AP001918)_1, AP001918,	IncF RST(F-:A-:B54):FIA(-);FIB(54);FIC(-);FII(~45);FIIK(-);FIIS(-);FIIY(-)	Gammaproteobacteria (1236)	Enterobacteriaceae (543)	Escherichia (561)	Escherichia coli	Enterobacterales (91347)	Pseudomonadota (1224)	Escherichia_coli (562)		Bacteria (2)	-8.18994	2.73068
CP059923.1	2020-08-12	0.496414	Turkey			133421	Canada	fecal	circular	61.0667	-107.992	Canada	IncFIB(AP001918)_1, AP001918, |IncFII(pCoo)_1, CR942285,	IncF RST(F16:A-:B1):FIA(-);FIB(1);FIC(-);FII(16);FIIK(-);FIIS(-);FIIY(-)	Gammaproteobacteria (1236)	Enterobacteriaceae (543)	Escherichia (561)	Escherichia coli	Enterobacterales (91347)	Pseudomonadota (1224)	Escherichia_coli (562)		Bacteria (2)	-7.82975	3.04792
CP059905.1	2020-08-12	0.493938	Turkey			141692	Canada	fecal	circular	61.0667	-107.992	Canada	IncFII_1, AY458016, |IncFIB(AP001918)_1, AP001918,	IncF RST(F24:A-:B8):FIA(-);FIB(8);FIC(-);FII(24);FIIK(-);FIIS(-);FIIY(-)	Gammaproteobacteria (1236)	Enterobacteriaceae (543)	Escherichia (561)	Escherichia coli	Enterobacterales (91347)	Pseudomonadota (1224)	Escherichia_coli (562)		Bacteria (2)	-8.05346	2.84927
CP042949.1	2019-08-22	0.489669				118482	Canada		circular	61.0667	-107.992	Canada	IncFII_1, AY458016, |IncFIB(AP001918)_1, AP001918,	IncF RST(F-:A-:B42):FIA(-);FIB(42);FIC(6?);FII(~114);FIIK(-);FIIS(-);FIIY(-)	Gammaproteobacteria (1236)	Enterobacteriaceae (543)	Escherichia (561)	Escherichia coli	Enterobacterales (91347)	Pseudomonadota (1224)	Escherichia_coli (562)		Bacteria (2)	-5.82629	2.30224
CP017618.1	2016-11-28	0.530407	gull			93055	Canada	field sample	circular	61.0667	-107.992	Canada	IncFII(S)_1, CP000858, |IncFIB(S)_1, FN432031,	IncF RST(S1:A-:B17):FIA(-);FIB(17);FIC(-);FII(-);FIIK(-);FIIS(1);FIIY(-)	Gammaproteobacteria (1236)	Enterobacteriaceae (543)	Salmonella (590)	Salmonella enterica	Enterobacterales (91347)	Pseudomonadota (1224)	Salmonella_enterica (28901)		Bacteria (2)	-14.7875	0.885887
NZ_KT317611.1	2023-08-21	0.519572			chicken-abbatoir-Sporadic	59372	Canada: Alberta		circular	55.0013	-115.002	Canada,Alberta	IncFII(S)_1, CP000858, |IncFIB(S)_1, FN432031,	IncF RST(S1:A-:B22):FIA(-);FIB(22);FIC(-);FII(-);FIIK(-);FIIS(1);FIIY(-)	Gammaproteobacteria (1236)	Enterobacteriaceae (543)	Salmonella (590)	Salmonella enterica subsp. enterica serovar Enteritidis str. EC20090641	Enterobacterales (91347)	Pseudomonadota (1224)	Salmonella_enterica (28901)	Salmonella_enterica_subsp._enterica_serovar_Enteritidis_str._EC20090641 (1412453)	Bacteria (2)	-15.3071	-1.92891
NZ_CP031911.1	2019-05-02	0.462203	Homo sapiens		Clinical: Human (Homo sapiens)	80681	Canada:Alberta		circular	55.0013	-115.002	Canada,Alberta	IncFIB(AP001918)_1, AP001918, |IncB/O/K/Z_3, GQ259888,	IncF RST(F-:A-:B11):FIA(-);FIB(11);FIC(-);FII(-);FIIK(-);FIIS(-);FIIY(-)	Gammaproteobacteria (1236)	Enterobacteriaceae (543)	Escherichia (561)	Escherichia coli	Enterobacterales (91347)	Pseudomonadota (1224)	Escherichia_coli (562)		Bacteria (2)	10.5129	4.04
NZ_CP017445.1	2016-10-07	0.476026			Cattle Hide	92726	Canada: Alberta		circular	55.0013	-115.002	Canada,Alberta	IncFIB(AP001918)_1, AP001918, |IncFII_1, AY458016,	IncF RST(F23:A-:B3):FIA(-);FIB(3);FIC(3?);FII(23);FIIK(-);FIIS(-);FIIY(-)	Gammaproteobacteria (1236)	Enterobacteriaceae (543)	Escherichia (561)	Escherichia coli	Enterobacterales (91347)	Pseudomonadota (1224)	Escherichia_coli (562)		Bacteria (2)	-17.624	-4.89497
NZ_CP081707.1	2021-10-03	0.468464				94797	Canada: Alberta		circular	55.0013	-115.002	Canada,Alberta	IncFIB(pHCM2)_1, AL513384,	IncF RST(F-:A-:B-):FIA(-);FIB(-);FIC(-);FII(-);FIIK(-);FIIS(-);FIIY(-)	Gammaproteobacteria (1236)	Enterobacteriaceae (543)	Escherichia (561)	Escherichia coli	Enterobacterales (91347)	Pseudomonadota (1224)	Escherichia_coli (562)		Bacteria (2)	11.3491	-9.18536
NZ_CP081720.1	2021-09-24	0.527608				146658	Canada: Alberta		circular	55.0013	-115.002	Canada,Alberta	IncFII_1, AY458016, |IncFIB(K)_1, JN233704, |IncFII(pCRY)_1, NC_005814, |IncN_1, AY046276,	IncF RST(F100:A-:B-):FIA(-);FIB(-);FIC(-);FII(100);FIIK(-);FIIS(-);FIIY(-)|IncN MLST(-):repN(5?);traJ(-);korA(-)	Gammaproteobacteria (1236)	Enterobacteriaceae (543)	Escherichia (561)	Escherichia coli	Enterobacterales (91347)	Pseudomonadota (1224)	Escherichia_coli (562)		Bacteria (2)	0.711916	0.587206
NZ_CP081770.1	2021-09-24	0.54584				69251	Canada: Alberta		circular	55.0013	-115.002	Canada,Alberta	IncFII_1, AY458016, |IncFIB(K)_1, JN233704,	IncF RST(F100:A-:B-):FIA(-);FIB(-);FIC(-);FII(100);FIIK(-);FIIS(-);FIIY(-)	Gammaproteobacteria (1236)	Enterobacteriaceae (543)	Escherichia (561)	Escherichia coli	Enterobacterales (91347)	Pseudomonadota (1224)	Escherichia_coli (562)		Bacteria (2)	0.660294	0.565809
NZ_CP081769.1	2021-09-24	0.519672				86368	Canada: Alberta		circular	55.0013	-115.002	Canada,Alberta	IncFIB(S)_1, FN432031,	IncF RST(F-:A-:B-):FIA(-);FIB(~36);FIC(-);FII(-);FIIK(-);FIIS(-);FIIY(-)	Gammaproteobacteria (1236)	Enterobacteriaceae (543)	Escherichia (561)	Escherichia coli	Enterobacterales (91347)	Pseudomonadota (1224)	Escherichia_coli (562)		Bacteria (2)	5.27785	1.66535
NZ_CP081680.1	2021-09-24	0.545833				69252	Canada: Alberta		circular	55.0013	-115.002	Canada,Alberta	IncFII_1, AY458016, |IncFIB(K)_1, JN233704,	IncF RST(F100:A-:B-):FIA(-);FIB(-);FIC(-);FII(100);FIIK(-);FIIS(-);FIIY(-)	Gammaproteobacteria (1236)	Enterobacteriaceae (543)	Escherichia (561)	Escherichia coli	Enterobacterales (91347)	Pseudomonadota (1224)	Escherichia_coli (562)		Bacteria (2)	0.645059	0.571036
NZ_CP081679.1	2021-09-24	0.519678				86367	Canada: Alberta		circular	55.0013	-115.002	Canada,Alberta	IncFIB(S)_1, FN432031,	IncF RST(F-:A-:B-):FIA(-);FIB(~36);FIC(-);FII(-);FIIK(-);FIIS(-);FIIY(-)	Gammaproteobacteria (1236)	Enterobacteriaceae (543)	Escherichia (561)	Escherichia coli	Enterobacterales (91347)	Pseudomonadota (1224)	Escherichia_coli (562)		Bacteria (2)	5.27291	1.65794
NZ_CP081725.1	2021-09-24	0.527598				146661	Canada: Alberta		circular	55.0013	-115.002	Canada,Alberta	IncFII_1, AY458016, |IncN_1, AY046276, |IncFII(pCRY)_1, NC_005814, |IncFIB(K)_1, JN233704,	IncF RST(F100:A-:B-):FIA(-);FIB(-);FIC(-);FII(100);FIIK(-);FIIS(-);FIIY(-)|IncN MLST(-):repN(5?);traJ(-);korA(-)	Gammaproteobacteria (1236)	Enterobacteriaceae (543)	Escherichia (561)	Escherichia coli	Enterobacterales (91347)	Pseudomonadota (1224)	Escherichia_coli (562)		Bacteria (2)	0.720537	0.60016
NZ_CP081763.1	2021-09-24	0.527604				146661	Canada: Alberta		circular	55.0013	-115.002	Canada,Alberta	IncFII_1, AY458016, |IncFIB(K)_1, JN233704, |IncFII(pCRY)_1, NC_005814, |IncN_1, AY046276,	IncF RST(F100:A-:B-):FIA(-);FIB(-);FIC(-);FII(100);FIIK(-);FIIS(-);FIIY(-)|IncN MLST(-):repN(5?);traJ(-);korA(-)	Gammaproteobacteria (1236)	Enterobacteriaceae (543)	Escherichia (561)	Escherichia coli	Enterobacterales (91347)	Pseudomonadota (1224)	Escherichia_coli (562)		Bacteria (2)	0.693103	0.583798
NZ_CP081699.1	2021-09-24	0.510849				145356	Canada: Alberta		circular	55.0013	-115.002	Canada,Alberta	IncY_1, K02380, |IncFIB(K)_1, JN233704,	IncF RST(F-:A-:B-):FIA(-);FIB(-);FIC(-);FII(-);FIIK(-);FIIS(-);FIIY(-)	Gammaproteobacteria (1236)	Enterobacteriaceae (543)	Escherichia (561)	Escherichia coli	Enterobacterales (91347)	Pseudomonadota (1224)	Escherichia_coli (562)		Bacteria (2)	0.0477998	-0.353713
NZ_CP081693.1	2021-09-24	0.545871				69249	Canada: Alberta		circular	55.0013	-115.002	Canada,Alberta	IncFIB(K)_1, JN233704, |IncFII_1, AY458016,	IncF RST(F100:A-:B-):FIA(-);FIB(-);FIC(-);FII(100);FIIK(-);FIIS(-);FIIY(-)	Gammaproteobacteria (1236)	Enterobacteriaceae (543)	Escherichia (561)	Escherichia coli	Enterobacterales (91347)	Pseudomonadota (1224)	Escherichia_coli (562)		Bacteria (2)	0.647661	0.575248
NZ_CP081692.1	2021-09-24	0.519678				86367	Canada: Alberta		circular	55.0013	-115.002	Canada,Alberta	IncFIB(S)_1, FN432031,	IncF RST(F-:A-:B-):FIA(-);FIB(~36);FIC(-);FII(-);FIIK(-);FIIS(-);FIIY(-)	Gammaproteobacteria (1236)	Enterobacteriaceae (543)	Escherichia (561)	Escherichia coli	Enterobacterales (91347)	Pseudomonadota (1224)	Escherichia_coli (562)		Bacteria (2)	5.27844	1.65905
NZ_CP081702.1	2021-09-24	0.468475				94799	Canada: Alberta		circular	55.0013	-115.002	Canada,Alberta	IncFIB(pHCM2)_1, AL513384,	IncF RST(F-:A-:B-):FIA(-);FIB(-);FIC(-);FII(-);FIIK(-);FIIS(-);FIIY(-)	Gammaproteobacteria (1236)	Enterobacteriaceae (543)	Escherichia (561)	Escherichia coli	Enterobacterales (91347)	Pseudomonadota (1224)	Escherichia_coli (562)		Bacteria (2)	11.3579	-9.19269
NZ_CP081687.1	2021-09-24	0.545884				69240	Canada: Alberta		circular	55.0013	-115.002	Canada,Alberta	IncFII_1, AY458016, |IncFIB(K)_1, JN233704,	IncF RST(F100:A-:B-):FIA(-);FIB(-);FIC(-);FII(100);FIIK(-);FIIS(-);FIIY(-)	Gammaproteobacteria (1236)	Enterobacteriaceae (543)	Escherichia (561)	Escherichia coli	Enterobacterales (91347)	Pseudomonadota (1224)	Escherichia_coli (562)		Bacteria (2)	0.651408	0.565687
NZ_CP081686.1	2021-09-24	0.519679				86361	Canada: Alberta		circular	55.0013	-115.002	Canada,Alberta	IncFIB(S)_1, FN432031,	IncF RST(F-:A-:B-):FIA(-);FIB(~36);FIC(-);FII(-);FIIK(-);FIIS(-);FIIY(-)	Gammaproteobacteria (1236)	Enterobacteriaceae (543)	Escherichia (561)	Escherichia coli	Enterobacterales (91347)	Pseudomonadota (1224)	Escherichia_coli (562)		Bacteria (2)	5.28902	1.67053
NZ_CP081712.1	2021-09-24	0.506357				74799	Canada: Alberta		circular	55.0013	-115.002	Canada,Alberta	IncFIB(K)_1, JN233704,	IncF RST(F-:A-:B-):FIA(-);FIB(-);FIC(-);FII(-);FIIK(-);FIIS(-);FIIY(-)	Gammaproteobacteria (1236)	Enterobacteriaceae (543)	Escherichia (561)	Escherichia coli	Enterobacterales (91347)	Pseudomonadota (1224)	Escherichia_coli (562)		Bacteria (2)	1.55021	-0.0138404
NZ_CP081785.1	2021-09-24	0.545865				69246	Canada: Alberta		circular	55.0013	-115.002	Canada,Alberta	IncFII_1, AY458016, |IncFIB(K)_1, JN233704,	IncF RST(F100:A-:B-):FIA(-);FIB(-);FIC(-);FII(100);FIIK(-);FIIS(-);FIIY(-)	Gammaproteobacteria (1236)	Enterobacteriaceae (543)	Escherichia (561)	Escherichia coli	Enterobacterales (91347)	Pseudomonadota (1224)	Escherichia_coli (562)		Bacteria (2)	0.647508	0.579238
NZ_CP081784.1	2021-09-24	0.519666				86367	Canada: Alberta		circular	55.0013	-115.002	Canada,Alberta	IncFIB(S)_1, FN432031,	IncF RST(F-:A-:B-):FIA(-);FIB(~36);FIC(-);FII(-);FIIK(-);FIIS(-);FIIY(-)	Gammaproteobacteria (1236)	Enterobacteriaceae (543)	Escherichia (561)	Escherichia coli	Enterobacterales (91347)	Pseudomonadota (1224)	Escherichia_coli (562)		Bacteria (2)	5.2864	1.66508
NZ_CP081777.1	2021-09-24	0.545826				69251	Canada: Alberta		circular	55.0013	-115.002	Canada,Alberta	IncFIB(K)_1, JN233704, |IncFII_1, AY458016,	IncF RST(F100:A-:B-):FIA(-);FIB(-);FIC(-);FII(100);FIIK(-);FIIS(-);FIIY(-)	Gammaproteobacteria (1236)	Enterobacteriaceae (543)	Escherichia (561)	Escherichia coli	Enterobacterales (91347)	Pseudomonadota (1224)	Escherichia_coli (562)		Bacteria (2)	0.644445	0.585261
NZ_CP081776.1	2021-09-24	0.519668				86382	Canada: Alberta		circular	55.0013	-115.002	Canada,Alberta	IncFIB(S)_1, FN432031,	IncF RST(F-:A-:B-):FIA(-);FIB(~36);FIC(-);FII(-);FIIK(-);FIIS(-);FIIY(-)	Gammaproteobacteria (1236)	Enterobacteriaceae (543)	Escherichia (561)	Escherichia coli	Enterobacterales (91347)	Pseudomonadota (1224)	Escherichia_coli (562)		Bacteria (2)	5.27691	1.65979
NZ_CP081792.1	2021-09-24	0.468475				94799	Canada: Alberta		circular	55.0013	-115.002	Canada,Alberta	IncFIB(pHCM2)_1, AL513384,	IncF RST(F-:A-:B-):FIA(-);FIB(-);FIC(-);FII(-);FIIK(-);FIIS(-);FIIY(-)	Gammaproteobacteria (1236)	Enterobacteriaceae (543)	Escherichia (561)	Escherichia coli	Enterobacterales (91347)	Pseudomonadota (1224)	Escherichia_coli (562)		Bacteria (2)	11.3495	-9.18529
NZ_CP031920.1	2019-05-03	0.476983	Homo sapiens		Clinical: Human (Homo sapiens)	92498	Canada:Alberta		circular	55.0013	-115.002	Canada,Alberta	IncFIB(AP001918)_1, AP001918, |IncB/O/K/Z_3, GQ259888,	IncF RST(F-:A-:B-):FIA(-);FIB(11?);FIC(-);FII(-);FIIK(-);FIIS(-);FIIY(-)	Gammaproteobacteria (1236)	Enterobacteriaceae (543)	Escherichia (561)	Escherichia coli	Enterobacterales (91347)	Pseudomonadota (1224)	Escherichia_coli (562)		Bacteria (2)	-10.6477	1.54672
NZ_CP039855.1	2019-05-08	0.531263	Homo sapiens			93897	Canada: BC		circular	55.0013	-125.002	Canada,BC	IncFII(S)_1, CP000858, |IncFIB(S)_1, FN432031,	IncF RST(S1:A-:B17):FIA(-);FIB(17);FIC(-);FII(-);FIIK(-);FIIS(1);FIIY(-)	Gammaproteobacteria (1236)	Enterobacteriaceae (543)	Salmonella (590)	Salmonella enterica	Enterobacterales (91347)	Pseudomonadota (1224)	Salmonella_enterica (28901)		Bacteria (2)	-14.7557	0.906068
NZ_CP023903.1	2017-10-20	0.520854	Homo sapiens		rectal	101274	Canada:BC		circular	55.0013	-125.002	Canada,BC	IncFIA_1, AP001918, |IncFIB(AP001918)_1, AP001918, |IncFII_1, AY458016, |IncFIC(FII)_1, AP001918,	IncF RST(F-:A-:B1):FIA(4,20);FIB(1);FIC(3?);FII(31,36);FIIK(-);FIIS(-);FIIY(-)	Gammaproteobacteria (1236)	Enterobacteriaceae (543)	Escherichia (561)	Escherichia coli	Enterobacterales (91347)	Pseudomonadota (1224)	Escherichia_coli (562)		Bacteria (2)	-7.62557	4.70619
NZ_CP023895.1	2017-10-20	0.532177	Homo sapiens		rectal	91648	Canada:BC		circular	55.0013	-125.002	Canada,BC	IncFII_1, AY458016,	IncF RST(F2:A-:B-):FIA(-);FIB(-);FIC(-);FII(2);FIIK(-);FIIS(-);FIIY(-)	Gammaproteobacteria (1236)	Enterobacteriaceae (543)	Escherichia (561)	Escherichia coli	Enterobacterales (91347)	Pseudomonadota (1224)	Escherichia_coli (562)		Bacteria (2)	-6.05895	7.80059
NZ_CP023959.1	2017-10-20	0.508298	Homo sapiens		urine	128761	Canada:BC		circular	55.0013	-125.002	Canada,BC	IncFII_1, AY458016, |IncFIB(pB171)_1, AB024946,	IncF RST(F36:A-:B32):FIA(-);FIB(32);FIC(-);FII(36);FIIK(-);FIIS(-);FIIY(-)	Gammaproteobacteria (1236)	Enterobacteriaceae (543)	Escherichia (561)	Escherichia coli	Enterobacterales (91347)	Pseudomonadota (1224)	Escherichia_coli (562)		Bacteria (2)	-4.37281	-11.227
NZ_CP040322.1	2019-05-23	0.531344	Homo sapiens			93911	Canada: BC		circular	55.0013	-125.002	Canada,BC	IncFII(S)_1, CP000858, |IncFIB(S)_1, FN432031,	IncF RST(S1:A-:B17):FIA(-);FIB(17);FIC(-);FII(-);FIIK(-);FIIS(1);FIIY(-)	Gammaproteobacteria (1236)	Enterobacteriaceae (543)	Salmonella (590)	Salmonella enterica	Enterobacterales (91347)	Pseudomonadota (1224)	Salmonella_enterica (28901)		Bacteria (2)	-9.61218	11.1916
NZ_CP023918.1	2017-10-20	0.50955	Homo sapiens		urine	106914	Canada:BC		not-set	55.0013	-125.002	Canada,BC	IncFIA(HI1)_1, AF250878, |IncFII_1, AY458016,	IncF RST(F2:A22:B-):FIA(22);FIB(-);FIC(-);FII(2);FIIK(-);FIIS(-);FIIY(-)	Gammaproteobacteria (1236)	Enterobacteriaceae (543)	Klebsiella (570)	Klebsiella pneumoniae	Enterobacterales (91347)	Pseudomonadota (1224)	Klebsiella_pneumoniae (573)		Bacteria (2)	-6.65864	4.53771
NZ_CP023917.1	2017-10-20	0.496923	Homo sapiens		urine	164607	Canada:BC		circular	55.0013	-125.002	Canada,BC	IncFIB(K)(pCAV1099-114)_1, CP011596, |IncHI1B(pNDM-MAR)_1, JN420336,	IncF RST(F-:A-:B-):FIA(-);FIB(-);FIC(-);FII(-);FIIK(-);FIIS(-);FIIY(-)|IncHI1 MLST(-):HCM1_043(-);HCM1_064(-);HCM1_099(-);HCM1_116(-);HCM1_178ac(-);HCM1_259(-)	Gammaproteobacteria (1236)	Enterobacteriaceae (543)	Klebsiella (570)	Klebsiella pneumoniae	Enterobacterales (91347)	Pseudomonadota (1224)	Klebsiella_pneumoniae (573)		Bacteria (2)	1.09406	2.60256
NZ_CP023916.1	2017-10-20	0.510572	Homo sapiens		urine	130348	Canada:BC		circular	55.0013	-125.002	Canada,BC	IncFIB(pQil)_1, JN233705, |IncFII(K)_1, CP000648, |IncFIA(HI1)_1, AF250878,	IncF RST(K5:A22:B-):FIA(22);FIB(-);FIC(-);FII(-);FIIK(5);FIIS(-);FIIY(-)	Gammaproteobacteria (1236)	Enterobacteriaceae (543)	Klebsiella (570)	Klebsiella pneumoniae	Enterobacterales (91347)	Pseudomonadota (1224)	Klebsiella_pneumoniae (573)		Bacteria (2)	-0.744889	1.79955
NZ_CP023914.1	2017-10-20	0.554322	Homo sapiens		urine	106853	Canada:BC		circular	55.0013	-125.002	Canada,BC	IncFII(Yp)_1, CP000670, |IncFIB(pB171)_1, AB024946,	IncF RST(Y4:A-:B36):FIA(-);FIB(36);FIC(-);FII(-);FIIK(-);FIIS(-);FIIY(4)	Gammaproteobacteria (1236)	Enterobacteriaceae (543)	Klebsiella (570)	Klebsiella pneumoniae	Enterobacterales (91347)	Pseudomonadota (1224)	Klebsiella_pneumoniae (573)		Bacteria (2)	1.22101	0.909539
NZ_CP023948.1	2017-10-20	0.52062	Homo sapiens		rectal	219350	Canada:BC		circular	55.0013	-125.002	Canada,BC	IncFIB(pQil)_1, JN233705, |IncFII(pKP91)_1, CP000966, |IncC_1, JN157804,	IncF RST(K9:A-:B-):FIA(-);FIB(-);FIC(-);FII(-);FIIK(9);FIIS(-);FIIY(-)	Gammaproteobacteria (1236)	Enterobacteriaceae (543)	Klebsiella (570)	Klebsiella pneumoniae	Enterobacterales (91347)	Pseudomonadota (1224)	Klebsiella_pneumoniae (573)		Bacteria (2)	1.7667	4.59331
NZ_CP023947.1	2017-10-20	0.517593	Homo sapiens		rectal	153385	Canada:BC		circular	55.0013	-125.002	Canada,BC	IncFII(pKP91)_1, CP000966, |IncFIB(K)_1, JN233704, |IncQ1_1, M28829,	IncF RST(K9:A-:B-):FIA(-);FIB(-);FIC(-);FII(-);FIIK(9);FIIS(-);FIIY(-)	Gammaproteobacteria (1236)	Enterobacteriaceae (543)	Klebsiella (570)	Klebsiella pneumoniae	Enterobacterales (91347)	Pseudomonadota (1224)	Klebsiella_pneumoniae (573)		Bacteria (2)	0.556721	3.26894
NZ_CP023943.1	2017-10-20	0.521727	Homo sapiens		wound	196733	Canada:BC		circular	55.0013	-125.002	Canada,BC	repB(R1701)_1, CP039970, |IncFIB(K)_1, JN233704, |IncFII(K)_1, CP000648,	IncF RST(K1:A-:B-):FIA(-);FIB(-);FIC(-);FII(-);FIIK(1);FIIS(-);FIIY(-)	Gammaproteobacteria (1236)	Enterobacteriaceae (543)	Klebsiella (570)	Klebsiella pneumoniae	Enterobacterales (91347)	Pseudomonadota (1224)	Klebsiella_pneumoniae (573)		Bacteria (2)	-0.533624	3.0349
NZ_CP023942.1	2017-10-20	0.53437	Homo sapiens		wound	187926	Canada:BC		not-set	55.0013	-125.002	Canada,BC	IncR_1, DQ449578, |IncFII(pHN7A8)_1, JN232517,	IncF RST(F33:A-:B-):FIA(-);FIB(-);FIC(5?);FII(33);FIIK(-);FIIS(-);FIIY(-)	Gammaproteobacteria (1236)	Enterobacteriaceae (543)	Klebsiella (570)	Klebsiella pneumoniae	Enterobacterales (91347)	Pseudomonadota (1224)	Klebsiella_pneumoniae (573)		Bacteria (2)	7.01667	9.74449
CP039577.1	2019-04-28	0.522569	Homo sapiens			148809	Canada: BC		circular	55.0013	-125.002	Canada,BC	IncFII(S)_1, CP000858, |IncFIB(S)_1, FN432031,	IncF RST(S1:A-:B17):FIA(-);FIB(17);FIC(-);FII(-);FIIK(-);FIIS(1);FIIY(-)	Gammaproteobacteria (1236)	Enterobacteriaceae (543)	Salmonella (590)	Salmonella enterica	Enterobacterales (91347)	Pseudomonadota (1224)	Salmonella_enterica (28901)		Bacteria (2)	-9.66603	11.0876
NZ_CP051281.1	2020-08-04	0.530234	Junco			99722	Canada: British Columbia	Cell culture	circular	55.0013	-125.002	Canada,British Columbia	IncFII(S)_1, CP000858, |IncFIB(S)_1, FN432031,	IncF RST(S1:A-:B17):FIA(-);FIB(17);FIC(-);FII(-);FIIK(-);FIIS(1);FIIY(-)	Gammaproteobacteria (1236)	Enterobacteriaceae (543)	Salmonella (590)	Salmonella enterica	Enterobacterales (91347)	Pseudomonadota (1224)	Salmonella_enterica (28901)		Bacteria (2)	-14.759	0.900341
NZ_CP031923.1	2019-05-03	0.479779	Homo sapiens		Clinical: Human (Homo sapiens)	95298	Canada:British Columbia,Vancouver		circular	49.2609	-123.114	Canada,British Columbia,Vancouver	IncB/O/K/Z_3, GQ259888, |IncFIB(AP001918)_1, AP001918,	IncF RST(F-:A-:B11):FIA(-);FIB(11);FIC(-);FII(-);FIIK(-);FIIS(-);FIIY(-)	Gammaproteobacteria (1236)	Enterobacteriaceae (543)	Escherichia (561)	Escherichia coli	Enterobacterales (91347)	Pseudomonadota (1224)	Escherichia_coli (562)		Bacteria (2)	-10.6331	1.55698
NZ_CP072541.1	2021-04-21	0.541676			Cattle slaughter plant	66909	Canada: Lacombe	Isolate	circular	52.4728	-113.733	Canada,Lacombe	IncFIB(K)_1, JN233704,	IncF RST(F-:A-:B-):FIA(-);FIB(-);FIC(-);FII(-);FIIK(-);FIIS(-);FIIY(-)	Gammaproteobacteria (1236)	Enterobacteriaceae (543)	Escherichia (561)	Escherichia coli	Enterobacterales (91347)	Pseudomonadota (1224)	Escherichia_coli (562)		Bacteria (2)	0.842408	1.14833
NZ_CP031909.1	2019-05-02	0.489443	Homo sapiens		Clinical: Human (Homo sapiens)	73224	Canada:Manitoba,Winnipeg		circular	49.884	-97.1686	Canada,Manitoba,Winnipeg	IncFIB(AP001918)_1, AP001918,	IncF RST(F-:A-:B13):FIA(-);FIB(13);FIC(-);FII(-);FIIK(-);FIIS(-);FIIY(-)	Gammaproteobacteria (1236)	Enterobacteriaceae (543)	Escherichia (561)	Escherichia coli	Enterobacterales (91347)	Pseudomonadota (1224)	Escherichia_coli (562)		Bacteria (2)	-6.37152	2.94675
NZ_CP039715.1	2019-05-07	0.53116	Homo sapiens			93838	Canada: MB		circular	55.0013	-97.001	Canada,MB	IncFII(S)_1, CP000858, |IncFIB(S)_1, FN432031,	IncF RST(S1:A-:B17):FIA(-);FIB(17);FIC(-);FII(-);FIIK(-);FIIS(1);FIIY(-)	Gammaproteobacteria (1236)	Enterobacteriaceae (543)	Salmonella (590)	Salmonella enterica	Enterobacterales (91347)	Pseudomonadota (1224)	Salmonella_enterica (28901)		Bacteria (2)	-14.779	0.89052
NZ_CP039718.1	2019-05-07	0.531139	Homo sapiens			93838	Canada: MB		circular	55.0013	-97.001	Canada,MB	IncFII(S)_1, CP000858, |IncFIB(S)_1, FN432031,	IncF RST(S1:A-:B17):FIA(-);FIB(17);FIC(-);FII(-);FIIK(-);FIIS(1);FIIY(-)	Gammaproteobacteria (1236)	Enterobacteriaceae (543)	Salmonella (590)	Salmonella enterica	Enterobacterales (91347)	Pseudomonadota (1224)	Salmonella_enterica (28901)		Bacteria (2)	-14.7806	0.890562
NZ_CP039717.1	2019-05-07	0.459833	Homo sapiens			248353	Canada: MB		circular	55.0013	-97.001	Canada,MB	IncFIA(HI1)_1, AF250878, |IncHI1A_1, AF250878, |IncHI1B(R27)_1_R27, AF250878,	IncF RST(F-:A8:B-):FIA(8);FIB(-);FIC(-);FII(-);FIIK(-);FIIS(-);FIIY(-)|IncHI1 MLST(2):HCM1_043(1);HCM1_064(2);HCM1_099(1);HCM1_116(1);HCM1_178ac(1);HCM1_259(1)	Gammaproteobacteria (1236)	Enterobacteriaceae (543)	Salmonella (590)	Salmonella enterica	Enterobacterales (91347)	Pseudomonadota (1224)	Salmonella_enterica (28901)		Bacteria (2)	0.495118	-6.50992
NZ_CP039559.1	2019-04-29	0.459135	Homo sapiens			246505	Canada: MB		circular	55.0013	-97.001	Canada,MB	IncFIA(HI1)_1, AF250878, |IncHI1A_1, AF250878, |IncHI1B(R27)_1_R27, AF250878,	IncF RST(F-:A8:B-):FIA(8);FIB(-);FIC(-);FII(-);FIIK(-);FIIS(-);FIIY(-)|IncHI1 MLST(2):HCM1_043(1);HCM1_064(2);HCM1_099(1);HCM1_116(1);HCM1_178ac(1);HCM1_259(1)	Gammaproteobacteria (1236)	Enterobacteriaceae (543)	Salmonella (590)	Salmonella enterica	Enterobacterales (91347)	Pseudomonadota (1224)	Salmonella_enterica (28901)		Bacteria (2)	0.472402	-6.53613
NZ_CP129207.1	2023-08-08	0.531181			Oyster	94032	Canada: New Brunswick		circular	46.5003	-66.7502	Canada,New Brunswick	IncFIB(S)_1, FN432031, |IncFII(S)_1, CP000858,	IncF RST(S1:A-:B-):FIA(-);FIB(17?);FIC(-);FII(-);FIIK(-);FIIS(1);FIIY(-)	Gammaproteobacteria (1236)	Enterobacteriaceae (543)	Salmonella (590)	Salmonella enterica	Enterobacterales (91347)	Pseudomonadota (1224)	Salmonella_enterica (28901)		Bacteria (2)	-14.7551	0.904353
NZ_CP129210.1	2023-08-08	0.531162			Oyster	94026	Canada: New Brunswick		circular	46.5003	-66.7502	Canada,New Brunswick	IncFIB(S)_1, FN432031, |IncFII(S)_1, CP000858,	IncF RST(S1:A-:B-):FIA(-);FIB(17?);FIC(-);FII(-);FIIK(-);FIIS(1);FIIY(-)	Gammaproteobacteria (1236)	Enterobacteriaceae (543)	Salmonella (590)	Salmonella enterica	Enterobacterales (91347)	Pseudomonadota (1224)	Salmonella_enterica (28901)		Bacteria (2)	-14.7554	0.905378
NZ_CP051277.1	2020-08-04	0.530644	Sparrow			93100	Canada: Newfoundland and Labrador	Cell culture	circular	53.8217	-61.2296	Canada,Newfoundland and Labrador	IncFIB(S)_1, FN432031, |IncFII(S)_1, CP000858,	IncF RST(S1:A-:B17):FIA(-);FIB(17);FIC(-);FII(-);FIIK(-);FIIS(1);FIIY(-)	Gammaproteobacteria (1236)	Enterobacteriaceae (543)	Salmonella (590)	Salmonella enterica	Enterobacterales (91347)	Pseudomonadota (1224)	Salmonella_enterica (28901)		Bacteria (2)	-14.7743	0.891477
NZ_CP039596.1	2019-04-29	0.531149	Homo sapiens			93838	Canada: NL		circular	53.8217	-61.2296	Canada,NL	IncFII(S)_1, CP000858, |IncFIB(S)_1, FN432031,	IncF RST(S1:A-:B17):FIA(-);FIB(17);FIC(-);FII(-);FIIK(-);FIIS(1);FIIY(-)	Gammaproteobacteria (1236)	Enterobacteriaceae (543)	Salmonella (590)	Salmonella enterica	Enterobacterales (91347)	Pseudomonadota (1224)	Salmonella_enterica (28901)		Bacteria (2)	-14.7731	0.893065
NZ_CP038848.1	2019-04-15	0.531131	Homo sapiens			93862	Canada: NS		circular	45.196	-63.1654	Canada,NS	IncFII(S)_1, CP000858, |IncFIB(S)_1, FN432031,	IncF RST(S1:A-:B17):FIA(-);FIB(17);FIC(-);FII(-);FIIK(-);FIIS(1);FIIY(-)	Gammaproteobacteria (1236)	Enterobacteriaceae (543)	Salmonella (590)	Salmonella enterica	Enterobacterales (91347)	Pseudomonadota (1224)	Salmonella_enterica (28901)		Bacteria (2)	-14.7727	0.887694
NZ_CP039583.1	2019-04-29	0.531287	Homo sapiens			94000	Canada: ON		circular	50.0007	-86.001	Canada,ON	IncFII(S)_1, CP000858, |IncFIB(S)_1, FN432031,	IncF RST(S1:A-:B17):FIA(-);FIB(17);FIC(-);FII(-);FIIK(-);FIIS(1);FIIY(-)	Gammaproteobacteria (1236)	Enterobacteriaceae (543)	Salmonella (590)	Salmonella enterica	Enterobacterales (91347)	Pseudomonadota (1224)	Salmonella_enterica (28901)		Bacteria (2)	-9.61263	11.1813
NZ_CP039592.1	2019-04-29	0.53133	Homo sapiens			93998	Canada: ON		circular	50.0007	-86.001	Canada,ON	IncFII(S)_1, CP000858, |IncFIB(S)_1, FN432031,	IncF RST(S1:A-:B17):FIA(-);FIB(17);FIC(-);FII(-);FIIK(-);FIIS(1);FIIY(-)	Gammaproteobacteria (1236)	Enterobacteriaceae (543)	Salmonella (590)	Salmonella enterica	Enterobacterales (91347)	Pseudomonadota (1224)	Salmonella_enterica (28901)		Bacteria (2)	-9.61177	11.1848
NZ_CP039586.1	2019-04-29	0.531168	Homo sapiens			93927	Canada: ON		circular	50.0007	-86.001	Canada,ON	IncFII(S)_1, CP000858, |IncFIB(S)_1, FN432031,	IncF RST(S1:A-:B17):FIA(-);FIB(17);FIC(-);FII(-);FIIK(-);FIIS(1);FIIY(-)	Gammaproteobacteria (1236)	Enterobacteriaceae (543)	Salmonella (590)	Salmonella enterica	Enterobacterales (91347)	Pseudomonadota (1224)	Salmonella_enterica (28901)		Bacteria (2)	-14.7544	0.90308
CP136994.1	2023-10-30	0.484573			Pre-treated sample	104880	Canada: Ontario		circular	50.0007	-86.001	Canada,Ontario	IncFIB(AP001918)_1, AP001918, |IncFII(pRSB107)_1, AJ851089,	IncF RST(F1:A-:B33):FIA(-);FIB(33);FIC(3?);FII(1);FIIK(-);FIIS(-);FIIY(-)	Gammaproteobacteria (1236)	Enterobacteriaceae (543)	Escherichia (561)	Escherichia coli	Enterobacterales (91347)	Pseudomonadota (1224)	Escherichia_coli (562)		Bacteria (2)	-6.47087	5.01382
NZ_KT317613.1	2023-08-21	0.519487			Broiler	59372	Canada: Ontario		circular	50.0007	-86.001	Canada,Ontario	IncFII(S)_1, CP000858, |IncFIB(S)_1, FN432031,	IncF RST(S1:A-:B22):FIA(-);FIB(22);FIC(-);FII(-);FIIK(-);FIIS(1);FIIY(-)	Gammaproteobacteria (1236)	Enterobacteriaceae (543)	Salmonella (590)	Salmonella enterica subsp. enterica serovar Enteritidis str. EC20120005	Enterobacterales (91347)	Pseudomonadota (1224)	Salmonella_enterica (28901)	Salmonella_enterica_subsp._enterica_serovar_Enteritidis_str._EC20120005 (1412468)	Bacteria (2)	-15.3145	-1.92032
NZ_CP051268.1	2020-04-22	0.530939	Hawk			93798	Canada: Ontario	Cell culture	circular	50.0007	-86.001	Canada,Ontario	IncFII(S)_1, CP000858, |IncFIB(S)_1, FN432031,	IncF RST(S1:A-:B17):FIA(-);FIB(17);FIC(-);FII(-);FIIK(-);FIIS(1);FIIY(-)	Gammaproteobacteria (1236)	Enterobacteriaceae (543)	Salmonella (590)	Salmonella enterica	Enterobacterales (91347)	Pseudomonadota (1224)	Salmonella_enterica (28901)		Bacteria (2)	-14.7729	0.889107
NZ_CP116410.1	2023-01-30	0.509984			Pre-treated sample	114684	Canada: Ontario		circular	50.0007	-86.001	Canada,Ontario	IncFII(29)_1, CP003035, |IncFIB(AP001918)_1, AP001918, |Col156_1, NC_009781,	IncF RST(F29:A-:B10):FIA(-);FIB(10);FIC(-);FII(29);FIIK(-);FIIS(-);FIIY(-)	Gammaproteobacteria (1236)	Enterobacteriaceae (543)	Escherichia (561)	Escherichia coli	Enterobacterales (91347)	Pseudomonadota (1224)	Escherichia_coli (562)		Bacteria (2)	-5.88632	5.33037
NZ_CP116408.1	2023-01-30	0.506199			Post-treated (biosolid) sample	74050	Canada: Ontario		circular	50.0007	-86.001	Canada,Ontario	IncFIB(K)_1, JN233704, |IncFIA(HI1)_1, AF250878,	IncF RST(F-:A-:B-):FIA(~13);FIB(-);FIC(-);FII(-);FIIK(-);FIIS(-);FIIY(-)	Gammaproteobacteria (1236)	Enterobacteriaceae (543)	Escherichia (561)	Escherichia coli	Enterobacterales (91347)	Pseudomonadota (1224)	Escherichia_coli (562)		Bacteria (2)	0.729202	1.11383
NZ_CP116407.1	2023-01-30	0.508485			Post-treated (biosolid) sample	74423	Canada: Ontario		circular	50.0007	-86.001	Canada,Ontario	IncFII(pHN7A8)_1, JN232517,	IncF RST(F7:A-:B-):FIA(-);FIB(-);FIC(-);FII(7);FIIK(-);FIIS(-);FIIY(-)	Gammaproteobacteria (1236)	Enterobacteriaceae (543)	Escherichia (561)	Escherichia coli	Enterobacterales (91347)	Pseudomonadota (1224)	Escherichia_coli (562)		Bacteria (2)	-6.99268	3.37931
NZ_CP116406.1	2023-01-30	0.463228			Post-treated (biosolid) sample	109717	Canada: Ontario		circular	50.0007	-86.001	Canada,Ontario	IncFIB(H89-PhagePlasmid)_1, HG530657,	IncF RST(F-:A-:B-):FIA(-);FIB(-);FIC(-);FII(-);FIIK(-);FIIS(-);FIIY(-)	Gammaproteobacteria (1236)	Enterobacteriaceae (543)	Escherichia (561)	Escherichia coli	Enterobacterales (91347)	Pseudomonadota (1224)	Escherichia_coli (562)		Bacteria (2)	11.3683	-9.20325
NZ_CP022137.1	2017-07-03	0.51495			Unknown	66457	Canada: Ontario, Guelph		circular	43.5466	-80.25	Canada,Ontario,Guelph	IncFII(S)_1, CP000858,	IncF RST(S3:A-:B-):FIA(-);FIB(-);FIC(-);FII(-);FIIK(-);FIIS(3);FIIY(-)	Gammaproteobacteria (1236)	Enterobacteriaceae (543)	Salmonella (590)	Salmonella enterica subsp. diarizonae serovar 65:c:z str. SA20044251	Enterobacterales (91347)	Pseudomonadota (1224)	Salmonella_enterica (28901)	Salmonella_enterica_subsp._diarizonae_serovar_65:c:z_str._SA20044251 (1243616)	Bacteria (2)	-14.5412	0.843465
NZ_CP022035.1	2017-06-28	0.49558			Unknown	136771	Canada: Ontario, Guelph		circular	43.5466	-80.25	Canada,Ontario,Guelph	IncFII(p14)_1, JQ418538,	IncF RST(F-:A-:B-):FIA(-);FIB(-);FIC(-);FII(-);FIIK(-);FIIS(-);FIIY(-)	Gammaproteobacteria (1236)	Enterobacteriaceae (543)	Salmonella (590)	Salmonella enterica subsp. enterica serovar Onderstepoort str. SA20060086	Enterobacterales (91347)	Pseudomonadota (1224)	Salmonella_enterica (28901)	Salmonella_enterica_subsp._enterica_serovar_Onderstepoort_str._SA20060086 (1243584)	Bacteria (2)	1.9871	2.35704
NZ_CP030177.1	2018-06-26	0.513539			Unknown	131435	Canada: Ontario, Ottawa		circular	45.4211	-75.6903	Canada,Ontario,Ottawa	IncFII(pSE11)_1, AP009242,	IncF RST(F-:A-:B-):FIA(-);FIB(-);FIC(-);FII(81?);FIIK(-);FIIS(-);FIIY(-)	Gammaproteobacteria (1236)	Enterobacteriaceae (543)	Salmonella (590)	Salmonella enterica subsp. enterica serovar Milwaukee str. SA19950795	Enterobacterales (91347)	Pseudomonadota (1224)	Salmonella_enterica (28901)	Salmonella_enterica_subsp._enterica_serovar_Milwaukee_str._SA19950795 (1243578)	Bacteria (2)	-5.80299	2.93553
NZ_CP030176.1	2018-06-26	0.522022			Unknown	148530	Canada: Ontario, Ottawa		circular	45.4211	-75.6903	Canada,Ontario,Ottawa	IncFII(S)_1, CP000858,	IncF RST(S1:A-:B-):FIA(-);FIB(-);FIC(-);FII(-);FIIK(-);FIIS(1);FIIY(-)	Gammaproteobacteria (1236)	Enterobacteriaceae (543)	Salmonella (590)	Salmonella enterica subsp. enterica serovar Milwaukee str. SA19950795	Enterobacterales (91347)	Pseudomonadota (1224)	Salmonella_enterica (28901)	Salmonella_enterica_subsp._enterica_serovar_Milwaukee_str._SA19950795 (1243578)	Bacteria (2)	-14.5331	0.876173
NZ_CP031914.1	2019-05-02	0.475473	Homo sapiens		Clinical: Human (Homo sapiens)	92754	Canada:Ontario,Toronto		circular	43.654	-79.3872	Canada,Ontario,Toronto	IncFIB(AP001918)_1, AP001918, |IncFII_1, AY458016,	IncF RST(F23:A-:B3):FIA(-);FIB(3);FIC(3?);FII(23);FIIK(-);FIIS(-);FIIY(-)	Gammaproteobacteria (1236)	Enterobacteriaceae (543)	Escherichia (561)	Escherichia coli	Enterobacterales (91347)	Pseudomonadota (1224)	Escherichia_coli (562)		Bacteria (2)	-17.6237	-4.89466
NZ_CP135477.1	2023-10-07	0.51661	Homo sapiens			59331	Canada: Ottawa	bacterial culture	circular	45.4209	-75.6901	Canada,Ottawa	repB(R1701)_1, CP039970, |IncFIB(pB171)_1, AB024946,	IncF RST(F-:A-:B70):FIA(-);FIB(70);FIC(-);FII(-);FIIK(-);FIIS(-);FIIY(-)	Gammaproteobacteria (1236)	Enterobacteriaceae (543)	Enterobacter (547)	Enterobacter cloacae	Enterobacterales (91347)	Pseudomonadota (1224)	Enterobacter_cloacae (550)		Bacteria (2)	1.46343	0.90938
NZ_CP135476.1	2023-10-07	0.530393	Homo sapiens			99166	Canada: Ottawa	bacterial culture	circular	45.4209	-75.6901	Canada,Ottawa	IncFIA(HI1)_1, AF250878,	IncF RST(F-:A-:B-):FIA(-);FIB(-);FIC(-);FII(-);FIIK(-);FIIS(-);FIIY(-)	Gammaproteobacteria (1236)	Enterobacteriaceae (543)	Enterobacter (547)	Enterobacter cloacae	Enterobacterales (91347)	Pseudomonadota (1224)	Enterobacter_cloacae (550)		Bacteria (2)	1.50006	0.845768
NZ_CP135495.1	2023-10-07	0.52445	Homo sapiens			128121	Canada: Ottawa	bacterial culture	circular	45.4209	-75.6901	Canada,Ottawa	IncFII(pECLA)_1, CP001919, |repE(pEh60-7)_1, CP088228,	IncF RST(F-:A-:B-):FIA(-);FIB(-);FIC(-);FII(-);FIIK(-);FIIS(-);FIIY(-)	Gammaproteobacteria (1236)	Enterobacteriaceae (543)	Enterobacter (547)	Enterobacter hormaechei	Enterobacterales (91347)	Pseudomonadota (1224)	Enterobacter_hormaechei (158836)		Bacteria (2)	1.15682	1.37145
NZ_CP135503.1	2023-10-07	0.520261	Homo sapiens			166109	Canada: Ottawa	bacterial culture	circular	45.4209	-75.6901	Canada,Ottawa	IncFIB(pB171)_1, AB024946, |IncFIA_1, AP001918, |IncFII_1, AY458016,	IncF RST(F90:A-:B32):FIA(2,6);FIB(32);FIC(-);FII(90);FIIK(-);FIIS(-);FIIY(-)	Gammaproteobacteria (1236)	Enterobacteriaceae (543)	Escherichia (561)	Escherichia coli	Enterobacterales (91347)	Pseudomonadota (1224)	Escherichia_coli (562)		Bacteria (2)	-6.88894	5.30758
NZ_CP135471.1	2023-10-07	0.508062	Homo sapiens			110089	Canada: Ottawa	bacterial culture	circular	45.4209	-75.6901	Canada,Ottawa	IncFIB(pHCM2)_1, AL513384,	IncF RST(F-:A-:B-):FIA(-);FIB(-);FIC(-);FII(-);FIIK(-);FIIS(-);FIIY(-)	Gammaproteobacteria (1236)	Enterobacteriaceae (543)	Citrobacter (544)	Citrobacter freundii	Enterobacterales (91347)	Pseudomonadota (1224)	Citrobacter_freundii (546)		Bacteria (2)	5.1254	-7.73875
NZ_CP135500.1	2023-10-07	0.54753	Homo sapiens			111340	Canada: Ottawa	bacterial culture	circular	45.4209	-75.6901	Canada,Ottawa	IncFIB(pB171)_1, AB024946, |IncFII(Yp)_1, CP000670,	IncF RST(Y4:A-:B-):FIA(-);FIB(70?);FIC(-);FII(-);FIIK(-);FIIS(-);FIIY(4)	Gammaproteobacteria (1236)	Enterobacteriaceae (543)	Enterobacter (547)	Enterobacter cloacae	Enterobacterales (91347)	Pseudomonadota (1224)	Enterobacter_cloacae (550)		Bacteria (2)	1.20083	0.880597
NZ_CP135499.1	2023-10-07	0.523714	Homo sapiens			206338	Canada: Ottawa	bacterial culture	circular	45.4209	-75.6901	Canada,Ottawa	IncFIB(pENTAS01)_1, CP003027, |IncFII(pENTA)_1, CP003027,	IncF RST(F-:A-:B-):FIA(-);FIB(-);FIC(-);FII(-);FIIK(-);FIIS(-);FIIY(-)	Gammaproteobacteria (1236)	Enterobacteriaceae (543)	Enterobacter (547)	Enterobacter cloacae	Enterobacterales (91347)	Pseudomonadota (1224)	Enterobacter_cloacae (550)		Bacteria (2)	1.12661	1.67988
NZ_CP135489.1	2023-10-07	0.520155	Homo sapiens			148746	Canada: Ottawa	bacterial culture	circular	45.4209	-75.6901	Canada,Ottawa	IncFIB(AP001918)_1, AP001918, |IncFII_1, AY458016, |IncFIA_1, AP001918,	IncF RST(F90:A-:B-):FIA(2,6);FIB(20?);FIC(-);FII(90);FIIK(-);FIIS(-);FIIY(-)	Gammaproteobacteria (1236)	Enterobacteriaceae (543)	Escherichia (561)	Escherichia coli	Enterobacterales (91347)	Pseudomonadota (1224)	Escherichia_coli (562)		Bacteria (2)	-6.83036	5.48124
NZ_CP135459.1	2023-10-07	0.516509	Homo sapiens			76262	Canada: Ottawa	bacterial culture	circular	45.4209	-75.6901	Canada,Ottawa	IncFIA_1, AP001918, |IncFII(pRSB107)_1, AJ851089,	IncF RST(F-:A-:B-):FIA(2,6);FIB(-);FIC(3?);FII(~1);FIIK(-);FIIS(-);FIIY(-)	Gammaproteobacteria (1236)	Enterobacteriaceae (543)	Escherichia (561)	Escherichia coli	Enterobacterales (91347)	Pseudomonadota (1224)	Escherichia_coli (562)		Bacteria (2)	-6.69069	5.66854
NZ_CP135455.1	2023-10-07	0.536249	Homo sapiens			175879	Canada: Ottawa	bacterial culture	circular	45.4209	-75.6901	Canada,Ottawa	IncFIB(K)_1, JN233704, |IncFII(K)_1, CP000648,	IncF RST(K1:A-:B-):FIA(-);FIB(-);FIC(-);FII(-);FIIK(1);FIIS(-);FIIY(-)	Gammaproteobacteria (1236)	Enterobacteriaceae (543)	Klebsiella (570)	Klebsiella pneumoniae	Enterobacterales (91347)	Pseudomonadota (1224)	Klebsiella_pneumoniae (573)		Bacteria (2)	-0.53327	2.96665
NZ_CP135509.1	2023-10-07	0.530366	Homo sapiens			125751	Canada: Ottawa	bacterial culture	circular	45.4209	-75.6901	Canada,Ottawa	IncFIB(pQil)_1, JN233705, |IncFIA_1, AP001918, |IncFII(pAMA1167-NDM-5)_1, CP024805,	IncF RST(F48:A-:B-):FIA(1,6);FIB(-);FIC(-);FII(48);FIIK(-);FIIS(-);FIIY(-)	Gammaproteobacteria (1236)	Enterobacteriaceae (543)	Klebsiella (570)	Klebsiella pneumoniae	Enterobacterales (91347)	Pseudomonadota (1224)	Klebsiella_pneumoniae (573)		Bacteria (2)	-7.18173	5.06263
NZ_CP135482.1	2023-10-07	0.526956	Homo sapiens			121382	Canada: Ottawa	bacterial culture	circular	45.4209	-75.6901	Canada,Ottawa	IncFIB(pQil)_1, JN233705, |IncFII_1, AY458016,	IncF RST(F2:A-:B-):FIA(-);FIB(-);FIC(-);FII(2);FIIK(-);FIIS(-);FIIY(-)	Gammaproteobacteria (1236)	Enterobacteriaceae (543)	Klebsiella (570)	Klebsiella pneumoniae	Enterobacterales (91347)	Pseudomonadota (1224)	Klebsiella_pneumoniae (573)		Bacteria (2)	-6.05825	7.80386
NZ_CP039580.1	2019-04-29	0.532892	Homo sapiens			125502	Canada: QC		circular	52.4761	-71.8259	Canada,QC	IncFII(S)_1, CP000858, |IncFIB(S)_1, FN432031,	IncF RST(S1:A-:B17):FIA(-);FIB(17);FIC(-);FII(-);FIIK(-);FIIS(1);FIIY(-)	Gammaproteobacteria (1236)	Enterobacteriaceae (543)	Salmonella (590)	Salmonella enterica	Enterobacterales (91347)	Pseudomonadota (1224)	Salmonella_enterica (28901)		Bacteria (2)	-14.7616	0.928778
NZ_CP039568.1	2019-04-29	0.531166	Homo sapiens			93837	Canada: QC		circular	52.4761	-71.8259	Canada,QC	IncFII(S)_1, CP000858, |IncFIB(S)_1, FN432031,	IncF RST(S1:A-:B17):FIA(-);FIB(17);FIC(-);FII(-);FIIK(-);FIIS(1);FIIY(-)	Gammaproteobacteria (1236)	Enterobacteriaceae (543)	Salmonella (590)	Salmonella enterica	Enterobacterales (91347)	Pseudomonadota (1224)	Salmonella_enterica (28901)		Bacteria (2)	-14.7777	0.892216
NZ_CP040669.1	2019-06-07	0.534065	porcine			107560	Canada: Quebec		circular	52.4761	-71.8259	Canada,Quebec	IncFIB(S)_1, FN432031,	IncF RST(F-:A-:B17):FIA(-);FIB(17);FIC(-);FII(-);FIIK(-);FIIS(-);FIIY(-)	Gammaproteobacteria (1236)	Enterobacteriaceae (543)	Salmonella (590)	Salmonella enterica	Enterobacterales (91347)	Pseudomonadota (1224)	Salmonella_enterica (28901)		Bacteria (2)	-14.7321	1.00223
NZ_CP040652.1	2019-05-31	0.497449			porcine	84296	Canada: Quebec		circular	52.4761	-71.8259	Canada,Quebec	IncFII_1, AY458016,	IncF RST(F34:A-:B-):FIA(-);FIB(-);FIC(-);FII(34);FIIK(-);FIIS(-);FIIY(-)	Gammaproteobacteria (1236)	Enterobacteriaceae (543)	Salmonella (590)	Salmonella enterica	Enterobacterales (91347)	Pseudomonadota (1224)	Salmonella_enterica (28901)		Bacteria (2)	2.28251	-0.512266
NZ_CP062874.1	2020-11-19	0.500203	Sus scrofa domesticus		feces	123046	Canada: Quebec		circular	52.4761	-71.8259	Canada,Quebec	IncFIB(AP001918)_1, AP001918,	IncF RST(F-:A-:B-):FIA(-);FIB(58?);FIC(-);FII(-);FIIK(-);FIIS(-);FIIY(-)	Gammaproteobacteria (1236)	Enterobacteriaceae (543)	Escherichia (561)	Escherichia coli	Enterobacterales (91347)	Pseudomonadota (1224)	Escherichia_coli (562)		Bacteria (2)	-7.60672	2.90807
NZ_CP062909.1	2020-11-19	0.512774	Sus scrofa domesticus		feces	49398	Canada: Quebec		circular	52.4761	-71.8259	Canada,Quebec	IncFIB(K)_1, JN233704,	IncF RST(F-:A-:B-):FIA(-);FIB(-);FIC(-);FII(-);FIIK(-);FIIS(-);FIIY(-)	Gammaproteobacteria (1236)	Enterobacteriaceae (543)	Escherichia (561)	Escherichia coli	Enterobacterales (91347)	Pseudomonadota (1224)	Escherichia_coli (562)		Bacteria (2)	2.02419	-0.390957
NZ_CP062814.1	2020-11-19	0.456229	Sus scrofa domesticus		feces	114826	Canada: Quebec		circular	52.4761	-71.8259	Canada,Quebec	IncFIB(H89-PhagePlasmid)_1, HG530657,	IncF RST(F-:A-:B-):FIA(-);FIB(-);FIC(-);FII(-);FIIK(-);FIIS(-);FIIY(-)	Gammaproteobacteria (1236)	Enterobacteriaceae (543)	Escherichia (561)	Escherichia coli	Enterobacterales (91347)	Pseudomonadota (1224)	Escherichia_coli (562)		Bacteria (2)	11.3283	-9.16231
NZ_CP062813.1	2020-11-19	0.502059	Sus scrofa domesticus		feces	97371	Canada: Quebec		circular	52.4761	-71.8259	Canada,Quebec	IncFII(pRSB107)_1, AJ851089,	IncF RST(F4:A-:B-):FIA(-);FIB(-);FIC(3?);FII(4);FIIK(-);FIIS(-);FIIY(-)	Gammaproteobacteria (1236)	Enterobacteriaceae (543)	Escherichia (561)	Escherichia coli	Enterobacterales (91347)	Pseudomonadota (1224)	Escherichia_coli (562)		Bacteria (2)	-6.91457	3.41197
NZ_CP062915.1	2020-11-19	0.4949	Sus scrofa domesticus		feces	151873	Canada: Quebec		circular	52.4761	-71.8259	Canada,Quebec	IncFIB(AP001918)_1, AP001918, |IncFII_1, AY458016,	IncF RST(F24:A-:B-):FIA(-);FIB(58?);FIC(-);FII(24);FIIK(-);FIIS(-);FIIY(-)	Gammaproteobacteria (1236)	Enterobacteriaceae (543)	Escherichia (561)	Escherichia coli	Enterobacterales (91347)	Pseudomonadota (1224)	Escherichia_coli (562)		Bacteria (2)	-8.5129	2.4091
NZ_CP062914.1	2020-11-19	0.468565	Sus scrofa domesticus		feces	120310	Canada: Quebec		circular	52.4761	-71.8259	Canada,Quebec	IncFIB(H89-PhagePlasmid)_1, HG530657,	IncF RST(F-:A-:B-):FIA(-);FIB(-);FIC(-);FII(-);FIIK(-);FIIS(-);FIIY(-)	Gammaproteobacteria (1236)	Enterobacteriaceae (543)	Escherichia (561)	Escherichia coli	Enterobacterales (91347)	Pseudomonadota (1224)	Escherichia_coli (562)		Bacteria (2)	11.3668	-9.20195
NZ_CP062900.1	2020-11-19	0.468505	Sus scrofa domesticus		feces	141262	Canada: Quebec		circular	52.4761	-71.8259	Canada,Quebec	IncFIB(pB171)_1, AB024946, |IncFII(pCoo)_1, CR942285,	IncF RST(F13:A-:B-):FIA(-);FIB(23?);FIC(6?);FII(13);FIIK(-);FIIS(-);FIIY(-)	Gammaproteobacteria (1236)	Enterobacteriaceae (543)	Escherichia (561)	Escherichia coli	Enterobacterales (91347)	Pseudomonadota (1224)	Escherichia_coli (562)		Bacteria (2)	-6.70532	2.97563
NZ_CP062864.1	2020-11-19	0.513159	Sus scrofa domesticus		feces	49509	Canada: Quebec		circular	52.4761	-71.8259	Canada,Quebec	IncFIB(K)_1, JN233704,	IncF RST(F-:A-:B-):FIA(-);FIB(-);FIC(-);FII(-);FIIK(-);FIIS(-);FIIY(-)	Gammaproteobacteria (1236)	Enterobacteriaceae (543)	Escherichia (561)	Escherichia coli	Enterobacterales (91347)	Pseudomonadota (1224)	Escherichia_coli (562)		Bacteria (2)	2.03709	-0.405098
NZ_CP062852.1	2020-11-19	0.47023	Sus scrofa domesticus		feces	107422	Canada: Quebec		circular	52.4761	-71.8259	Canada,Quebec	IncFIB(H89-PhagePlasmid)_1, HG530657,	IncF RST(F-:A-:B-):FIA(-);FIB(-);FIC(-);FII(-);FIIK(-);FIIS(-);FIIY(-)	Gammaproteobacteria (1236)	Enterobacteriaceae (543)	Escherichia (561)	Escherichia coli	Enterobacterales (91347)	Pseudomonadota (1224)	Escherichia_coli (562)		Bacteria (2)	11.3346	-9.16883
NZ_CP062870.1	2020-11-19	0.501185	Sus scrofa domesticus		feces	162467	Canada: Quebec		circular	52.4761	-71.8259	Canada,Quebec	IncFIB(AP001918)_1, AP001918, |IncFIC(FII)_1, AP001918, |IncFIA_1, AP001918,	IncF RST(--:A-:B-):FIA(5,6);FIB(58?);FIC(4);FII(18);FIIK(-);FIIS(-);FIIY(-)	Gammaproteobacteria (1236)	Enterobacteriaceae (543)	Escherichia (561)	Escherichia coli	Enterobacterales (91347)	Pseudomonadota (1224)	Escherichia_coli (562)		Bacteria (2)	-8.59473	3.25248
NZ_CP062893.1	2020-11-19	0.492516	Sus scrofa domesticus		feces	99946	Canada: Quebec		circular	52.4761	-71.8259	Canada,Quebec	IncFIB(AP001918)_1, AP001918, |IncFIA_1, AP001918,	IncF RST(F-:A-:B-):FIA(5,6);FIB(58?);FIC(-);FII(-);FIIK(-);FIIS(-);FIIY(-)	Gammaproteobacteria (1236)	Enterobacteriaceae (543)	Escherichia (561)	Escherichia coli	Enterobacterales (91347)	Pseudomonadota (1224)	Escherichia_coli (562)		Bacteria (2)	-8.58293	3.25991
NZ_CP062867.1	2020-11-19	0.507191	Sus scrofa domesticus		feces	155756	Canada: Quebec		circular	52.4761	-71.8259	Canada,Quebec	IncFIB(AP001918)_1, AP001918, |IncFII(pCoo)_1, CR942285, |IncFIA_1, AP001918,	IncF RST(F67:A6:B-):FIA(6);FIB(38?);FIC(6?);FII(67);FIIK(-);FIIS(-);FIIY(-)	Gammaproteobacteria (1236)	Enterobacteriaceae (543)	Escherichia (561)	Escherichia coli O39:H21	Enterobacterales (91347)	Pseudomonadota (1224)	Escherichia_coli (562)	Escherichia_coli_O39:H21 (2491692)	Bacteria (2)	-8.51698	3.12385
NZ_CP062843.1	2020-11-19	0.468498	Sus scrofa domesticus		feces	141262	Canada: Quebec		circular	52.4761	-71.8259	Canada,Quebec	IncFIB(pB171)_1, AB024946, |IncFII(pCoo)_1, CR942285,	IncF RST(F13:A-:B-):FIA(-);FIB(23?);FIC(6?);FII(13);FIIK(-);FIIS(-);FIIY(-)	Gammaproteobacteria (1236)	Enterobacteriaceae (543)	Escherichia (561)	Escherichia coli	Enterobacterales (91347)	Pseudomonadota (1224)	Escherichia_coli (562)		Bacteria (2)	-6.6895	2.93593
NZ_CP062820.1	2020-11-19	0.468508	Sus scrofa domesticus		feces	141259	Canada: Quebec		circular	52.4761	-71.8259	Canada,Quebec	IncFIB(pB171)_1, AB024946, |IncFII(pCoo)_1, CR942285,	IncF RST(F13:A-:B-):FIA(-);FIB(23?);FIC(6?);FII(13);FIIK(-);FIIS(-);FIIY(-)	Gammaproteobacteria (1236)	Enterobacteriaceae (543)	Escherichia (561)	Escherichia coli	Enterobacterales (91347)	Pseudomonadota (1224)	Escherichia_coli (562)		Bacteria (2)	-6.71051	2.96756
NZ_CP062837.1	2020-11-19	0.468514	Sus scrofa domesticus		feces	141255	Canada: Quebec		circular	52.4761	-71.8259	Canada,Quebec	IncFIB(pB171)_1, AB024946, |IncFII(pCoo)_1, CR942285,	IncF RST(F13:A-:B-):FIA(-);FIB(23?);FIC(6?);FII(13);FIIK(-);FIIS(-);FIIY(-)	Gammaproteobacteria (1236)	Enterobacteriaceae (543)	Escherichia (561)	Escherichia coli	Enterobacterales (91347)	Pseudomonadota (1224)	Escherichia_coli (562)		Bacteria (2)	-6.64489	2.92743
NZ_CP062888.1	2020-11-19	0.468482	Sus scrofa domesticus		feces	141254	Canada: Quebec		circular	52.4761	-71.8259	Canada,Quebec	IncFIB(pB171)_1, AB024946, |IncFII(pCoo)_1, CR942285,	IncF RST(F13:A-:B-):FIA(-);FIB(23?);FIC(6?);FII(13);FIIK(-);FIIS(-);FIIY(-)	Gammaproteobacteria (1236)	Enterobacteriaceae (543)	Escherichia (561)	Escherichia coli	Enterobacterales (91347)	Pseudomonadota (1224)	Escherichia_coli (562)		Bacteria (2)	-6.70042	2.97072
NZ_CP062858.1	2020-11-19	0.511745	Sus scrofa domesticus		feces	150153	Canada: Quebec		circular	52.4761	-71.8259	Canada,Quebec	IncFIB(AP001918)_1, AP001918, |IncFII_1, AY458016, |IncQ1_1, M28829,	IncF RST(F2:A-:B-):FIA(-);FIB(58?);FIC(-);FII(2);FIIK(-);FIIS(-);FIIY(-)	Gammaproteobacteria (1236)	Enterobacteriaceae (543)	Escherichia (561)	Escherichia coli	Enterobacterales (91347)	Pseudomonadota (1224)	Escherichia_coli (562)		Bacteria (2)	-8.63376	2.57211
NZ_CP062880.1	2020-11-19	0.4839	Sus scrofa domesticus		feces	77359	Canada: Quebec		circular	52.4761	-71.8259	Canada,Quebec	IncFII_1, AY458016,	IncF RST(F53:A-:B-):FIA(-);FIB(-);FIC(-);FII(53);FIIK(-);FIIS(-);FIIY(-)	Gammaproteobacteria (1236)	Enterobacteriaceae (543)	Escherichia (561)	Escherichia coli O157:H16	Enterobacterales (91347)	Pseudomonadota (1224)	Escherichia_coli (562)	Escherichia_coli_O157:H16 (930406)	Bacteria (2)	-6.18928	3.90608
NZ_CP062879.1	2020-11-19	0.476665	Sus scrofa domesticus		feces	131388	Canada: Quebec		circular	52.4761	-71.8259	Canada,Quebec	IncFII(pCoo)_1, CR942285,	IncF RST(F-:A-:B-):FIA(-);FIB(-);FIC(5?);FII(96?);FIIK(-);FIIS(-);FIIY(-)	Gammaproteobacteria (1236)	Enterobacteriaceae (543)	Escherichia (561)	Escherichia coli O157:H16	Enterobacterales (91347)	Pseudomonadota (1224)	Escherichia_coli (562)	Escherichia_coli_O157:H16 (930406)	Bacteria (2)	-6.08886	3.82083
NZ_CP012928.1	2016-01-27	0.517276	Homo sapiens		human stool	62920	Canada: Quebec		circular	52.4761	-71.8259	Canada,Quebec	IncFII_1, AY458016,	IncF RST(F2:A-:B-):FIA(-);FIB(-);FIC(-);FII(2);FIIK(-);FIIS(-);FIIY(-)	Gammaproteobacteria (1236)	Enterobacteriaceae (543)	Salmonella (590)	Salmonella enterica	Enterobacterales (91347)	Pseudomonadota (1224)	Salmonella_enterica (28901)		Bacteria (2)	-6.82973	3.56426
NZ_CP062917.1	2020-11-19	0.516421	Sus scrofa domesticus		swab	218566	Canada: Quebec		circular	52.4761	-71.8259	Canada,Quebec	IncFIB(K)_1, JN233704, |IncFII(pKP91)_1, CP000966,	IncF RST(F-:A-:B-):FIA(-);FIB(-);FIC(-);FII(-);FIIK(28?);FIIS(-);FIIY(-)	Gammaproteobacteria (1236)	Enterobacteriaceae (543)	Raoultella (160674)	Raoultella terrigena	Enterobacterales (91347)	Pseudomonadota (1224)	Raoultella_terrigena (577)		Bacteria (2)	0.244537	2.1059
CP066202.1	2020-12-22	0.502518	Sus scrofa domesticus		feces	152717	Canada: Quebec		circular	52.4761	-71.8259	Canada,Quebec	IncFIB(AP001918)_1, AP001918, |IncFII(pCoo)_1, CR942285, |IncFIA_1, AP001918,	IncF RST(F67:A6:B-):FIA(6);FIB(38?);FIC(6?);FII(67);FIIK(-);FIIS(-);FIIY(-)	Gammaproteobacteria (1236)	Enterobacteriaceae (543)	Escherichia (561)	Escherichia coli	Enterobacterales (91347)	Pseudomonadota (1224)	Escherichia_coli (562)		Bacteria (2)	-8.49637	3.11161
NZ_CP051287.1	2020-08-04	0.531409	Gull			94272	Canada: Saskatchewan	Cell culture	circular	55.5321	-106.141	Canada,Saskatchewan	IncFII(S)_1, CP000858, |IncFIB(S)_1, FN432031,	IncF RST(S1:A-:B17):FIA(-);FIB(17);FIC(-);FII(-);FIIK(-);FIIS(1);FIIY(-)	Gammaproteobacteria (1236)	Enterobacteriaceae (543)	Salmonella (590)	Salmonella enterica	Enterobacterales (91347)	Pseudomonadota (1224)	Salmonella_enterica (28901)		Bacteria (2)	-14.7743	0.891279
NZ_CP044959.1	2019-10-17	0.531139	Homo sapiens			93838	Canada: SK		circular	55.5321	-106.141	Canada,SK	IncFIB(S)_1, FN432031, |IncFII(S)_1, CP000858,	IncF RST(S1:A-:B-):FIA(-);FIB(17?);FIC(-);FII(-);FIIK(-);FIIS(1);FIIY(-)	Gammaproteobacteria (1236)	Enterobacteriaceae (543)	Salmonella (590)	Salmonella enterica	Enterobacterales (91347)	Pseudomonadota (1224)	Salmonella_enterica (28901)		Bacteria (2)	-14.7808	0.890789
NZ_CP044969.1	2019-10-17	0.531134	Homo sapiens			93724	Canada: SK		circular	55.5321	-106.141	Canada,SK	IncFII(S)_1, CP000858, |IncFIB(S)_1, FN432031,	IncF RST(S1:A-:B17):FIA(-);FIB(17);FIC(-);FII(-);FIIK(-);FIIS(1);FIIY(-)	Gammaproteobacteria (1236)	Enterobacteriaceae (543)	Salmonella (590)	Salmonella enterica	Enterobacterales (91347)	Pseudomonadota (1224)	Salmonella_enterica (28901)		Bacteria (2)	-14.7918	0.89072
NZ_CP061833.1	2020-09-29	0.516327	Homo sapiens		blood	193300	Chile		circular	-31.7613	-71.3188	Chile	IncFIB(K)_1, JN233704, |IncFII(K)_1, CP000648,	IncF RST(K7:A-:B-):FIA(-);FIB(-);FIC(-);FII(-);FIIK(7);FIIS(-);FIIY(-)	Gammaproteobacteria (1236)	Enterobacteriaceae (543)	Klebsiella (570)	Klebsiella pneumoniae	Enterobacterales (91347)	Pseudomonadota (1224)	Klebsiella_pneumoniae (573)		Bacteria (2)	-0.0397486	4.05223
NZ_CP093483.1	2023-05-24	0.53947	Homo sapiens		Isolated from blood of a 79 years old male	62617	Chile: De Los Lagos Region		circular	-42.3008	-73.1054	Chile,Los Lagos Region	IncFII(pCRY)_1, NC_005814,	IncF RST(F-:A-:B-):FIA(-);FIB(-);FIC(-);FII(-);FIIK(-);FIIS(-);FIIY(-)	Gammaproteobacteria (1236)	Enterobacteriaceae (543)	Klebsiella (570)	Klebsiella pneumoniae	Enterobacterales (91347)	Pseudomonadota (1224)	Klebsiella_pneumoniae (573)		Bacteria (2)	18.4593	-8.64479
NZ_CP093482.1	2023-05-24	0.512584	Homo sapiens		Isolated from blood of a 79 years old male	178685	Chile: De Los Lagos Region		circular	-42.3008	-73.1054	Chile,Los Lagos Region	IncFIB(K)_1, JN233704, |IncFII(K)_1, CP000648,	IncF RST(K7:A-:B-):FIA(-);FIB(-);FIC(-);FII(-);FIIK(7);FIIS(-);FIIY(-)	Gammaproteobacteria (1236)	Enterobacteriaceae (543)	Klebsiella (570)	Klebsiella pneumoniae	Enterobacterales (91347)	Pseudomonadota (1224)	Klebsiella_pneumoniae (573)		Bacteria (2)	-0.0249038	4.03096
NZ_CP093488.1	2023-05-24	0.535403	Homo sapiens		Isolated from bone tissue of a 71 years old male	67142	Chile: Del Maule Region		circular	-35.5972	-71.4887	Chile,Maule Region	IncFII(pCRY)_1, NC_005814,	IncF RST(F-:A-:B-):FIA(-);FIB(-);FIC(-);FII(-);FIIK(-);FIIS(-);FIIY(-)	Gammaproteobacteria (1236)	Enterobacteriaceae (543)	Klebsiella (570)	Klebsiella pneumoniae	Enterobacterales (91347)	Pseudomonadota (1224)	Klebsiella_pneumoniae (573)		Bacteria (2)	18.439	-8.62013
NZ_CP093498.1	2023-05-24	0.537895	Homo sapiens		Isolated from bronchoalveolar lavage of an 81 years old female	73875	Chile: Metropolitan Region		circular	-33.5776	-70.6957	Chile,Metropolitan Region	IncFII(pCRY)_1, NC_005814,	IncF RST(F-:A-:B-):FIA(-);FIB(-);FIC(-);FII(-);FIIK(-);FIIS(-);FIIY(-)	Gammaproteobacteria (1236)	Enterobacteriaceae (543)	Klebsiella (570)	Klebsiella pneumoniae	Enterobacterales (91347)	Pseudomonadota (1224)	Klebsiella_pneumoniae (573)		Bacteria (2)	18.4455	-8.63311
NZ_CP093497.1	2023-05-24	0.530083	Homo sapiens		Isolated from bronchoalveolar lavage of an 81 years old female	104727	Chile: Metropolitan Region		circular	-33.5776	-70.6957	Chile,Metropolitan Region	IncFII(Yp)_1, CP000670,	IncF RST(Y6:A-:B-):FIA(-);FIB(-);FIC(-);FII(-);FIIK(-);FIIS(-);FIIY(6)	Gammaproteobacteria (1236)	Enterobacteriaceae (543)	Klebsiella (570)	Klebsiella pneumoniae	Enterobacterales (91347)	Pseudomonadota (1224)	Klebsiella_pneumoniae (573)		Bacteria (2)	-0.0555851	1.15376
NZ_CP093496.1	2023-05-24	0.52538	Homo sapiens		Isolated from bronchoalveolar lavage of an 81 years old female	200019	Chile: Metropolitan Region		circular	-33.5776	-70.6957	Chile,Metropolitan Region	IncFIB(K)_1, JN233704, |Col440I_1, CP023920, |IncFII(K)_1, CP000648,	IncF RST(K1:A-:B-):FIA(-);FIB(-);FIC(-);FII(-);FIIK(1);FIIS(-);FIIY(-)	Gammaproteobacteria (1236)	Enterobacteriaceae (543)	Klebsiella (570)	Klebsiella pneumoniae	Enterobacterales (91347)	Pseudomonadota (1224)	Klebsiella_pneumoniae (573)		Bacteria (2)	-0.46804	2.96962
NZ_CP093491.1	2023-05-24	0.511016	Homo sapiens		Isolated from blood of a 33 years old male	175202	Chile: Metropolitan Region		circular	-33.5776	-70.6957	Chile,Metropolitan Region	IncFIB(K)_1, JN233704, |IncFII(K)_1, CP000648,	IncF RST(K7:A-:B-):FIA(-);FIB(-);FIC(-);FII(-);FIIK(7);FIIS(-);FIIY(-)	Gammaproteobacteria (1236)	Enterobacteriaceae (543)	Klebsiella (570)	Klebsiella pneumoniae	Enterobacterales (91347)	Pseudomonadota (1224)	Klebsiella_pneumoniae (573)		Bacteria (2)	-0.0302774	4.05579
NZ_CP093502.1	2023-05-24	0.515396	Homo sapiens		Isolated from cerebrospinal fluid of a 36 years old male	195694	Chile: Metropolitan Region		circular	-33.5776	-70.6957	Chile,Metropolitan Region	IncFIB(K)_1, JN233704, |IncFII(K)_1, CP000648,	IncF RST(K7:A-:B-):FIA(-);FIB(-);FIC(-);FII(-);FIIK(7);FIIS(-);FIIY(-)	Gammaproteobacteria (1236)	Enterobacteriaceae (543)	Klebsiella (570)	Klebsiella pneumoniae	Enterobacterales (91347)	Pseudomonadota (1224)	Klebsiella_pneumoniae (573)		Bacteria (2)	-0.0368791	4.05262
NZ_CP093477.1	2023-05-24	0.518178	Homo sapiens		Isolated from peritoneal fluid of a 79 years old male	77813	Chile: Metropolitan Region		circular	-33.5776	-70.6957	Chile,Metropolitan Region	IncFIB(AP001918)_1, AP001918, |IncFII_1, AY458016, |IncFIC(FII)_1, AP001918, |IncFIA_1, AP001918,	IncF RST(F-:A-:B-):FIA(4,20);FIB(58?);FIC(3?);FII(31,36);FIIK(-);FIIS(-);FIIY(-)	Gammaproteobacteria (1236)	Enterobacteriaceae (543)	Klebsiella (570)	Klebsiella pneumoniae	Enterobacterales (91347)	Pseudomonadota (1224)	Klebsiella_pneumoniae (573)		Bacteria (2)	-7.67726	4.65382
NZ_CP093472.1	2023-05-24	0.532013	Homo sapiens		Isolated from blood of a 29 years old male	160137	Chile: Metropolitan Region		circular	-33.5776	-70.6957	Chile,Metropolitan Region	IncFIB(K)_1, JN233704,	IncF RST(F-:A-:B-):FIA(-);FIB(-);FIC(-);FII(-);FIIK(-);FIIS(-);FIIY(-)	Gammaproteobacteria (1236)	Enterobacteriaceae (543)	Klebsiella (570)	Klebsiella pneumoniae	Enterobacterales (91347)	Pseudomonadota (1224)	Klebsiella_pneumoniae (573)		Bacteria (2)	-0.100448	3.13546
NZ_CP093466.1	2023-05-24	0.524934	Homo sapiens		Isolated from an abscess of an 32 years old female	190540	Chile: Metropolitan Region		circular	-33.5776	-70.6957	Chile,Metropolitan Region	IncFIB(K)_1, JN233704, |IncFII(K)_1, CP000648,	IncF RST(K1:A-:B-):FIA(-);FIB(-);FIC(-);FII(-);FIIK(1);FIIS(-);FIIY(-)	Gammaproteobacteria (1236)	Enterobacteriaceae (543)	Klebsiella (570)	Klebsiella pneumoniae	Enterobacterales (91347)	Pseudomonadota (1224)	Klebsiella_pneumoniae (573)		Bacteria (2)	-0.485067	3.00212
NZ_CP093460.1	2023-05-24	0.517745	Homo sapiens		Isolated from catheter blood of an 15 years old female	145622	Chile: Metropolitan Region		circular	-33.5776	-70.6957	Chile,Metropolitan Region	IncFIB(K)_1, JN233704, |IncFII(K)_1, CP000648,	IncF RST(K1:A-:B-):FIA(-);FIB(-);FIC(-);FII(-);FIIK(1);FIIS(-);FIIY(-)	Gammaproteobacteria (1236)	Enterobacteriaceae (543)	Klebsiella (570)	Klebsiella pneumoniae	Enterobacterales (91347)	Pseudomonadota (1224)	Klebsiella_pneumoniae (573)		Bacteria (2)	-0.0057965	3.0373
CP093455.1	2023-05-22	0.514327	Homo sapiens		Isolated from blood of an 54 years old female	176026	Chile: Metropolitan Region		circular	-33.5776	-70.6957	Chile,Metropolitan Region	IncFIB(K)_1, JN233704, |IncFII(K)_1, CP000648,	IncF RST(K7:A-:B-):FIA(-);FIB(-);FIC(-);FII(-);FIIK(7);FIIS(-);FIIY(-)	Gammaproteobacteria (1236)	Enterobacteriaceae (543)	Klebsiella (570)	Klebsiella pneumoniae	Enterobacterales (91347)	Pseudomonadota (1224)	Klebsiella_pneumoniae (573)		Bacteria (2)	-0.0206131	4.04222
NZ_CP135254.1	2023-10-23	0.535884	Homo sapiens			127537	China	anal swab	circular	34.4118	86.0327	China	IncFIA(pBK30683)_1, KF954760, |IncFII(Yp)_1, CP000670,	IncF RST(F-:A-:B-):FIA(26?);FIB(-);FIC(-);FII(-);FIIK(-);FIIS(-);FIIY(4?)	Gammaproteobacteria (1236)	Enterobacteriaceae (543)	Enterobacter (547)	Enterobacter chuandaensis	Enterobacterales (91347)	Pseudomonadota (1224)	Enterobacter_chuandaensis (2497875)		Bacteria (2)	0.288527	1.07819
NZ_CP135256.1	2023-10-23	0.55635	Homo sapiens			77383	China	anal swab	circular	34.4118	86.0327	China	IncFII(p14)_1, JQ418538,	IncF RST(F-:A-:B-):FIA(-);FIB(-);FIC(-);FII(-);FIIK(-);FIIS(-);FIIY(-)	Gammaproteobacteria (1236)	Enterobacteriaceae (543)	Enterobacter (547)	Enterobacter chuandaensis	Enterobacterales (91347)	Pseudomonadota (1224)	Enterobacter_chuandaensis (2497875)		Bacteria (2)	1.25183	0.898514
NZ_CP136262.1	2023-10-19	0.453848	Homo sapiens			51081	China	cell culture	linear	34.4118	86.0327	China	IncFII(pSE11)_1, AP009242, |IncFIB(AP001918)_1, AP001918,	IncF RST(F-:A-:B-):FIA(-);FIB(~45);FIC(5?);FII(81?);FIIK(-);FIIS(-);FIIY(-)	Gammaproteobacteria (1236)	Enterobacteriaceae (543)	Escherichia (561)	Escherichia albertii	Enterobacterales (91347)	Pseudomonadota (1224)	Escherichia_albertii (208962)		Bacteria (2)	-6.85174	3.17442
NZ_CP136261.1	2023-10-19	0.520004	Homo sapiens			63188	China	cell culture	linear	34.4118	86.0327	China	IncFII(29)_1, CP003035,	IncF RST(F30:A-:B-):FIA(-);FIB(-);FIC(5?);FII(30);FIIK(-);FIIS(-);FIIY(-)	Gammaproteobacteria (1236)	Enterobacteriaceae (543)	Escherichia (561)	Escherichia albertii	Enterobacterales (91347)	Pseudomonadota (1224)	Escherichia_albertii (208962)		Bacteria (2)	-6.74668	3.71133
NZ_CP136259.1	2023-10-19	0.524666	Homo sapiens			122474	China	cell culture	linear	34.4118	86.0327	China	IncFII(pHN7A8)_1, JN232517, |IncN_1, AY046276, |IncX1_1, EU370913,	IncF RST(F33:A-:B-):FIA(-);FIB(-);FIC(5?);FII(33);FIIK(-);FIIS(-);FIIY(-)|IncN MLST(-):repN(1);traJ(-);korA(-)	Gammaproteobacteria (1236)	Enterobacteriaceae (543)	Escherichia (561)	Escherichia albertii	Enterobacterales (91347)	Pseudomonadota (1224)	Escherichia_albertii (208962)		Bacteria (2)	-7.60368	3.87741
NZ_CP135263.1	2023-10-07	0.50748	Homo sapiens			83357	China	anal swab	circular	34.4118	86.0327	China	IncFII(SARC14)_1, JQ418540, |IncFII(S)_1, CP000858,	IncF RST(F-:A-:B-):FIA(-);FIB(-);FIC(-);FII(-);FIIK(-);FIIS(-);FIIY(~10)	Gammaproteobacteria (1236)	Enterobacteriaceae (543)	Enterobacter (547)	Enterobacter asburiae	Enterobacterales (91347)	Pseudomonadota (1224)	Enterobacter_asburiae (61645)		Bacteria (2)	1.85569	2.21783
NZ_CP135262.1	2023-10-07	0.544058	Homo sapiens			179424	China	anal swab	circular	34.4118	86.0327	China	IncFII(pECLA)_1, CP001919, |IncFIB(pECLA)_1, CP001919,	IncF RST(F-:A-:B-):FIA(-);FIB(-);FIC(-);FII(-);FIIK(-);FIIS(-);FIIY(-)	Gammaproteobacteria (1236)	Enterobacteriaceae (543)	Enterobacter (547)	Enterobacter asburiae	Enterobacterales (91347)	Pseudomonadota (1224)	Enterobacter_asburiae (61645)		Bacteria (2)	1.08835	1.65825
NZ_CP132962.1	2023-08-15	0.487358	Homo sapiens			111893	China	blood	circular	34.4118	86.0327	China	IncFIB(pKPHS1)_1, CP003223,	IncF RST(F-:A-:B-):FIA(-);FIB(-);FIC(-);FII(-);FIIK(-);FIIS(-);FIIY(-)	Gammaproteobacteria (1236)	Enterobacteriaceae (543)	Klebsiella (570)	Klebsiella pneumoniae	Enterobacterales (91347)	Pseudomonadota (1224)	Klebsiella_pneumoniae (573)		Bacteria (2)	11.9135	-5.90436
NZ_CP096852.1	2023-09-09	0.526649	Homo sapiens			103306	China	whole organism	circular	34.4118	86.0327	China	IncFIB(K)_1, JN233704,	IncF RST(F-:A-:B-):FIA(-);FIB(-);FIC(-);FII(-);FIIK(-);FIIS(-);FIIY(-)	Gammaproteobacteria (1236)	Enterobacteriaceae (543)	Enterobacter (547)	Enterobacter kobei	Enterobacterales (91347)	Pseudomonadota (1224)	Enterobacter_kobei (208224)		Bacteria (2)	2.01593	0.236516
NZ_CP096851.1	2023-09-09	0.549772	Homo sapiens			108996	China	whole organism	circular	34.4118	86.0327	China	IncFII(Yp)_1, CP000670, |IncFIB(pB171)_1, AB024946,	IncF RST(Y4:A-:B36):FIA(-);FIB(36);FIC(-);FII(-);FIIK(-);FIIS(-);FIIY(4)	Gammaproteobacteria (1236)	Enterobacteriaceae (543)	Enterobacter (547)	Enterobacter kobei	Enterobacterales (91347)	Pseudomonadota (1224)	Enterobacter_kobei (208224)		Bacteria (2)	1.20496	0.899582
NZ_CP047680.1	2020-01-23	0.530716	Homo sapiens		sputum	94056	China	sputum	circular	34.4118	86.0327	China	repB(R1701)_1, CP039970, |IncFII(pBK30683)_1, KF954760,	IncF RST(K34:A-:B-):FIA(-);FIB(-);FIC(-);FII(-);FIIK(34);FIIS(-);FIIY(-)	Gammaproteobacteria (1236)	Yersiniaceae (1903411)	Serratia (613)	Serratia marcescens	Enterobacterales (91347)	Pseudomonadota (1224)	Serratia_marcescens (615)		Bacteria (2)	-0.819887	1.68284
NZ_CP132948.1	2023-08-25	0.515093	Homo sapiens			175543	China	cell culture	circular	34.4118	86.0327	China	IncFIB(K)_1, JN233704, |IncFII(pKP91)_1, CP000966,	IncF RST(K31:A-:B-):FIA(-);FIB(-);FIC(-);FII(-);FIIK(31);FIIS(-);FIIY(-)	Gammaproteobacteria (1236)	Enterobacteriaceae (543)	Klebsiella (570)	Klebsiella pneumoniae	Enterobacterales (91347)	Pseudomonadota (1224)	Klebsiella_pneumoniae (573)		Bacteria (2)	-0.797896	4.06716
NZ_CP102079.1	2022-08-07	0.512078	Homo sapiens			137567	China	blood	circular	34.4118	86.0327	China	IncFIA(HI1)_1, AF250878, |IncFII(K)_1, CP000648,	IncF RST(K2:A-:B-):FIA(~21);FIB(-);FIC(-);FII(-);FIIK(2);FIIS(-);FIIY(-)	Gammaproteobacteria (1236)	Enterobacteriaceae (543)	Klebsiella (570)	Klebsiella pneumoniae	Enterobacterales (91347)	Pseudomonadota (1224)	Klebsiella_pneumoniae (573)		Bacteria (2)	-0.550594	2.05965
NZ_CP102078.1	2022-08-07	0.472038	Homo sapiens			290720	China	blood	circular	34.4118	86.0327	China	IncFIB(pNDM-Mar)_1, JN420336, |IncHI1B(pNDM-MAR)_1, JN420336, |IncR_1, DQ449578,	IncF RST(F-:A-:B-):FIA(-);FIB(-);FIC(-);FII(-);FIIK(-);FIIS(-);FIIY(-)|IncHI1 MLST(-):HCM1_043(-);HCM1_064(-);HCM1_099(-);HCM1_116(-);HCM1_178ac(-);HCM1_259(-)	Gammaproteobacteria (1236)	Enterobacteriaceae (543)	Klebsiella (570)	Klebsiella pneumoniae	Enterobacterales (91347)	Pseudomonadota (1224)	Klebsiella_pneumoniae (573)		Bacteria (2)	3.45945	-8.67331
NZ_CP123591.1	2023-08-14	0.515334	Homo sapiens			152210	China	cell culture	circular	34.4118	86.0327	China	IncFIB(AP001918)_1, AP001918, |IncFIC(FII)_1, AP001918,	IncF RST(--:A-:B1):FIA(-);FIB(1);FIC(4);FII(18);FIIK(-);FIIS(-);FIIY(-)	Gammaproteobacteria (1236)	Enterobacteriaceae (543)	Escherichia (561)	Escherichia coli	Enterobacterales (91347)	Pseudomonadota (1224)	Escherichia_coli (562)		Bacteria (2)	-8.2865	3.0846
NZ_CP123595.1	2023-08-14	0.505748	Homo sapiens			48627	China	cell culture	circular	34.4118	86.0327	China	IncFIC(FII)_1, AP001918,	IncF RST(--:A-:B-):FIA(-);FIB(-);FIC(4);FII(18);FIIK(-);FIIS(-);FIIY(-)	Gammaproteobacteria (1236)	Enterobacteriaceae (543)	Escherichia (561)	Escherichia coli	Enterobacterales (91347)	Pseudomonadota (1224)	Escherichia_coli (562)		Bacteria (2)	-7.90825	3.18582
NZ_CP088263.1	2021-12-09	0.479966	swine		feces swab	253593	China	metagenomic assembly	circular	34.4118	86.0327	China	IncR_1, DQ449578, |IncFIA(HI1)_1, AF250878, |IncHI1A_1, AF250878, |IncHI1B(R27)_1_R27, AF250878,	IncF RST(F-:A8:B-):FIA(8);FIB(-);FIC(-);FII(-);FIIK(-);FIIS(-);FIIY(-)|IncHI1 MLST(17):HCM1_043(4);HCM1_064(1);HCM1_099(1);HCM1_116(5);HCM1_178ac(1);HCM1_259(2)	Gammaproteobacteria (1236)	Enterobacteriaceae (543)	Leclercia (83654)	Leclercia sp. G3L	Enterobacterales (91347)	Pseudomonadota (1224)	Leclercia_sp._G3L (2898725)		Bacteria (2)	0.564641	-6.45637
CP097474.1	2023-08-03	0.479798	Homo sapiens		pus	21755	China	genomic DNA	circular	34.4118	86.0327	China	IncFIB(AP001918)_1, AP001918,	IncF RST(F-:A-:B-):FIA(-);FIB(10?);FIC(-);FII(-);FIIK(-);FIIS(-);FIIY(-)	Gammaproteobacteria (1236)	Enterobacteriaceae (543)	Klebsiella (570)	Klebsiella pneumoniae	Enterobacterales (91347)	Pseudomonadota (1224)	Klebsiella_pneumoniae (573)		Bacteria (2)	1.471	2.64186
CP097473.1	2023-08-03	0.530448	Homo sapiens		pus	57738	China	genomic DNA	circular	34.4118	86.0327	China	IncR_1, DQ449578, |IncFII(pHN7A8)_1, JN232517,	IncF RST(F33:A-:B-):FIA(-);FIB(-);FIC(5?);FII(33);FIIK(-);FIIS(-);FIIY(-)	Gammaproteobacteria (1236)	Enterobacteriaceae (543)	Klebsiella (570)	Klebsiella pneumoniae	Enterobacterales (91347)	Pseudomonadota (1224)	Klebsiella_pneumoniae (573)		Bacteria (2)	6.55621	9.49119
NZ_CP130695.1	2023-08-01	0.532933	Homo sapiens		sputum	112363	China		circular	34.4118	86.0327	China	IncR_1, DQ449578, |IncFII(pHN7A8)_1, JN232517,	IncF RST(F33:A-:B-):FIA(-);FIB(-);FIC(5?);FII(33);FIIK(-);FIIS(-);FIIY(-)	Gammaproteobacteria (1236)	Enterobacteriaceae (543)	Klebsiella (570)	Klebsiella pneumoniae	Enterobacterales (91347)	Pseudomonadota (1224)	Klebsiella_pneumoniae (573)		Bacteria (2)	6.53198	9.73314
NZ_CP130692.1	2023-08-01	0.548561	Homo sapiens		sputum	101768	China		circular	34.4118	86.0327	China	IncFII(pCRY)_1, NC_005814,	IncF RST(F-:A-:B-):FIA(-);FIB(-);FIC(-);FII(-);FIIK(-);FIIS(-);FIIY(-)	Gammaproteobacteria (1236)	Enterobacteriaceae (543)	Klebsiella (570)	Klebsiella pneumoniae	Enterobacterales (91347)	Pseudomonadota (1224)	Klebsiella_pneumoniae (573)		Bacteria (2)	18.465	-8.63539
NZ_CP130689.1	2023-08-01	0.532938	Homo sapiens		feces	112364	China		circular	34.4118	86.0327	China	IncFII(pHN7A8)_1, JN232517, |IncR_1, DQ449578,	IncF RST(F33:A-:B-):FIA(-);FIB(-);FIC(5?);FII(33);FIIK(-);FIIS(-);FIIY(-)	Gammaproteobacteria (1236)	Enterobacteriaceae (543)	Klebsiella (570)	Klebsiella pneumoniae	Enterobacterales (91347)	Pseudomonadota (1224)	Klebsiella_pneumoniae (573)		Bacteria (2)	6.53021	9.72542
NZ_CP130686.1	2023-08-01	0.548557	Homo sapiens		feces	101767	China		circular	34.4118	86.0327	China	IncFII(pCRY)_1, NC_005814,	IncF RST(F-:A-:B-):FIA(-);FIB(-);FIC(-);FII(-);FIIK(-);FIIS(-);FIIY(-)	Gammaproteobacteria (1236)	Enterobacteriaceae (543)	Klebsiella (570)	Klebsiella pneumoniae	Enterobacterales (91347)	Pseudomonadota (1224)	Klebsiella_pneumoniae (573)		Bacteria (2)	18.465	-8.63536
NZ_MH909329.1	2020-06-03	0.514245			Nanjing	120182	China		circular	34.4118	86.0327	China	IncFII(pECLA)_1, CP001919,	IncF RST(F-:A-:B-):FIA(-);FIB(-);FIC(-);FII(-);FIIK(-);FIIS(-);FIIY(-)	Gammaproteobacteria (1236)	Enterobacteriaceae (543)	Leclercia (83654)	Leclercia adecarboxylata	Enterobacterales (91347)	Pseudomonadota (1224)	Leclercia_adecarboxylata (83655)		Bacteria (2)	0.967779	1.99783
NZ_MH909344.1	2020-06-03	0.522612			Zhejiang	160312	China		circular	34.4118	86.0327	China	IncFII(Yp)_1, CP000670, |IncFIB(pB171)_1, AB024946,	IncF RST(Y3:A-:B70):FIA(-);FIB(70);FIC(-);FII(-);FIIK(-);FIIS(-);FIIY(3)	Gammaproteobacteria (1236)	Enterobacteriaceae (543)	Enterobacter (547)	Enterobacter cloacae	Enterobacterales (91347)	Pseudomonadota (1224)	Enterobacter_cloacae (550)		Bacteria (2)	1.45694	0.920767
NZ_CP076108.1	2023-07-20	0.534282	patient		sputum	153275	China	cell culture	circular	34.4118	86.0327	China	repB(R1701)_1, CP039970, |IncFII(K)_1, CP000648,	IncF RST(K2:A-:B-):FIA(-);FIB(-);FIC(-);FII(-);FIIK(2);FIIS(-);FIIY(-)	Gammaproteobacteria (1236)	Enterobacteriaceae (543)	Klebsiella (570)	Klebsiella pneumoniae	Enterobacterales (91347)	Pseudomonadota (1224)	Klebsiella_pneumoniae (573)		Bacteria (2)	-0.372104	1.72084
NZ_CP076107.1	2023-07-20	0.526439	patient		sputum	241766	China	cell culture	circular	34.4118	86.0327	China	IncFII(pKP91)_1, CP000966, |IncFIB(K)_1, JN233704,	IncF RST(K9:A-:B-):FIA(-);FIB(-);FIC(-);FII(-);FIIK(9);FIIS(-);FIIY(-)	Gammaproteobacteria (1236)	Enterobacteriaceae (543)	Klebsiella (570)	Klebsiella pneumoniae	Enterobacterales (91347)	Pseudomonadota (1224)	Klebsiella_pneumoniae (573)		Bacteria (2)	0.814554	3.60333
NZ_CP076112.1	2023-07-20	0.534306	patient		sputum	153283	China	cell culture	circular	34.4118	86.0327	China	repB(R1701)_1, CP039970, |IncFII(K)_1, CP000648,	IncF RST(K2:A-:B-):FIA(-);FIB(-);FIC(-);FII(-);FIIK(2);FIIS(-);FIIY(-)	Gammaproteobacteria (1236)	Enterobacteriaceae (543)	Klebsiella (570)	Klebsiella pneumoniae	Enterobacterales (91347)	Pseudomonadota (1224)	Klebsiella_pneumoniae (573)		Bacteria (2)	-0.351642	1.69286
NZ_MH316134.1	2020-06-03	0.519057	duck			100935	China		circular	34.4118	86.0327	China	IncFIB(AP001918)_1, AP001918, |IncFIA_1, AP001918, |IncFII_1, AY458016,	IncF RST(F2:A-:B1):FIA(1,6);FIB(1);FIC(-);FII(2);FIIK(-);FIIS(-);FIIY(-)	Gammaproteobacteria (1236)	Enterobacteriaceae (543)	Salmonella (590)	Salmonella enterica	Enterobacterales (91347)	Pseudomonadota (1224)	Salmonella_enterica (28901)		Bacteria (2)	-6.73255	4.63523
NZ_MH316136.1	2020-06-03	0.517294	duck			130794	China		circular	34.4118	86.0327	China	IncFIB(AP001918)_1, AP001918, |IncFIA_1, AP001918, |IncFII_1, AY458016,	IncF RST(F2:A-:B1):FIA(1,6);FIB(1);FIC(-);FII(2);FIIK(-);FIIS(-);FIIY(-)	Gammaproteobacteria (1236)	Enterobacteriaceae (543)	Salmonella (590)	Salmonella enterica	Enterobacterales (91347)	Pseudomonadota (1224)	Salmonella_enterica (28901)		Bacteria (2)	-6.75657	4.63116
NZ_MH316135.1	2020-06-03	0.51723	duck			129455	China		circular	34.4118	86.0327	China	IncFIB(AP001918)_1, AP001918, |IncFIA_1, AP001918, |IncFII_1, AY458016,	IncF RST(F2:A-:B1):FIA(1,6);FIB(1);FIC(-);FII(2);FIIK(-);FIIS(-);FIIY(-)	Gammaproteobacteria (1236)	Enterobacteriaceae (543)	Salmonella (590)	Salmonella enterica	Enterobacterales (91347)	Pseudomonadota (1224)	Salmonella_enterica (28901)		Bacteria (2)	-6.81545	4.67756
NZ_MF156715.1	2020-06-03	0.512323				98473	China		circular	34.4118	86.0327	China	IncFIB(AP001918)_1, AP001918, |IncQ1_1, M28829, |IncFII(pAMA1167-NDM-5)_1, CP024805, |IncFIA_1, AP001918,	IncF RST(F1:A-:B-):FIA(1,6);FIB(49?);FIC(-);FII(1);FIIK(-);FIIS(-);FIIY(-)	Gammaproteobacteria (1236)	Enterobacteriaceae (543)	Citrobacter (544)	Citrobacter freundii	Enterobacterales (91347)	Pseudomonadota (1224)	Citrobacter_freundii (546)		Bacteria (2)	-7.23592	5.79122
NZ_MF190369.1	2020-06-03	0.549592				68973	China		circular	34.4118	86.0327	China	IncFII(p14)_1, JQ418538,	IncF RST(F-:A-:B-):FIA(-);FIB(-);FIC(-);FII(-);FIIK(-);FIIS(-);FIIY(-)	Gammaproteobacteria (1236)	Enterobacteriaceae (543)	Enterobacter (547)	Enterobacter cloacae	Enterobacterales (91347)	Pseudomonadota (1224)	Enterobacter_cloacae (550)		Bacteria (2)	1.26484	0.874287
NZ_KY978630.1	2020-06-03	0.563514				139553	China		circular	34.4118	86.0327	China	IncFIB(pCTU1)_1, FN543094,	IncF RST(F-:A-:B-):FIA(-);FIB(-);FIC(-);FII(-);FIIK(-);FIIS(-);FIIY(-)	Gammaproteobacteria (1236)	Enterobacteriaceae (543)	Cronobacter (413496)	Cronobacter sakazakii	Enterobacterales (91347)	Pseudomonadota (1224)	Cronobacter_sakazakii (28141)		Bacteria (2)	3.1826	1.66591
NZ_KY848295.1	2020-05-18	0.542808	pig		stool	75231	China		circular	34.4118	86.0327	China	IncFIB(K)_1, JN233704,	IncF RST(F-:A-:B-):FIA(-);FIB(-);FIC(-);FII(-);FIIK(-);FIIS(-);FIIY(-)	Gammaproteobacteria (1236)	Enterobacteriaceae (543)	Shigella (620)	Shigella flexneri	Enterobacterales (91347)	Pseudomonadota (1224)	Shigella_flexneri (623)		Bacteria (2)	2.02025	0.264474
NZ_CP012142.1	2016-03-09	0.458579	Homo sapiens			222060	China	cell culture	circular	34.4118	86.0327	China	IncFII_1, AY458016,	IncF RST(F27:A-:B-):FIA(-);FIB(-);FIC(-);FII(27);FIIK(-);FIIS(-);FIIY(-)	Gammaproteobacteria (1236)	Enterobacteriaceae (543)	Shigella (620)	Shigella flexneri	Enterobacterales (91347)	Pseudomonadota (1224)	Shigella_flexneri (623)		Bacteria (2)	-12.802	-4.43318
NZ_CP040714.1	2023-06-25	0.480017			sputum	21743	China	whole organism	circular	34.4118	86.0327	China	IncFIB(AP001918)_1, AP001918,	IncF RST(F-:A-:B-):FIA(-);FIB(10?);FIC(-);FII(-);FIIK(-);FIIS(-);FIIY(-)	Gammaproteobacteria (1236)	Enterobacteriaceae (543)	Klebsiella (570)	Klebsiella pneumoniae	Enterobacterales (91347)	Pseudomonadota (1224)	Klebsiella_pneumoniae (573)		Bacteria (2)	1.46244	2.63907
NZ_CP040713.1	2023-06-25	0.531045			sputum	59897	China	whole organism	circular	34.4118	86.0327	China	IncR_1, DQ449578, |IncFII(pHN7A8)_1, JN232517,	IncF RST(F33:A-:B-):FIA(-);FIB(-);FIC(5?);FII(33);FIIK(-);FIIS(-);FIIY(-)	Gammaproteobacteria (1236)	Enterobacteriaceae (543)	Klebsiella (570)	Klebsiella pneumoniae	Enterobacterales (91347)	Pseudomonadota (1224)	Klebsiella_pneumoniae (573)		Bacteria (2)	6.5321	9.47166
NZ_CP032080.1	2021-05-12	0.49415	Avian			146245	China	Pure culture	circular	34.4118	86.0327	China	IncFIB(AP001918)_1, AP001918, |IncFIC(FII)_1, AP001918,	IncF RST(--:A-:B1):FIA(-);FIB(1);FIC(4);FII(18);FIIK(-);FIIS(-);FIIY(-)	Gammaproteobacteria (1236)	Enterobacteriaceae (543)	Escherichia (561)	Escherichia coli	Enterobacterales (91347)	Pseudomonadota (1224)	Escherichia_coli (562)		Bacteria (2)	-8.47371	2.89184
NZ_CP032068.1	2021-05-12	0.506837	Avian			163224	China	Pure culture	circular	34.4118	86.0327	China	IncFIB(AP001918)_1, AP001918, |IncFIC(FII)_1, AP001918,	IncF RST(--:A-:B16):FIA(-);FIB(16);FIC(4);FII(18);FIIK(-);FIIS(-);FIIY(-)	Gammaproteobacteria (1236)	Enterobacteriaceae (543)	Escherichia (561)	Escherichia coli	Enterobacterales (91347)	Pseudomonadota (1224)	Escherichia_coli (562)		Bacteria (2)	-8.39881	3.08293
NZ_CP086681.1	2022-05-18	0.483388			anaerobic effluent of swine manure	135562	China	whole organism	circular	34.4118	86.0327	China	IncFIB(K)_1, JN233704,	IncF RST(F-:A-:B-):FIA(-);FIB(-);FIC(-);FII(-);FIIK(-);FIIS(-);FIIY(-)	Gammaproteobacteria (1236)	Enterobacteriaceae (543)	Escherichia (561)	Escherichia coli	Enterobacterales (91347)	Pseudomonadota (1224)	Escherichia_coli (562)		Bacteria (2)	-0.461642	-0.746281
NZ_CP041286.1	2020-04-16	0.498647	cow			102347	China	feces	circular	34.4118	86.0327	China	IncFIB(K)_1, JN233704, |IncFIA(HI1)_1, AF250878, |IncX1_1, EU370913,	IncF RST(F-:A18:B-):FIA(18);FIB(-);FIC(-);FII(-);FIIK(-);FIIS(-);FIIY(-)	Gammaproteobacteria (1236)	Enterobacteriaceae (543)	Escherichia (561)	Escherichia coli	Enterobacterales (91347)	Pseudomonadota (1224)	Escherichia_coli (562)		Bacteria (2)	2.32817	-0.535404
NZ_MN086778.1	2020-08-04	0.513085	pig			124991	China		circular	34.4118	86.0327	China	IncFIB(K)_1, JN233704, |IncN_1, AY046276, |Col(pHAD28)_1, KU674895, |IncX1_1, EU370913,	IncF RST(F-:A-:B-):FIA(-);FIB(-);FIC(-);FII(-);FIIK(-);FIIS(-);FIIY(-)|IncN MLST(-):repN(1);traJ(-);korA(-)	Gammaproteobacteria (1236)	Enterobacteriaceae (543)	Escherichia (561)	Escherichia coli	Enterobacterales (91347)	Pseudomonadota (1224)	Escherichia_coli (562)		Bacteria (2)	2.02333	0.246451
NZ_MF679146.1	2020-07-31	0.519657	Homo sapiens			141555	China		circular	34.4118	86.0327	China	IncFII_1, AY458016, |IncFIB(AP001918)_1, AP001918,	IncF RST(F2:A-:B1):FIA(-);FIB(1);FIC(-);FII(2);FIIK(-);FIIS(-);FIIY(-)	Gammaproteobacteria (1236)	Enterobacteriaceae (543)	Escherichia (561)	Escherichia coli	Enterobacterales (91347)	Pseudomonadota (1224)	Escherichia_coli (562)		Bacteria (2)	-7.7631	3.09037
NZ_MH454107.1	2020-06-03	0.514424			Taizhou	126384	China		circular	34.4118	86.0327	China	IncFII(pCoo)_1, CR942285, |IncFIA_1, AP001918, |IncFII_1, AY458016,	IncF RST(F-:A-:B-):FIA(1,6);FIB(-);FIC(-);FII(22,36);FIIK(-);FIIS(-);FIIY(-)	Gammaproteobacteria (1236)	Enterobacteriaceae (543)	Escherichia (561)	Escherichia coli	Enterobacterales (91347)	Pseudomonadota (1224)	Escherichia_coli (562)		Bacteria (2)	-7.88318	5.57594
NZ_MG515250.1	2020-06-03	0.512724				95724	China		circular	34.4118	86.0327	China	IncFII_1, AY458016,	IncF RST(F2:A-:B-):FIA(-);FIB(-);FIC(-);FII(2);FIIK(-);FIIS(-);FIIY(-)	Gammaproteobacteria (1236)	Enterobacteriaceae (543)	Escherichia (561)	Escherichia coli	Enterobacterales (91347)	Pseudomonadota (1224)	Escherichia_coli (562)		Bacteria (2)	-7.12121	4.08958
NZ_MG764548.1	2020-06-03	0.527153				217419	China		circular	34.4118	86.0327	China	IncFII(pHN7A8)_1, JN232517, |IncFII_1, AY458016, |IncFIA_1, AP001918,	IncF RST(F-:A-:B-):FIA(4,20);FIB(-);FIC(5?);FII(33,36);FIIK(-);FIIS(-);FIIY(-)	Gammaproteobacteria (1236)	Enterobacteriaceae (543)	Escherichia (561)	Escherichia coli	Enterobacterales (91347)	Pseudomonadota (1224)	Escherichia_coli (562)		Bacteria (2)	-8.08491	5.48568
NZ_KX023259.1	2020-08-04	0.515134			chicken	124259	China		circular	34.4118	86.0327	China	IncFIA(HI1)_1, AF250878, |IncFIB(K)_1, JN233704,	IncF RST(F-:A18:B-):FIA(18);FIB(-);FIC(-);FII(-);FIIK(-);FIIS(-);FIIY(-)	Gammaproteobacteria (1236)	Enterobacteriaceae (543)	Escherichia (561)	Escherichia coli	Enterobacterales (91347)	Pseudomonadota (1224)	Escherichia_coli (562)		Bacteria (2)	2.30766	-0.4913
NZ_MF353155.1	2020-07-31	0.527431			patient	128976	China		circular	34.4118	86.0327	China	IncFII_1, AY458016, |IncFIA_1, AP001918,	IncF RST(F36:A-:B-):FIA(4,20);FIB(-);FIC(-);FII(36);FIIK(-);FIIS(-);FIIY(-)	Gammaproteobacteria (1236)	Enterobacteriaceae (543)	Escherichia (561)	Escherichia coli	Enterobacterales (91347)	Pseudomonadota (1224)	Escherichia_coli (562)		Bacteria (2)	-8.1	5.50258
NZ_MF353156.1	2020-07-31	0.523144			patient	90845	China		circular	34.4118	86.0327	China	IncFII_1, AY458016,	IncF RST(F2:A-:B-):FIA(-);FIB(-);FIC(-);FII(2);FIIK(-);FIIS(-);FIIY(-)	Gammaproteobacteria (1236)	Enterobacteriaceae (543)	Escherichia (561)	Escherichia coli	Enterobacterales (91347)	Pseudomonadota (1224)	Escherichia_coli (562)		Bacteria (2)	-7.07809	4.0415
NZ_KX023260.1	2020-07-31	0.515788			chicken	85126	China		circular	34.4118	86.0327	China	IncFII(pHN7A8)_1, JN232517,	IncF RST(F33:A-:B-):FIA(-);FIB(-);FIC(5?);FII(33);FIIK(-);FIIS(-);FIIY(-)	Gammaproteobacteria (1236)	Enterobacteriaceae (543)	Escherichia (561)	Escherichia coli	Enterobacterales (91347)	Pseudomonadota (1224)	Escherichia_coli (562)		Bacteria (2)	-7.36884	3.80201
NZ_MF156714.1	2020-06-03	0.516245				115817	China		circular	34.4118	86.0327	China	IncFIA_1, AP001918, |IncFII(pCoo)_1, CR942285, |IncFII_1, AY458016,	IncF RST(F-:A-:B-):FIA(16?);FIB(-);FIC(-);FII(22,36);FIIK(-);FIIS(-);FIIY(-)	Gammaproteobacteria (1236)	Enterobacteriaceae (543)	Escherichia (561)	Escherichia coli	Enterobacterales (91347)	Pseudomonadota (1224)	Escherichia_coli (562)		Bacteria (2)	-7.87619	5.56059
NZ_MF156713.1	2020-06-03	0.530542				131441	China		circular	34.4118	86.0327	China	IncFIA_1, AP001918, |IncFII_1, AY458016,	IncF RST(F36:A-:B-):FIA(16?);FIB(-);FIC(-);FII(36);FIIK(-);FIIS(-);FIIY(-)	Gammaproteobacteria (1236)	Enterobacteriaceae (543)	Escherichia (561)	Escherichia coli	Enterobacterales (91347)	Pseudomonadota (1224)	Escherichia_coli (562)		Bacteria (2)	-8.10275	5.5122
NC_019095.1	2012-11-02	0.516487				76635	China		circular	34.4118	86.0327	China	IncFII_1, AY458016,	IncF RST(F2:A-:B-):FIA(-);FIB(-);FIC(-);FII(2);FIIK(-);FIIS(-);FIIY(-)	Gammaproteobacteria (1236)	Enterobacteriaceae (543)	Escherichia (561)	Escherichia coli	Enterobacterales (91347)	Pseudomonadota (1224)	Escherichia_coli (562)		Bacteria (2)	-6.55619	4.43645
NZ_CP104927.1	2023-06-07	0.483997			Out-of-house environment	92922	China	cell culture	circular	34.4118	86.0327	China	IncFIB(K)_1, JN233704, |IncFII(pKP91)_1, CP000966,	IncF RST(F-:A-:B-):FIA(-);FIB(-);FIC(-);FII(-);FIIK(17?);FIIS(-);FIIY(-)	Gammaproteobacteria (1236)	Enterobacteriaceae (543)	Klebsiella (570)	Klebsiella pasteurii	Enterobacterales (91347)	Pseudomonadota (1224)	Klebsiella_pasteurii (2587529)		Bacteria (2)	-0.657767	3.87464
NZ_CP104631.1	2023-06-07	0.502709			In-house environment	130125	China	cell culture	circular	34.4118	86.0327	China	IncFIB(AP001918)_1, AP001918, |IncFII_1, AY458016,	IncF RST(F24:A-:B-):FIA(-);FIB(58?);FIC(-);FII(24);FIIK(-);FIIS(-);FIIY(-)	Gammaproteobacteria (1236)	Enterobacteriaceae (543)	Escherichia (561)	Escherichia coli	Enterobacterales (91347)	Pseudomonadota (1224)	Escherichia_coli (562)		Bacteria (2)	-8.01418	2.8569
NZ_CP104614.1	2023-06-07	0.505523			chicken feces	114068	China	cell culture	circular	34.4118	86.0327	China	IncFIB(AP001918)_1, AP001918, |IncFII_1, AY458016,	IncF RST(F24:A-:B-):FIA(-);FIB(58?);FIC(-);FII(24);FIIK(-);FIIS(-);FIIY(-)	Gammaproteobacteria (1236)	Enterobacteriaceae (543)	Escherichia (561)	Escherichia coli	Enterobacterales (91347)	Pseudomonadota (1224)	Escherichia_coli (562)		Bacteria (2)	-7.9976	2.86743
NZ_CP104607.1	2023-06-07	0.538244			chicken feces	110502	China	cell culture	circular	34.4118	86.0327	China	IncFIA(HI1)_1, AF250878, |IncFII(K)_1, CP000648,	IncF RST(F-:A-:B-):FIA(~21);FIB(-);FIC(-);FII(-);FIIK(23?);FIIS(-);FIIY(-)	Gammaproteobacteria (1236)	Enterobacteriaceae (543)	Klebsiella (570)	Klebsiella pneumoniae	Enterobacterales (91347)	Pseudomonadota (1224)	Klebsiella_pneumoniae (573)		Bacteria (2)	-0.525496	2.03289
NZ_CP104605.1	2023-06-07	0.51631			chicken feces	218818	China	cell culture	circular	34.4118	86.0327	China	IncFIB(K)(pCAV1099-114)_1, CP011596,	IncF RST(F-:A-:B-):FIA(-);FIB(-);FIC(-);FII(-);FIIK(-);FIIS(-);FIIY(-)	Gammaproteobacteria (1236)	Enterobacteriaceae (543)	Klebsiella (570)	Klebsiella pneumoniae	Enterobacterales (91347)	Pseudomonadota (1224)	Klebsiella_pneumoniae (573)		Bacteria (2)	1.13724	2.76197
NZ_CP104604.1	2023-06-07	0.46388			chicken feces	315605	China	cell culture	circular	34.4118	86.0327	China	IncFIB(pNDM-Mar)_1, JN420336,	IncF RST(F-:A-:B-):FIA(-);FIB(-);FIC(-);FII(-);FIIK(-);FIIS(-);FIIY(-)	Gammaproteobacteria (1236)	Enterobacteriaceae (543)	Klebsiella (570)	Klebsiella pneumoniae	Enterobacterales (91347)	Pseudomonadota (1224)	Klebsiella_pneumoniae (573)		Bacteria (2)	3.4324	-8.69571
NZ_CP104621.1	2023-06-07	0.51288			chicken feces	84082	China	cell culture	circular	34.4118	86.0327	China	IncFII(pHN7A8)_1, JN232517,	IncF RST(F33:A-:B-):FIA(-);FIB(-);FIC(5?);FII(33);FIIK(-);FIIS(-);FIIY(-)	Gammaproteobacteria (1236)	Enterobacteriaceae (543)	Escherichia (561)	Escherichia coli	Enterobacterales (91347)	Pseudomonadota (1224)	Escherichia_coli (562)		Bacteria (2)	-7.44232	3.82248
NZ_CP104620.1	2023-06-07	0.514892			chicken feces	89710	China	cell culture	circular	34.4118	86.0327	China	IncFII(pCoo)_1, CR942285,	IncF RST(F14:A-:B-):FIA(-);FIB(-);FIC(-);FII(14);FIIK(-);FIIS(-);FIIY(-)	Gammaproteobacteria (1236)	Enterobacteriaceae (543)	Escherichia (561)	Escherichia coli	Enterobacterales (91347)	Pseudomonadota (1224)	Escherichia_coli (562)		Bacteria (2)	-6.86397	3.64143
NZ_CP104619.1	2023-06-07	0.5083			chicken feces	133317	China	cell culture	circular	34.4118	86.0327	China	IncFIB(pHCM2)_1, AL513384,	IncF RST(F-:A-:B-):FIA(-);FIB(-);FIC(-);FII(-);FIIK(-);FIIS(-);FIIY(-)	Gammaproteobacteria (1236)	Enterobacteriaceae (543)	Escherichia (561)	Escherichia coli	Enterobacterales (91347)	Pseudomonadota (1224)	Escherichia_coli (562)		Bacteria (2)	4.97209	-7.43015
NZ_CP104599.1	2023-06-07	0.505444			chicken feces	114072	China	cell culture	circular	34.4118	86.0327	China	IncFIB(AP001918)_1, AP001918, |IncFII_1, AY458016,	IncF RST(F24:A-:B-):FIA(-);FIB(58?);FIC(-);FII(24);FIIK(-);FIIS(-);FIIY(-)	Gammaproteobacteria (1236)	Enterobacteriaceae (543)	Escherichia (561)	Escherichia coli	Enterobacterales (91347)	Pseudomonadota (1224)	Escherichia_coli (562)		Bacteria (2)	-8.00491	2.85995
NZ_CP029422.1	2019-06-08	0.504842				89323	China	whole organism	circular	34.4118	86.0327	China	IncFIB(AP001918)_1, AP001918, |IncFIA_1, AP001918, |IncFII(pRSB107)_1, AJ851089,	IncF RST(F1:A-:B20):FIA(2,6);FIB(20);FIC(3?);FII(1);FIIK(-);FIIS(-);FIIY(-)	Gammaproteobacteria (1236)	Enterobacteriaceae (543)	Escherichia (561)	Escherichia coli	Enterobacterales (91347)	Pseudomonadota (1224)	Escherichia_coli (562)		Bacteria (2)	-6.71711	5.65644
NZ_CP029421.1	2019-06-08	0.462996				101340	China	whole organism	circular	34.4118	86.0327	China	IncFIB(pLF82-PhagePlasmid)_1, CU638872,	IncF RST(F-:A-:B-):FIA(-);FIB(-);FIC(-);FII(-);FIIK(-);FIIS(-);FIIY(-)	Gammaproteobacteria (1236)	Enterobacteriaceae (543)	Escherichia (561)	Escherichia coli	Enterobacterales (91347)	Pseudomonadota (1224)	Escherichia_coli (562)		Bacteria (2)	11.3747	-9.20955
NZ_CP096669.1	2022-08-31	0.448336	rodent			70300	China	Pure culture	circular	34.4118	86.0327	China	IncFII(Y)_1, CP001049,	IncF RST(Y1:A-:B-):FIA(-);FIB(-);FIC(-);FII(-);FIIK(-);FIIS(-);FIIY(1)	Gammaproteobacteria (1236)	Yersiniaceae (1903411)	Yersinia (629)	Yersinia pestis EV76-CN	Enterobacterales (91347)	Pseudomonadota (1224)	Yersinia_pestis (632)	Yersinia_pestis_EV76-CN (665028)	Bacteria (2)	0.118521	5.58374
NZ_CP096667.1	2022-08-31	0.507228	rodent			120847	China	Pure culture	circular	34.4118	86.0327	China	IncFIB(pHCM2)_1, AL513384,	IncF RST(F-:A-:B-):FIA(-);FIB(-);FIC(-);FII(-);FIIK(-);FIIS(-);FIIY(-)	Gammaproteobacteria (1236)	Yersiniaceae (1903411)	Yersinia (629)	Yersinia pestis EV76-CN	Enterobacterales (91347)	Pseudomonadota (1224)	Yersinia_pestis (632)	Yersinia_pestis_EV76-CN (665028)	Bacteria (2)	6.35027	-10.8295
NZ_CP097707.1	2022-05-31	0.54109	Homo sapiens			159393	China		circular	34.4118	86.0327	China	IncFII(pHN7A8)_1, JN232517, |IncR_1, DQ449578,	IncF RST(F33:A-:B-):FIA(-);FIB(-);FIC(5?);FII(33);FIIK(-);FIIS(-);FIIY(-)	Gammaproteobacteria (1236)	Enterobacteriaceae (543)	Klebsiella (570)	Klebsiella pneumoniae	Enterobacterales (91347)	Pseudomonadota (1224)	Klebsiella_pneumoniae (573)		Bacteria (2)	6.66254	9.82732
NZ_CP097705.1	2022-05-31	0.497092	Homo sapiens			111090	China		circular	34.4118	86.0327	China	IncFIB(pKPHS1)_1, CP003223,	IncF RST(F-:A-:B-):FIA(-);FIB(-);FIC(-);FII(-);FIIK(-);FIIS(-);FIIY(-)	Gammaproteobacteria (1236)	Enterobacteriaceae (543)	Klebsiella (570)	Klebsiella pneumoniae	Enterobacterales (91347)	Pseudomonadota (1224)	Klebsiella_pneumoniae (573)		Bacteria (2)	11.937	-5.93333
NZ_CP097704.1	2022-05-31	0.522568	Homo sapiens			108673	China		circular	34.4118	86.0327	China	IncQ1_1, M28829, |IncFII(K)_1, CP000648, |repB(R1701)_1, CP039970,	IncF RST(K2:A-:B-):FIA(-);FIB(-);FIC(-);FII(-);FIIK(2);FIIS(-);FIIY(-)	Gammaproteobacteria (1236)	Enterobacteriaceae (543)	Klebsiella (570)	Klebsiella pneumoniae	Enterobacterales (91347)	Pseudomonadota (1224)	Klebsiella_pneumoniae (573)		Bacteria (2)	-0.320346	1.78763
NZ_CP097691.1	2022-05-31	0.538636	Homo sapiens			85555	China		circular	34.4118	86.0327	China	IncFII(pHN7A8)_1, JN232517,	IncF RST(F33:A-:B-):FIA(-);FIB(-);FIC(5?);FII(33);FIIK(-);FIIS(-);FIIY(-)	Gammaproteobacteria (1236)	Enterobacteriaceae (543)	Klebsiella (570)	Klebsiella pneumoniae	Enterobacterales (91347)	Pseudomonadota (1224)	Klebsiella_pneumoniae (573)		Bacteria (2)	6.86718	9.56831
NZ_CP097689.1	2022-05-31	0.518761	Homo sapiens			127340	China		circular	34.4118	86.0327	China	IncFIB(K)_1, JN233704,	IncF RST(F-:A-:B-):FIA(-);FIB(-);FIC(-);FII(-);FIIK(-);FIIS(-);FIIY(-)	Gammaproteobacteria (1236)	Enterobacteriaceae (543)	Klebsiella (570)	Klebsiella pneumoniae	Enterobacterales (91347)	Pseudomonadota (1224)	Klebsiella_pneumoniae (573)		Bacteria (2)	0.790438	3.52366
NZ_CP097687.1	2022-05-31	0.518404	Homo sapiens			161025	China		circular	34.4118	86.0327	China	IncFIB(K)_1, JN233704, |IncFII(pKP91)_1, CP000966,	IncF RST(K9:A-:B-):FIA(-);FIB(-);FIC(-);FII(-);FIIK(9);FIIS(-);FIIY(-)	Gammaproteobacteria (1236)	Enterobacteriaceae (543)	Klebsiella (570)	Klebsiella pneumoniae	Enterobacterales (91347)	Pseudomonadota (1224)	Klebsiella_pneumoniae (573)		Bacteria (2)	0.805848	3.53805
NZ_CP097686.1	2022-05-31	0.537813	Homo sapiens			153836	China		circular	34.4118	86.0327	China	IncR_1, DQ449578, |IncFII(pHN7A8)_1, JN232517,	IncF RST(F33:A-:B-):FIA(-);FIB(-);FIC(5?);FII(33);FIIK(-);FIIS(-);FIIY(-)	Gammaproteobacteria (1236)	Enterobacteriaceae (543)	Klebsiella (570)	Klebsiella pneumoniae	Enterobacterales (91347)	Pseudomonadota (1224)	Klebsiella_pneumoniae (573)		Bacteria (2)	7.00641	9.73702
NZ_CP097662.1	2022-05-31	0.542954	Homo sapiens			147322	China		circular	34.4118	86.0327	China	repB(R1701)_1, CP039970, |IncFII(pHN7A8)_1, JN232517,	IncF RST(F33:A-:B-):FIA(-);FIB(-);FIC(5?);FII(33);FIIK(-);FIIS(-);FIIY(-)	Gammaproteobacteria (1236)	Enterobacteriaceae (543)	Klebsiella (570)	Klebsiella pneumoniae	Enterobacterales (91347)	Pseudomonadota (1224)	Klebsiella_pneumoniae (573)		Bacteria (2)	6.8548	9.53201
NZ_CP097668.1	2022-05-31	0.519088	Homo sapiens			200049	China		circular	34.4118	86.0327	China	IncFIA_1, AP001918, |IncFIB(AP001918)_1, AP001918,	IncF RST(F-:A-:B1):FIA(1,6);FIB(1);FIC(-);FII(-);FIIK(-);FIIS(-);FIIY(-)	Gammaproteobacteria (1236)	Enterobacteriaceae (543)	Klebsiella (570)	Klebsiella pneumoniae	Enterobacterales (91347)	Pseudomonadota (1224)	Klebsiella_pneumoniae (573)		Bacteria (2)	0.811176	3.57548
NZ_CP097666.1	2022-05-31	0.539115	Homo sapiens			147295	China		circular	34.4118	86.0327	China	repB(R1701)_1, CP039970, |IncFII(Yp)_1, CP000670, |IncQ1_1, M28829, |IncFII(pHN7A8)_1, JN232517,	IncF RST(F33:A-:B-):FIA(-);FIB(-);FIC(5?);FII(33);FIIK(-);FIIS(-);FIIY(-)	Gammaproteobacteria (1236)	Enterobacteriaceae (543)	Klebsiella (570)	Klebsiella pneumoniae	Enterobacterales (91347)	Pseudomonadota (1224)	Klebsiella_pneumoniae (573)		Bacteria (2)	6.62145	9.82334
NZ_CP097665.1	2022-05-31	0.511747	Homo sapiens			146332	China		circular	34.4118	86.0327	China	IncR_1, DQ449578, |IncFII(pKP91)_1, CP000966,	IncF RST(K12:A-:B-):FIA(-);FIB(-);FIC(-);FII(-);FIIK(12);FIIS(-);FIIY(-)	Gammaproteobacteria (1236)	Enterobacteriaceae (543)	Klebsiella (570)	Klebsiella pneumoniae	Enterobacterales (91347)	Pseudomonadota (1224)	Klebsiella_pneumoniae (573)		Bacteria (2)	-0.409599	1.92773
NZ_CP097672.1	2022-05-31	0.495867	Homo sapiens			110207	China		circular	34.4118	86.0327	China	IncFIB(pKPHS1)_1, CP003223,	IncF RST(F-:A-:B-):FIA(-);FIB(-);FIC(-);FII(-);FIIK(-);FIIS(-);FIIY(-)	Gammaproteobacteria (1236)	Enterobacteriaceae (543)	Klebsiella (570)	Klebsiella pneumoniae	Enterobacterales (91347)	Pseudomonadota (1224)	Klebsiella_pneumoniae (573)		Bacteria (2)	11.8698	-5.87242
NZ_CP097693.1	2022-05-31	0.544786	Homo sapiens			130677	China		circular	34.4118	86.0327	China	IncFII(pHN7A8)_1, JN232517, |IncR_1, DQ449578,	IncF RST(F33:A-:B-):FIA(-);FIB(-);FIC(5?);FII(33);FIIK(-);FIIS(-);FIIY(-)	Gammaproteobacteria (1236)	Enterobacteriaceae (543)	Klebsiella (570)	Klebsiella pneumoniae	Enterobacterales (91347)	Pseudomonadota (1224)	Klebsiella_pneumoniae (573)		Bacteria (2)	6.49451	9.68401
NZ_CP097702.1	2022-05-31	0.527209	Homo sapiens			59999	China		circular	34.4118	86.0327	China	IncFII(Yp)_1, CP000670,	IncF RST(F-:A-:B-):FIA(-);FIB(-);FIC(-);FII(-);FIIK(-);FIIS(-);FIIY(-)	Gammaproteobacteria (1236)	Enterobacteriaceae (543)	Klebsiella (570)	Klebsiella pneumoniae	Enterobacterales (91347)	Pseudomonadota (1224)	Klebsiella_pneumoniae (573)		Bacteria (2)	6.81392	9.49299
NZ_CP097699.1	2022-05-31	0.487735	Homo sapiens			113123	China		circular	34.4118	86.0327	China	IncFIB(pKPHS1)_1, CP003223,	IncF RST(F-:A-:B-):FIA(-);FIB(-);FIC(-);FII(-);FIIK(-);FIIS(-);FIIY(-)	Gammaproteobacteria (1236)	Enterobacteriaceae (543)	Klebsiella (570)	Klebsiella pneumoniae	Enterobacterales (91347)	Pseudomonadota (1224)	Klebsiella_pneumoniae (573)		Bacteria (2)	12.0138	-6.0161
NZ_CP097659.1	2022-05-31	0.548097	Homo sapiens			128678	China		circular	34.4118	86.0327	China	IncFII(pHN7A8)_1, JN232517, |repB(R1701)_1, CP039970,	IncF RST(F33:A-:B-):FIA(-);FIB(-);FIC(5?);FII(33);FIIK(-);FIIS(-);FIIY(-)	Gammaproteobacteria (1236)	Enterobacteriaceae (543)	Klebsiella (570)	Klebsiella pneumoniae	Enterobacterales (91347)	Pseudomonadota (1224)	Klebsiella_pneumoniae (573)		Bacteria (2)	6.86599	9.54052
NZ_CP097682.1	2022-05-31	0.530555	Homo sapiens			57847	China		circular	34.4118	86.0327	China	IncFII(pHN7A8)_1, JN232517, |IncR_1, DQ449578,	IncF RST(F33:A-:B-):FIA(-);FIB(-);FIC(5?);FII(33);FIIK(-);FIIS(-);FIIY(-)	Gammaproteobacteria (1236)	Enterobacteriaceae (543)	Klebsiella (570)	Klebsiella pneumoniae	Enterobacterales (91347)	Pseudomonadota (1224)	Klebsiella_pneumoniae (573)		Bacteria (2)	6.57736	9.49703
NZ_CP097681.1	2022-05-31	0.479745	Homo sapiens			43496	China		circular	34.4118	86.0327	China	IncFIB(AP001918)_1, AP001918,	IncF RST(F-:A-:B10):FIA(-);FIB(10);FIC(-);FII(-);FIIK(-);FIIS(-);FIIY(-)	Gammaproteobacteria (1236)	Enterobacteriaceae (543)	Klebsiella (570)	Klebsiella pneumoniae	Enterobacterales (91347)	Pseudomonadota (1224)	Klebsiella_pneumoniae (573)		Bacteria (2)	1.50942	2.64552
NZ_CP097678.1	2022-05-31	0.475374	Homo sapiens			288415	China		circular	34.4118	86.0327	China	IncFIB(pNDM-Mar)_1, JN420336, |IncHI1B(pNDM-MAR)_1, JN420336,	IncF RST(F-:A-:B-):FIA(-);FIB(-);FIC(-);FII(-);FIIK(-);FIIS(-);FIIY(-)|IncHI1 MLST(-):HCM1_043(-);HCM1_064(-);HCM1_099(-);HCM1_116(-);HCM1_178ac(-);HCM1_259(-)	Gammaproteobacteria (1236)	Enterobacteriaceae (543)	Klebsiella (570)	Klebsiella pneumoniae	Enterobacterales (91347)	Pseudomonadota (1224)	Klebsiella_pneumoniae (573)		Bacteria (2)	3.45357	-8.65324
NZ_CP097677.1	2022-05-31	0.547085	Homo sapiens			162611	China		circular	34.4118	86.0327	China	IncFII(pHN7A8)_1, JN232517, |IncR_1, DQ449578,	IncF RST(F33:A-:B-):FIA(-);FIB(-);FIC(5?);FII(33);FIIK(-);FIIS(-);FIIY(-)	Gammaproteobacteria (1236)	Enterobacteriaceae (543)	Klebsiella (570)	Klebsiella pneumoniae	Enterobacterales (91347)	Pseudomonadota (1224)	Klebsiella_pneumoniae (573)		Bacteria (2)	6.51577	9.6426
NZ_CP097696.1	2022-05-31	0.520869	Homo sapiens			214956	China		circular	34.4118	86.0327	China	IncFIB(K)_1, JN233704,	IncF RST(F-:A-:B-):FIA(-);FIB(-);FIC(-);FII(-);FIIK(-);FIIS(-);FIIY(-)	Gammaproteobacteria (1236)	Enterobacteriaceae (543)	Klebsiella (570)	Klebsiella pneumoniae	Enterobacterales (91347)	Pseudomonadota (1224)	Klebsiella_pneumoniae (573)		Bacteria (2)	0.817022	3.58197
NZ_CP097695.1	2022-05-31	0.539571	Homo sapiens			131777	China		circular	34.4118	86.0327	China	IncFII(pHN7A8)_1, JN232517, |repB(R1701)_1, CP039970,	IncF RST(F33:A-:B-):FIA(-);FIB(-);FIC(5?);FII(33);FIIK(-);FIIS(-);FIIY(-)	Gammaproteobacteria (1236)	Enterobacteriaceae (543)	Klebsiella (570)	Klebsiella pneumoniae	Enterobacterales (91347)	Pseudomonadota (1224)	Klebsiella_pneumoniae (573)		Bacteria (2)	6.89146	9.55698
NZ_CP097655.1	2022-05-31	0.548188	Homo sapiens			106759	China		circular	34.4118	86.0327	China	IncFII(pHN7A8)_1, JN232517, |repB(R1701)_1, CP039970,	IncF RST(F-:A-:B-):FIA(-);FIB(-);FIC(5?);FII(~33);FIIK(-);FIIS(-);FIIY(-)	Gammaproteobacteria (1236)	Enterobacteriaceae (543)	Klebsiella (570)	Klebsiella pneumoniae	Enterobacterales (91347)	Pseudomonadota (1224)	Klebsiella_pneumoniae (573)		Bacteria (2)	6.80418	9.50007
NC_017266.1	2012-04-17	0.501531	Homo sapiens			99286	China		circular	34.4118	86.0327	China	IncFIB(pHCM2)_1, AL513384,	IncF RST(F-:A-:B-):FIA(-);FIB(-);FIC(-);FII(-);FIIK(-);FIIS(-);FIIY(-)	Gammaproteobacteria (1236)	Yersiniaceae (1903411)	Yersinia (629)	Yersinia pestis biovar Medievalis str. Harbin 35	Enterobacterales (91347)	Pseudomonadota (1224)	Yersinia_pestis (632)	Yersinia_pestis_biovar_Medievalis_str._Harbin_35 (547048)	Bacteria (2)	6.31581	-10.7723
NC_017263.1	2012-04-17	0.446304	Homo sapiens			68552	China		circular	34.4118	86.0327	China	IncFII(Y)_1, CP001049,	IncF RST(Y1:A-:B-):FIA(-);FIB(-);FIC(-);FII(-);FIIK(-);FIIS(-);FIIY(1)	Gammaproteobacteria (1236)	Yersiniaceae (1903411)	Yersinia (629)	Yersinia pestis biovar Medievalis str. Harbin 35	Enterobacterales (91347)	Pseudomonadota (1224)	Yersinia_pestis (632)	Yersinia_pestis_biovar_Medievalis_str._Harbin_35 (547048)	Bacteria (2)	0.131484	5.57514
NZ_CP024153.1	2018-01-11	0.517768			clinical patient	98181	China	single cell	circular	34.4118	86.0327	China	IncFIA(HI1)_1, AF250878, |IncN_1, AY046276, |IncFIB(K)_1, JN233704,	IncF RST(F-:A18:B-):FIA(18);FIB(-);FIC(-);FII(-);FIIK(-);FIIS(-);FIIY(-)|IncN MLST(-):repN(1);traJ(-);korA(-)	Gammaproteobacteria (1236)	Enterobacteriaceae (543)	Escherichia (561)	Escherichia coli	Enterobacterales (91347)	Pseudomonadota (1224)	Escherichia_coli (562)		Bacteria (2)	2.2947	-0.524598
NZ_CP024151.1	2018-01-11	0.51165			clinical patient	97858	China	single cell	circular	34.4118	86.0327	China	IncFIB(AP001918)_1, AP001918, |IncFIC(FII)_1, AP001918,	IncF RST(--:A-:B53):FIA(-);FIB(53);FIC(5);FII(18);FIIK(-);FIIS(-);FIIY(-)	Gammaproteobacteria (1236)	Enterobacteriaceae (543)	Escherichia (561)	Escherichia coli	Enterobacterales (91347)	Pseudomonadota (1224)	Escherichia_coli (562)		Bacteria (2)	-6.89909	3.30922
NZ_CP024150.1	2018-01-11	0.483755			clinical patient	108710	China	single cell	circular	34.4118	86.0327	China	IncFII(pRSB107)_1, AJ851089,	IncF RST(F4:A-:B-):FIA(-);FIB(-);FIC(3?);FII(4);FIIK(-);FIIS(-);FIIY(-)	Gammaproteobacteria (1236)	Enterobacteriaceae (543)	Escherichia (561)	Escherichia coli	Enterobacterales (91347)	Pseudomonadota (1224)	Escherichia_coli (562)		Bacteria (2)	-5.98848	4.02819
CP041389.1	2023-05-22	0.515345				125809	China	whole organism	circular	34.4118	86.0327	China	IncFIB(K)_1, JN233704,	IncF RST(F-:A-:B-):FIA(-);FIB(-);FIC(-);FII(-);FIIK(-);FIIS(-);FIIY(-)	Gammaproteobacteria (1236)	Enterobacteriaceae (543)	Raoultella (160674)	Raoultella ornithinolytica	Enterobacterales (91347)	Pseudomonadota (1224)	Raoultella_ornithinolytica (54291)		Bacteria (2)	0.392627	2.40712
NZ_CP104852.1	2023-05-02	0.51917			Environment	99713	China	cell culture	circular	34.4118	86.0327	China	IncFIB(AP001918)_1, AP001918, |IncQ1_1, M28829, |IncFII(pAMA1167-NDM-5)_1, CP024805, |IncFIA_1, AP001918,	IncF RST(F1:A-:B-):FIA(1,6);FIB(49?);FIC(-);FII(1);FIIK(-);FIIS(-);FIIY(-)	Gammaproteobacteria (1236)	Enterobacteriaceae (543)	Escherichia (561)	Escherichia coli	Enterobacterales (91347)	Pseudomonadota (1224)	Escherichia_coli (562)		Bacteria (2)	-7.22506	5.81251
NZ_CP063951.1	2021-05-01	0.51362			air	146145	China	PM	circular	34.4118	86.0327	China	IncFIB(pHCM2)_1, AL513384, |IncY_1, K02380,	IncF RST(F-:A-:B-):FIA(-);FIB(-);FIC(-);FII(-);FIIK(-);FIIS(-);FIIY(-)	Gammaproteobacteria (1236)	Enterobacteriaceae (543)	Enterobacter (547)	Enterobacter sp.	Enterobacterales (91347)	Pseudomonadota (1224)	Enterobacter_sp. (42895)		Bacteria (2)	2.11065	0.147781
NZ_MF168405.1	2020-06-03	0.534533				169419	China		circular	34.4118	86.0327	China	IncFII(pHN7A8)_1, JN232517, |IncR_1, DQ449578,	IncF RST(F33:A-:B-):FIA(-);FIB(-);FIC(5?);FII(33);FIIK(-);FIIS(-);FIIY(-)	Gammaproteobacteria (1236)	Enterobacteriaceae (543)	Klebsiella (570)	Klebsiella pneumoniae	Enterobacterales (91347)	Pseudomonadota (1224)	Klebsiella_pneumoniae (573)		Bacteria (2)	7.01544	9.75505
NZ_MF168402.1	2020-06-03	0.537231				146103	China		circular	34.4118	86.0327	China	IncFII(pHN7A8)_1, JN232517, |IncR_1, DQ449578,	IncF RST(F33:A-:B-):FIA(-);FIB(-);FIC(5?);FII(33);FIIK(-);FIIS(-);FIIY(-)	Gammaproteobacteria (1236)	Enterobacteriaceae (543)	Klebsiella (570)	Klebsiella pneumoniae	Enterobacterales (91347)	Pseudomonadota (1224)	Klebsiella_pneumoniae (573)		Bacteria (2)	6.58455	9.8265
NZ_MF168404.1	2020-06-03	0.535802				151653	China		circular	34.4118	86.0327	China	IncFII(pHN7A8)_1, JN232517, |ColRNAI_1, DQ298019, |IncR_1, DQ449578,	IncF RST(F33:A-:B-):FIA(-);FIB(-);FIC(5?);FII(33);FIIK(-);FIIS(-);FIIY(-)	Gammaproteobacteria (1236)	Enterobacteriaceae (543)	Klebsiella (570)	Klebsiella pneumoniae	Enterobacterales (91347)	Pseudomonadota (1224)	Klebsiella_pneumoniae (573)		Bacteria (2)	6.57185	9.81063
NZ_MF168403.1	2020-06-03	0.534588				169424	China		circular	34.4118	86.0327	China	IncFII(pHN7A8)_1, JN232517, |IncR_1, DQ449578,	IncF RST(F33:A-:B-):FIA(-);FIB(-);FIC(5?);FII(33);FIIK(-);FIIS(-);FIIY(-)	Gammaproteobacteria (1236)	Enterobacteriaceae (543)	Klebsiella (570)	Klebsiella pneumoniae	Enterobacterales (91347)	Pseudomonadota (1224)	Klebsiella_pneumoniae (573)		Bacteria (2)	7.02807	9.76073
NZ_MG288682.1	2020-06-03	0.453276				239779	China		circular	34.4118	86.0327	China	IncFIB(pNDM-Mar)_1, JN420336,	IncF RST(F-:A-:B-):FIA(-);FIB(-);FIC(-);FII(-);FIIK(-);FIIS(-);FIIY(-)	Gammaproteobacteria (1236)	Enterobacteriaceae (543)	Klebsiella (570)	Klebsiella aerogenes	Enterobacterales (91347)	Pseudomonadota (1224)	Klebsiella_aerogenes (548)		Bacteria (2)	3.34933	-8.70422
NZ_MG288684.1	2020-06-03	0.523251				106790	China		circular	34.4118	86.0327	China	IncFIB(K)_1, JN233704, |IncFII(pCRY)_1, NC_005814,	IncF RST(F-:A-:B-):FIA(-);FIB(-);FIC(-);FII(-);FIIK(-);FIIS(-);FIIY(-)	Gammaproteobacteria (1236)	Enterobacteriaceae (543)	Klebsiella (570)	Klebsiella aerogenes	Enterobacterales (91347)	Pseudomonadota (1224)	Klebsiella_aerogenes (548)		Bacteria (2)	18.4366	-8.6109
NZ_MG288681.1	2020-06-03	0.5318				105912	China		circular	34.4118	86.0327	China	IncFII(pSE11)_1, AP009242,	IncF RST(F35:A-:B-):FIA(-);FIB(-);FIC(5?);FII(35);FIIK(-);FIIS(-);FIIY(-)	Gammaproteobacteria (1236)	Enterobacteriaceae (543)	Klebsiella (570)	Klebsiella aerogenes	Enterobacterales (91347)	Pseudomonadota (1224)	Klebsiella_aerogenes (548)		Bacteria (2)	-6.65008	4.51922
NZ_MG288683.1	2020-06-03	0.51239				112063	China		circular	34.4118	86.0327	China	IncFII(pKP91)_1, CP000966, |IncR_1, DQ449578,	IncF RST(K9:A-:B-):FIA(-);FIB(-);FIC(-);FII(-);FIIK(9);FIIS(-);FIIY(-)	Gammaproteobacteria (1236)	Enterobacteriaceae (543)	Klebsiella (570)	Klebsiella aerogenes	Enterobacterales (91347)	Pseudomonadota (1224)	Klebsiella_aerogenes (548)		Bacteria (2)	-0.607086	1.89603
NZ_KP900016.1	2020-06-03	0.541722	Homo sapiens			99276	China		circular	34.4118	86.0327	China	IncFII(Yp)_1, CP000670, |IncFIB(pB171)_1, AB024946,	IncF RST(Y4:A-:B36):FIA(-);FIB(36);FIC(-);FII(-);FIIK(-);FIIS(-);FIIY(4)	Gammaproteobacteria (1236)	Enterobacteriaceae (543)	Leclercia (83654)	Leclercia adecarboxylata	Enterobacterales (91347)	Pseudomonadota (1224)	Leclercia_adecarboxylata (83655)		Bacteria (2)	1.19986	0.908537
NC_032103.1	2016-12-14	0.532226	Homo sapiens			105008	China		circular	34.4118	86.0327	China	IncFII(pBK30683)_1, KF954760, |repB(R1701)_1, CP039970,	IncF RST(K34:A-:B-):FIA(-);FIB(-);FIC(-);FII(-);FIIK(34);FIIS(-);FIIY(-)	Gammaproteobacteria (1236)	Enterobacteriaceae (543)	Klebsiella (570)	Klebsiella pneumoniae	Enterobacterales (91347)	Pseudomonadota (1224)	Klebsiella_pneumoniae (573)		Bacteria (2)	-0.804769	1.74069
NZ_CP087275.1	2022-04-14	0.527381			laboratory	85168	China	cell culture	circular	34.4118	86.0327	China	IncR_1, DQ449578, |IncFIA(HI1)_1, AF250878,	IncF RST(F-:A13:B-):FIA(13);FIB(-);FIC(-);FII(-);FIIK(-);FIIS(-);FIIY(-)	Gammaproteobacteria (1236)	Enterobacteriaceae (543)	Klebsiella (570)	Klebsiella pneumoniae	Enterobacterales (91347)	Pseudomonadota (1224)	Klebsiella_pneumoniae (573)		Bacteria (2)	0.928351	-0.156456
NZ_CP087273.1	2022-04-14	0.512029			laboratory	117755	China	cell culture	circular	34.4118	86.0327	China	IncFIB(K)_1, JN233704, |IncFII(K)_1, CP000648,	IncF RST(K19:A-:B-):FIA(-);FIB(-);FIC(-);FII(-);FIIK(19);FIIS(-);FIIY(-)	Gammaproteobacteria (1236)	Enterobacteriaceae (543)	Klebsiella (570)	Klebsiella pneumoniae	Enterobacterales (91347)	Pseudomonadota (1224)	Klebsiella_pneumoniae (573)		Bacteria (2)	-0.502713	2.96049
NZ_CP019891.1	2018-09-08	0.51518			high concentration of fluoride	112190	China	bacteria culture	circular	34.4118	86.0327	China	IncFIB(pHCM2)_1, AL513384,	IncF RST(F-:A-:B-):FIA(-);FIB(-);FIC(-);FII(-);FIIK(-);FIIS(-);FIIY(-)	Gammaproteobacteria (1236)	Enterobacteriaceae (543)	Enterobacter (547)	Enterobacter hormaechei	Enterobacterales (91347)	Pseudomonadota (1224)	Enterobacter_hormaechei (158836)		Bacteria (2)	-7.00691	7.49932
NZ_CP019890.1	2018-09-08	0.534302			high concentration of fluoride	124759	China	bacteria culture	circular	34.4118	86.0327	China	repE(pEh60-7)_1, CP088228, |IncFII(pECLA)_1, CP001919,	IncF RST(F-:A-:B-):FIA(-);FIB(-);FIC(-);FII(-);FIIK(-);FIIS(-);FIIY(-)	Gammaproteobacteria (1236)	Enterobacteriaceae (543)	Enterobacter (547)	Enterobacter hormaechei	Enterobacterales (91347)	Pseudomonadota (1224)	Enterobacter_hormaechei (158836)		Bacteria (2)	1.15185	1.41235
NZ_CP095427.1	2023-01-24	0.543992	patient		sputum	120647	China	cell culture	circular	34.4118	86.0327	China	IncFII(pHN7A8)_1, JN232517, |IncR_1, DQ449578,	IncF RST(F33:A-:B-):FIA(-);FIB(-);FIC(5?);FII(33);FIIK(-);FIIS(-);FIIY(-)	Gammaproteobacteria (1236)	Enterobacteriaceae (543)	Klebsiella (570)	Klebsiella pneumoniae	Enterobacterales (91347)	Pseudomonadota (1224)	Klebsiella_pneumoniae (573)		Bacteria (2)	6.48418	9.69879
NZ_CP095431.1	2023-01-24	0.548627	patient		sputum	72069	China	cell culture	circular	34.4118	86.0327	China	IncFII(pHN7A8)_1, JN232517, |IncR_1, DQ449578,	IncF RST(F33:A-:B-):FIA(-);FIB(-);FIC(5?);FII(33);FIIK(-);FIIS(-);FIIY(-)	Gammaproteobacteria (1236)	Enterobacteriaceae (543)	Klebsiella (570)	Klebsiella pneumoniae	Enterobacterales (91347)	Pseudomonadota (1224)	Klebsiella_pneumoniae (573)		Bacteria (2)	6.54674	9.53756
NZ_CP095430.1	2023-01-24	0.52393	patient		sputum	124551	China	cell culture	circular	34.4118	86.0327	China	IncFII(K)_1, CP000648, |repB(R1701)_1, CP039970,	IncF RST(K2:A-:B-):FIA(-);FIB(-);FIC(-);FII(-);FIIK(2);FIIS(-);FIIY(-)	Gammaproteobacteria (1236)	Enterobacteriaceae (543)	Klebsiella (570)	Klebsiella pneumoniae	Enterobacterales (91347)	Pseudomonadota (1224)	Klebsiella_pneumoniae (573)		Bacteria (2)	-0.290701	1.75994
NZ_CP095423.1	2023-01-24	0.544226	patient		sputum	129505	China	cell culture	circular	34.4118	86.0327	China	IncFII(pHN7A8)_1, JN232517, |IncR_1, DQ449578,	IncF RST(F33:A-:B-):FIA(-);FIB(-);FIC(5?);FII(33);FIIK(-);FIIS(-);FIIY(-)	Gammaproteobacteria (1236)	Enterobacteriaceae (543)	Klebsiella (570)	Klebsiella pneumoniae	Enterobacterales (91347)	Pseudomonadota (1224)	Klebsiella_pneumoniae (573)		Bacteria (2)	6.49428	9.6811
NZ_CP102503.1	2022-08-16	0.527892	Homo sapiens			80740	China	Blood	circular	34.4118	86.0327	China	IncFII(pECLA)_1, CP001919, |IncFIB(K)_1, JN233704,	IncF RST(F-:A-:B-):FIA(-);FIB(-);FIC(-);FII(-);FIIK(-);FIIS(-);FIIY(-)	Gammaproteobacteria (1236)	Enterobacteriaceae (543)	Citrobacter (544)	Citrobacter youngae	Enterobacterales (91347)	Pseudomonadota (1224)	Citrobacter_youngae (133448)		Bacteria (2)	0.91478	1.68771
NZ_CP102502.1	2022-08-16	0.529907	Homo sapiens			138196	China	Blood	circular	34.4118	86.0327	China	repB(R1701)_1, CP039970, |IncFIB(pB171)_1, AB024946, |IncFII(Yp)_1, CP000670,	IncF RST(Y4:A-:B36):FIA(-);FIB(36);FIC(-);FII(-);FIIK(-);FIIS(-);FIIY(4)	Gammaproteobacteria (1236)	Enterobacteriaceae (543)	Citrobacter (544)	Citrobacter youngae	Enterobacterales (91347)	Pseudomonadota (1224)	Citrobacter_youngae (133448)		Bacteria (2)	1.12395	0.938959
NZ_CP094341.1	2022-04-01	0.520056			cerebrospinal fluid	74517	China	cerebrospinal fluid	linear	34.4118	86.0327	China	IncFII(pSE11)_1, AP009242,	IncF RST(F35:A-:B-):FIA(-);FIB(-);FIC(5?);FII(35);FIIK(-);FIIS(-);FIIY(-)	Gammaproteobacteria (1236)	Enterobacteriaceae (543)	Escherichia (561)	Escherichia coli	Enterobacterales (91347)	Pseudomonadota (1224)	Escherichia_coli (562)		Bacteria (2)	-5.89197	4.25873
NZ_CP094340.1	2022-04-01	0.485138			cerebrospinal fluid	96018	China	cerebrospinal fluid	linear	34.4118	86.0327	China	IncFIB(AP001918)_1, AP001918, |IncQ1_1, M28829,	IncF RST(F-:A-:B-):FIA(-);FIB(58?);FIC(-);FII(-);FIIK(-);FIIS(-);FIIY(-)	Gammaproteobacteria (1236)	Enterobacteriaceae (543)	Escherichia (561)	Escherichia coli	Enterobacterales (91347)	Pseudomonadota (1224)	Escherichia_coli (562)		Bacteria (2)	-8.50159	3.12148
NZ_CP091782.1	2022-02-08	0.521932	Homo sapiens			119234	China	orgnism	circular	34.4118	86.0327	China	IncFII(pRSB107)_1, AJ851089, |IncFII(K)_1, CP000648, |IncR_1, DQ449578,	IncF RST(K2:A-:B-):FIA(-);FIB(-);FIC(-);FII(-);FIIK(2,2);FIIS(-);FIIY(-)	Gammaproteobacteria (1236)	Enterobacteriaceae (543)	Klebsiella (570)	Klebsiella pneumoniae	Enterobacterales (91347)	Pseudomonadota (1224)	Klebsiella_pneumoniae (573)		Bacteria (2)	-0.715781	1.77142
NZ_KX246267.1	2020-07-31	0.5115			pigeon	83435	China		circular	34.4118	86.0327	China	IncFII_1, AY458016,	IncF RST(F2:A-:B-):FIA(-);FIB(-);FIC(-);FII(2);FIIK(-);FIIS(-);FIIY(-)	Gammaproteobacteria (1236)	Enterobacteriaceae (543)	Escherichia (561)	Escherichia coli	Enterobacterales (91347)	Pseudomonadota (1224)	Escherichia_coli (562)		Bacteria (2)	-7.02679	4.00299
NZ_MH213345.1	2020-06-03	0.517696			urine	80215	China		circular	34.4118	86.0327	China	IncFII_1, AY458016,	IncF RST(F2:A-:B-):FIA(-);FIB(-);FIC(-);FII(2);FIIK(-);FIIS(-);FIIY(-)	Gammaproteobacteria (1236)	Enterobacteriaceae (543)	Escherichia (561)	Escherichia coli	Enterobacterales (91347)	Pseudomonadota (1224)	Escherichia_coli (562)		Bacteria (2)	-7.07841	4.04338
NZ_MH316133.1	2020-06-03	0.515634	duck			127734	China		circular	34.4118	86.0327	China	IncFIB(AP001918)_1, AP001918, |IncFIA_1, AP001918, |IncFII_1, AY458016,	IncF RST(F2:A-:B1):FIA(1,6);FIB(1);FIC(-);FII(2);FIIK(-);FIIS(-);FIIY(-)	Gammaproteobacteria (1236)	Enterobacteriaceae (543)	Salmonella (590)	Salmonella enterica	Enterobacterales (91347)	Pseudomonadota (1224)	Salmonella_enterica (28901)		Bacteria (2)	-6.82507	4.68767
NZ_MG736312.1	2020-06-03	0.501578	pig		feces	95983	China		circular	34.4118	86.0327	China	IncFIA(HI1)_1, AF250878, |IncFII(K)_1, CP000648,	IncF RST(F-:A-:B-):FIA(~21);FIB(-);FIC(-);FII(-);FIIK(3?);FIIS(-);FIIY(-)	Gammaproteobacteria (1236)	Enterobacteriaceae (543)	Klebsiella (570)	Klebsiella pneumoniae	Enterobacterales (91347)	Pseudomonadota (1224)	Klebsiella_pneumoniae (573)		Bacteria (2)	-0.580551	2.07988
NZ_KY865322.1	2020-06-03	0.530647	Chicken		feces	77822	China		circular	34.4118	86.0327	China	IncFII(pHN7A8)_1, JN232517,	IncF RST(F33:A-:B-):FIA(-);FIB(-);FIC(5?);FII(33);FIIK(-);FIIS(-);FIIY(-)	Gammaproteobacteria (1236)	Enterobacteriaceae (543)	Escherichia (561)	Escherichia coli	Enterobacterales (91347)	Pseudomonadota (1224)	Escherichia_coli (562)		Bacteria (2)	-7.46752	3.82935
NZ_KY865321.1	2020-06-03	0.52649	Chicken		feces	92545	China		circular	34.4118	86.0327	China	IncFII(pHN7A8)_1, JN232517,	IncF RST(F33:A-:B-):FIA(-);FIB(-);FIC(5?);FII(33);FIIK(-);FIIS(-);FIIY(-)	Gammaproteobacteria (1236)	Enterobacteriaceae (543)	Escherichia (561)	Escherichia coli	Enterobacterales (91347)	Pseudomonadota (1224)	Escherichia_coli (562)		Bacteria (2)	-7.481	3.82459
NZ_KY865320.1	2020-06-03	0.492673	Pig		feces	67077	China		circular	34.4118	86.0327	China	IncFII(pCoo)_1, CR942285,	IncF RST(F14:A-:B-):FIA(-);FIB(-);FIC(-);FII(14);FIIK(-);FIIS(-);FIIY(-)	Gammaproteobacteria (1236)	Enterobacteriaceae (543)	Escherichia (561)	Escherichia coli	Enterobacterales (91347)	Pseudomonadota (1224)	Escherichia_coli (562)		Bacteria (2)	-7.23064	3.78801
NZ_KY174332.1	2020-06-03	0.519451				137060	China		circular	34.4118	86.0327	China	IncFII(K)_1, CP000648, |IncR_1, DQ449578,	IncF RST(K5:A-:B-):FIA(-);FIB(-);FIC(-);FII(-);FIIK(5);FIIS(-);FIIY(-)	Gammaproteobacteria (1236)	Enterobacteriaceae (543)	Klebsiella (570)	Klebsiella pneumoniae	Enterobacterales (91347)	Pseudomonadota (1224)	Klebsiella_pneumoniae (573)		Bacteria (2)	-0.69346	1.81764
NZ_KY270849.1	2020-06-03	0.542546	Homo sapiens			143538	China		circular	34.4118	86.0327	China	repB(R1701)_1, CP039970, |IncQ1_1, M28829, |IncFII(pSFO)_1, AF401292,	IncF RST(F-:A-:B-):FIA(-);FIB(-);FIC(-);FII(-);FIIK(-);FIIS(-);FIIY(-)	Gammaproteobacteria (1236)	Enterobacteriaceae (543)	Klebsiella (570)	Klebsiella pneumoniae	Enterobacterales (91347)	Pseudomonadota (1224)	Klebsiella_pneumoniae (573)		Bacteria (2)	-0.902315	1.81503
NZ_KY270850.1	2020-06-03	0.545595	Homo sapiens			140093	China		circular	34.4118	86.0327	China	repB(R1701)_1, CP039970, |IncQ1_1, M28829, |IncFII(pSFO)_1, AF401292,	IncF RST(F-:A-:B-):FIA(-);FIB(-);FIC(-);FII(-);FIIK(-);FIIS(-);FIIY(-)	Gammaproteobacteria (1236)	Enterobacteriaceae (543)	Klebsiella (570)	Klebsiella pneumoniae	Enterobacterales (91347)	Pseudomonadota (1224)	Klebsiella_pneumoniae (573)		Bacteria (2)	-0.889697	1.83091
NZ_KX518744.1	2020-06-03	0.527843			pig farm	110226	China		circular	34.4118	86.0327	China	IncFIA(HI1)_1, AF250878, |IncX1_1, EU370913, |IncFIB(K)_1, JN233704,	IncF RST(F-:A-:B-):FIA(-);FIB(-);FIC(-);FII(-);FIIK(-);FIIS(-);FIIY(-)	Gammaproteobacteria (1236)	Enterobacteriaceae (543)	Escherichia (561)	Escherichia coli	Enterobacterales (91347)	Pseudomonadota (1224)	Escherichia_coli (562)		Bacteria (2)	2.33075	-0.505382
NZ_KX928752.1	2020-06-03	0.503125			patient	216976	China		circular	34.4118	86.0327	China	IncY_1, K02380, |IncFII(pRSB107)_1, AJ851089, |IncFIA_1, AP001918, |IncFIB(AP001918)_1, AP001918,	IncF RST(F1:A-:B20):FIA(2,6);FIB(20);FIC(3?);FII(1);FIIK(-);FIIS(-);FIIY(-)	Gammaproteobacteria (1236)	Enterobacteriaceae (543)	Klebsiella (570)	Klebsiella pneumoniae	Enterobacterales (91347)	Pseudomonadota (1224)	Klebsiella_pneumoniae (573)		Bacteria (2)	-6.79609	5.71943
NZ_KX236178.1	2020-06-03	0.528052			sputum	121348	China		circular	34.4118	86.0327	China	repB(R1701)_1, CP039970, |IncFII(K)_1, CP000648,	IncF RST(K2:A-:B-):FIA(-);FIB(-);FIC(-);FII(-);FIIK(2);FIIS(-);FIIY(-)	Gammaproteobacteria (1236)	Enterobacteriaceae (543)	Klebsiella (570)	Klebsiella pneumoniae	Enterobacterales (91347)	Pseudomonadota (1224)	Klebsiella_pneumoniae (573)		Bacteria (2)	-0.798742	1.74939
NZ_KU321583.1	2020-06-03	0.518707			Chicken meat	138718	China		circular	34.4118	86.0327	China	IncFII(pHN7A8)_1, JN232517, |IncX1_1, EU370913, |IncN_1, AY046276,	IncF RST(F33:A-:B-):FIA(-);FIB(-);FIC(5?);FII(33);FIIK(-);FIIS(-);FIIY(-)|IncN MLST(-):repN(1);traJ(-);korA(-)	Gammaproteobacteria (1236)	Enterobacteriaceae (543)	Escherichia (561)	Escherichia coli	Enterobacterales (91347)	Pseudomonadota (1224)	Escherichia_coli (562)		Bacteria (2)	-7.57701	3.86963
NZ_KT225520.1	2020-06-03	0.528022				166620	China		circular	34.4118	86.0327	China	IncFII(Yp)_1, CP000670,	IncF RST(Y3:A-:B-):FIA(-);FIB(-);FIC(-);FII(-);FIIK(-);FIIS(-);FIIY(3)	Gammaproteobacteria (1236)	Enterobacteriaceae (543)	Raoultella (160674)	Raoultella ornithinolytica	Enterobacterales (91347)	Pseudomonadota (1224)	Raoultella_ornithinolytica (54291)		Bacteria (2)	1.29467	0.966376
NZ_CP013339.1	2016-05-28	0.521834			sewage plant sludge	152010	China	cell culture	circular	34.4118	86.0327	China	IncFIB(K)_1, JN233704, |IncFII(pKP91)_1, CP000966,	IncF RST(K17:A-:B-):FIA(-);FIB(-);FIC(-);FII(-);FIIK(17);FIIS(-);FIIY(10?)	Gammaproteobacteria (1236)	Enterobacteriaceae (543)	Raoultella (160674)	Raoultella ornithinolytica	Enterobacterales (91347)	Pseudomonadota (1224)	Raoultella_ornithinolytica (54291)		Bacteria (2)	0.445408	2.36485
NZ_CP012139.1	2016-03-09	0.519541	Homo sapiens			86407	China	cell culture	circular	34.4118	86.0327	China	IncFII_1, AY458016,	IncF RST(F2:A-:B-):FIA(-);FIB(-);FIC(-);FII(2);FIIK(-);FIIS(-);FIIY(-)	Gammaproteobacteria (1236)	Enterobacteriaceae (543)	Shigella (620)	Shigella flexneri	Enterobacterales (91347)	Pseudomonadota (1224)	Shigella_flexneri (623)		Bacteria (2)	-6.56639	4.49433
NZ_CP012138.1	2016-03-09	0.477217	Homo sapiens			144188	China	cell culture	circular	34.4118	86.0327	China	IncFII_1, AY458016,	IncF RST(F27:A-:B-):FIA(-);FIB(-);FIC(-);FII(27);FIIK(-);FIIS(-);FIIY(-)	Gammaproteobacteria (1236)	Enterobacteriaceae (543)	Shigella (620)	Shigella flexneri	Enterobacterales (91347)	Pseudomonadota (1224)	Shigella_flexneri (623)		Bacteria (2)	-12.8049	-4.43004
NZ_CP116049.1	2023-01-25	0.521791			Anal swab	65072	China	culture	circular	34.4118	86.0327	China	IncY_1, K02380, |IncFIA(HI1)_1, AF250878,	IncF RST(F-:A-:B-):FIA(~8);FIB(-);FIC(-);FII(-);FIIK(-);FIIS(-);FIIY(-)	Gammaproteobacteria (1236)	Enterobacteriaceae (543)	Escherichia (561)	Escherichia coli	Enterobacterales (91347)	Pseudomonadota (1224)	Escherichia_coli (562)		Bacteria (2)	1.7321	-0.844945
NZ_CP116048.1	2023-01-25	0.518914			Anal swab	69262	China	culture	circular	34.4118	86.0327	China	IncFII(pHN7A8)_1, JN232517,	IncF RST(F33:A-:B-):FIA(-);FIB(-);FIC(5?);FII(33);FIIK(-);FIIS(-);FIIY(-)	Gammaproteobacteria (1236)	Enterobacteriaceae (543)	Escherichia (561)	Escherichia coli	Enterobacterales (91347)	Pseudomonadota (1224)	Escherichia_coli (562)		Bacteria (2)	-7.38898	3.80998
NZ_CP110081.1	2023-01-12	0.487341	Torreya grandis		soil	111544	China	single cell	circular	34.4118	86.0327	China	IncFIB(pHCM2)_1, AL513384,	IncF RST(F-:A-:B-):FIA(-);FIB(-);FIC(-);FII(-);FIIK(-);FIIS(-);FIIY(-)	Gammaproteobacteria (1236)	Enterobacteriaceae (543)	Buttiauxella (82976)	Buttiauxella sp. WJP83	Enterobacterales (91347)	Pseudomonadota (1224)	Buttiauxella_sp._WJP83 (2986951)		Bacteria (2)	5.12466	-7.74057
NZ_CP058228.1	2021-06-12	0.543847	Homo sapiens			149200	China	whole organism	circular	34.4118	86.0327	China	repB(R1701)_1, CP039970, |IncFII(pHN7A8)_1, JN232517,	IncF RST(F33:A-:B-):FIA(-);FIB(-);FIC(5?);FII(33);FIIK(-);FIIS(-);FIIY(-)	Gammaproteobacteria (1236)	Enterobacteriaceae (543)	Klebsiella (570)	Klebsiella pneumoniae	Enterobacterales (91347)	Pseudomonadota (1224)	Klebsiella_pneumoniae (573)		Bacteria (2)	6.85693	9.52963
NZ_MN328348.1	2020-06-04	0.508097	Chicken		lung	119493	China		circular	34.4118	86.0327	China	IncQ1_1, M28829, |IncFIB(AP001918)_1, AP001918, |IncFIA_1, AP001918, |IncFII_1, AY458016,	IncF RST(F2:A-:B1):FIA(1,6);FIB(1);FIC(-);FII(2);FIIK(-);FIIS(-);FIIY(-)	Gammaproteobacteria (1236)	Enterobacteriaceae (543)	Salmonella (590)	Salmonella enterica	Enterobacterales (91347)	Pseudomonadota (1224)	Salmonella_enterica (28901)		Bacteria (2)	-6.7498	4.71969
NZ_MK673546.1	2020-06-04	0.509148	Duck			97614	China		circular	34.4118	86.0327	China	IncX1_1, EU370913, |IncFII(pHN7A8)_1, JN232517,	IncF RST(F33:A-:B-):FIA(-);FIB(-);FIC(5?);FII(33);FIIK(-);FIIS(-);FIIY(-)	Gammaproteobacteria (1236)	Enterobacteriaceae (543)	Salmonella (590)	Salmonella enterica	Enterobacterales (91347)	Pseudomonadota (1224)	Salmonella_enterica (28901)		Bacteria (2)	-7.53867	3.86237
NZ_MH917122.1	2020-06-03	0.531558	Homo sapiens		sputum	106201	China		circular	34.4118	86.0327	China	repB(R1701)_1, CP039970, |IncFII(pBK30683)_1, KF954760,	IncF RST(K34:A-:B-):FIA(-);FIB(-);FIC(-);FII(-);FIIK(34);FIIS(-);FIIY(-)	Gammaproteobacteria (1236)	Enterobacteriaceae (543)	Klebsiella (570)	Klebsiella pneumoniae	Enterobacterales (91347)	Pseudomonadota (1224)	Klebsiella_pneumoniae (573)		Bacteria (2)	-0.830368	1.76282
NZ_CP084778.1	2021-10-20	0.504394	Soil (polluted)			151441	China	Whole organism	circular	34.4118	86.0327	China	IncFIB(K)(pCAV1099-114)_1, CP011596, |IncFII(pKP91)_1, CP000966,	IncF RST(K12:A-:B-):FIA(-);FIB(-);FIC(-);FII(-);FIIK(12);FIIS(-);FIIY(-)	Gammaproteobacteria (1236)	Enterobacteriaceae (543)	Klebsiella (570)	Klebsiella quasipneumoniae	Enterobacterales (91347)	Pseudomonadota (1224)	Klebsiella_quasipneumoniae (1463165)		Bacteria (2)	-0.268481	2.33731
NZ_CP084494.1	2021-10-13	0.545209	Homo sapiens			152725	China	whole organism	circular	34.4118	86.0327	China	IncR_1, DQ449578, |IncFII(pHN7A8)_1, JN232517,	IncF RST(F33:A-:B-):FIA(-);FIB(-);FIC(5?);FII(33);FIIK(-);FIIS(-);FIIY(-)	Gammaproteobacteria (1236)	Enterobacteriaceae (543)	Klebsiella (570)	Klebsiella pneumoniae	Enterobacterales (91347)	Pseudomonadota (1224)	Klebsiella_pneumoniae (573)		Bacteria (2)	6.89301	9.60651
NZ_CP084493.1	2021-10-13	0.475609	Homo sapiens			296908	China	whole organism	circular	34.4118	86.0327	China	IncFIB(pNDM-Mar)_1, JN420336, |IncHI1B(pNDM-MAR)_1, JN420336,	IncF RST(F-:A-:B-):FIA(-);FIB(-);FIC(-);FII(-);FIIK(-);FIIS(-);FIIY(-)|IncHI1 MLST(-):HCM1_043(-);HCM1_064(-);HCM1_099(-);HCM1_116(-);HCM1_178ac(-);HCM1_259(-)	Gammaproteobacteria (1236)	Enterobacteriaceae (543)	Klebsiella (570)	Klebsiella pneumoniae	Enterobacterales (91347)	Pseudomonadota (1224)	Klebsiella_pneumoniae (573)		Bacteria (2)	3.03753	-8.86442
NZ_CP084498.1	2021-10-13	0.538622	Homo sapiens			163933	China	whole organism	circular	34.4118	86.0327	China	IncR_1, DQ449578, |IncFII(pHN7A8)_1, JN232517,	IncF RST(F33:A-:B-):FIA(-);FIB(-);FIC(5?);FII(33);FIIK(-);FIIS(-);FIIY(-)	Gammaproteobacteria (1236)	Enterobacteriaceae (543)	Klebsiella (570)	Klebsiella pneumoniae	Enterobacterales (91347)	Pseudomonadota (1224)	Klebsiella_pneumoniae (573)		Bacteria (2)	7.00519	9.75775
NZ_CP040835.1	2021-08-05	0.536998			sputum	167468	China	whole organism	circular	34.4118	86.0327	China	IncR_1, DQ449578, |IncFII(pHN7A8)_1, JN232517,	IncF RST(F33:A-:B-):FIA(-);FIB(-);FIC(5?);FII(33);FIIK(-);FIIS(-);FIIY(-)	Gammaproteobacteria (1236)	Enterobacteriaceae (543)	Klebsiella (570)	Klebsiella pneumoniae	Enterobacterales (91347)	Pseudomonadota (1224)	Klebsiella_pneumoniae (573)		Bacteria (2)	7.01078	9.7438
NZ_CP040834.1	2021-08-05	0.474903			sputum	284671	China	whole organism	circular	34.4118	86.0327	China	IncFIB(pNDM-Mar)_1, JN420336, |IncHI1B(pNDM-MAR)_1, JN420336,	IncF RST(F-:A-:B-):FIA(-);FIB(-);FIC(-);FII(-);FIIK(-);FIIS(-);FIIY(-)|IncHI1 MLST(-):HCM1_043(-);HCM1_064(-);HCM1_099(-);HCM1_116(-);HCM1_178ac(-);HCM1_259(-)	Gammaproteobacteria (1236)	Enterobacteriaceae (543)	Klebsiella (570)	Klebsiella pneumoniae	Enterobacterales (91347)	Pseudomonadota (1224)	Klebsiella_pneumoniae (573)		Bacteria (2)	3.02674	-8.8719
NZ_CP031937.1	2020-10-07	0.539463	Homo sapiens			87094	China		circular	34.4118	86.0327	China	IncFII(pCRY)_1, NC_005814,	IncF RST(F-:A-:B-):FIA(-);FIB(-);FIC(-);FII(-);FIIK(-);FIIS(-);FIIY(-)	Gammaproteobacteria (1236)	Enterobacteriaceae (543)	Klebsiella (570)	Klebsiella pneumoniae	Enterobacterales (91347)	Pseudomonadota (1224)	Klebsiella_pneumoniae (573)		Bacteria (2)	18.7075	-8.83203
NZ_CP031936.1	2020-10-07	0.533266	Homo sapiens			133770	China		circular	34.4118	86.0327	China	IncFII(pHN7A8)_1, JN232517, |IncR_1, DQ449578,	IncF RST(F33:A-:B-):FIA(-);FIB(-);FIC(5?);FII(33);FIIK(-);FIIS(-);FIIY(-)	Gammaproteobacteria (1236)	Enterobacteriaceae (543)	Klebsiella (570)	Klebsiella pneumoniae	Enterobacterales (91347)	Pseudomonadota (1224)	Klebsiella_pneumoniae (573)		Bacteria (2)	-9.94049	12.2448
NZ_MK181633.1	2020-07-31	0.492607	Homo sapiens male		blood	479335	China		circular	34.4118	86.0327	China	IncFII(pBK30683)_1, KF954760, |IncFIB(K)_1, JN233704, |IncHI1B(pNDM-MAR)_1, JN420336, |IncFIB(pNDM-Mar)_1, JN420336,	IncF RST(K34:A-:B-):FIA(-);FIB(-);FIC(-);FII(-);FIIK(34);FIIS(-);FIIY(-)|IncHI1 MLST(-):HCM1_043(-);HCM1_064(-);HCM1_099(-);HCM1_116(-);HCM1_178ac(-);HCM1_259(-)	Gammaproteobacteria (1236)	Enterobacteriaceae (543)	Klebsiella (570)	Klebsiella pneumoniae	Enterobacterales (91347)	Pseudomonadota (1224)	Klebsiella_pneumoniae (573)		Bacteria (2)	3.04828	-8.85775
NZ_MK433207.1	2020-07-31	0.546155	pig			180154	China		circular	34.4118	86.0327	China	IncFII(pHN7A8)_1, JN232517,	IncF RST(F33:A-:B-):FIA(-);FIB(-);FIC(5?);FII(33);FIIK(-);FIIS(-);FIIY(-)	Gammaproteobacteria (1236)	Enterobacteriaceae (543)	Klebsiella (570)	Klebsiella pneumoniae	Enterobacterales (91347)	Pseudomonadota (1224)	Klebsiella_pneumoniae (573)		Bacteria (2)	6.8348	9.50316
NZ_KU318420.1	2020-07-31	0.521809			urine	71141	China		circular	34.4118	86.0327	China	IncFII(pCoo)_1, CR942285,	IncF RST(F-:A-:B-):FIA(-);FIB(-);FIC(-);FII(~59);FIIK(-);FIIS(-);FIIY(-)	Gammaproteobacteria (1236)	Enterobacteriaceae (543)	Klebsiella (570)	Klebsiella pneumoniae	Enterobacterales (91347)	Pseudomonadota (1224)	Klebsiella_pneumoniae (573)		Bacteria (2)	-5.87385	4.30092
NZ_MK262712.1	2020-06-04	0.468805	Homo sapiens		urine	278636	China		circular	34.4118	86.0327	China	IncFIB(pNDM-Mar)_1, JN420336, |IncHI1B(pNDM-MAR)_1, JN420336,	IncF RST(F-:A-:B-):FIA(-);FIB(-);FIC(-);FII(-);FIIK(-);FIIS(-);FIIY(-)|IncHI1 MLST(-):HCM1_043(-);HCM1_064(-);HCM1_099(-);HCM1_116(-);HCM1_178ac(-);HCM1_259(-)	Gammaproteobacteria (1236)	Enterobacteriaceae (543)	Klebsiella (570)	Klebsiella pneumoniae	Enterobacterales (91347)	Pseudomonadota (1224)	Klebsiella_pneumoniae (573)		Bacteria (2)	3.44324	-8.68009
NZ_MK262711.1	2020-06-04	0.507576	Homo sapiens		urine	91072	China		circular	34.4118	86.0327	China	IncFII(K)_1, CP000648, |IncFIA(HI1)_1, AF250878,	IncF RST(K2:A-:B-):FIA(~21);FIB(-);FIC(-);FII(-);FIIK(2);FIIS(-);FIIY(-)	Gammaproteobacteria (1236)	Enterobacteriaceae (543)	Klebsiella (570)	Klebsiella pneumoniae	Enterobacterales (91347)	Pseudomonadota (1224)	Klebsiella_pneumoniae (573)		Bacteria (2)	-0.5475	2.04024
NZ_MK191024.1	2020-06-03	0.469098			sputum	290451	China		circular	34.4118	86.0327	China	IncFIB(pNDM-Mar)_1, JN420336, |IncHI1B(pNDM-MAR)_1, JN420336,	IncF RST(F-:A-:B-):FIA(-);FIB(-);FIC(-);FII(-);FIIK(-);FIIS(-);FIIY(-)|IncHI1 MLST(-):HCM1_043(-);HCM1_064(-);HCM1_099(-);HCM1_116(-);HCM1_178ac(-);HCM1_259(-)	Gammaproteobacteria (1236)	Enterobacteriaceae (543)	Klebsiella (570)	Klebsiella pneumoniae	Enterobacterales (91347)	Pseudomonadota (1224)	Klebsiella_pneumoniae (573)		Bacteria (2)	3.05422	-8.85601
NZ_MK248692.1	2020-06-03	0.53828	Homo sapiens		urine	64394	China		circular	34.4118	86.0327	China	IncQ1_1, M28829, |IncFII(K)_1, CP000648, |IncR_1, DQ449578,	IncF RST(K2:A-:B-):FIA(-);FIB(-);FIC(-);FII(-);FIIK(2);FIIS(-);FIIY(-)	Gammaproteobacteria (1236)	Enterobacteriaceae (543)	Klebsiella (570)	Klebsiella pneumoniae	Enterobacterales (91347)	Pseudomonadota (1224)	Klebsiella_pneumoniae (573)		Bacteria (2)	1.65813	-0.589818
NZ_MK158081.1	2020-06-03	0.493858	Homo sapiens		urine from femaile	38669	China		circular	34.4118	86.0327	China	IncFIA(HI1)_1, AF250878, |Col(pHAD28)_1, KU674895,	IncF RST(F-:A-:B-):FIA(~22);FIB(-);FIC(-);FII(-);FIIK(-);FIIS(-);FIIY(-)	Gammaproteobacteria (1236)	Enterobacteriaceae (543)	Klebsiella (570)	Klebsiella pneumoniae	Enterobacterales (91347)	Pseudomonadota (1224)	Klebsiella_pneumoniae (573)		Bacteria (2)	1.53258	-0.83002
NZ_MH909338.1	2020-06-03	0.53285			Beijing	64018	China		linear	34.4118	86.0327	China	IncFIA(HI1)_1, AF250878, |ColRNAI_1, DQ298019,	IncF RST(F-:A-:B-):FIA(-);FIB(-);FIC(-);FII(-);FIIK(-);FIIS(-);FIIY(-)	Gammaproteobacteria (1236)	Enterobacteriaceae (543)	Klebsiella (570)	Klebsiella pneumoniae	Enterobacterales (91347)	Pseudomonadota (1224)	Klebsiella_pneumoniae (573)		Bacteria (2)	1.53363	-0.87318
NZ_MK158080.1	2020-06-03	0.515935	Homo sapiens		urine from femaile	95324	China		circular	34.4118	86.0327	China	IncFII(K)_1, CP000648, |repB(R1701)_1, CP039970,	IncF RST(K2:A-:B-):FIA(-);FIB(-);FIC(-);FII(-);FIIK(2);FIIS(-);FIIY(-)	Gammaproteobacteria (1236)	Enterobacteriaceae (543)	Klebsiella (570)	Klebsiella pneumoniae	Enterobacterales (91347)	Pseudomonadota (1224)	Klebsiella_pneumoniae (573)		Bacteria (2)	-0.466811	1.79474
NZ_MH909332.1	2020-06-03	0.534765			Beijing	72458	China		linear	34.4118	86.0327	China	IncFIA(HI1)_1, AF250878, |Col(pHAD28)_1, KU674895, |ColRNAI_1, DQ298019,	IncF RST(F-:A-:B-):FIA(~22);FIB(-);FIC(-);FII(-);FIIK(-);FIIS(-);FIIY(-)	Gammaproteobacteria (1236)	Enterobacteriaceae (543)	Klebsiella (570)	Klebsiella pneumoniae	Enterobacterales (91347)	Pseudomonadota (1224)	Klebsiella_pneumoniae (573)		Bacteria (2)	1.55144	-0.773557
NZ_MH909349.1	2020-06-03	0.533362			Shenyang	219007	China		circular	34.4118	86.0327	China	IncFII_1, AY458016, |IncFII(pSE11)_1, AP009242, |IncR_1, DQ449578,	IncF RST(F2:A-:B-):FIA(-);FIB(-);FIC(-);FII(2);FIIK(-);FIIS(-);FIIY(-)	Gammaproteobacteria (1236)	Enterobacteriaceae (543)	Klebsiella (570)	Klebsiella pneumoniae	Enterobacterales (91347)	Pseudomonadota (1224)	Klebsiella_pneumoniae (573)		Bacteria (2)	-5.9216	4.29158
NZ_MH255829.1	2020-06-03	0.514693	Homo sapiens			98684	China		circular	34.4118	86.0327	China	IncFII(pHN7A8)_1, JN232517,	IncF RST(F33:A-:B-):FIA(-);FIB(-);FIC(5?);FII(33);FIIK(-);FIIS(-);FIIY(-)	Gammaproteobacteria (1236)	Enterobacteriaceae (543)	Klebsiella (570)	Klebsiella pneumoniae	Enterobacterales (91347)	Pseudomonadota (1224)	Klebsiella_pneumoniae (573)		Bacteria (2)	-7.38147	3.83709
NZ_MF168406.1	2020-06-03	0.544038				148021	China		circular	34.4118	86.0327	China	IncFII(pHN7A8)_1, JN232517, |repB(R1701)_1, CP039970,	IncF RST(F33:A-:B-):FIA(-);FIB(-);FIC(5?);FII(33);FIIK(-);FIIS(-);FIIY(-)	Gammaproteobacteria (1236)	Enterobacteriaceae (543)	Klebsiella (570)	Klebsiella pneumoniae	Enterobacterales (91347)	Pseudomonadota (1224)	Klebsiella_pneumoniae (573)		Bacteria (2)	6.87958	9.5398
NZ_MF156708.1	2020-06-03	0.541066				119405	China		circular	34.4118	86.0327	China	IncFII(K)_1, CP000648, |repB(R1701)_1, CP039970,	IncF RST(K21:A-:B-):FIA(-);FIB(-);FIC(-);FII(-);FIIK(21);FIIS(-);FIIY(-)	Gammaproteobacteria (1236)	Enterobacteriaceae (543)	Klebsiella (570)	Klebsiella pneumoniae	Enterobacterales (91347)	Pseudomonadota (1224)	Klebsiella_pneumoniae (573)		Bacteria (2)	-0.717536	1.20913
NZ_MF133495.1	2020-06-03	0.535772				163995	China		circular	34.4118	86.0327	China	IncFII(pHN7A8)_1, JN232517, |IncR_1, DQ449578,	IncF RST(F33:A-:B-):FIA(-);FIB(-);FIC(5?);FII(33);FIIK(-);FIIS(-);FIIY(-)	Gammaproteobacteria (1236)	Enterobacteriaceae (543)	Klebsiella (570)	Klebsiella pneumoniae	Enterobacterales (91347)	Pseudomonadota (1224)	Klebsiella_pneumoniae (573)		Bacteria (2)	7.01624	9.74705
NZ_MF788070.1	2020-06-03	0.526003				108756	China		circular	34.4118	86.0327	China	IncFII(Yp)_1, CP000670,	IncF RST(Y6:A-:B-):FIA(-);FIB(-);FIC(-);FII(-);FIIK(-);FIIS(-);FIIY(6)	Gammaproteobacteria (1236)	Enterobacteriaceae (543)	Raoultella (160674)	Raoultella ornithinolytica	Enterobacterales (91347)	Pseudomonadota (1224)	Raoultella_ornithinolytica (54291)		Bacteria (2)	0.367104	1.09059
NZ_MF788069.1	2020-06-03	0.549266				71286	China		circular	34.4118	86.0327	China	IncFII(Yp)_1, CP000670,	IncF RST(Y6:A-:B-):FIA(-);FIB(-);FIC(-);FII(-);FIIK(-);FIIS(-);FIIY(6)	Gammaproteobacteria (1236)	Enterobacteriaceae (543)	Raoultella (160674)	Raoultella ornithinolytica	Enterobacterales (91347)	Pseudomonadota (1224)	Raoultella_ornithinolytica (54291)		Bacteria (2)	3.57002	-2.23647
NZ_MG764553.1	2020-06-03	0.542917				153274	China		circular	34.4118	86.0327	China	IncFII(pHN7A8)_1, JN232517, |IncN_1, AY046276, |repB(R1701)_1, CP039970,	IncF RST(F33:A-:B-):FIA(-);FIB(-);FIC(5?);FII(33);FIIK(-);FIIS(-);FIIY(-)|IncN MLST(6):repN(2);traJ(4);korA(2)	Gammaproteobacteria (1236)	Enterobacteriaceae (543)	Klebsiella (570)	Klebsiella pneumoniae	Enterobacterales (91347)	Pseudomonadota (1224)	Klebsiella_pneumoniae (573)		Bacteria (2)	6.76829	9.49944
NZ_MG288676.1	2020-06-03	0.515198			food	164731	China		circular	34.4118	86.0327	China	IncFII(K)_1, CP000648, |IncFIB(K)_1, JN233704,	IncF RST(K8:A-:B-):FIA(-);FIB(-);FIC(-);FII(-);FIIK(8);FIIS(-);FIIY(-)	Gammaproteobacteria (1236)	Enterobacteriaceae (543)	Klebsiella (570)	Klebsiella pneumoniae	Enterobacterales (91347)	Pseudomonadota (1224)	Klebsiella_pneumoniae (573)		Bacteria (2)	-0.225734	2.91928
NZ_MF133442.1	2020-06-03	0.500131				122080	China		circular	34.4118	86.0327	China	IncFIB(pKPHS1)_1, CP003223,	IncF RST(F-:A-:B-):FIA(-);FIB(-);FIC(-);FII(-);FIIK(-);FIIS(-);FIIY(-)	Gammaproteobacteria (1236)	Enterobacteriaceae (543)	Klebsiella (570)	Klebsiella pneumoniae	Enterobacterales (91347)	Pseudomonadota (1224)	Klebsiella_pneumoniae (573)		Bacteria (2)	11.9019	-5.8966
NZ_MF133496.1	2020-06-03	0.540833				79372	China		circular	34.4118	86.0327	China	IncFII(pCRY)_1, NC_005814,	IncF RST(F-:A-:B-):FIA(-);FIB(-);FIC(-);FII(-);FIIK(-);FIIS(-);FIIY(-)	Gammaproteobacteria (1236)	Enterobacteriaceae (543)	Klebsiella (570)	Klebsiella pneumoniae	Enterobacterales (91347)	Pseudomonadota (1224)	Klebsiella_pneumoniae (573)		Bacteria (2)	18.4674	-8.636
NZ_KP893385.1	2020-06-03	0.545386			throat swab	136848	China		circular	34.4118	86.0327	China	IncR_1, DQ449578, |IncFII(pHN7A8)_1, JN232517,	IncF RST(F33:A-:B-):FIA(-);FIB(-);FIC(5?);FII(33);FIIK(-);FIIS(-);FIIY(-)	Gammaproteobacteria (1236)	Enterobacteriaceae (543)	Klebsiella (570)	Klebsiella pneumoniae	Enterobacterales (91347)	Pseudomonadota (1224)	Klebsiella_pneumoniae (573)		Bacteria (2)	6.81774	9.57573
NZ_CP026371.1	2019-10-07	0.521576	Homo sapiens		blood	133085	China		circular	34.4118	86.0327	China	repB(R1701)_1, CP039970, |IncFII(K)_1, CP000648,	IncF RST(K7:A-:B-):FIA(-);FIB(-);FIC(-);FII(-);FIIK(7);FIIS(-);FIIY(-)	Gammaproteobacteria (1236)	Enterobacteriaceae (543)	Klebsiella (570)	Klebsiella quasipneumoniae	Enterobacterales (91347)	Pseudomonadota (1224)	Klebsiella_quasipneumoniae (1463165)		Bacteria (2)	-0.482341	1.36417
NZ_CP026370.1	2019-10-07	0.52182	Homo sapiens		blood	118719	China		circular	34.4118	86.0327	China	IncFIB(K)_1, JN233704,	IncF RST(F-:A-:B-):FIA(-);FIB(-);FIC(-);FII(-);FIIK(-);FIIS(-);FIIY(-)	Gammaproteobacteria (1236)	Enterobacteriaceae (543)	Klebsiella (570)	Klebsiella quasipneumoniae	Enterobacterales (91347)	Pseudomonadota (1224)	Klebsiella_quasipneumoniae (1463165)		Bacteria (2)	0.167601	2.05574
NZ_CP043936.1	2019-09-24	0.524635	chicken			82768	China	single cell	circular	34.4118	86.0327	China	IncFII(K)_1, CP000648, |IncR_1, DQ449578,	IncF RST(K2:A-:B-):FIA(-);FIB(-);FIC(-);FII(-);FIIK(2);FIIS(-);FIIY(-)	Gammaproteobacteria (1236)	Enterobacteriaceae (543)	Klebsiella (570)	Klebsiella pneumoniae	Enterobacterales (91347)	Pseudomonadota (1224)	Klebsiella_pneumoniae (573)		Bacteria (2)	1.67504	-0.392444
NZ_CP043935.1	2019-09-24	0.526278	chicken			179179	China	single cell	circular	34.4118	86.0327	China	IncFII(pHN7A8)_1, JN232517, |IncX1_1, EU370913,	IncF RST(F33:A-:B-):FIA(-);FIB(-);FIC(5?);FII(33);FIIK(-);FIIS(-);FIIY(-)	Gammaproteobacteria (1236)	Enterobacteriaceae (543)	Klebsiella (570)	Klebsiella pneumoniae	Enterobacterales (91347)	Pseudomonadota (1224)	Klebsiella_pneumoniae (573)		Bacteria (2)	-7.56208	3.8668
NZ_CP043934.1	2019-09-24	0.502303	chicken			172565	China	single cell	circular	34.4118	86.0327	China	IncFIB(K)(pCAV1099-114)_1, CP011596,	IncF RST(F-:A-:B-):FIA(-);FIB(-);FIC(-);FII(-);FIIK(-);FIIS(-);FIIY(-)	Gammaproteobacteria (1236)	Enterobacteriaceae (543)	Klebsiella (570)	Klebsiella pneumoniae	Enterobacterales (91347)	Pseudomonadota (1224)	Klebsiella_pneumoniae (573)		Bacteria (2)	1.08439	2.78895
NZ_CP043933.1	2019-09-24	0.459022	chicken			247938	China	single cell	circular	34.4118	86.0327	China	IncFIB(pNDM-Mar)_1, JN420336, |IncHI1B(pNDM-MAR)_1, JN420336,	IncF RST(F-:A-:B-):FIA(-);FIB(-);FIC(-);FII(-);FIIK(-);FIIS(-);FIIY(-)|IncHI1 MLST(-):HCM1_043(-);HCM1_064(-);HCM1_099(-);HCM1_116(-);HCM1_178ac(-);HCM1_259(-)	Gammaproteobacteria (1236)	Enterobacteriaceae (543)	Klebsiella (570)	Klebsiella pneumoniae	Enterobacterales (91347)	Pseudomonadota (1224)	Klebsiella_pneumoniae (573)		Bacteria (2)	3.47041	-8.64888
NZ_CP040535.1	2019-05-29	0.530624	Homo sapiens			177591	China		circular	34.4118	86.0327	China	IncFII(pHN7A8)_1, JN232517, |IncR_1, DQ449578,	IncF RST(F33:A-:B-):FIA(-);FIB(-);FIC(5?);FII(33);FIIK(-);FIIS(-);FIIY(-)	Gammaproteobacteria (1236)	Enterobacteriaceae (543)	Klebsiella (570)	Klebsiella pneumoniae	Enterobacterales (91347)	Pseudomonadota (1224)	Klebsiella_pneumoniae (573)		Bacteria (2)	7.02601	9.75807
NZ_CP040547.1	2019-05-29	0.530591	Homo sapiens			177587	China		circular	34.4118	86.0327	China	IncR_1, DQ449578, |IncFII(pHN7A8)_1, JN232517,	IncF RST(F33:A-:B-):FIA(-);FIB(-);FIC(5?);FII(33);FIIK(-);FIIS(-);FIIY(-)	Gammaproteobacteria (1236)	Enterobacteriaceae (543)	Klebsiella (570)	Klebsiella pneumoniae	Enterobacterales (91347)	Pseudomonadota (1224)	Klebsiella_pneumoniae (573)		Bacteria (2)	7.04747	9.7694
NZ_CP040541.1	2019-05-29	0.530597	Homo sapiens			177585	China		circular	34.4118	86.0327	China	IncR_1, DQ449578, |IncFII(pHN7A8)_1, JN232517,	IncF RST(F33:A-:B-):FIA(-);FIB(-);FIC(5?);FII(33);FIIK(-);FIIS(-);FIIY(-)	Gammaproteobacteria (1236)	Enterobacteriaceae (543)	Klebsiella (570)	Klebsiella pneumoniae	Enterobacterales (91347)	Pseudomonadota (1224)	Klebsiella_pneumoniae (573)		Bacteria (2)	7.02907	9.75948
NZ_CP073303.1	2021-05-12	0.541662	Homo sapiens			125619	China	whole organism	circular	34.4118	86.0327	China	IncR_1, DQ449578, |IncFII(pHN7A8)_1, JN232517,	IncF RST(F33:A-:B-):FIA(-);FIB(-);FIC(5?);FII(33);FIIK(-);FIIS(-);FIIY(-)	Gammaproteobacteria (1236)	Enterobacteriaceae (543)	Klebsiella (570)	Klebsiella pneumoniae	Enterobacterales (91347)	Pseudomonadota (1224)	Klebsiella_pneumoniae (573)		Bacteria (2)	6.50359	9.67686
NZ_CP071387.1	2021-03-18	0.531907			blood	68574	China	tissue sample	circular	34.4118	86.0327	China	IncR_1, DQ449578, |IncFIA(HI1)_1, AF250878,	IncF RST(F-:A13:B-):FIA(13);FIB(-);FIC(-);FII(-);FIIK(-);FIIS(-);FIIY(-)	Gammaproteobacteria (1236)	Enterobacteriaceae (543)	Klebsiella (570)	Klebsiella pneumoniae	Enterobacterales (91347)	Pseudomonadota (1224)	Klebsiella_pneumoniae (573)		Bacteria (2)	1.05329	-0.214416
NZ_CP071386.1	2021-03-18	0.5076			blood	195272	China	tissue sample	circular	34.4118	86.0327	China	IncFIB(K)(pCAV1099-114)_1, CP011596,	IncF RST(F-:A-:B-):FIA(-);FIB(-);FIC(-);FII(-);FIIK(-);FIIS(-);FIIY(-)	Gammaproteobacteria (1236)	Enterobacteriaceae (543)	Klebsiella (570)	Klebsiella pneumoniae	Enterobacterales (91347)	Pseudomonadota (1224)	Klebsiella_pneumoniae (573)		Bacteria (2)	1.24574	2.91627
NZ_CP070972.1	2021-03-03	0.530765	Homo sapiens			106126	China	whole organism	circular	34.4118	86.0327	China	IncR_1, DQ449578, |ColRNAI_1, DQ298019, |IncFII(K)_1, CP000648,	IncF RST(K2:A-:B-):FIA(-);FIB(-);FIC(-);FII(-);FIIK(2);FIIS(-);FIIY(-)	Gammaproteobacteria (1236)	Enterobacteriaceae (543)	Klebsiella (570)	Klebsiella pneumoniae	Enterobacterales (91347)	Pseudomonadota (1224)	Klebsiella_pneumoniae (573)		Bacteria (2)	-0.716828	1.7943
NZ_CP039526.1	2020-03-27	0.480641	Homo sapiens			396373	China	cell culture	circular	34.4118	86.0327	China	IncFIB(pNDM-Mar)_1, JN420336, |IncHI1B(pNDM-MAR)_1, JN420336,	IncF RST(F-:A-:B-):FIA(-);FIB(-);FIC(-);FII(-);FIIK(-);FIIS(-);FIIY(-)|IncHI1 MLST(-):HCM1_043(-);HCM1_064(-);HCM1_099(-);HCM1_116(-);HCM1_178ac(-);HCM1_259(-)	Gammaproteobacteria (1236)	Enterobacteriaceae (543)	Klebsiella (570)	Klebsiella pneumoniae	Enterobacterales (91347)	Pseudomonadota (1224)	Klebsiella_pneumoniae (573)		Bacteria (2)	3.0166	-8.88136
NZ_CP039525.1	2020-03-27	0.528556	Homo sapiens			88581	China	cell culture	circular	34.4118	86.0327	China	repB(R1701)_1, CP039970, |IncFII(K)_1, CP000648,	IncF RST(K7:A-:B-):FIA(-);FIB(-);FIC(-);FII(-);FIIK(7);FIIS(-);FIIY(-)	Gammaproteobacteria (1236)	Enterobacteriaceae (543)	Klebsiella (570)	Klebsiella pneumoniae	Enterobacterales (91347)	Pseudomonadota (1224)	Klebsiella_pneumoniae (573)		Bacteria (2)	-0.499628	1.67056
NZ_CP045264.1	2020-03-08	0.544618	Homo sapiens		blood	129252	China	genomic DNA	circular	34.4118	86.0327	China	IncR_1, DQ449578, |IncFII(pHN7A8)_1, JN232517,	IncF RST(F33:A-:B-):FIA(-);FIB(-);FIC(5?);FII(33);FIIK(-);FIIS(-);FIIY(-)	Gammaproteobacteria (1236)	Enterobacteriaceae (543)	Klebsiella (570)	Klebsiella pneumoniae	Enterobacterales (91347)	Pseudomonadota (1224)	Klebsiella_pneumoniae (573)		Bacteria (2)	6.49395	9.68813
NZ_CP110933.1	2022-11-23	0.520951	Chicken		gut	49544	China	whole organism	circular	34.4118	86.0327	China	IncFIB(S)_1, FN432031, |IncFII(S)_1, CP000858,	IncF RST(S2:A-:B19):FIA(-);FIB(19);FIC(-);FII(-);FIIK(-);FIIS(2);FIIY(-)	Gammaproteobacteria (1236)	Enterobacteriaceae (543)	Salmonella (590)	Salmonella enterica	Enterobacterales (91347)	Pseudomonadota (1224)	Salmonella_enterica (28901)		Bacteria (2)	7.85217	-2.26028
NZ_CP110935.1	2022-11-23	0.520951	Chicken		gut	49544	China	whole organism	circular	34.4118	86.0327	China	IncFII(S)_1, CP000858, |IncFIB(S)_1, FN432031,	IncF RST(S2:A-:B19):FIA(-);FIB(19);FIC(-);FII(-);FIIK(-);FIIS(2);FIIY(-)	Gammaproteobacteria (1236)	Enterobacteriaceae (543)	Salmonella (590)	Salmonella enterica	Enterobacterales (91347)	Pseudomonadota (1224)	Salmonella_enterica (28901)		Bacteria (2)	7.85875	-2.30524
NZ_CP032357.1	2019-01-16	0.506664	Homo sapiens			185478	China	organism	circular	34.4118	86.0327	China	IncFIB(K)(pCAV1099-114)_1, CP011596, |IncFII(pKP91)_1, CP000966,	IncF RST(K4:A-:B-):FIA(-);FIB(-);FIC(-);FII(-);FIIK(4);FIIS(-);FIIY(-)	Gammaproteobacteria (1236)	Enterobacteriaceae (543)	Klebsiella (570)	Klebsiella variicola	Enterobacterales (91347)	Pseudomonadota (1224)	Klebsiella_variicola (244366)		Bacteria (2)	-0.274409	2.30279
NZ_CP032356.1	2019-01-16	0.457406	Homo sapiens			282290	China	organism	circular	34.4118	86.0327	China	IncFIB(pNDM-Mar)_1, JN420336,	IncF RST(F-:A-:B-):FIA(-);FIB(-);FIC(-);FII(-);FIIK(-);FIIS(-);FIIY(-)	Gammaproteobacteria (1236)	Enterobacteriaceae (543)	Klebsiella (570)	Klebsiella variicola	Enterobacterales (91347)	Pseudomonadota (1224)	Klebsiella_variicola (244366)		Bacteria (2)	-4.36119	-4.37753
NZ_CP034085.1	2018-12-04	0.508589	Homo sapiens			113569	China	cell culture	circular	34.4118	86.0327	China	repB(R1701)_1, CP039970, |IncFII(K)_1, CP000648,	IncF RST(K2:A-:B-):FIA(-);FIB(-);FIC(-);FII(-);FIIK(2);FIIS(-);FIIY(-)	Gammaproteobacteria (1236)	Enterobacteriaceae (543)	Klebsiella (570)	Klebsiella pneumoniae	Enterobacterales (91347)	Pseudomonadota (1224)	Klebsiella_pneumoniae (573)		Bacteria (2)	-0.368557	1.80157
NZ_CP090620.1	2022-01-17	0.535604	Homo sapiens		bile	95171	China	mixed culture	circular	34.4118	86.0327	China	IncFII(pHN7A8)_1, JN232517,	IncF RST(F33:A-:B-):FIA(-);FIB(-);FIC(5?);FII(33);FIIK(-);FIIS(-);FIIY(-)	Gammaproteobacteria (1236)	Enterobacteriaceae (543)	Klebsiella (570)	Klebsiella pneumoniae	Enterobacterales (91347)	Pseudomonadota (1224)	Klebsiella_pneumoniae (573)		Bacteria (2)	-7.4844	3.83097
NZ_CP090619.1	2022-01-17	0.510676	Homo sapiens		bile	102938	China	mixed culture	circular	34.4118	86.0327	China	IncFIA(HI1)_1, AF250878, |IncFII(K)_1, CP000648,	IncF RST(F-:A-:B-):FIA(~21);FIB(-);FIC(-);FII(-);FIIK(3?);FIIS(-);FIIY(-)	Gammaproteobacteria (1236)	Enterobacteriaceae (543)	Klebsiella (570)	Klebsiella pneumoniae	Enterobacterales (91347)	Pseudomonadota (1224)	Klebsiella_pneumoniae (573)		Bacteria (2)	-0.579744	2.10057
NZ_CP090618.1	2022-01-17	0.503767	Homo sapiens		bile	208364	China	mixed culture	circular	34.4118	86.0327	China	IncFIB(K)_1, JN233704,	IncF RST(F-:A-:B-):FIA(-);FIB(-);FIC(-);FII(-);FIIK(-);FIIS(-);FIIY(-)	Gammaproteobacteria (1236)	Enterobacteriaceae (543)	Klebsiella (570)	Klebsiella pneumoniae	Enterobacterales (91347)	Pseudomonadota (1224)	Klebsiella_pneumoniae (573)		Bacteria (2)	-0.783948	3.16667
NZ_CP090079.1	2022-01-11	0.525059	Homo sapiens		patient	235644	China		circular	34.4118	86.0327	China	IncFII(K)_1, CP000648, |IncFIB(K)_1, JN233704,	IncF RST(K2:A-:B-):FIA(-);FIB(-);FIC(-);FII(-);FIIK(2);FIIS(-);FIIY(-)	Gammaproteobacteria (1236)	Enterobacteriaceae (543)	Klebsiella (570)	Klebsiella michiganensis	Enterobacterales (91347)	Pseudomonadota (1224)	Klebsiella_michiganensis (1134687)		Bacteria (2)	0.324121	3.48694
NZ_CP040124.1	2020-01-23	0.515334	Homo sapiens		sputum	72060	China		circular	34.4118	86.0327	China	IncFII(pHN7A8)_1, JN232517,	IncF RST(F33:A-:B-):FIA(-);FIB(-);FIC(5?);FII(33);FIIK(-);FIIS(-);FIIY(-)	Gammaproteobacteria (1236)	Enterobacteriaceae (543)	Klebsiella (570)	Klebsiella pneumoniae	Enterobacterales (91347)	Pseudomonadota (1224)	Klebsiella_pneumoniae (573)		Bacteria (2)	-7.35586	3.83771
NZ_CP040123.1	2020-01-23	0.527186	Homo sapiens		sputum	227415	China		circular	34.4118	86.0327	China	IncFIB(K)_1, JN233704, |IncR_1, DQ449578,	IncF RST(F-:A-:B-):FIA(-);FIB(-);FIC(-);FII(-);FIIK(-);FIIS(-);FIIY(-)	Gammaproteobacteria (1236)	Enterobacteriaceae (543)	Klebsiella (570)	Klebsiella pneumoniae	Enterobacterales (91347)	Pseudomonadota (1224)	Klebsiella_pneumoniae (573)		Bacteria (2)	-0.771027	3.15364
NZ_CP026018.1	2019-11-05	0.538632	Homo sapiens			76297	China	cell culture	circular	34.4118	86.0327	China	IncFIA(HI1)_1, AF250878, |IncR_1, DQ449578,	IncF RST(F-:A13:B-):FIA(13);FIB(-);FIC(-);FII(-);FIIK(-);FIIS(-);FIIY(-)	Gammaproteobacteria (1236)	Enterobacteriaceae (543)	Klebsiella (570)	Klebsiella pneumoniae	Enterobacterales (91347)	Pseudomonadota (1224)	Klebsiella_pneumoniae (573)		Bacteria (2)	1.00989	-0.180968
NZ_CP026016.1	2019-11-05	0.50603	Homo sapiens			109205	China	cell culture	circular	34.4118	86.0327	China	IncFII(K)_1, CP000648, |IncFIA(pBK30683)_1, KF954760,	IncF RST(K19:A-:B-):FIA(~26);FIB(-);FIC(-);FII(-);FIIK(19);FIIS(-);FIIY(-)	Gammaproteobacteria (1236)	Enterobacteriaceae (543)	Klebsiella (570)	Klebsiella variicola	Enterobacterales (91347)	Pseudomonadota (1224)	Klebsiella_variicola (244366)		Bacteria (2)	-0.406388	1.95324
NZ_CP031614.1	2018-09-02	0.515671	pig			196414	China	whole organism	circular	34.4118	86.0327	China	IncFII(K)_1, CP000648, |IncFIB(K)_1, JN233704,	IncF RST(K5:A-:B-):FIA(-);FIB(-);FIC(-);FII(-);FIIK(5);FIIS(-);FIIY(-)	Gammaproteobacteria (1236)	Enterobacteriaceae (543)	Klebsiella (570)	Klebsiella pneumoniae	Enterobacterales (91347)	Pseudomonadota (1224)	Klebsiella_pneumoniae (573)		Bacteria (2)	-0.773812	3.19676
NZ_CP030268.1	2018-07-12	0.489284	Homo sapiens			111007	China		circular	34.4118	86.0327	China	IncFIB(pKPHS1)_1, CP003223,	IncF RST(F-:A-:B-):FIA(-);FIB(-);FIC(-);FII(-);FIIK(-);FIIS(-);FIIY(-)	Gammaproteobacteria (1236)	Enterobacteriaceae (543)	Klebsiella (570)	Klebsiella pneumoniae	Enterobacterales (91347)	Pseudomonadota (1224)	Klebsiella_pneumoniae (573)		Bacteria (2)	11.8975	-5.88877
NZ_CP028717.1	2018-04-25	0.526363	Homo sapiens		Sputum sample	134869	China	Sputum sample	circular	34.4118	86.0327	China	repB(R1701)_1, CP039970, |IncFII(K)_1, CP000648, |IncQ1_1, M28829,	IncF RST(K2:A-:B-):FIA(-);FIB(-);FIC(-);FII(-);FIIK(2);FIIS(-);FIIY(-)	Gammaproteobacteria (1236)	Enterobacteriaceae (543)	Klebsiella (570)	Klebsiella pneumoniae	Enterobacterales (91347)	Pseudomonadota (1224)	Klebsiella_pneumoniae (573)		Bacteria (2)	-0.292464	1.81051
NZ_CP025952.1	2018-01-24	0.534683	Homo sapiens			170821	China		circular	34.4118	86.0327	China	IncFII(pHN7A8)_1, JN232517, |IncR_1, DQ449578,	IncF RST(F33:A-:B-):FIA(-);FIB(-);FIC(5?);FII(33);FIIK(-);FIIS(-);FIIY(-)	Gammaproteobacteria (1236)	Enterobacteriaceae (543)	Klebsiella (570)	Klebsiella pneumoniae	Enterobacterales (91347)	Pseudomonadota (1224)	Klebsiella_pneumoniae (573)		Bacteria (2)	6.99822	9.72984
NZ_CP032074.1	2021-05-12	0.484835	Avian			108175	China	Pure culture	circular	34.4118	86.0327	China	IncFIB(pHCM2)_1, AL513384,	IncF RST(F-:A-:B-):FIA(-);FIB(-);FIC(-);FII(-);FIIK(-);FIIS(-);FIIY(-)	Gammaproteobacteria (1236)	Enterobacteriaceae (543)	Escherichia (561)	Escherichia coli	Enterobacterales (91347)	Pseudomonadota (1224)	Escherichia_coli (562)		Bacteria (2)	5.01055	-7.41675
NZ_MF679147.1	2020-07-31	0.50667	Homo sapiens			190564	China		circular	34.4118	86.0327	China	IncFII_1, AY458016, |IncX3_1, JN247852, |IncFIB(AP001918)_1, AP001918,	IncF RST(F2:A-:B1):FIA(-);FIB(1);FIC(-);FII(2);FIIK(-);FIIS(-);FIIY(-)	Gammaproteobacteria (1236)	Enterobacteriaceae (543)	Escherichia (561)	Escherichia coli	Enterobacterales (91347)	Pseudomonadota (1224)	Escherichia_coli (562)		Bacteria (2)	-7.75492	3.10522
NZ_MN702385.1	2020-06-04	0.519398	chicken		feces	68718	China		circular	34.4118	86.0327	China	IncFII(pHN7A8)_1, JN232517,	IncF RST(F33:A-:B-):FIA(-);FIB(-);FIC(5?);FII(33);FIIK(-);FIIS(-);FIIY(-)	Gammaproteobacteria (1236)	Enterobacteriaceae (543)	Escherichia (561)	Escherichia coli	Enterobacterales (91347)	Pseudomonadota (1224)	Escherichia_coli (562)		Bacteria (2)	-7.36721	3.80121
NZ_MG677985.1	2020-06-03	0.513085	Pig		feces	70158	China		circular	34.4118	86.0327	China	IncFII(pCoo)_1, CR942285,	IncF RST(F-:A-:B-):FIA(-);FIB(-);FIC(-);FII(96?);FIIK(-);FIIS(-);FIIY(-)	Gammaproteobacteria (1236)	Enterobacteriaceae (543)	Escherichia (561)	Escherichia coli	Enterobacterales (91347)	Pseudomonadota (1224)	Escherichia_coli (562)		Bacteria (2)	-7.19857	3.80362
NZ_CP084208.1	2022-06-08	0.529879			conjugation assay	139530	China	cell culture	circular	34.4118	86.0327	China	IncFII(pHN7A8)_1, JN232517, |IncR_1, DQ449578,	IncF RST(F33:A-:B-):FIA(-);FIB(-);FIC(5?);FII(33);FIIK(-);FIIS(-);FIIY(-)	Gammaproteobacteria (1236)	Enterobacteriaceae (543)	Escherichia (561)	Escherichia coli	Enterobacterales (91347)	Pseudomonadota (1224)	Escherichia_coli (562)		Bacteria (2)	6.56881	9.65898
NZ_CP084211.1	2022-06-08	0.544922			conjugation assay	102745	China	cell culture	circular	34.4118	86.0327	China	IncR_1, DQ449578, |IncFII(pHN7A8)_1, JN232517,	IncF RST(F33:A-:B-):FIA(-);FIB(-);FIC(5?);FII(33);FIIK(-);FIIS(-);FIIY(-)	Gammaproteobacteria (1236)	Enterobacteriaceae (543)	Escherichia (561)	Escherichia coli	Enterobacterales (91347)	Pseudomonadota (1224)	Escherichia_coli (562)		Bacteria (2)	6.57266	9.50211
NZ_CP084206.1	2022-06-08	0.530052			conjugation assay	138128	China	cell culture	circular	34.4118	86.0327	China	IncFII(pHN7A8)_1, JN232517, |IncR_1, DQ449578,	IncF RST(F33:A-:B-):FIA(-);FIB(-);FIC(5?);FII(33);FIIK(-);FIIS(-);FIIY(-)	Gammaproteobacteria (1236)	Enterobacteriaceae (543)	Escherichia (561)	Escherichia coli	Enterobacterales (91347)	Pseudomonadota (1224)	Escherichia_coli (562)		Bacteria (2)	6.57489	9.65493
NZ_CP012377.1	2019-09-11	0.505838			human feces of different individuals	125121	China		circular	34.4118	86.0327	China	IncFII_1, AY458016, |IncFIB(AP001918)_1, AP001918,	IncF RST(F52:A-:B52):FIA(-);FIB(52);FIC(-);FII(52);FIIK(-);FIIS(-);FIIY(-)	Gammaproteobacteria (1236)	Enterobacteriaceae (543)	Escherichia (561)	Escherichia coli	Enterobacterales (91347)	Pseudomonadota (1224)	Escherichia_coli (562)		Bacteria (2)	-8.1957	2.78045
NZ_CP030283.1	2018-09-08	0.528391			Broiler chicken farm	113645	China		circular	34.4118	86.0327	China	IncX1_1, EU370913, |IncFII(pHN7A8)_1, JN232517,	IncF RST(F33:A-:B-):FIA(-);FIB(-);FIC(5?);FII(33);FIIK(-);FIIS(-);FIIY(-)	Gammaproteobacteria (1236)	Enterobacteriaceae (543)	Escherichia (561)	Escherichia coli	Enterobacterales (91347)	Pseudomonadota (1224)	Escherichia_coli (562)		Bacteria (2)	-7.56736	3.86719
NZ_CP024158.1	2019-04-03	0.483325			clinical patient	106324	China	single cell	circular	34.4118	86.0327	China	IncFIB(AP001918)_1, AP001918,	IncF RST(F-:A-:B16):FIA(-);FIB(16);FIC(-);FII(-);FIIK(-);FIIS(-);FIIY(-)	Gammaproteobacteria (1236)	Enterobacteriaceae (543)	Escherichia (561)	Escherichia coli	Enterobacterales (91347)	Pseudomonadota (1224)	Escherichia_coli (562)		Bacteria (2)	-6.69483	2.90915
NZ_CP024157.1	2019-04-03	0.534146			clinical patient	88736	China	single cell	circular	34.4118	86.0327	China	IncFII_1, AY458016,	IncF RST(F-:A-:B-):FIA(-);FIB(-);FIC(5?);FII(~10);FIIK(-);FIIS(-);FIIY(-)	Gammaproteobacteria (1236)	Enterobacteriaceae (543)	Escherichia (561)	Escherichia coli	Enterobacterales (91347)	Pseudomonadota (1224)	Escherichia_coli (562)		Bacteria (2)	-6.91754	3.48608
NZ_CP024130.1	2018-01-11	0.514877			clinical patient	88460	China	whole organism	circular	34.4118	86.0327	China	IncFIB(K)_1, JN233704, |IncFIA(HI1)_1, AF250878,	IncF RST(F-:A18:B-):FIA(18);FIB(-);FIC(-);FII(-);FIIK(-);FIIS(-);FIIY(-)	Gammaproteobacteria (1236)	Enterobacteriaceae (543)	Escherichia (561)	Escherichia coli	Enterobacterales (91347)	Pseudomonadota (1224)	Escherichia_coli (562)		Bacteria (2)	2.29106	-0.521288
NZ_CP024129.1	2018-01-11	0.494705			clinical patient	123884	China	whole organism	circular	34.4118	86.0327	China	IncFIB(AP001918)_1, AP001918,	IncF RST(F-:A-:B-):FIA(-);FIB(~15);FIC(-);FII(-);FIIK(-);FIIS(-);FIIY(-)	Gammaproteobacteria (1236)	Enterobacteriaceae (543)	Escherichia (561)	Escherichia coli	Enterobacterales (91347)	Pseudomonadota (1224)	Escherichia_coli (562)		Bacteria (2)	-6.55592	2.99843
NZ_CP024140.1	2018-01-11	0.506085			clinical patient	166233	China	single cell	circular	34.4118	86.0327	China	IncFIC(FII)_1, AP001918, |IncFIB(AP001918)_1, AP001918,	IncF RST(--:A-:B1):FIA(-);FIB(1);FIC(4);FII(18);FIIK(-);FIIS(-);FIIY(-)	Gammaproteobacteria (1236)	Enterobacteriaceae (543)	Escherichia (561)	Escherichia coli	Enterobacterales (91347)	Pseudomonadota (1224)	Escherichia_coli (562)		Bacteria (2)	-8.22765	3.12597
NZ_CP024137.1	2018-01-11	0.483972			clinical patient	107279	China	single cell	circular	34.4118	86.0327	China	IncFIB(AP001918)_1, AP001918,	IncF RST(F-:A-:B1):FIA(-);FIB(1);FIC(-);FII(-);FIIK(-);FIIS(-);FIIY(-)	Gammaproteobacteria (1236)	Enterobacteriaceae (543)	Escherichia (561)	Escherichia coli	Enterobacterales (91347)	Pseudomonadota (1224)	Escherichia_coli (562)		Bacteria (2)	-6.63778	2.91283
NZ_CP024136.1	2018-01-11	0.523368			clinical patient	93781	China	single cell	circular	34.4118	86.0327	China	IncFII_1, AY458016, |IncX1_1, EU370913,	IncF RST(F34:A-:B-):FIA(-);FIB(-);FIC(-);FII(34);FIIK(-);FIIS(-);FIIY(-)	Gammaproteobacteria (1236)	Enterobacteriaceae (543)	Escherichia (561)	Escherichia coli	Enterobacterales (91347)	Pseudomonadota (1224)	Escherichia_coli (562)		Bacteria (2)	2.23953	-0.52969
NZ_CP024133.1	2018-01-11	0.509288			clinical patient	190293	China	single cell	circular	34.4118	86.0327	China	IncFIB(AP001918)_1, AP001918, |IncFII_1, AY458016, |IncR_1, DQ449578,	IncF RST(F34:A-:B1):FIA(-);FIB(1);FIC(-);FII(34);FIIK(-);FIIS(-);FIIY(-)	Gammaproteobacteria (1236)	Enterobacteriaceae (543)	Escherichia (561)	Escherichia coli	Enterobacterales (91347)	Pseudomonadota (1224)	Escherichia_coli (562)		Bacteria (2)	-7.43721	3.05543
NZ_CP024145.1	2018-01-11	0.485988			clinical patient	106478	China	single cell	circular	34.4118	86.0327	China	IncFIB(AP001918)_1, AP001918, |IncFIC(FII)_1, AP001918,	IncF RST(C2:A-:B42):FIA(-);FIB(42);FIC(2);FII(~89);FIIK(-);FIIS(-);FIIY(-)	Gammaproteobacteria (1236)	Enterobacteriaceae (543)	Escherichia (561)	Escherichia coli	Enterobacterales (91347)	Pseudomonadota (1224)	Escherichia_coli (562)		Bacteria (2)	-6.15453	3.46104
NZ_CP024144.1	2018-01-11	0.514628			clinical patient	96973	China	single cell	circular	34.4118	86.0327	China	IncFIA(HI1)_1, AF250878, |IncFIB(K)_1, JN233704,	IncF RST(F-:A18:B-):FIA(18);FIB(-);FIC(-);FII(-);FIIK(-);FIIS(-);FIIY(-)	Gammaproteobacteria (1236)	Enterobacteriaceae (543)	Escherichia (561)	Escherichia coli	Enterobacterales (91347)	Pseudomonadota (1224)	Escherichia_coli (562)		Bacteria (2)	2.2961	-0.517238
NZ_CP091332.1	2022-05-14	0.530914	Homo sapiens			123020	China	pure culture	circular	34.4118	86.0327	China	repB(R1701)_1, CP039970, |IncFII(pBK30683)_1, KF954760,	IncF RST(K34:A-:B-):FIA(-);FIB(-);FIC(-);FII(-);FIIK(34);FIIS(-);FIIY(-)	Gammaproteobacteria (1236)	Enterobacteriaceae (543)	Klebsiella (570)	Klebsiella pneumoniae	Enterobacterales (91347)	Pseudomonadota (1224)	Klebsiella_pneumoniae (573)		Bacteria (2)	-0.822824	1.68268
NZ_CP091331.1	2022-05-14	0.528488	Homo sapiens			203312	China	pure culture	circular	34.4118	86.0327	China	IncFIB(K)_1, JN233704, |IncFII(pBK30683)_1, KF954760,	IncF RST(K34:A-:B-):FIA(-);FIB(-);FIC(-);FII(-);FIIK(34);FIIS(-);FIIY(-)	Gammaproteobacteria (1236)	Enterobacteriaceae (543)	Klebsiella (570)	Klebsiella pneumoniae	Enterobacterales (91347)	Pseudomonadota (1224)	Klebsiella_pneumoniae (573)		Bacteria (2)	-1.27187	3.06451
CP090276.1	2022-01-10	0.495478	Homo sapiens			109240	China	anal swab specimens	circular	34.4118	86.0327	China	IncFIC(FII)_1, AP001918, |IncFIB(AP001918)_1, AP001918,	IncF RST(--:A-:B1):FIA(-);FIB(1);FIC(4);FII(18);FIIK(-);FIIS(-);FIIY(-)	Gammaproteobacteria (1236)	Enterobacteriaceae (543)	Escherichia (561)	Escherichia coli	Enterobacterales (91347)	Pseudomonadota (1224)	Escherichia_coli (562)		Bacteria (2)	-8.15704	3.16037
CP090273.1	2022-01-10	0.452339	Homo sapiens			112135	China	anal swab specimens	circular	34.4118	86.0327	China	IncFIB(pLF82-PhagePlasmid)_1, CU638872,	IncF RST(F-:A-:B-):FIA(-);FIB(-);FIC(-);FII(-);FIIK(-);FIIS(-);FIIY(-)	Gammaproteobacteria (1236)	Enterobacteriaceae (543)	Escherichia (561)	Escherichia coli	Enterobacterales (91347)	Pseudomonadota (1224)	Escherichia_coli (562)		Bacteria (2)	11.3616	-9.19553
CP090301.1	2022-01-10	0.509156	Homo sapiens			70552	China	anal swab specimens	circular	34.4118	86.0327	China	IncFII(pSE11)_1, AP009242,	IncF RST(F35:A-:B-):FIA(-);FIB(-);FIC(5?);FII(35);FIIK(-);FIIS(-);FIIY(-)	Gammaproteobacteria (1236)	Enterobacteriaceae (543)	Escherichia (561)	Escherichia coli	Enterobacterales (91347)	Pseudomonadota (1224)	Escherichia_coli (562)		Bacteria (2)	-5.96758	4.00273
CP090297.1	2022-01-10	0.500089	Homo sapiens			157448	China	anal swab specimens	circular	34.4118	86.0327	China	IncFIB(AP001918)_1, AP001918, |IncFII_1, AY458016,	IncF RST(F24:A-:B1):FIA(-);FIB(1);FIC(-);FII(24);FIIK(-);FIIS(-);FIIY(-)	Gammaproteobacteria (1236)	Enterobacteriaceae (543)	Escherichia (561)	Escherichia coli	Enterobacterales (91347)	Pseudomonadota (1224)	Escherichia_coli (562)		Bacteria (2)	-8.00117	2.85758
CP090284.1	2022-01-10	0.463262	Homo sapiens			190689	China	anal swab specimens	circular	34.4118	86.0327	China	IncFIA(HI1)_1, AF250878, |IncHI1B(R27)_1_R27, AF250878, |IncHI1A_1, AF250878,	IncF RST(F-:A8:B-):FIA(8);FIB(-);FIC(-);FII(-);FIIK(-);FIIS(-);FIIY(-)|IncHI1 MLST(17):HCM1_043(4);HCM1_064(1);HCM1_099(1);HCM1_116(5);HCM1_178ac(1);HCM1_259(2)	Gammaproteobacteria (1236)	Enterobacteriaceae (543)	Escherichia (561)	Escherichia coli	Enterobacterales (91347)	Pseudomonadota (1224)	Escherichia_coli (562)		Bacteria (2)	0.554847	-6.46029
CP090283.1	2022-01-10	0.504193	Homo sapiens			157658	China	anal swab specimens	circular	34.4118	86.0327	China	IncFIB(AP001918)_1, AP001918, |IncFIC(FII)_1, AP001918,	IncF RST(--:A-:B-):FIA(-);FIB(58?);FIC(4);FII(18);FIIK(-);FIIS(-);FIIY(-)	Gammaproteobacteria (1236)	Enterobacteriaceae (543)	Escherichia (561)	Escherichia coli	Enterobacterales (91347)	Pseudomonadota (1224)	Escherichia_coli (562)		Bacteria (2)	-8.23948	3.11726
CP090294.1	2022-01-10	0.507877	Homo sapiens			50910	China	anal swab specimens	circular	34.4118	86.0327	China	IncFIB(K)_1, JN233704, |IncFIA(HI1)_1, AF250878,	IncF RST(F-:A18:B-):FIA(18);FIB(-);FIC(-);FII(-);FIIK(-);FIIS(-);FIIY(-)	Gammaproteobacteria (1236)	Enterobacteriaceae (543)	Escherichia (561)	Escherichia coli	Enterobacterales (91347)	Pseudomonadota (1224)	Escherichia_coli (562)		Bacteria (2)	2.18751	-0.562543
CP090290.1	2022-01-10	0.538101	Homo sapiens			73083	China	anal swab specimens	circular	34.4118	86.0327	China	IncFII(pCRY)_1, NC_005814,	IncF RST(F-:A-:B-):FIA(-);FIB(-);FIC(-);FII(-);FIIK(-);FIIS(-);FIIY(-)	Gammaproteobacteria (1236)	Enterobacteriaceae (543)	Escherichia (561)	Escherichia coli	Enterobacterales (91347)	Pseudomonadota (1224)	Escherichia_coli (562)		Bacteria (2)	18.393	-8.57378
CP090288.1	2022-01-10	0.499829	Homo sapiens			64208	China	anal swab specimens	circular	34.4118	86.0327	China	IncFIB(AP001918)_1, AP001918, |IncFII(pAMA1167-NDM-5)_1, CP024805, |IncFIA_1, AP001918,	IncF RST(F1:A-:B-):FIA(1,6);FIB(49?);FIC(-);FII(1);FIIK(-);FIIS(-);FIIY(-)	Gammaproteobacteria (1236)	Enterobacteriaceae (543)	Escherichia (561)	Escherichia coli	Enterobacterales (91347)	Pseudomonadota (1224)	Escherichia_coli (562)		Bacteria (2)	-7.22316	5.7832
CP090266.1	2022-01-10	0.526234	Homo sapiens			150874	China	anal swab specimens	circular	34.4118	86.0327	China	IncFIB(AP001918)_1, AP001918, |IncFII_1, AY458016, |IncFIC(FII)_1, AP001918, |IncFIA_1, AP001918,	IncF RST(F-:A-:B-):FIA(4,20);FIB(58?);FIC(3?);FII(31,36);FIIK(-);FIIS(-);FIIY(-)	Gammaproteobacteria (1236)	Enterobacteriaceae (543)	Escherichia (561)	Escherichia coli	Enterobacterales (91347)	Pseudomonadota (1224)	Escherichia_coli (562)		Bacteria (2)	-7.89987	4.63829
CP090252.1	2022-01-10	0.522424	Homo sapiens			130574	China	anal swab specimens	circular	34.4118	86.0327	China	IncFIB(AP001918)_1, AP001918, |IncFII(pRSB107)_1, AJ851089, |IncFIA_1, AP001918,	IncF RST(F1:A-:B-):FIA(1,6);FIB(58?);FIC(3?);FII(1);FIIK(-);FIIS(-);FIIY(-)	Gammaproteobacteria (1236)	Enterobacteriaceae (543)	Escherichia (561)	Escherichia coli	Enterobacterales (91347)	Pseudomonadota (1224)	Escherichia_coli (562)		Bacteria (2)	-7.09406	5.32782
CP090247.1	2022-01-10	0.517033	Homo sapiens		anal swab	141991	China	anal swab specimens	circular	34.4118	86.0327	China	IncFIB(AP001918)_1, AP001918, |IncFII(pHN7A8)_1, JN232517, |IncFIA_1, AP001918,	IncF RST(F33:A-:B-):FIA(4,20);FIB(58?);FIC(5?);FII(33);FIIK(-);FIIS(-);FIIY(-)	Gammaproteobacteria (1236)	Enterobacteriaceae (543)	Escherichia (561)	Escherichia coli	Enterobacterales (91347)	Pseudomonadota (1224)	Escherichia_coli (562)		Bacteria (2)	-7.91431	4.6312
CP090259.1	2022-01-10	0.518868	Homo sapiens			70359	China	nasopharyngeal swab specimens	circular	34.4118	86.0327	China	IncFII(pSE11)_1, AP009242,	IncF RST(F35:A-:B-):FIA(-);FIB(-);FIC(5?);FII(35);FIIK(-);FIIS(-);FIIY(-)	Gammaproteobacteria (1236)	Enterobacteriaceae (543)	Escherichia (561)	Escherichia coli	Enterobacterales (91347)	Pseudomonadota (1224)	Escherichia_coli (562)		Bacteria (2)	-5.81086	4.04829
CP090262.1	2022-01-10	0.500305	Homo sapiens			172161	China	nasopharyngeal swab specimens	circular	34.4118	86.0327	China	IncFIB(AP001918)_1, AP001918, |IncFII_1, AY458016,	IncF RST(F24:A-:B-):FIA(-);FIB(58?);FIC(-);FII(24);FIIK(-);FIIS(-);FIIY(-)	Gammaproteobacteria (1236)	Enterobacteriaceae (543)	Escherichia (561)	Escherichia coli	Enterobacterales (91347)	Pseudomonadota (1224)	Escherichia_coli (562)		Bacteria (2)	-7.95817	2.84895
CP067095.1	2021-01-12	0.517444	Homo sapiens			189346	China	bacterial pure culure	circular	34.4118	86.0327	China	IncFIB(K)_1, JN233704, |IncFII(Yp)_1, CP000670,	IncF RST(Y7:A-:B-):FIA(-);FIB(-);FIC(-);FII(-);FIIK(-);FIIS(-);FIIY(7)	Gammaproteobacteria (1236)	Enterobacteriaceae (543)	Klebsiella (570)	Klebsiella michiganensis	Enterobacterales (91347)	Pseudomonadota (1224)	Klebsiella_michiganensis (1134687)		Bacteria (2)	0.198176	3.47304
MN268580.1	2019-11-27	0.520975			blood	181383	China		circular	34.4118	86.0327	China	Col(pHAD28)_1, KU674895, |IncFIB(K)_1, JN233704,	IncF RST(F-:A-:B-):FIA(-);FIB(-);FIC(-);FII(-);FIIK(-);FIIS(-);FIIY(-)	Gammaproteobacteria (1236)	Enterobacteriaceae (543)	Klebsiella (570)	Klebsiella pneumoniae	Enterobacterales (91347)	Pseudomonadota (1224)	Klebsiella_pneumoniae (573)		Bacteria (2)	-1.28708	3.06559
MH430882.1	2018-12-04	0.542798				111817	China		circular	34.4118	86.0327	China	IncFIB(K)_1, JN233704,	IncF RST(F-:A-:B-):FIA(-);FIB(-);FIC(-);FII(-);FIIK(-);FIIS(-);FIIY(-)	Gammaproteobacteria (1236)	Enterobacteriaceae (543)	Salmonella (590)	Salmonella enterica	Enterobacterales (91347)	Pseudomonadota (1224)	Salmonella_enterica (28901)		Bacteria (2)	1.93383	0.0517204
MH430881.1	2018-12-04	0.526737				202750	China		circular	34.4118	86.0327	China	IncFIB(K)_1, JN233704, |IncI1-I(Alpha)_1, AP005147,	IncF RST(F-:A-:B-):FIA(-);FIB(-);FIC(-);FII(-);FIIK(-);FIIS(-);FIIY(-)	Gammaproteobacteria (1236)	Enterobacteriaceae (543)	Salmonella (590)	Salmonella enterica	Enterobacterales (91347)	Pseudomonadota (1224)	Salmonella_enterica (28901)		Bacteria (2)	1.91476	0.0653099
CP034326.1	2018-12-12	0.516813			blood	253705	China	Blood sample	circular	34.4118	86.0327	China	IncFIB(K)_1, JN233704, |Col(pHAD28)_1, KU674895, |IncFII(pKP91)_1, CP000966,	IncF RST(K9:A-:B-):FIA(-);FIB(-);FIC(-);FII(-);FIIK(9);FIIS(-);FIIY(-)	Gammaproteobacteria (1236)	Enterobacteriaceae (543)	Klebsiella (570)	Klebsiella pneumoniae	Enterobacterales (91347)	Pseudomonadota (1224)	Klebsiella_pneumoniae (573)		Bacteria (2)	0.820558	3.61364
CP034325.1	2018-12-12	0.523829			blood	156910	China	Blood sample	circular	34.4118	86.0327	China	IncM1_1, U27345, |repB(R1701)_1, CP039970, |IncFII(K)_1, CP000648, |IncQ1_1, M28829,	IncF RST(K2:A-:B-):FIA(-);FIB(-);FIC(-);FII(-);FIIK(2);FIIS(-);FIIY(-)	Gammaproteobacteria (1236)	Enterobacteriaceae (543)	Klebsiella (570)	Klebsiella pneumoniae	Enterobacterales (91347)	Pseudomonadota (1224)	Klebsiella_pneumoniae (573)		Bacteria (2)	-0.105024	1.66031
CP034324.1	2018-12-12	0.537854			blood	159467	China	Blood sample	circular	34.4118	86.0327	China	IncR_1, DQ449578, |IncFII(pHN7A8)_1, JN232517,	IncF RST(F33:A-:B-):FIA(-);FIB(-);FIC(5?);FII(33);FIIK(-);FIIS(-);FIIY(-)	Gammaproteobacteria (1236)	Enterobacteriaceae (543)	Klebsiella (570)	Klebsiella pneumoniae	Enterobacterales (91347)	Pseudomonadota (1224)	Klebsiella_pneumoniae (573)		Bacteria (2)	7.06356	9.79666
NZ_CP114572.1	2022-12-28	0.529748			Henan	69180	China:a teaching hospital in Henan	Hydrothorax and ascites	circular	34.6852	113.61	China, Henan, Zhengzhou,Erqi District	IncFII(Yp)_1, CP000670,	IncF RST(F-:A-:B-):FIA(-);FIB(-);FIC(-);FII(-);FIIK(-);FIIS(-);FIIY(10?)	Gammaproteobacteria (1236)	Enterobacteriaceae (543)	Enterobacter (547)	Enterobacter hormaechei	Enterobacterales (91347)	Pseudomonadota (1224)	Enterobacter_hormaechei (158836)		Bacteria (2)	1.9066	0.992044
NZ_CP094842.1	2022-04-08	0.517656			tailing mud	145699	China: Lengshuijiang, Hunan	cell culture	circular	27.6581	111.453	China, Hunan, Loudi, Lengshuijiang	IncFIB(pENTAS01)_1, CP003027, |IncFII(pENTA)_1, CP003027,	IncF RST(F-:A-:B-):FIA(-);FIB(-);FIC(-);FII(-);FIIK(-);FIIS(-);FIIY(-)	Gammaproteobacteria (1236)	Enterobacteriaceae (543)	Enterobacter (547)	Enterobacter ludwigii	Enterobacterales (91347)	Pseudomonadota (1224)	Enterobacter_ludwigii (299767)		Bacteria (2)	1.05303	1.697
NZ_CP125884.1	2023-10-01	0.512904			chicken	84082	China:Anhui	mixed culture	circular	32	117	China,Anhui	IncFII(pHN7A8)_1, JN232517,	IncF RST(F33:A-:B-):FIA(-);FIB(-);FIC(5?);FII(33);FIIK(-);FIIS(-);FIIY(-)	Gammaproteobacteria (1236)	Enterobacteriaceae (543)	Escherichia (561)	Escherichia coli	Enterobacterales (91347)	Pseudomonadota (1224)	Escherichia_coli (562)		Bacteria (2)	-7.38838	3.77307
NZ_CP125886.1	2023-09-15	0.526166			chicken	88320	China:Anhui	mixed culture	circular	32	117	China,Anhui	IncFII(pHN7A8)_1, JN232517,	IncF RST(F33:A-:B-):FIA(-);FIB(-);FIC(5?);FII(33);FIIK(-);FIIS(-);FIIY(-)	Gammaproteobacteria (1236)	Enterobacteriaceae (543)	Escherichia (561)	Escherichia coli	Enterobacterales (91347)	Pseudomonadota (1224)	Escherichia_coli (562)		Bacteria (2)	-7.38698	3.80668
NZ_CP131958.1	2023-08-12	0.528807			stool	49884	China:Anhui	mixed culture	circular	32	117	China,Anhui	IncFII(pHN7A8)_1, JN232517,	IncF RST(F33:A-:B-):FIA(-);FIB(-);FIC(5?);FII(33);FIIK(-);FIIS(-);FIIY(-)	Gammaproteobacteria (1236)	Enterobacteriaceae (543)	Klebsiella (570)	Klebsiella pneumoniae	Enterobacterales (91347)	Pseudomonadota (1224)	Klebsiella_pneumoniae (573)		Bacteria (2)	6.78134	9.47953
NZ_CP131956.1	2023-08-12	0.51489			stool	217359	China:Anhui	mixed culture	circular	32	117	China,Anhui	IncFII(pKP91)_1, CP000966, |IncFIB(K)_1, JN233704,	IncF RST(K9:A-:B-):FIA(-);FIB(-);FIC(-);FII(-);FIIK(9);FIIS(-);FIIY(-)	Gammaproteobacteria (1236)	Enterobacteriaceae (543)	Klebsiella (570)	Klebsiella pneumoniae	Enterobacterales (91347)	Pseudomonadota (1224)	Klebsiella_pneumoniae (573)		Bacteria (2)	0.82583	3.60527
NZ_CP101742.1	2023-08-08	0.492016	avian			189994	China: anhui	mixed cultute	circular	32	117	China,anhui	IncFIB(AP001918)_1, AP001918, |IncFIC(FII)_1, AP001918,	IncF RST(--:A-:B1):FIA(-);FIB(1);FIC(4);FII(18);FIIK(-);FIIS(-);FIIY(-)	Gammaproteobacteria (1236)	Enterobacteriaceae (543)	Escherichia (561)	Escherichia coli	Enterobacterales (91347)	Pseudomonadota (1224)	Escherichia_coli (562)		Bacteria (2)	-9.15037	3.01324
NZ_CP097096.1	2022-05-14	0.515234	duck			50185	China:ANhui	single cell	circular	32	117	China,ANhui	IncFIC(FII)_1, AP001918,	IncF RST(--:A-:B-):FIA(-);FIB(-);FIC(4);FII(18);FIIK(-);FIIS(-);FIIY(-)	Gammaproteobacteria (1236)	Enterobacteriaceae (543)	Escherichia (561)	Escherichia coli	Enterobacterales (91347)	Pseudomonadota (1224)	Escherichia_coli (562)		Bacteria (2)	-7.69556	3.21132
NZ_CP068388.1	2022-12-29	0.532704	Gallus gallus		liver	86412	China: Anhui	Whole genome sequencing of bacteria	circular	32	117	China,Anhui	IncFII(S)_1, CP000858,	IncF RST(S3:A-:B-):FIA(-);FIB(-);FIC(-);FII(-);FIIK(-);FIIS(3);FIIY(-)	Gammaproteobacteria (1236)	Enterobacteriaceae (543)	Salmonella (590)	Salmonella enterica	Enterobacterales (91347)	Pseudomonadota (1224)	Salmonella_enterica (28901)		Bacteria (2)	-14.4464	0.815548
CP073657.1	2021-05-02	0.516712	Homo sapiens		blood	170592	China: Anhui	mixed culture	circular	32	117	China,Anhui	IncFIB(K)_1, JN233704, |IncFII(K)_1, CP000648,	IncF RST(K1:A-:B-):FIA(-);FIB(-);FIC(-);FII(-);FIIK(1);FIIS(-);FIIY(-)	Gammaproteobacteria (1236)	Enterobacteriaceae (543)	Klebsiella (570)	Klebsiella quasipneumoniae	Enterobacterales (91347)	Pseudomonadota (1224)	Klebsiella_quasipneumoniae (1463165)		Bacteria (2)	0.122825	2.90025
NZ_CP042247.1	2019-08-06	0.479619	Dairy cow		milk from dairy cow with acute mastitis	142705	China: Anhui province	Pure bacterial culture	circular	32	117	China,Anhui province	IncFIB(AP001918)_1, AP001918, |IncFII(pCoo)_1, CR942285,	IncF RST(F13:A-:B-):FIA(-);FIB(7?);FIC(6?);FII(13);FIIK(-);FIIS(-);FIIY(-)	Gammaproteobacteria (1236)	Enterobacteriaceae (543)	Escherichia (561)	Escherichia coli	Enterobacterales (91347)	Pseudomonadota (1224)	Escherichia_coli (562)		Bacteria (2)	-6.6606	2.64899
[truncated: 9,856 more rows]

## Sheet: Geographical Distribution
Country	IncF
Afghanistan	5
Algeria	1
Argentina	2
Armenia	8
Australia	260
[truncated: 81 more rows]

## Sheet: host bacterial distribution
Species	IncF
[truncated: 118 more rows]
