# Supplementary material for: The association between the genetic structures of commonly incompatible plasmids in Gram-negative bacteria, their distribution and the resistance genes
Source: Front Cell Infect Microbiol. 2024 Nov 26;14:1472876. doi: 10.3389/fcimb.2024.1472876 (PMC11628540; doi:10.3389/fcimb.2024.1472876)
Supplement: Supplementary file 1 [file DataSheet1.zip › Supplementary material 1/IncH.xlsx]

## Sheet: IncH
NUCCORE_ACC	NUCCORE_CreateDate	NUCCORE_GC	BIOSAMPLE_Host	BIOSAMPLE_Host_processed	BIOSAMPLE_IsolationSource	NUCCORE_Length	BIOSAMPLE_Location	BIOSAMPLE_SampleType	NUCCORE_Topology	loc_lat	loc_lng	loc_parsed	plasmidfinder	pmlst	TAXONOMY_class	TAXONOMY_family	TAXONOMY_genus	TAXONOMY_taxon_name	TAXONOMY_order	TAXONOMY_phylum	TAXONOMY_species	TAXONOMY_strain	TAXONOMY_superkingdom	D1	D2
OY754444.1	2023-10-27	0.489232				171487	France		circular	46.6034	1.88833	France	IncHI1B(pNDM-CIT)_1, JX182975, |p0111_1, AP010962,	IncHI1 MLST(-):HCM1_043(-);HCM1_064(-);HCM1_099(-);HCM1_116(-);HCM1_178ac(-);HCM1_259(-)	Gammaproteobacteria (1236)	Enterobacteriaceae (543)	Escherichia (561)	Escherichia coli	Enterobacterales (91347)	Pseudomonadota (1224)	Escherichia_coli (562)		Bacteria (2)	-0.487331	-0.742231
OY754417.1	2023-10-27	0.489848				174642	France		circular	46.6034	1.88833	France	IncHI1B(pNDM-CIT)_1, JX182975, |p0111_1, AP010962,	IncHI1 MLST(-):HCM1_043(-);HCM1_064(-);HCM1_099(-);HCM1_116(-);HCM1_178ac(-);HCM1_259(-)	Gammaproteobacteria (1236)	Enterobacteriaceae (543)	Escherichia (561)	Escherichia coli	Enterobacterales (91347)	Pseudomonadota (1224)	Escherichia_coli (562)		Bacteria (2)	-0.487489	-0.716373
OY754394.1	2023-10-27	0.47772				117843	France		circular	46.6034	1.88833	France	IncHI1B(pNDM-CIT)_1, JX182975, |p0111_1, AP010962,	IncHI1 MLST(-):HCM1_043(-);HCM1_064(-);HCM1_099(-);HCM1_116(-);HCM1_178ac(-);HCM1_259(-)	Gammaproteobacteria (1236)	Enterobacteriaceae (543)	Escherichia (561)	Escherichia coli	Enterobacterales (91347)	Pseudomonadota (1224)	Escherichia_coli (562)		Bacteria (2)	-0.478402	-0.751012
OY754390.1	2023-10-27	0.489865				174634	France		circular	46.6034	1.88833	France	IncHI1B(pNDM-CIT)_1, JX182975, |p0111_1, AP010962,	IncHI1 MLST(-):HCM1_043(-);HCM1_064(-);HCM1_099(-);HCM1_116(-);HCM1_178ac(-);HCM1_259(-)	Gammaproteobacteria (1236)	Enterobacteriaceae (543)	Escherichia (561)	Escherichia coli	Enterobacterales (91347)	Pseudomonadota (1224)	Escherichia_coli (562)		Bacteria (2)	-0.524378	-0.678526
OY754384.1	2023-10-27	0.476008				128731	France		circular	46.6034	1.88833	France	IncHI1B(pNDM-CIT)_1, JX182975, |p0111_1, AP010962,	IncHI1 MLST(-):HCM1_043(-);HCM1_064(-);HCM1_099(-);HCM1_116(-);HCM1_178ac(-);HCM1_259(-)	Gammaproteobacteria (1236)	Enterobacteriaceae (543)	Escherichia (561)	Escherichia coli	Enterobacterales (91347)	Pseudomonadota (1224)	Escherichia_coli (562)		Bacteria (2)	-0.469441	-0.745256
OY754383.1	2023-10-27	0.445695				197660	France		circular	46.6034	1.88833	France	IncHI2A_1, BX664015, |IncHI2_1, BX664015,	IncHI2 DLST(4):smr0018(4);smr0199(2)	Gammaproteobacteria (1236)	Enterobacteriaceae (543)	Escherichia (561)	Escherichia coli	Enterobacterales (91347)	Pseudomonadota (1224)	Escherichia_coli (562)		Bacteria (2)	-12.2968	-0.496567
OY754378.1	2023-10-27	0.456374				204501	France		circular	46.6034	1.88833	France	IncHI2A_1, BX664015, |IncHI2_1, BX664015,	IncHI2 DLST(3):smr0018(3);smr0199(2)	Gammaproteobacteria (1236)	Enterobacteriaceae (543)	Escherichia (561)	Escherichia coli	Enterobacterales (91347)	Pseudomonadota (1224)	Escherichia_coli (562)		Bacteria (2)	-12.2997	-0.49577
OY754365.1	2023-10-27	0.474469				126554	France		circular	46.6034	1.88833	France	IncHI1B(pNDM-CIT)_1, JX182975, |p0111_1, AP010962,	IncHI1 MLST(-):HCM1_043(-);HCM1_064(-);HCM1_099(-);HCM1_116(-);HCM1_178ac(-);HCM1_259(-)	Gammaproteobacteria (1236)	Enterobacteriaceae (543)	Escherichia (561)	Escherichia coli	Enterobacterales (91347)	Pseudomonadota (1224)	Escherichia_coli (562)		Bacteria (2)	-0.468423	-0.737146
OY754358.1	2023-10-27	0.444916				194122	France		circular	46.6034	1.88833	France	IncHI2A_1, BX664015, |IncHI2_1, BX664015,	IncHI2 DLST(4):smr0018(4);smr0199(2)	Gammaproteobacteria (1236)	Enterobacteriaceae (543)	Escherichia (561)	Escherichia coli	Enterobacterales (91347)	Pseudomonadota (1224)	Escherichia_coli (562)		Bacteria (2)	-12.2201	-0.540243
NZ_CP048776.1	2020-06-01	0.473771	Chroicocephalus novaehollandiae (Australian Silver Gull chick)			311615	Australia: NSW	Cell culture	circular	-31.876	147.287	Australia,NSW	IncHI2A_1, BX664015, |IncHI2_1, BX664015,	IncHI2 DLST(2):smr0018(2);smr0199(2)	Gammaproteobacteria (1236)	Enterobacteriaceae (543)	Salmonella (590)	Salmonella enterica	Enterobacterales (91347)	Pseudomonadota (1224)	Salmonella_enterica (28901)		Bacteria (2)	-12.4652	-0.824332
NZ_OR388867.1	2023-10-23	0.500814				229664			circular				IncHI1B(pNDM-MAR)_1, JN420336, |repB_KLEB_VIR, AP006726,	IncHI1 MLST(-):HCM1_043(-);HCM1_064(-);HCM1_099(-);HCM1_116(-);HCM1_178ac(-);HCM1_259(-)	Gammaproteobacteria (1236)	Enterobacteriaceae (543)	Klebsiella (570)	Klebsiella pneumoniae	Enterobacterales (91347)	Pseudomonadota (1224)	Klebsiella_pneumoniae (573)		Bacteria (2)	11.2118	5.33384
NZ_OR388870.1	2023-10-23	0.500749				226990			circular				repB_KLEB_VIR, AP006726, |IncHI1B(pNDM-MAR)_1, JN420336,	IncHI1 MLST(-):HCM1_043(-);HCM1_064(-);HCM1_099(-);HCM1_116(-);HCM1_178ac(-);HCM1_259(-)	Gammaproteobacteria (1236)	Enterobacteriaceae (543)	Klebsiella (570)	Klebsiella pneumoniae	Enterobacterales (91347)	Pseudomonadota (1224)	Klebsiella_pneumoniae (573)		Bacteria (2)	11.1983	5.34395
NZ_OR395176.1	2023-10-23	0.458334				236725			circular				IncHI2A_1, BX664015, |IncHI2_1, BX664015,	IncHI2 DLST(3):smr0018(3);smr0199(2)	Gammaproteobacteria (1236)	Enterobacteriaceae (543)	Escherichia (561)	Escherichia coli	Enterobacterales (91347)	Pseudomonadota (1224)	Escherichia_coli (562)		Bacteria (2)	-12.2901	-0.425743
CP136723.1	2023-10-23	0.472645	Homo sapiens			313339	China: Hangzhou		circular	29.86	121.56		IncHI2_1, BX664015, |IncHI2A_1, BX664015,	IncHI2 DLST(1):smr0018(1);smr0199(1)	Gammaproteobacteria (1236)	Enterobacteriaceae (543)	Citrobacter (544)	Citrobacter braakii	Enterobacterales (91347)	Pseudomonadota (1224)	Citrobacter_braakii (57706)		Bacteria (2)	-3.73399	9.93948
CP136602.1	2023-10-22	0.464955	Homo sapiens			365162	China:Hangzhou	faeces	circular	30.249	120.205	China,Hangzhou	IncHI2A_1, BX664015, |IncHI2_1, BX664015,	IncHI2 DLST(1):smr0018(1);smr0199(1)	Gammaproteobacteria (1236)	Enterobacteriaceae (543)	Citrobacter (544)	Citrobacter portucalensis	Enterobacterales (91347)	Pseudomonadota (1224)	Citrobacter_portucalensis (1639133)		Bacteria (2)	-3.59616	9.95828
NZ_CP136533.1	2023-10-20	0.500447	Homo sapiens		wound exudate from white male caucasian	228164	Hungary		circular	47.55	21.62		repB_KLEB_VIR, AP006726, |IncHI1B(pNDM-MAR)_1, JN420336,	IncHI1 MLST(-):HCM1_043(-);HCM1_064(-);HCM1_099(-);HCM1_116(-);HCM1_178ac(-);HCM1_259(-)	Gammaproteobacteria (1236)	Enterobacteriaceae (543)	Klebsiella (570)	Klebsiella pneumoniae	Enterobacterales (91347)	Pseudomonadota (1224)	Klebsiella_pneumoniae (573)		Bacteria (2)	11.2021	5.34075
NZ_CP103967.1	2023-10-19	0.471478	Homo sapiens		feces	216988	China:wenzhou		circular	27.8362	121.157		IncHI2A_1, BX664015, |IncN_1, AY046276, |IncHI2_1, BX664015,	IncHI2 DLST(-):smr0018(3);smr0199(-)|IncN MLST(-):repN(1);traJ(-);korA(-)	Gammaproteobacteria (1236)	Enterobacteriaceae (543)	Salmonella (590)	Salmonella enterica	Enterobacterales (91347)	Pseudomonadota (1224)	Salmonella_enterica (28901)		Bacteria (2)	-11.8966	-0.359535
NZ_LT599829.1	2017-01-10	0.461644				238073			linear				IncHI2A_1, BX664015, |IncHI2_1, BX664015,	IncHI2 DLST(4):smr0018(4);smr0199(2)	Gammaproteobacteria (1236)	Enterobacteriaceae (543)	Escherichia (561)	Escherichia coli	Enterobacterales (91347)	Pseudomonadota (1224)	Escherichia_coli (562)		Bacteria (2)	-12.2757	-0.540872
NZ_CP136268.1	2023-10-19	0.500494	Homo sapiens		feces	197423	China:Hangzhou	pure culture	circular	30.249	120.205	China,Hangzhou	repB_KLEB_VIR, AP006726, |IncHI1B(pNDM-MAR)_1, JN420336,	IncHI1 MLST(-):HCM1_043(-);HCM1_064(-);HCM1_099(-);HCM1_116(-);HCM1_178ac(-);HCM1_259(-)	Gammaproteobacteria (1236)	Enterobacteriaceae (543)	Klebsiella (570)	Klebsiella pneumoniae	Enterobacterales (91347)	Pseudomonadota (1224)	Klebsiella_pneumoniae (573)		Bacteria (2)	-9.1318	-1.71611
NZ_CP136249.1	2023-10-19	0.477209	broiler			289219	China: Jiangsu	feces	circular	32.78	119.45		IncHI1B(pNDM-MAR)_1, JN420336, |IncFIB(pNDM-Mar)_1, JN420336,	IncHI1 MLST(-):HCM1_043(-);HCM1_064(-);HCM1_099(-);HCM1_116(-);HCM1_178ac(-);HCM1_259(-)|IncF RST(F-:A-:B-):FIA(-);FIB(-);FIC(-);FII(-);FIIK(-);FIIS(-);FIIY(-)	Gammaproteobacteria (1236)	Enterobacteriaceae (543)	Klebsiella (570)	Klebsiella pneumoniae	Enterobacterales (91347)	Pseudomonadota (1224)	Klebsiella_pneumoniae (573)		Bacteria (2)	3.43637	-8.66681
OR497833.1	2023-10-18	0.471007				266011			circular				IncHI2A_1, BX664015, |IncHI2_1, BX664015,	IncHI2 DLST(3):smr0018(3);smr0199(2)	Gammaproteobacteria (1236)	Enterobacteriaceae (543)	Salmonella (590)	Salmonella enterica	Enterobacterales (91347)	Pseudomonadota (1224)	Salmonella_enterica (28901)		Bacteria (2)	-11.9437	-0.152216
NZ_ON777850.1	2022-10-03	0.499906				288712			circular				IncHI1B(pNDM-MAR)_1, JN420336, |repB_KLEB_VIR, AP006726,	IncHI1 MLST(-):HCM1_043(-);HCM1_064(-);HCM1_099(-);HCM1_116(-);HCM1_178ac(-);HCM1_259(-)	Gammaproteobacteria (1236)	Enterobacteriaceae (543)	Escherichia (561)	Escherichia coli	Enterobacterales (91347)	Pseudomonadota (1224)	Escherichia_coli (562)		Bacteria (2)	10.9868	5.61269
NZ_ON777847.1	2022-10-03	0.500555				228722			circular				IncHI1B(pNDM-MAR)_1, JN420336, |repB_KLEB_VIR, AP006726,	IncHI1 MLST(-):HCM1_043(-);HCM1_064(-);HCM1_099(-);HCM1_116(-);HCM1_178ac(-);HCM1_259(-)	Gammaproteobacteria (1236)	Enterobacteriaceae (543)	Klebsiella (570)	Klebsiella pneumoniae	Enterobacterales (91347)	Pseudomonadota (1224)	Klebsiella_pneumoniae (573)		Bacteria (2)	11.0427	5.53715
NZ_CP082281.1	2021-09-07	0.466354	Helicoverpa armigera		dead larvae	327672	China:Nanjing	metagenomic assembly	circular	32.061	118.792	China,Nanjing	IncHI2_1, BX664015, |IncHI2A_1, BX664015,	IncHI2 DLST(1):smr0018(1);smr0199(1)	Gammaproteobacteria (1236)	Enterobacteriaceae (543)	Enterobacter (547)	Enterobacter cancerogenus	Enterobacterales (91347)	Pseudomonadota (1224)	Enterobacter_cancerogenus (69218)		Bacteria (2)	-3.70203	9.92858
NZ_CP060518.1	2020-08-30	0.465399				233305	Russia		circular	64.6863	97.7453	Russia	IncHI2A_1, BX664015, |IncQ1_1, M28829, |IncHI2_1, BX664015,	IncHI2 DLST(-):smr0018(2);smr0199(-)	Gammaproteobacteria (1236)	Enterobacteriaceae (543)	Salmonella (590)	Salmonella enterica	Enterobacterales (91347)	Pseudomonadota (1224)	Salmonella_enterica (28901)		Bacteria (2)	-12.0706	-0.735014
CP102375.1	2023-10-12	0.468779			Biofertilizer	341709	Malaysia	Single cell	circular	4.08921	100.563	Malaysia	IncHI2_1, BX664015, |IncHI2A_1, BX664015,	IncHI2 DLST(1):smr0018(1);smr0199(1)	Gammaproteobacteria (1236)	Enterobacteriaceae (543)	Leclercia (83654)	Leclercia adecarboxylata	Enterobacterales (91347)	Pseudomonadota (1224)	Leclercia_adecarboxylata (83655)		Bacteria (2)	-3.69143	9.93866
NZ_AP026422.1	2022-09-29	0.454491				219538	Japan		circular	36.5748	139.239	Japan	IncHI2_1, BX664015, |IncHI2A_1, BX664015,	IncHI2 DLST(-):smr0018(1);smr0199(~1)	Gammaproteobacteria (1236)	Enterobacteriaceae (543)	Klebsiella (570)	Klebsiella quasipneumoniae	Enterobacterales (91347)	Pseudomonadota (1224)	Klebsiella_quasipneumoniae (1463165)		Bacteria (2)	-3.77136	9.96707
NZ_CP071389.1	2022-01-20	0.476211			food additive	295499	Germany		circular	51.0834	10.4234	Germany	IncHI2A_1, BX664015, |IncHI2_1, BX664015,	IncHI2 DLST(1):smr0018(1);smr0199(1)	Gammaproteobacteria (1236)	Enterobacteriaceae (543)	Salmonella (590)	Salmonella enterica	Enterobacterales (91347)	Pseudomonadota (1224)	Salmonella_enterica (28901)		Bacteria (2)	-3.95757	9.79165
NZ_CP136026.1	2023-10-10	0.470509			vegetable	273302	China: Guangzhou	mixed culture	circular	23.1302	113.259	China,Guangzhou	IncHI2A_1, BX664015, |IncHI2_1, BX664015,	IncHI2 DLST(2):smr0018(2);smr0199(2)	Gammaproteobacteria (1236)	Enterobacteriaceae (543)	Escherichia (561)	Escherichia coli	Enterobacterales (91347)	Pseudomonadota (1224)	Escherichia_coli (562)		Bacteria (2)	-12.5641	-0.807405
NZ_CP104789.1	2022-09-28	0.469969			swine faeces	259017	China:Shanghai	bacteria	circular	31.2253	121.489	China,Shanghai	IncHI2A_1, BX664015, |IncHI2_1, BX664015,	IncHI2 DLST(-):smr0018(3);smr0199(-)	Gammaproteobacteria (1236)	Enterobacteriaceae (543)	Escherichia (561)	Escherichia coli	Enterobacterales (91347)	Pseudomonadota (1224)	Escherichia_coli (562)		Bacteria (2)	-12.0558	-0.720308
CP136048.1	2023-10-09	0.461457	Homo sapiens		restricted access	226955	Denmark		circular	56.2098	9.30008	Denmark	IncHI2A_1, BX664015, |IncQ1_1, M28829, |IncHI2_1, BX664015,	IncHI2 DLST(-):smr0018(1);smr0199(-)	Gammaproteobacteria (1236)	Enterobacteriaceae (543)	Citrobacter (544)	Citrobacter freundii	Enterobacterales (91347)	Pseudomonadota (1224)	Citrobacter_freundii (546)		Bacteria (2)	-3.58933	9.97918
NZ_OQ215737.1	2023-02-27	0.456742				175241			circular				IncHI2A_1, BX664015, |IncHI2_1, BX664015,	IncHI2 DLST(-):smr0018(-);smr0199(-)	Gammaproteobacteria (1236)	Enterobacteriaceae (543)	Klebsiella (570)	Klebsiella pneumoniae	Enterobacterales (91347)	Pseudomonadota (1224)	Klebsiella_pneumoniae (573)		Bacteria (2)	-11.9164	-0.393355
NZ_CP102828.1	2022-08-24	0.474522			sick organs of a dead chicken	237848	China: Xuzhou		circular	34.26	117.2		IncHI2_1, BX664015, |IncX1_1, EU370913, |IncHI2A_1, BX664015,	IncHI2 DLST(-):smr0018(3);smr0199(-)	Gammaproteobacteria (1236)	Enterobacteriaceae (543)	Salmonella (590)	Salmonella enterica	Enterobacterales (91347)	Pseudomonadota (1224)	Salmonella_enterica (28901)		Bacteria (2)	-11.8697	-0.393344
NZ_CP135188.1	2023-10-07	0.501672	Homo sapiens		tracheal aspirate	226716	Chile: Santiago		circular	-33.4138	-70.6535		repB_KLEB_VIR, AP006726, |IncHI1B(pNDM-MAR)_1, JN420336,	IncHI1 MLST(-):HCM1_043(-);HCM1_064(-);HCM1_099(-);HCM1_116(-);HCM1_178ac(-);HCM1_259(-)	Gammaproteobacteria (1236)	Enterobacteriaceae (543)	Klebsiella (570)	Klebsiella pneumoniae	Enterobacterales (91347)	Pseudomonadota (1224)	Klebsiella_pneumoniae (573)		Bacteria (2)	11.1864	5.35735
NZ_CP135271.1	2023-10-07	0.470879	horse			294358	Germany	cell culture	circular	51.0834	10.4234	Germany	IncHI2_1, BX664015, |IncHI2A_1, BX664015,	IncHI2 DLST(1):smr0018(1);smr0199(1)	Gammaproteobacteria (1236)	Enterobacteriaceae (543)	Enterobacter (547)	Enterobacter hormaechei	Enterobacterales (91347)	Pseudomonadota (1224)	Enterobacter_hormaechei (158836)		Bacteria (2)	-3.94406	9.812
NZ_CP104501.1	2022-09-24	0.464635	Poultry		Broiler	281548	USA		circular	39.7837	-100.446	USA	IncHI2A_1, BX664015, |IncFIB(AP001918)_1, AP001918, |IncHI2_1, BX664015,	IncHI2 DLST(2):smr0018(2);smr0199(2)|IncF RST(F-:A-:B53):FIA(-);FIB(53);FIC(-);FII(-);FIIK(-);FIIS(-);FIIY(-)	Gammaproteobacteria (1236)	Enterobacteriaceae (543)	Escherichia (561)	Escherichia coli	Enterobacterales (91347)	Pseudomonadota (1224)	Escherichia_coli (562)		Bacteria (2)	-11.9619	-0.340037
NZ_CP104385.1	2022-09-14	0.466446	Homo sapiens		urine from a woman with pelvic cancer	263021	China: Fujian province		circular	24.26	118.04		IncHI2A_1, BX664015, |IncQ1_1, M28829, |IncHI2_1, BX664015,	IncHI2 DLST(3):smr0018(3);smr0199(2)	Gammaproteobacteria (1236)	Enterobacteriaceae (543)	Escherichia (561)	Escherichia coli	Enterobacterales (91347)	Pseudomonadota (1224)	Escherichia_coli (562)		Bacteria (2)	-12.2083	-0.34289
NZ_CP104527.1	2022-09-24	0.486291	Poultry		Pullet	163762	USA		circular	39.7837	-100.446	USA	IncHI1B(pNDM-CIT)_1, JX182975, |p0111_1, AP010962,	IncHI1 MLST(-):HCM1_043(-);HCM1_064(-);HCM1_099(-);HCM1_116(-);HCM1_178ac(-);HCM1_259(-)	Gammaproteobacteria (1236)	Enterobacteriaceae (543)	Escherichia (561)	Escherichia coli	Enterobacterales (91347)	Pseudomonadota (1224)	Escherichia_coli (562)		Bacteria (2)	-0.475953	-0.703918
NZ_ON556675.1	2023-10-02	0.511253				335247			circular				repB_KLEB_VIR, AP006726, |IncB/O/K/Z_1, CU928147, |IncHI1B(pNDM-MAR)_1, JN420336,	IncHI1 MLST(-):HCM1_043(-);HCM1_064(-);HCM1_099(-);HCM1_116(-);HCM1_178ac(-);HCM1_259(-)	Gammaproteobacteria (1236)	Enterobacteriaceae (543)	Escherichia (561)	Escherichia coli	Enterobacterales (91347)	Pseudomonadota (1224)	Escherichia_coli (562)		Bacteria (2)	11.1834	5.36144
NZ_CP104316.1	2022-09-21	0.505188	Homo sapiens		Midpiece urine	194876	China:Zhuhai		circular	22.28	113.58		repB_KLEB_VIR, AP006726, |IncHI1B(pNDM-MAR)_1, JN420336,	IncHI1 MLST(-):HCM1_043(-);HCM1_064(-);HCM1_099(-);HCM1_116(-);HCM1_178ac(-);HCM1_259(-)	Gammaproteobacteria (1236)	Enterobacteriaceae (543)	Klebsiella (570)	Klebsiella pneumoniae	Enterobacterales (91347)	Pseudomonadota (1224)	Klebsiella_pneumoniae (573)		Bacteria (2)	-9.09641	-1.74719
NZ_CP134808.1	2023-09-29	0.496445	Homo sapiens		urine	339403	China:Luzhou	culture	circular	28.8745	105.439	China,Luzhou	IncHI1B(pNDM-MAR)_1, JN420336, |IncFIB(pKPHS1)_1, CP003223, |repB_KLEB_VIR, AP006726,	IncHI1 MLST(-):HCM1_043(-);HCM1_064(-);HCM1_099(-);HCM1_116(-);HCM1_178ac(-);HCM1_259(-)|IncF RST(F-:A-:B-):FIA(-);FIB(-);FIC(-);FII(-);FIIK(-);FIIS(-);FIIY(-)	Gammaproteobacteria (1236)	Enterobacteriaceae (543)	Klebsiella (570)	Klebsiella pneumoniae	Enterobacterales (91347)	Pseudomonadota (1224)	Klebsiella_pneumoniae (573)		Bacteria (2)	10.9129	5.70471
NZ_CP126825.1	2023-09-29	0.464407	Dog		wound swab	248661	Switzerland	isolated bacterial culture	circular	46.7986	8.23197	Switzerland	IncHI2_1, BX664015, |IncHI2A_1, BX664015,	IncHI2 DLST(1):smr0018(1);smr0199(1)	Gammaproteobacteria (1236)	Enterobacteriaceae (543)	Enterobacter (547)	Enterobacter hormaechei	Enterobacterales (91347)	Pseudomonadota (1224)	Enterobacter_hormaechei (158836)		Bacteria (2)	-3.8134	9.93318
NZ_CP126784.1	2023-09-29	0.467632	Homo sapiens		rectal swab	312992	Switzerland	isolated bacterial culture	circular	46.7986	8.23197	Switzerland	IncHI2A_1, BX664015, |IncHI2_1, BX664015,	IncHI2 DLST(1):smr0018(1);smr0199(1)	Gammaproteobacteria (1236)	Enterobacteriaceae (543)	Enterobacter (547)	Enterobacter hormaechei	Enterobacterales (91347)	Pseudomonadota (1224)	Enterobacter_hormaechei (158836)		Bacteria (2)	-3.41444	9.92211
NZ_CP126789.1	2023-09-28	0.46022	Homo sapiens		lower respiratory tract	254111	Switzerland	isolated bacterial culture	circular	46.7986	8.23197	Switzerland	IncHI2A_1, BX664015, |IncHI2_1, BX664015,	IncHI2 DLST(1):smr0018(1);smr0199(1)	Gammaproteobacteria (1236)	Enterobacteriaceae (543)	Enterobacter (547)	Enterobacter hormaechei	Enterobacterales (91347)	Pseudomonadota (1224)	Enterobacter_hormaechei (158836)		Bacteria (2)	-3.71603	10.0587
NZ_CP126816.1	2023-09-28	0.464398	Dog		septic exudate abcess	248621	Switzerland	isolated bacterial culture	circular	46.7986	8.23197	Switzerland	IncHI2A_1, BX664015, |IncHI2_1, BX664015,	IncHI2 DLST(1):smr0018(1);smr0199(1)	Gammaproteobacteria (1236)	Enterobacteriaceae (543)	Enterobacter (547)	Enterobacter hormaechei	Enterobacterales (91347)	Pseudomonadota (1224)	Enterobacter_hormaechei (158836)		Bacteria (2)	-3.79281	9.95569
NZ_CP126838.1	2023-09-28	0.477348	Homo sapiens		lower respiratory tract	335137	Switzerland	isolated bacterial culture	circular	46.7986	8.23197	Switzerland	IncHI2A_1, BX664015, |IncHI2_1, BX664015,	IncHI2 DLST(1):smr0018(1);smr0199(1)	Gammaproteobacteria (1236)	Enterobacteriaceae (543)	Enterobacter (547)	Enterobacter hormaechei	Enterobacterales (91347)	Pseudomonadota (1224)	Enterobacter_hormaechei (158836)		Bacteria (2)	-3.9703	9.77778
NZ_CP126832.1	2023-09-28	0.477526	Homo sapiens		urine	332043	Switzerland	isolated bacterial culture	circular	46.7986	8.23197	Switzerland	IncHI2A_1, BX664015, |IncHI2_1, BX664015,	IncHI2 DLST(1):smr0018(1);smr0199(1)	Gammaproteobacteria (1236)	Enterobacteriaceae (543)	Enterobacter (547)	Enterobacter hormaechei	Enterobacterales (91347)	Pseudomonadota (1224)	Enterobacter_hormaechei (158836)		Bacteria (2)	-3.97441	9.77445
NZ_CP091814.1	2022-09-15	0.473258	Homo sapiens		pus	376754	Qatar:Doha		circular	25.28	51.53		IncHI1B(pNDM-MAR)_1, JN420336, |IncFIB(pNDM-Mar)_1, JN420336,	IncHI1 MLST(-):HCM1_043(-);HCM1_064(-);HCM1_099(-);HCM1_116(-);HCM1_178ac(-);HCM1_259(-)|IncF RST(F-:A-:B-):FIA(-);FIB(-);FIC(-);FII(-);FIIK(-);FIIS(-);FIIY(-)	Gammaproteobacteria (1236)	Enterobacteriaceae (543)	Klebsiella (570)	Klebsiella pneumoniae	Enterobacterales (91347)	Pseudomonadota (1224)	Klebsiella_pneumoniae (573)		Bacteria (2)	2.92508	-8.93603
NC_012556.1	2009-04-14	0.478926				324503	Taiwan		circular	23.5983	120.835	Taiwan	IncHI2A_1, BX664015, |IncHI2_1, BX664015,	IncHI2 DLST(1):smr0018(1);smr0199(1)	Gammaproteobacteria (1236)	Enterobacteriaceae (543)	Enterobacter (547)	Enterobacter cloacae	Enterobacterales (91347)	Pseudomonadota (1224)	Enterobacter_cloacae (550)		Bacteria (2)	-3.99324	9.75725
NZ_CP133924.1	2023-09-23	0.460838	Homo sapiens		abscess	274233	Argentina: Buenos Aires		circular	-34.6099	-58.4481		IncHI2A_1, BX664015, |IncHI2_1, BX664015,	IncHI2 DLST(3):smr0018(3);smr0199(2)	Gammaproteobacteria (1236)	Enterobacteriaceae (543)	Escherichia (561)	Escherichia coli	Enterobacterales (91347)	Pseudomonadota (1224)	Escherichia_coli (562)		Bacteria (2)	-12.2928	-0.490638
NZ_CP133402.1	2023-08-28	0.500509	Homo sapiens			197407	China:Zhejiang	Stool	circular	29	120	China,Zhejiang	repB_KLEB_VIR, AP006726, |IncHI1B(pNDM-MAR)_1, JN420336,	IncHI1 MLST(-):HCM1_043(-);HCM1_064(-);HCM1_099(-);HCM1_116(-);HCM1_178ac(-);HCM1_259(-)	Gammaproteobacteria (1236)	Enterobacteriaceae (543)	Klebsiella (570)	Klebsiella pneumoniae	Enterobacterales (91347)	Pseudomonadota (1224)	Klebsiella_pneumoniae (573)		Bacteria (2)	-9.13337	-1.71778
CP133920.1	2023-09-20	0.458321	Homo sapiens		urine	247558	Argentina: Mendoza		circular	-32.9267	-68.8616		IncHI2A_1, BX664015, |IncHI2_1, BX664015,	IncHI2 DLST(3):smr0018(3);smr0199(2)	Gammaproteobacteria (1236)	Enterobacteriaceae (543)	Escherichia (561)	Escherichia coli	Enterobacterales (91347)	Pseudomonadota (1224)	Escherichia_coli (562)		Bacteria (2)	-12.1295	-0.80993
NZ_CP042898.1	2019-08-14	0.452687			raw milk cheese	215531	Egypt		circular	26.254	29.2675	Egypt	IncHI2A_1, BX664015, |IncHI2_1, BX664015,	IncHI2 DLST(4):smr0018(4);smr0199(2)	Gammaproteobacteria (1236)	Enterobacteriaceae (543)	Escherichia (561)	Escherichia coli	Enterobacterales (91347)	Pseudomonadota (1224)	Escherichia_coli (562)		Bacteria (2)	-12.2764	-0.445041
NZ_CP043545.1	2019-09-04	0.466761	Sus scrofa		Pig rectal swab	274059	Australia		circular	-24.7761	134.755	Australia	IncHI2A_1, BX664015, |IncHI2_1, BX664015,	IncHI2 DLST(3):smr0018(3);smr0199(2)	Gammaproteobacteria (1236)	Enterobacteriaceae (543)	Escherichia (561)	Escherichia coli	Enterobacterales (91347)	Pseudomonadota (1224)	Escherichia_coli (562)		Bacteria (2)	-12.0673	-0.862426
NZ_CP042895.1	2019-08-14	0.468582			raw milk cheese	258004	Egypt		circular	26.254	29.2675	Egypt	IncHI2A_1, BX664015, |IncHI2_1, BX664015,	IncHI2 DLST(4):smr0018(4);smr0199(2)	Gammaproteobacteria (1236)	Enterobacteriaceae (543)	Escherichia (561)	Escherichia coli	Enterobacterales (91347)	Pseudomonadota (1224)	Escherichia_coli (562)		Bacteria (2)	-12.2499	-0.472213
CP100046.1	2023-09-19	0.456995	Homo sapiens		stool	165691	Japan:Tokyo		circular	35.67	139.65		IncHI1B(R27)_1_R27, AF250878, |IncHI1A_1, AF250878, |IncFIA(HI1)_1, AF250878,	IncHI1 MLST(-):HCM1_043(1);HCM1_064(2);HCM1_099(1);HCM1_116(~1);HCM1_178ac(~1);HCM1_259(2)|IncF RST(F-:A8:B-):FIA(8);FIB(-);FIC(-);FII(-);FIIK(-);FIIS(-);FIIY(-)	Gammaproteobacteria (1236)	Enterobacteriaceae (543)	Shigella (620)	Shigella flexneri	Enterobacterales (91347)	Pseudomonadota (1224)	Shigella_flexneri (623)		Bacteria (2)	0.52986	-6.47706
NZ_CP101516.1	2022-07-25	0.469737	migratory bird		feces	228609	China: Suqian City, Jiangsu Province		circular	33.96	118.24		IncHI2A_1, BX664015, |IncHI2_1, BX664015,	IncHI2 DLST(-):smr0018(3);smr0199(-)	Gammaproteobacteria (1236)	Enterobacteriaceae (543)	Escherichia (561)	Escherichia coli	Enterobacterales (91347)	Pseudomonadota (1224)	Escherichia_coli (562)		Bacteria (2)	-11.9698	-0.178569
NZ_CP133857.1	2023-09-16	0.461906	Homo sapiens		urine	299734	United Kingdom: England	pure culture	circular	52.7955	-0.54024	United Kingdom,England	pXuzhou21_1, CP001927, |IncHI2A_1, BX664015, |IncHI2_1, BX664015,	IncHI2 DLST(1):smr0018(1);smr0199(1)	Gammaproteobacteria (1236)	Enterobacteriaceae (543)	Enterobacter (547)	Enterobacter hormaechei	Enterobacterales (91347)	Pseudomonadota (1224)	Enterobacter_hormaechei (158836)		Bacteria (2)	-3.76143	9.98252
NZ_CP126848.1	2023-08-23	0.471159	Homo sapiens		nose	339654	Switzerland	isolated bacterial culture	circular	46.7986	8.23197	Switzerland	IncHI2A_1, BX664015, |IncHI2_1, BX664015,	IncHI2 DLST(1):smr0018(1);smr0199(1)	Gammaproteobacteria (1236)	Enterobacteriaceae (543)	Enterobacter (547)	Enterobacter hormaechei	Enterobacterales (91347)	Pseudomonadota (1224)	Enterobacter_hormaechei (158836)		Bacteria (2)	-3.4609	9.91084
NZ_CP133743.1	2023-09-14	0.446359	Homo sapiens		rectal swab	197993	United Kingdom: England	pure culture	circular	52.7955	-0.54024	United Kingdom,England	IncHI1B(pNDM-MAR)_1, JN420336, |IncFIB(pNDM-Mar)_1, JN420336,	IncHI1 MLST(-):HCM1_043(-);HCM1_064(-);HCM1_099(-);HCM1_116(-);HCM1_178ac(-);HCM1_259(-)|IncF RST(F-:A-:B-):FIA(-);FIB(-);FIC(-);FII(-);FIIK(-);FIIS(-);FIIY(-)	Gammaproteobacteria (1236)	Enterobacteriaceae (543)	Klebsiella (570)	Klebsiella pneumoniae	Enterobacterales (91347)	Pseudomonadota (1224)	Klebsiella_pneumoniae (573)		Bacteria (2)	3.44863	-8.61616
NZ_CP126835.1	2023-09-11	0.47736	Homo sapiens		lower respiratory tract	335135	Switzerland	isolated bacterial culture	circular	46.7986	8.23197	Switzerland	IncHI2A_1, BX664015, |IncHI2_1, BX664015,	IncHI2 DLST(1):smr0018(1);smr0199(1)	Gammaproteobacteria (1236)	Enterobacteriaceae (543)	Enterobacter (547)	Enterobacter hormaechei	Enterobacterales (91347)	Pseudomonadota (1224)	Enterobacter_hormaechei (158836)		Bacteria (2)	-3.97342	9.77542
NZ_CP132963.1	2023-08-15	0.502199	Homo sapiens			191233	China	blood	circular	34.4118	86.0327	China	repB_KLEB_VIR, AP006726, |IncHI1B(pNDM-MAR)_1, JN420336,	IncHI1 MLST(-):HCM1_043(-);HCM1_064(-);HCM1_099(-);HCM1_116(-);HCM1_178ac(-);HCM1_259(-)	Gammaproteobacteria (1236)	Enterobacteriaceae (543)	Klebsiella (570)	Klebsiella pneumoniae	Enterobacterales (91347)	Pseudomonadota (1224)	Klebsiella_pneumoniae (573)		Bacteria (2)	0.561928	1.62983
NZ_CP130157.1	2023-09-10	0.476634	poultry		spleen	192284	China: Shanghai	mixed culture	circular	31.2253	121.489	China,Shanghai	IncHI2_1, BX664015, |IncHI2A_1, BX664015,	IncHI2 DLST(-):smr0018(2);smr0199(-)	Gammaproteobacteria (1236)	Enterobacteriaceae (543)	Escherichia (561)	Escherichia albertii	Enterobacterales (91347)	Pseudomonadota (1224)	Escherichia_albertii (208962)		Bacteria (2)	-12.4962	-0.761754
NZ_CP133488.1	2023-09-09	0.46509				249152	farm		circular	23	111		IncHI2A_1, BX664015, |IncHI2_1, BX664015,	IncHI2 DLST(3):smr0018(3);smr0199(2)	Gammaproteobacteria (1236)	Enterobacteriaceae (543)	Salmonella (590)	Salmonella enterica	Enterobacterales (91347)	Pseudomonadota (1224)	Salmonella_enterica (28901)		Bacteria (2)	-12.1827	-0.350153
NZ_CP096850.1	2023-09-09	0.473205	Homo sapiens			373329	China	whole organism	circular	34.4118	86.0327	China	IncHI2_1, BX664015, |IncHI2A_1, BX664015,	IncHI2 DLST(1):smr0018(1);smr0199(1)	Gammaproteobacteria (1236)	Enterobacteriaceae (543)	Enterobacter (547)	Enterobacter kobei	Enterobacterales (91347)	Pseudomonadota (1224)	Enterobacter_kobei (208224)		Bacteria (2)	-3.58488	9.95924
NZ_CP133337.1	2023-09-08	0.483263			hospital sample	334536			linear				IncHI2A_1, BX664015, |IncHI2_1, BX664015,	IncHI2 DLST(1):smr0018(1);smr0199(1)	Gammaproteobacteria (1236)	Enterobacteriaceae (543)	Enterobacter (547)	Enterobacter hormaechei	Enterobacterales (91347)	Pseudomonadota (1224)	Enterobacter_hormaechei (158836)		Bacteria (2)	-3.9566	9.78836
NZ_CP133343.1	2023-09-08	0.480655			hospital sample	292549			linear				IncHI2A_1, BX664015, |IncHI2_1, BX664015,	IncHI2 DLST(-):smr0018(1);smr0199(-)	Gammaproteobacteria (1236)	Enterobacteriaceae (543)	Enterobacter (547)	Enterobacter hormaechei	Enterobacterales (91347)	Pseudomonadota (1224)	Enterobacter_hormaechei (158836)		Bacteria (2)	-3.96143	9.78679
NZ_CP133211.1	2023-09-08	0.470184			swine	184313	farm		circular	23	111		IncHI2_1, BX664015, |IncHI2A_1, BX664015,	IncHI2 DLST(-):smr0018(3);smr0199(-)	Gammaproteobacteria (1236)	Enterobacteriaceae (543)	Salmonella (590)	Salmonella enterica	Enterobacterales (91347)	Pseudomonadota (1224)	Salmonella_enterica (28901)		Bacteria (2)	-11.8329	-0.386117
NZ_CP133213.1	2023-09-08	0.468359				184553	farm		circular	23	111		IncHI2A_1, BX664015, |IncHI2_1, BX664015,	IncHI2 DLST(-):smr0018(3);smr0199(-)	Gammaproteobacteria (1236)	Enterobacteriaceae (543)	Salmonella (590)	Salmonella enterica	Enterobacterales (91347)	Pseudomonadota (1224)	Salmonella_enterica (28901)		Bacteria (2)	-11.8618	-0.411706
NZ_CP132965.1	2023-08-15	0.501908	Homo sapiens			191559	China	blood	circular	34.4118	86.0327	China	repB_KLEB_VIR, AP006726, |IncHI1B(pNDM-MAR)_1, JN420336,	IncHI1 MLST(-):HCM1_043(-);HCM1_064(-);HCM1_099(-);HCM1_116(-);HCM1_178ac(-);HCM1_259(-)	Gammaproteobacteria (1236)	Enterobacteriaceae (543)	Klebsiella (570)	Klebsiella pneumoniae	Enterobacterales (91347)	Pseudomonadota (1224)	Klebsiella_pneumoniae (573)		Bacteria (2)	0.567143	1.63996
NZ_CP080224.1	2021-08-02	0.455045	Sus scrofa domesticus		clinical sample	226437	France		circular	46	2		IncHI2A_1, BX664015, |IncHI2_1, BX664015,	IncHI2 DLST(4):smr0018(4);smr0199(2)	Gammaproteobacteria (1236)	Enterobacteriaceae (543)	Escherichia (561)	Escherichia coli	Enterobacterales (91347)	Pseudomonadota (1224)	Escherichia_coli (562)		Bacteria (2)	-12.0836	-0.834399
NZ_CP039861.1	2019-05-08	0.463385	Homo sapiens			245375	Canada: ON		circular	50.0007	-86.001	Canada,ON	IncHI2_1, BX664015, |IncHI2A_1, BX664015,	IncHI2 DLST(2):smr0018(2);smr0199(2)	Gammaproteobacteria (1236)	Enterobacteriaceae (543)	Salmonella (590)	Salmonella enterica	Enterobacterales (91347)	Pseudomonadota (1224)	Salmonella_enterica (28901)		Bacteria (2)	-12.5391	-0.788095
NZ_CP065098.1	2023-09-03	0.466727	Homo sapiens		urine	253971	Taiwan	cell culture	circular	23.5983	120.835	Taiwan	IncHI2A_1, BX664015, |IncHI2_1, BX664015,	IncHI2 DLST(2):smr0018(2);smr0199(2)	Gammaproteobacteria (1236)	Enterobacteriaceae (543)	Salmonella (590)	Salmonella enterica	Enterobacterales (91347)	Pseudomonadota (1224)	Salmonella_enterica (28901)		Bacteria (2)	-12.5437	-0.789708
NZ_CP065072.1	2023-09-03	0.473926	Homo sapiens		stool	266567	Taiwan	cell culture	circular	23.5983	120.835	Taiwan	IncHI2A_1, BX664015, |IncHI2_1, BX664015,	IncHI2 DLST(2):smr0018(2);smr0199(2)	Gammaproteobacteria (1236)	Enterobacteriaceae (543)	Salmonella (590)	Salmonella enterica	Enterobacterales (91347)	Pseudomonadota (1224)	Salmonella_enterica (28901)		Bacteria (2)	-12.5509	-0.791592
NZ_CP080108.1	2021-08-02	0.471146			raw sewage	332184	Argentina: Buenos Aires		circular	-34.7157	-58.506		IncHI2A_1, BX664015, |IncHI2_1, BX664015,	IncHI2 DLST(1):smr0018(1);smr0199(1)	Gammaproteobacteria (1236)	Enterobacteriaceae (543)	Enterobacter (547)	Enterobacter asburiae	Enterobacterales (91347)	Pseudomonadota (1224)	Enterobacter_asburiae (61645)		Bacteria (2)	-3.31223	10.0898
AP028853.1	2023-09-02	0.454987				200586	Japan		circular	36.5748	139.239	Japan	IncHI2A_1, BX664015, |IncHI2_1, BX664015,	IncHI2 DLST(4):smr0018(4);smr0199(2)	Gammaproteobacteria (1236)	Enterobacteriaceae (543)	Escherichia (561)	Escherichia fergusonii	Enterobacterales (91347)	Pseudomonadota (1224)	Escherichia_fergusonii (564)		Bacteria (2)	-12.2835	-0.51832
AP028816.1	2023-09-02	0.472423				170087	Japan		circular	36.5748	139.239	Japan	IncHI2A_1, BX664015, |IncHI2_1, BX664015,	IncHI2 DLST(-):smr0018(3);smr0199(-)	Gammaproteobacteria (1236)	Enterobacteriaceae (543)	Escherichia (561)	Escherichia fergusonii	Enterobacterales (91347)	Pseudomonadota (1224)	Escherichia_fergusonii (564)		Bacteria (2)	-11.935	-0.413885
NZ_CP022165.1	2017-07-05	0.455391	Homo sapiens		urine	233149	USA: New York		circular	40.71	-74.01		IncHI2A_1, BX664015, |IncHI2_1, BX664015,	IncHI2 DLST(4):smr0018(4);smr0199(2)	Gammaproteobacteria (1236)	Enterobacteriaceae (543)	Escherichia (561)	Escherichia coli	Enterobacterales (91347)	Pseudomonadota (1224)	Escherichia_coli (562)		Bacteria (2)	-12.2894	-0.468261
NZ_CP133184.1	2023-09-01	0.471623	Pig		feces	228305	South Korea: Jeonbuk province		circular	35.8334	127.141		IncHI2A_1, BX664015, |IncHI2_1, BX664015,	IncHI2 DLST(-):smr0018(3);smr0199(-)	Gammaproteobacteria (1236)	Enterobacteriaceae (543)	Salmonella (590)	Salmonella enterica	Enterobacterales (91347)	Pseudomonadota (1224)	Salmonella_enterica (28901)		Bacteria (2)	-11.9719	-0.202597
CP065095.1	2023-08-31	0.473273	Homo sapiens		stool	278374	Taiwan	cell culture	circular	23.5983	120.835	Taiwan	IncHI2A_1, BX664015, |IncHI2_1, BX664015,	IncHI2 DLST(2):smr0018(2);smr0199(2)	Gammaproteobacteria (1236)	Enterobacteriaceae (543)	Salmonella (590)	Salmonella enterica	Enterobacterales (91347)	Pseudomonadota (1224)	Salmonella_enterica (28901)		Bacteria (2)	-12.5649	-0.826125
CP065070.1	2023-08-31	0.473578	Homo sapiens		stool	279751	Taiwan	cell culture	circular	23.5983	120.835	Taiwan	IncHI2A_1, BX664015, |IncHI2_1, BX664015,	IncHI2 DLST(2):smr0018(2);smr0199(2)	Gammaproteobacteria (1236)	Enterobacteriaceae (543)	Salmonella (590)	Salmonella enterica	Enterobacterales (91347)	Pseudomonadota (1224)	Salmonella_enterica (28901)		Bacteria (2)	-12.5687	-0.822062
CP133279.1	2023-08-30	0.454812			Human stool	274597	Thailand: Khonkaen province		circular	16.4396	102.829		IncHI2A_1, BX664015, |IncHI2_1, BX664015,	IncHI2 DLST(1):smr0018(1);smr0199(1)	Gammaproteobacteria (1236)	Enterobacteriaceae (543)	Salmonella (590)	Salmonella enterica	Enterobacterales (91347)	Pseudomonadota (1224)	Salmonella_enterica (28901)		Bacteria (2)	-3.62329	10.1594
NZ_CP102439.1	2022-08-15	0.500134	Homo sapiens			235915	China:Zhanjiang	pure culture	circular	21.2737	110.355	China,Zhanjiang	repB_KLEB_VIR, AP006726, |IncHI1B(pNDM-MAR)_1, JN420336,	IncHI1 MLST(-):HCM1_043(-);HCM1_064(-);HCM1_099(-);HCM1_116(-);HCM1_178ac(-);HCM1_259(-)	Gammaproteobacteria (1236)	Enterobacteriaceae (543)	Klebsiella (570)	Klebsiella pneumoniae	Enterobacterales (91347)	Pseudomonadota (1224)	Klebsiella_pneumoniae (573)		Bacteria (2)	3.14652	-5.27095
NZ_CP102436.1	2022-08-15	0.502525	Homo sapiens		stool	241781	China: Hangzhou		circular	30.3	120.2		repB_KLEB_VIR, AP006726, |IncHI1B(pNDM-MAR)_1, JN420336,	IncHI1 MLST(-):HCM1_043(-);HCM1_064(-);HCM1_099(-);HCM1_116(-);HCM1_178ac(-);HCM1_259(-)	Gammaproteobacteria (1236)	Enterobacteriaceae (543)	Klebsiella (570)	Klebsiella pneumoniae	Enterobacterales (91347)	Pseudomonadota (1224)	Klebsiella_pneumoniae (573)		Bacteria (2)	11.1889	5.34527
NZ_CP097386.1	2022-08-15	0.505907	Homo sapiens		patient	167179	China: Hangzhou	Blood	circular	30.249	120.205	China,Hangzhou	repB_KLEB_VIR, AP006726, |IncHI1B(pNDM-MAR)_1, JN420336,	IncHI1 MLST(-):HCM1_043(-);HCM1_064(-);HCM1_099(-);HCM1_116(-);HCM1_178ac(-);HCM1_259(-)	Gammaproteobacteria (1236)	Enterobacteriaceae (543)	Klebsiella (570)	Klebsiella pneumoniae	Enterobacterales (91347)	Pseudomonadota (1224)	Klebsiella_pneumoniae (573)		Bacteria (2)	2.91449	-5.0378
NZ_CP102391.1	2022-08-13	0.503686			blood	193821	China: Beijing	mixed culture	circular	39.906	116.391	China,Beijing	repB_KLEB_VIR, AP006726, |IncHI1B(pNDM-MAR)_1, JN420336,	IncHI1 MLST(-):HCM1_043(-);HCM1_064(-);HCM1_099(-);HCM1_116(-);HCM1_178ac(-);HCM1_259(-)	Gammaproteobacteria (1236)	Enterobacteriaceae (543)	Klebsiella (570)	Klebsiella pneumoniae	Enterobacterales (91347)	Pseudomonadota (1224)	Klebsiella_pneumoniae (573)		Bacteria (2)	-9.14523	-1.71153
NZ_CP126828.1	2023-08-25	0.46441	Dog		abdominal effusion	248621	Switzerland	isolated bacterial culture	circular	46.7986	8.23197	Switzerland	IncHI2A_1, BX664015, |IncHI2_1, BX664015,	IncHI2 DLST(1):smr0018(1);smr0199(1)	Gammaproteobacteria (1236)	Enterobacteriaceae (543)	Enterobacter (547)	Enterobacter hormaechei	Enterobacterales (91347)	Pseudomonadota (1224)	Enterobacter_hormaechei (158836)		Bacteria (2)	-3.84717	9.90128
NZ_CP115001.1	2023-08-25	0.470433	cat		abdominal fluid	283562	Thailand: Bangkok	pure culture	circular	13.7543	100.493	Thailand,Bangkok	IncHI2A_1, BX664015, |IncHI2_1, BX664015,	IncHI2 DLST(1):smr0018(1);smr0199(1)	Gammaproteobacteria (1236)	Enterobacteriaceae (543)	Enterobacter (547)	Enterobacter hormaechei	Enterobacterales (91347)	Pseudomonadota (1224)	Enterobacter_hormaechei (158836)		Bacteria (2)	-3.95367	9.79113
NZ_CP126820.1	2023-08-25	0.464635	Cat		urine	249398	Switzerland	isolated bacterial culture	circular	46.7986	8.23197	Switzerland	IncHI2A_1, BX664015, |IncHI2_1, BX664015,	IncHI2 DLST(1):smr0018(1);smr0199(1)	Gammaproteobacteria (1236)	Enterobacteriaceae (543)	Enterobacter (547)	Enterobacter hormaechei	Enterobacterales (91347)	Pseudomonadota (1224)	Enterobacter_hormaechei (158836)		Bacteria (2)	-3.84384	9.90632
NZ_CP126812.1	2023-08-25	0.464397	Dog		swab hip joint	248662	Switzerland	isolated bacterial culture	circular	46.7986	8.23197	Switzerland	IncHI2A_1, BX664015, |IncHI2_1, BX664015,	IncHI2 DLST(1):smr0018(1);smr0199(1)	Gammaproteobacteria (1236)	Enterobacteriaceae (543)	Enterobacter (547)	Enterobacter hormaechei	Enterobacterales (91347)	Pseudomonadota (1224)	Enterobacter_hormaechei (158836)		Bacteria (2)	-3.84501	9.90435
NZ_CP126747.1	2023-08-25	0.470578	Homo sapiens		rectal swab	337447	Switzerland	isolated bacterial culture	circular	46.7986	8.23197	Switzerland	IncHI2A_1, BX664015, |Col(pHAD28)_1, KU674895, |IncHI2_1, BX664015,	IncHI2 DLST(1):smr0018(1);smr0199(1)	Gammaproteobacteria (1236)	Enterobacteriaceae (543)	Enterobacter (547)	Enterobacter hormaechei	Enterobacterales (91347)	Pseudomonadota (1224)	Enterobacter_hormaechei (158836)		Bacteria (2)	-3.39439	9.92759
NZ_CP126799.1	2023-08-25	0.472698	Homo sapiens		rectal swab	339331	Switzerland	isolated bacterial culture	circular	46.7986	8.23197	Switzerland	IncHI2A_1, BX664015, |IncHI2_1, BX664015,	IncHI2 DLST(1):smr0018(1);smr0199(1)	Gammaproteobacteria (1236)	Enterobacteriaceae (543)	Enterobacter (547)	Enterobacter hormaechei	Enterobacterales (91347)	Pseudomonadota (1224)	Enterobacter_hormaechei (158836)		Bacteria (2)	-3.9641	9.78371
NZ_CP126845.1	2023-08-25	0.471159	Homo sapiens		nose	339654	Switzerland	isolated bacterial culture	circular	46.7986	8.23197	Switzerland	IncHI2A_1, BX664015, |IncHI2_1, BX664015,	IncHI2 DLST(1):smr0018(1);smr0199(1)	Gammaproteobacteria (1236)	Enterobacteriaceae (543)	Enterobacter (547)	Enterobacter hormaechei	Enterobacterales (91347)	Pseudomonadota (1224)	Enterobacter_hormaechei (158836)		Bacteria (2)	-3.44084	9.91871
NZ_CP132714.1	2023-08-25	0.466542	Homo sapiens		CSF	226942	USA:Washington DC		circular	38.895	-77.0365	USA,Washington DC	IncHI1B(pNDM-MAR)_1, JN420336,	IncHI1 MLST(-):HCM1_043(-);HCM1_064(-);HCM1_099(-);HCM1_116(-);HCM1_178ac(-);HCM1_259(-)	Gammaproteobacteria (1236)	Enterobacteriaceae (543)	Klebsiella (570)	Klebsiella pneumoniae	Enterobacterales (91347)	Pseudomonadota (1224)	Klebsiella_pneumoniae (573)		Bacteria (2)	2.9449	-8.92783
NZ_CP102295.1	2022-08-10	0.462179	goose			238291	China		circular	32.39	119.42		IncHI2_1, BX664015, |IncHI2A_1, BX664015,	IncHI2 DLST(3):smr0018(3);smr0199(2)	Gammaproteobacteria (1236)	Enterobacteriaceae (543)	Escherichia (561)	Escherichia coli	Enterobacterales (91347)	Pseudomonadota (1224)	Escherichia_coli (562)		Bacteria (2)	-12.2064	-0.400344
NZ_CP074702.1	2021-07-03	0.449621	Homo sapiens		rectal swab	219118	Germany	cell culture	circular	51.0834	10.4234	Germany	IncHI2A_1, BX664015,	IncHI2 DLST(3):smr0018(3);smr0199(2)	Gammaproteobacteria (1236)	Enterobacteriaceae (543)	Escherichia (561)	Escherichia coli	Enterobacterales (91347)	Pseudomonadota (1224)	Escherichia_coli (562)		Bacteria (2)	-12.2653	-0.454725
NZ_CP132684.1	2023-08-24	0.494596	Homo sapiens		urine	247986	USA:Maryland		circular	39.5162	-76.9382	USA,Maryland	repB_KLEB_VIR, AP006726, |IncHI1B(pNDM-MAR)_1, JN420336,	IncHI1 MLST(-):HCM1_043(-);HCM1_064(-);HCM1_099(-);HCM1_116(-);HCM1_178ac(-);HCM1_259(-)	Gammaproteobacteria (1236)	Enterobacteriaceae (543)	Klebsiella (570)	Klebsiella pneumoniae	Enterobacterales (91347)	Pseudomonadota (1224)	Klebsiella_pneumoniae (573)		Bacteria (2)	11.2128	5.32652
NZ_CP132695.1	2023-08-24	0.476782	Homo sapiens		Burn	320610	Turkey		circular	38.9598	34.925	Turkey	IncHI1B(pNDM-MAR)_1, JN420336,	IncHI1 MLST(-):HCM1_043(-);HCM1_064(-);HCM1_099(-);HCM1_116(-);HCM1_178ac(-);HCM1_259(-)	Gammaproteobacteria (1236)	Enterobacteriaceae (543)	Klebsiella (570)	Klebsiella pneumoniae	Enterobacterales (91347)	Pseudomonadota (1224)	Klebsiella_pneumoniae (573)		Bacteria (2)	2.9665	-8.91632
NZ_CP132646.1	2023-08-24	0.503671	Homo sapiens		wound	182107	Afghanistan:Bagram		circular	34.9239	69.3307	Afghanistan,Bagram	repB_KLEB_VIR, AP006726, |IncHI1B(pNDM-MAR)_1, JN420336,	IncHI1 MLST(-):HCM1_043(-);HCM1_064(-);HCM1_099(-);HCM1_116(-);HCM1_178ac(-);HCM1_259(-)	Gammaproteobacteria (1236)	Enterobacteriaceae (543)	Klebsiella (570)	Klebsiella pneumoniae	Enterobacterales (91347)	Pseudomonadota (1224)	Klebsiella_pneumoniae (573)		Bacteria (2)	2.90831	-5.0456
NZ_CP132624.1	2023-08-24	0.465306	Homo sapiens		wound	267989	Afghanistan:Kabul		circular	34.526	69.1777	Afghanistan,Kabul	IncHI1B(pNDM-MAR)_1, JN420336,	IncHI1 MLST(-):HCM1_043(-);HCM1_064(-);HCM1_099(-);HCM1_116(-);HCM1_178ac(-);HCM1_259(-)	Gammaproteobacteria (1236)	Enterobacteriaceae (543)	Klebsiella (570)	Klebsiella pneumoniae	Enterobacterales (91347)	Pseudomonadota (1224)	Klebsiella_pneumoniae (573)		Bacteria (2)	2.94122	-8.92525
NZ_CP132610.1	2023-08-24	0.505693	Homo sapiens		wound	211033	Germany		circular	51.0834	10.4234	Germany	repB_KLEB_VIR, AP006726, |IncHI1B(pNDM-MAR)_1, JN420336,	IncHI1 MLST(-):HCM1_043(-);HCM1_064(-);HCM1_099(-);HCM1_116(-);HCM1_178ac(-);HCM1_259(-)	Gammaproteobacteria (1236)	Enterobacteriaceae (543)	Klebsiella (570)	Klebsiella pneumoniae	Enterobacterales (91347)	Pseudomonadota (1224)	Klebsiella_pneumoniae (573)		Bacteria (2)	3.15148	-5.26754
NZ_CP132630.1	2023-08-24	0.500595	Homo sapiens		blood	228536	USA:Virginia		circular	37.1232	-78.4928	USA,Virginia	repB_KLEB_VIR, AP006726, |IncHI1B(pNDM-MAR)_1, JN420336,	IncHI1 MLST(-):HCM1_043(-);HCM1_064(-);HCM1_099(-);HCM1_116(-);HCM1_178ac(-);HCM1_259(-)	Gammaproteobacteria (1236)	Enterobacteriaceae (543)	Klebsiella (570)	Klebsiella pneumoniae	Enterobacterales (91347)	Pseudomonadota (1224)	Klebsiella_pneumoniae (573)		Bacteria (2)	11.2209	5.34309
NZ_CP132614.1	2023-08-24	0.50069	Homo sapiens		urine	229629	USA:California		circular	36.7015	-118.756	USA,California	repB_KLEB_VIR, AP006726, |IncHI1B(pNDM-MAR)_1, JN420336,	IncHI1 MLST(-):HCM1_043(-);HCM1_064(-);HCM1_099(-);HCM1_116(-);HCM1_178ac(-);HCM1_259(-)	Gammaproteobacteria (1236)	Enterobacteriaceae (543)	Klebsiella (570)	Klebsiella pneumoniae	Enterobacterales (91347)	Pseudomonadota (1224)	Klebsiella_pneumoniae (573)		Bacteria (2)	11.22	5.32627
NZ_CP132639.1	2023-08-24	0.503671	Homo sapiens		respiratory	182107	Afghanistan:Bagram		circular	34.9239	69.3307	Afghanistan,Bagram	repB_KLEB_VIR, AP006726, |IncHI1B(pNDM-MAR)_1, JN420336,	IncHI1 MLST(-):HCM1_043(-);HCM1_064(-);HCM1_099(-);HCM1_116(-);HCM1_178ac(-);HCM1_259(-)	Gammaproteobacteria (1236)	Enterobacteriaceae (543)	Klebsiella (570)	Klebsiella pneumoniae	Enterobacterales (91347)	Pseudomonadota (1224)	Klebsiella_pneumoniae (573)		Bacteria (2)	2.91017	-5.04622
NZ_CP132635.1	2023-08-24	0.503674	Homo sapiens		wound	182106	Afghanistan:Bagram		circular	34.9239	69.3307	Afghanistan,Bagram	repB_KLEB_VIR, AP006726, |IncHI1B(pNDM-MAR)_1, JN420336,	IncHI1 MLST(-):HCM1_043(-);HCM1_064(-);HCM1_099(-);HCM1_116(-);HCM1_178ac(-);HCM1_259(-)	Gammaproteobacteria (1236)	Enterobacteriaceae (543)	Klebsiella (570)	Klebsiella pneumoniae	Enterobacterales (91347)	Pseudomonadota (1224)	Klebsiella_pneumoniae (573)		Bacteria (2)	2.90679	-5.04165
NZ_CP132622.1	2023-08-24	0.500774	Homo sapiens		respiratory	224670	USA:North Caroline		circular	35.3899	-80.7102	USA,North Caroline	IncHI1B(pNDM-MAR)_1, JN420336, |IncFIB(K)_1, JN233704,	IncHI1 MLST(-):HCM1_043(-);HCM1_064(-);HCM1_099(-);HCM1_116(-);HCM1_178ac(-);HCM1_259(-)|IncF RST(F-:A-:B-):FIA(-);FIB(-);FIC(-);FII(-);FIIK(-);FIIS(-);FIIY(-)	Gammaproteobacteria (1236)	Enterobacteriaceae (543)	Klebsiella (570)	Klebsiella pneumoniae	Enterobacterales (91347)	Pseudomonadota (1224)	Klebsiella_pneumoniae (573)		Bacteria (2)	11.1975	5.33636
NZ_CP132619.1	2023-08-24	0.507454	Homo sapiens		urine	333788	USA:Hawaii		circular	21.216	-157.975	USA,Hawaii	repB_KLEB_VIR, AP006726, |IncHI1B(pNDM-MAR)_1, JN420336,	IncHI1 MLST(-):HCM1_043(-);HCM1_064(-);HCM1_099(-);HCM1_116(-);HCM1_178ac(-);HCM1_259(-)	Gammaproteobacteria (1236)	Enterobacteriaceae (543)	Klebsiella (570)	Klebsiella pneumoniae	Enterobacterales (91347)	Pseudomonadota (1224)	Klebsiella_pneumoniae (573)		Bacteria (2)	11.2002	5.34496
NZ_CP132607.1	2023-08-24	0.497586	Homo sapiens		respiratory	205265	Ukraine		circular	49.4872	31.2718	Ukraine	repB_KLEB_VIR, AP006726, |IncHI1B(pNDM-MAR)_1, JN420336,	IncHI1 MLST(-):HCM1_043(-);HCM1_064(-);HCM1_099(-);HCM1_116(-);HCM1_178ac(-);HCM1_259(-)	Gammaproteobacteria (1236)	Enterobacteriaceae (543)	Klebsiella (570)	Klebsiella pneumoniae	Enterobacterales (91347)	Pseudomonadota (1224)	Klebsiella_pneumoniae (573)		Bacteria (2)	11.1867	5.34575
NZ_CP132604.1	2023-08-24	0.504483	Homo sapiens		Unknown	218485	Egypt		circular	26.254	29.2675	Egypt	repB_KLEB_VIR, AP006726, |IncHI1B(pNDM-MAR)_1, JN420336,	IncHI1 MLST(-):HCM1_043(-);HCM1_064(-);HCM1_099(-);HCM1_116(-);HCM1_178ac(-);HCM1_259(-)	Gammaproteobacteria (1236)	Enterobacteriaceae (543)	Klebsiella (570)	Klebsiella pneumoniae	Enterobacterales (91347)	Pseudomonadota (1224)	Klebsiella_pneumoniae (573)		Bacteria (2)	3.15212	-5.26291
CP132283.1	2023-08-09	0.457832			sewage sludge	161009	Ireland	whole organism	linear	52.8652	-7.97946	Ireland	IncHI1B(pNDM-MAR)_1, JN420336,	IncHI1 MLST(-):HCM1_043(-);HCM1_064(-);HCM1_099(-);HCM1_116(-);HCM1_178ac(-);HCM1_259(-)	Gammaproteobacteria (1236)	Enterobacteriaceae (543)	Citrobacter (544)	Citrobacter youngae	Enterobacterales (91347)	Pseudomonadota (1224)	Citrobacter_youngae (133448)		Bacteria (2)	3.4269	-8.63275
NZ_CP039390.1	2022-06-02	0.477872				337017	China:Jiamusi	whole organism	circular	46.8037	130.375	China,Jiamusi	IncHI2A_1, BX664015, |IncHI2_1, BX664015,	IncHI2 DLST(1):smr0018(1);smr0199(1)	Gammaproteobacteria (1236)	Enterobacteriaceae (543)	Enterobacter (547)	Enterobacter hormaechei	Enterobacterales (91347)	Pseudomonadota (1224)	Enterobacter_hormaechei (158836)		Bacteria (2)	-3.96612	9.7843
NZ_MF943217.1	2023-08-23	0.497084	Homo sapiens			208166	China: Sichuan, Chengdu	culture	circular	30.6766	104.061	China,Sichuan,Chengdu	IncHI1B(pNDM-MAR)_1, JN420336, |repB_KLEB_VIR, AP006726,	IncHI1 MLST(-):HCM1_043(-);HCM1_064(-);HCM1_099(-);HCM1_116(-);HCM1_178ac(-);HCM1_259(-)	Gammaproteobacteria (1236)	Enterobacteriaceae (543)	Klebsiella (570)	Klebsiella pneumoniae	Enterobacterales (91347)	Pseudomonadota (1224)	Klebsiella_pneumoniae (573)		Bacteria (2)	3.1214	-5.29642
NZ_CP102193.1	2022-08-09	0.500099	Homo sapiens			221246	China: Jiangxi	whole organism	linear	28	116	China,Jiangxi	repB_KLEB_VIR, AP006726, |IncHI1B(pNDM-MAR)_1, JN420336,	IncHI1 MLST(-):HCM1_043(-);HCM1_064(-);HCM1_099(-);HCM1_116(-);HCM1_178ac(-);HCM1_259(-)	Gammaproteobacteria (1236)	Enterobacteriaceae (543)	Klebsiella (570)	Klebsiella pneumoniae	Enterobacterales (91347)	Pseudomonadota (1224)	Klebsiella_pneumoniae (573)		Bacteria (2)	10.9255	5.6972
NZ_CP102187.1	2022-08-09	0.500227	Homo sapiens			219806	China: Jiangxi	whole organism	linear	28	116	China,Jiangxi	repB_KLEB_VIR, AP006726, |IncHI1B(pNDM-MAR)_1, JN420336,	IncHI1 MLST(-):HCM1_043(-);HCM1_064(-);HCM1_099(-);HCM1_116(-);HCM1_178ac(-);HCM1_259(-)	Gammaproteobacteria (1236)	Enterobacteriaceae (543)	Klebsiella (570)	Klebsiella pneumoniae	Enterobacterales (91347)	Pseudomonadota (1224)	Klebsiella_pneumoniae (573)		Bacteria (2)	10.9181	5.69886
NZ_MW296099.1	2021-07-20	0.465386				246593			circular				IncHI2_1, BX664015, |IncHI2A_1, BX664015,	IncHI2 DLST(3):smr0018(3);smr0199(2)	Gammaproteobacteria (1236)	Enterobacteriaceae (543)	Escherichia (561)	Escherichia coli	Enterobacterales (91347)	Pseudomonadota (1224)	Escherichia_coli (562)		Bacteria (2)	-11.9708	-0.185384
NZ_MZ419555.1	2021-07-20	0.469956				287563			circular				IncHI2A_1, BX664015, |IncQ1_1, M28829, |IncHI2_1, BX664015,	IncHI2 DLST(-):smr0018(-);smr0199(2)	Gammaproteobacteria (1236)	Enterobacteriaceae (543)	Escherichia (561)	Escherichia coli	Enterobacterales (91347)	Pseudomonadota (1224)	Escherichia_coli (562)		Bacteria (2)	-12.1304	-0.700286
NZ_CP132049.1	2023-08-17	0.504398	Homo sapiens		blood	192949		pure culture	circular				repB_KLEB_VIR, AP006726, |IncHI1B(pNDM-MAR)_1, JN420336,	IncHI1 MLST(-):HCM1_043(-);HCM1_064(-);HCM1_099(-);HCM1_116(-);HCM1_178ac(-);HCM1_259(-)	Gammaproteobacteria (1236)	Enterobacteriaceae (543)	Klebsiella (570)	Klebsiella pneumoniae	Enterobacterales (91347)	Pseudomonadota (1224)	Klebsiella_pneumoniae (573)		Bacteria (2)	-9.09585	-1.74949
NZ_CP132043.1	2023-08-17	0.504592	Homo sapiens		feces	194149		pure culture	circular				repB_KLEB_VIR, AP006726, |IncHI1B(pNDM-MAR)_1, JN420336,	IncHI1 MLST(-):HCM1_043(-);HCM1_064(-);HCM1_099(-);HCM1_116(-);HCM1_178ac(-);HCM1_259(-)	Gammaproteobacteria (1236)	Enterobacteriaceae (543)	Klebsiella (570)	Klebsiella pneumoniae	Enterobacterales (91347)	Pseudomonadota (1224)	Klebsiella_pneumoniae (573)		Bacteria (2)	-9.09705	-1.74902
NZ_CP075738.1	2022-08-03	0.462741	Sus scrofa		Pig feces	222848	Thailand: Bangkok	feacal sample	circular	13.7543	100.493	Thailand,Bangkok	IncHI2A_1, BX664015, |IncHI2_1, BX664015, |IncN_1, AY046276,	IncHI2 DLST(3):smr0018(3);smr0199(2)|IncN MLST(-):repN(1);traJ(-);korA(-)	Gammaproteobacteria (1236)	Enterobacteriaceae (543)	Escherichia (561)	Escherichia coli	Enterobacterales (91347)	Pseudomonadota (1224)	Escherichia_coli (562)		Bacteria (2)	-12.418	-0.693965
NZ_CP030154.1	2022-08-03	0.490721			chicken	134064	South Korea: Jeonbuk	single cell	circular	37.4287	127.511	South Korea,Jeonbuk	p0111_1, AP010962, |IncHI1B(pNDM-CIT)_1, JX182975,	IncHI1 MLST(-):HCM1_043(-);HCM1_064(-);HCM1_099(-);HCM1_116(-);HCM1_178ac(-);HCM1_259(-)	Gammaproteobacteria (1236)	Enterobacteriaceae (543)	Escherichia (561)	Escherichia coli	Enterobacterales (91347)	Pseudomonadota (1224)	Escherichia_coli (562)		Bacteria (2)	-0.463152	-0.727329
NZ_CP101786.1	2022-08-03	0.503978	Homo sapiens		sputum	190034	China:Zhanjiang	pure culture	circular	21.2737	110.355	China,Zhanjiang	IncHI1B(pNDM-MAR)_1, JN420336, |repB_KLEB_VIR, AP006726,	IncHI1 MLST(-):HCM1_043(-);HCM1_064(-);HCM1_099(-);HCM1_116(-);HCM1_178ac(-);HCM1_259(-)	Gammaproteobacteria (1236)	Enterobacteriaceae (543)	Klebsiella (570)	Klebsiella pneumoniae	Enterobacterales (91347)	Pseudomonadota (1224)	Klebsiella_pneumoniae (573)		Bacteria (2)	-9.08044	-1.76181
NZ_CP090344.1	2022-08-03	0.504882	Homo sapiens		clinical isolate	189486	China		circular	34.11	107.38		repB_KLEB_VIR, AP006726, |IncHI1B(pNDM-MAR)_1, JN420336,	IncHI1 MLST(-):HCM1_043(-);HCM1_064(-);HCM1_099(-);HCM1_116(-);HCM1_178ac(-);HCM1_259(-)	Gammaproteobacteria (1236)	Enterobacteriaceae (543)	Klebsiella (570)	Klebsiella pneumoniae	Enterobacterales (91347)	Pseudomonadota (1224)	Klebsiella_pneumoniae (573)		Bacteria (2)	-9.09984	-1.74729
NZ_CP101774.1	2022-08-03	0.503957	Homo sapiens		sputum	190026	China:Zhanjiang	pure culture	circular	21.2737	110.355	China,Zhanjiang	IncHI1B(pNDM-MAR)_1, JN420336, |repB_KLEB_VIR, AP006726,	IncHI1 MLST(-):HCM1_043(-);HCM1_064(-);HCM1_099(-);HCM1_116(-);HCM1_178ac(-);HCM1_259(-)	Gammaproteobacteria (1236)	Enterobacteriaceae (543)	Klebsiella (570)	Klebsiella pneumoniae	Enterobacterales (91347)	Pseudomonadota (1224)	Klebsiella_pneumoniae (573)		Bacteria (2)	-9.09126	-1.75191
NZ_OQ423469.1	2023-08-14	0.465268				199255			circular				IncHI2A_1, BX664015, |IncHI2_1, BX664015,	IncHI2 DLST(2):smr0018(2);smr0199(2)	Gammaproteobacteria (1236)	Enterobacteriaceae (543)	Escherichia (561)	Escherichia coli	Enterobacterales (91347)	Pseudomonadota (1224)	Escherichia_coli (562)		Bacteria (2)	-12.5329	-0.77941
NZ_CP131999.1	2023-08-14	0.470381	Homo sapiens		urine	219569	Thailand		circular	13.76	100.53		IncHI2A_1, BX664015, |IncHI2_1, BX664015,	IncHI2 DLST(-):smr0018(1);smr0199(-)	Gammaproteobacteria (1236)	Enterobacteriaceae (543)	Enterobacter (547)	Enterobacter hormaechei	Enterobacterales (91347)	Pseudomonadota (1224)	Enterobacter_hormaechei (158836)		Bacteria (2)	-3.43696	9.90081
NZ_CP110355.1	2022-11-09	0.470255	Homo sapiens		blood	286232	China:Hanzghou		circular	30.3	120.2		IncHI2A_1, BX664015, |IncHI2_1, BX664015,	IncHI2 DLST(-):smr0018(~4);smr0199(1)	Gammaproteobacteria (1236)	Enterobacteriaceae (543)	Enterobacter (547)	Enterobacter hormaechei	Enterobacterales (91347)	Pseudomonadota (1224)	Enterobacter_hormaechei (158836)		Bacteria (2)	-3.80163	9.94186
NZ_LT991958.1	2018-03-22	0.473975	Homo sapiens		hospital	299117	France		linear	46.6034	1.88833	France	IncHI2A_1, BX664015, |IncHI2_1, BX664015,	IncHI2 DLST(1):smr0018(1);smr0199(1)	Gammaproteobacteria (1236)	Enterobacteriaceae (543)	Enterobacter (547)	Enterobacter cloacae complex sp.	Enterobacterales (91347)	Pseudomonadota (1224)	Enterobacter_cloacae_complex_sp. (2027919)		Bacteria (2)	-3.69836	10.0411
NC_012555.1	2009-04-14	0.478283				318782	Taiwan		circular	23.5983	120.835	Taiwan	IncHI2A_1, BX664015, |IncHI2_1, BX664015,	IncHI2 DLST(1):smr0018(1);smr0199(1)	Gammaproteobacteria (1236)	Enterobacteriaceae (543)	Enterobacter (547)	Enterobacter cloacae	Enterobacterales (91347)	Pseudomonadota (1224)	Enterobacter_cloacae (550)		Bacteria (2)	-3.96874	9.78071
NZ_CP099520.1	2023-08-09	0.501692	Homo sapiens		blood	192108	China		circular	39.54	116.25		repB_KLEB_VIR, AP006726, |IncHI1B(pNDM-MAR)_1, JN420336,	IncHI1 MLST(-):HCM1_043(-);HCM1_064(-);HCM1_099(-);HCM1_116(-);HCM1_178ac(-);HCM1_259(-)	Gammaproteobacteria (1236)	Enterobacteriaceae (543)	Klebsiella (570)	Klebsiella pneumoniae	Enterobacterales (91347)	Pseudomonadota (1224)	Klebsiella_pneumoniae (573)		Bacteria (2)	0.558759	1.64348
NZ_CP091320.1	2022-02-04	0.465769	Homo sapiens		urine	275976	China:Jinhua	cell bacteria	circular	29.108	119.649	China,Jinhua	IncHI2A_1, BX664015, |IncHI2_1, BX664015,	IncHI2 DLST(1):smr0018(1);smr0199(1)	Gammaproteobacteria (1236)	Enterobacteriaceae (543)	Enterobacter (547)	Enterobacter sp. JH25	Enterobacterales (91347)	Pseudomonadota (1224)	Enterobacter_sp._JH25 (2923088)		Bacteria (2)	-3.75023	10.0435
NZ_CP091497.1	2022-02-03	0.476492			Drainage	319000	China: Chongqing	cell culture	circular	29.5586	106.549	China,Chongqing	IncHI2_1, BX664015, |IncHI2A_1, BX664015,	IncHI2 DLST(1):smr0018(1);smr0199(1)	Gammaproteobacteria (1236)	Enterobacteriaceae (543)	Enterobacter (547)	Enterobacter cloacae complex sp. ECL404	Enterobacterales (91347)	Pseudomonadota (1224)	Enterobacter_cloacae_complex_sp._ECL404 (2912631)		Bacteria (2)	-3.96569	9.78317
NZ_CP091493.1	2022-02-03	0.476856			bronchoalveolar lavage fluid	362923	China: Chongqing	cell culture	circular	29.5586	106.549	China,Chongqing	IncHI2_1, BX664015, |IncHI2A_1, BX664015,	IncHI2 DLST(1):smr0018(1);smr0199(1)	Gammaproteobacteria (1236)	Enterobacteriaceae (543)	Enterobacter (547)	Enterobacter cloacae complex sp. ECL405	Enterobacterales (91347)	Pseudomonadota (1224)	Enterobacter_cloacae_complex_sp._ECL405 (2912630)		Bacteria (2)	-3.94845	9.79877
NZ_CP123248.1	2023-04-18	0.462265	chicken		feces	245805	China:Yangzhou	individual chicken feces	circular	32.3927	119.437	China,Yangzhou	IncHI2A_1, BX664015, |IncQ1_1, M28829, |IncHI2_1, BX664015,	IncHI2 DLST(3):smr0018(3);smr0199(2)	Gammaproteobacteria (1236)	Enterobacteriaceae (543)	Escherichia (561)	Escherichia coli	Enterobacterales (91347)	Pseudomonadota (1224)	Escherichia_coli (562)		Bacteria (2)	-12.2726	-0.397025
NZ_CP072506.1	2022-07-30	0.510255	Homo sapiens		blood	257585	China:Wenzhou		circular	28.0153	120.656	China,Wenzhou	IncHI1B(pNDM-MAR)_1, JN420336, |IncFIB(K)(pCAV1099-114)_1, CP011596,	IncHI1 MLST(-):HCM1_043(-);HCM1_064(-);HCM1_099(-);HCM1_116(-);HCM1_178ac(-);HCM1_259(-)|IncF RST(F-:A-:B-):FIA(-);FIB(-);FIC(-);FII(-);FIIK(-);FIIS(-);FIIY(-)	Gammaproteobacteria (1236)	Enterobacteriaceae (543)	Klebsiella (570)	Klebsiella quasipneumoniae	Enterobacterales (91347)	Pseudomonadota (1224)	Klebsiella_quasipneumoniae (1463165)		Bacteria (2)	1.12354	2.7494
NZ_CP083586.1	2021-09-29	0.475834			meat	372134	China:Zhejiang	culture	circular	29	120	China,Zhejiang	IncHI2A_1, BX664015, |IncY_1, K02380, |IncHI2_1, BX664015,	IncHI2 DLST(3):smr0018(3);smr0199(2)	Gammaproteobacteria (1236)	Enterobacteriaceae (543)	Escherichia (561)	Escherichia coli	Enterobacterales (91347)	Pseudomonadota (1224)	Escherichia_coli (562)		Bacteria (2)	-11.9434	-0.147993
NZ_CP067067.1	2021-01-14	0.473325	soil			328379	China:Changsha	soil isolates	circular	28.1979	112.971	China,Changsha	IncHI2A_1, BX664015, |IncHI2_1, BX664015, |IncN_1, AY046276,	IncHI2 DLST(14):smr0018(1);smr0199(2)|IncN MLST(-):repN(1);traJ(-);korA(-)	Gammaproteobacteria (1236)	Enterobacteriaceae (543)	Raoultella (160674)	Raoultella sp. XY-1	Enterobacterales (91347)	Pseudomonadota (1224)	Raoultella_sp._XY-1 (2799495)		Bacteria (2)	-12.1238	-0.79956
NZ_MN423361.1	2020-08-04	0.471994				280586			circular				IncHI2A_1, BX664015, |IncHI2_1, BX664015,	IncHI2 DLST(1):smr0018(1);smr0199(1)	Gammaproteobacteria (1236)	Enterobacteriaceae (543)	Leclercia (83654)	Leclercia sp.	Enterobacterales (91347)	Pseudomonadota (1224)	Leclercia_sp. (1898428)		Bacteria (2)	-3.95205	9.79691
NZ_CP029729.1	2018-06-15	0.4678				250887			circular				IncHI1B(R27)_1_R27, AF250878, |IncHI1A_1, AF250878,	IncHI1 MLST(-):HCM1_043(1);HCM1_064(2);HCM1_099(~1);HCM1_116(2);HCM1_178ac(1);HCM1_259(~3)	Gammaproteobacteria (1236)	Enterobacteriaceae (543)	Citrobacter (544)	Citrobacter sp. CRE-46	Enterobacterales (91347)	Pseudomonadota (1224)	Citrobacter_sp._CRE-46 (1703250)		Bacteria (2)	0.49006	-6.47354
CP097471.1	2023-08-03	0.500357	Homo sapiens		pus	226986	China	genomic DNA	circular	34.4118	86.0327	China	repB_KLEB_VIR, AP006726, |IncHI1B(pNDM-MAR)_1, JN420336,	IncHI1 MLST(-):HCM1_043(-);HCM1_064(-);HCM1_099(-);HCM1_116(-);HCM1_178ac(-);HCM1_259(-)	Gammaproteobacteria (1236)	Enterobacteriaceae (543)	Klebsiella (570)	Klebsiella pneumoniae	Enterobacterales (91347)	Pseudomonadota (1224)	Klebsiella_pneumoniae (573)		Bacteria (2)	11.1831	5.35929
NZ_CP130694.1	2023-08-01	0.504981	Homo sapiens		sputum	204770	China		circular	34.4118	86.0327	China	repB_KLEB_VIR, AP006726, |IncHI1B(pNDM-MAR)_1, JN420336,	IncHI1 MLST(-):HCM1_043(-);HCM1_064(-);HCM1_099(-);HCM1_116(-);HCM1_178ac(-);HCM1_259(-)	Gammaproteobacteria (1236)	Enterobacteriaceae (543)	Klebsiella (570)	Klebsiella pneumoniae	Enterobacterales (91347)	Pseudomonadota (1224)	Klebsiella_pneumoniae (573)		Bacteria (2)	10.9158	5.69996
NZ_CP130690.1	2023-08-01	0.504981	Homo sapiens		feces	204770	China		circular	34.4118	86.0327	China	repB_KLEB_VIR, AP006726, |IncHI1B(pNDM-MAR)_1, JN420336,	IncHI1 MLST(-):HCM1_043(-);HCM1_064(-);HCM1_099(-);HCM1_116(-);HCM1_178ac(-);HCM1_259(-)	Gammaproteobacteria (1236)	Enterobacteriaceae (543)	Klebsiella (570)	Klebsiella pneumoniae	Enterobacterales (91347)	Pseudomonadota (1224)	Klebsiella_pneumoniae (573)		Bacteria (2)	10.9167	5.69993
NZ_CP130663.1	2023-08-01	0.504469	Homo sapiens		sputum	195798	China: Sanmen		circular	29.1075	121.391	China,Sanmen	repB_KLEB_VIR, AP006726, |IncHI1B(pNDM-MAR)_1, JN420336,	IncHI1 MLST(-):HCM1_043(-);HCM1_064(-);HCM1_099(-);HCM1_116(-);HCM1_178ac(-);HCM1_259(-)	Gammaproteobacteria (1236)	Enterobacteriaceae (543)	Klebsiella (570)	Klebsiella pneumoniae	Enterobacterales (91347)	Pseudomonadota (1224)	Klebsiella_pneumoniae (573)		Bacteria (2)	-9.12686	-1.73717
NZ_CP040806.1	2019-06-04	0.478555	chicken		feces	204246	China: Zhejiang	cell culture	circular	29	120	China,Zhejiang	IncQ1_1, M28829, |IncHI2A_1, BX664015, |IncHI2_1, BX664015,	IncHI2 DLST(-):smr0018(3);smr0199(-)	Gammaproteobacteria (1236)	Enterobacteriaceae (543)	Escherichia (561)	Escherichia fergusonii	Enterobacterales (91347)	Pseudomonadota (1224)	Escherichia_fergusonii (564)		Bacteria (2)	-11.9457	-0.391927
NZ_CP101389.1	2022-07-23	0.468773	Homo sapiens			256591	China: Suining		circular	30.52	105.58		IncHI2A_1, BX664015, |IncN_1, AY046276, |IncHI2_1, BX664015,	IncHI2 DLST(3):smr0018(3);smr0199(2)|IncN MLST(-):repN(1);traJ(-);korA(-)	Gammaproteobacteria (1236)	Enterobacteriaceae (543)	Salmonella (590)	Salmonella enterica	Enterobacterales (91347)	Pseudomonadota (1224)	Salmonella_enterica (28901)		Bacteria (2)	-12.2581	-0.309624
NZ_CP101383.1	2022-07-23	0.469275	Homo sapiens			257067	China: Chengdu		circular	30.67	104.07		IncHI2A_1, BX664015, |IncHI2_1, BX664015,	IncHI2 DLST(3):smr0018(3);smr0199(2)	Gammaproteobacteria (1236)	Enterobacteriaceae (543)	Salmonella (590)	Salmonella enterica	Enterobacterales (91347)	Pseudomonadota (1224)	Salmonella_enterica (28901)		Bacteria (2)	-12.148	-0.316335
NZ_CP101387.1	2022-07-23	0.454464	Homo sapiens			218090	China: Bazhong		circular	31.86	106.73		IncHI2A_1, BX664015, |IncHI2_1, BX664015,	IncHI2 DLST(3):smr0018(3);smr0199(2)	Gammaproteobacteria (1236)	Enterobacteriaceae (543)	Salmonella (590)	Salmonella enterica	Enterobacterales (91347)	Pseudomonadota (1224)	Salmonella_enterica (28901)		Bacteria (2)	-12.2649	-0.453894
NZ_CP101391.1	2022-07-23	0.464433	Homo sapiens			249573	China: Panzhihua		circular	26.5	105.25		IncHI2A_1, BX664015, |IncHI2_1, BX664015,	IncHI2 DLST(3):smr0018(3);smr0199(2)	Gammaproteobacteria (1236)	Enterobacteriaceae (543)	Salmonella (590)	Salmonella enterica	Enterobacterales (91347)	Pseudomonadota (1224)	Salmonella_enterica (28901)		Bacteria (2)	-12.1987	-0.380689
NZ_MH884652.1	2020-07-01	0.46597				186308			circular				IncQ1_1, M28829, |IncHI2_1, BX664015, |IncHI2A_1, BX664015,	IncHI2 DLST(-):smr0018(3);smr0199(-)	Gammaproteobacteria (1236)	Enterobacteriaceae (543)	Salmonella (590)	Salmonella sp.	Enterobacterales (91347)	Pseudomonadota (1224)	Salmonella_sp. (599)		Bacteria (2)	-11.9578	-0.372987
NZ_CP066905.1	2022-07-22	0.500081	Homo sapiens		Tracheal intubation	221472	China: Shanghai		circular	31.21	121.45		repB_KLEB_VIR, AP006726, |IncHI1B(pNDM-MAR)_1, JN420336,	IncHI1 MLST(-):HCM1_043(-);HCM1_064(-);HCM1_099(-);HCM1_116(-);HCM1_178ac(-);HCM1_259(-)	Gammaproteobacteria (1236)	Enterobacteriaceae (543)	Klebsiella (570)	Klebsiella pneumoniae	Enterobacterales (91347)	Pseudomonadota (1224)	Klebsiella_pneumoniae (573)		Bacteria (2)	10.9223	5.69906
NZ_MF344582.1	2020-06-03	0.46341	Homo sapiens			354045	China:Ningbo	Urine	circular	29.8622	121.62	China,Ningbo	IncHI2A_1, BX664015, |IncHI2_1, BX664015,	IncHI2 DLST(-):smr0018(~4);smr0199(1)	Gammaproteobacteria (1236)	Enterobacteriaceae (543)	Citrobacter (544)	Citrobacter freundii	Enterobacterales (91347)	Pseudomonadota (1224)	Citrobacter_freundii (546)		Bacteria (2)	-3.79769	9.95246
NZ_CP034820.1	2019-01-12	0.46553			feces	188527	China:Zhejiang	cell culture	circular	29	120	China,Zhejiang	IncHI2A_1, BX664015, |IncHI2_1, BX664015,	IncHI2 DLST(-):smr0018(3);smr0199(-)	Gammaproteobacteria (1236)	Enterobacteriaceae (543)	Salmonella (590)	Salmonella sp. SSDFZ54	Enterobacterales (91347)	Pseudomonadota (1224)	Salmonella_sp._SSDFZ54 (2500542)		Bacteria (2)	-11.9463	-0.373914
NZ_CP016838.1	2017-02-03	0.480489				341373	USA: Massachusetts Department of Public Health		circular	42.352	-71.0628		IncHI2A_1, BX664015, |IncHI2_1, BX664015,	IncHI2 DLST(4):smr0018(4);smr0199(2)	Gammaproteobacteria (1236)	Enterobacteriaceae (543)	Salmonella (590)	Salmonella enterica	Enterobacterales (91347)	Pseudomonadota (1224)	Salmonella_enterica (28901)		Bacteria (2)	-12.1268	-0.806991
CP073077.1	2022-07-25	0.501456	Homo sapiens			204698	USA: Baltimore		circular	39.2909	-76.6108	USA,Baltimore	IncHI1B(pNDM-MAR)_1, JN420336, |repB_KLEB_VIR, AP006726,	IncHI1 MLST(-):HCM1_043(-);HCM1_064(-);HCM1_099(-);HCM1_116(-);HCM1_178ac(-);HCM1_259(-)	Gammaproteobacteria (1236)	Enterobacteriaceae (543)	Klebsiella (570)	Klebsiella pneumoniae subsp. pneumoniae Ecl8	Enterobacterales (91347)	Pseudomonadota (1224)	Klebsiella_pneumoniae (573)	Klebsiella_pneumoniae_subsp._pneumoniae_Ecl8 (1226680)	Bacteria (2)	3.14503	-5.27174
AP028562.1	2023-07-26	0.461592	Homo sapiens			244465	Japan		circular	36.5748	139.239	Japan	IncHI2A_1, BX664015, |IncHI2_1, BX664015,	IncHI2 DLST(2):smr0018(2);smr0199(2)	Gammaproteobacteria (1236)	Yersiniaceae (1903411)	Serratia (613)	Serratia marcescens	Enterobacterales (91347)	Pseudomonadota (1224)	Serratia_marcescens (615)		Bacteria (2)	-12.3296	-0.486765
AP028557.1	2023-07-26	0.462994	Homo sapiens			243500	Japan		circular	36.5748	139.239	Japan	IncHI2A_1, BX664015, |IncHI2_1, BX664015,	IncHI2 DLST(2):smr0018(2);smr0199(2)	Gammaproteobacteria (1236)	Yersiniaceae (1903411)	Serratia (613)	Serratia marcescens	Enterobacterales (91347)	Pseudomonadota (1224)	Serratia_marcescens (615)		Bacteria (2)	-12.3205	-0.536495
AP028550.1	2023-07-26	0.461461	Homo sapiens			242181	Japan		circular	36.5748	139.239	Japan	IncHI2A_1, BX664015, |IncHI2_1, BX664015,	IncHI2 DLST(2):smr0018(2);smr0199(2)	Gammaproteobacteria (1236)	Yersiniaceae (1903411)	Serratia (613)	Serratia marcescens	Enterobacterales (91347)	Pseudomonadota (1224)	Serratia_marcescens (615)		Bacteria (2)	-12.3002	-0.507582
NZ_CP101234.1	2022-07-19	0.463122	Homo sapiens			237484	China:Zhejiang	cell culture	circular	29	120	China,Zhejiang	IncHI2A_1, BX664015, |IncHI2_1, BX664015,	IncHI2 DLST(2):smr0018(2);smr0199(2)	Gammaproteobacteria (1236)	Enterobacteriaceae (543)	Escherichia (561)	Escherichia coli	Enterobacterales (91347)	Pseudomonadota (1224)	Escherichia_coli (562)		Bacteria (2)	-12.4532	-0.696314
NZ_CP101264.1	2022-07-19	0.454418	Homo sapiens			109419	China:Zhejiang	cell culture	circular	29	120	China,Zhejiang	IncHI2A_1, BX664015,	IncHI2 DLST(-):smr0018(3);smr0199(-)	Gammaproteobacteria (1236)	Enterobacteriaceae (543)	Escherichia (561)	Escherichia coli	Enterobacterales (91347)	Pseudomonadota (1224)	Escherichia_coli (562)		Bacteria (2)	-11.8521	-0.383411
NZ_CP101211.1	2022-07-19	0.472425	Homo sapiens			274018	China:Zhejiang	cell culture	circular	29	120	China,Zhejiang	IncHI2A_1, BX664015, |IncHI2_1, BX664015,	IncHI2 DLST(2):smr0018(2);smr0199(2)	Gammaproteobacteria (1236)	Enterobacteriaceae (543)	Escherichia (561)	Escherichia coli	Enterobacterales (91347)	Pseudomonadota (1224)	Escherichia_coli (562)		Bacteria (2)	-12.5511	-0.794681
NZ_CP033353.2	2019-02-07	0.478872				255327	China: Jiangsu		circular	33	120	China,Jiangsu	IncQ1_1, M28829, |IncHI2_1, BX664015, |IncN_1, AY046276, |IncHI2A_1, BX664015,	IncHI2 DLST(-):smr0018(3);smr0199(-)|IncN MLST(-):repN(1);traJ(-);korA(-)	Gammaproteobacteria (1236)	Enterobacteriaceae (543)	Salmonella (590)	Salmonella enterica	Enterobacterales (91347)	Pseudomonadota (1224)	Salmonella_enterica (28901)		Bacteria (2)	-11.9087	-0.378436
NZ_CP033347.2	2019-02-07	0.466928				297348	China: Hubei		circular	31	112	China,Hubei	IncHI2_1, BX664015, |IncHI2A_1, BX664015,	IncHI2 DLST(3):smr0018(3);smr0199(2)	Gammaproteobacteria (1236)	Enterobacteriaceae (543)	Salmonella (590)	Salmonella enterica	Enterobacterales (91347)	Pseudomonadota (1224)	Salmonella_enterica (28901)		Bacteria (2)	-12.3037	-0.815525
NZ_CP033253.2	2019-02-07	0.456451				149567	China: Jiangxi		circular	28	116	China,Jiangxi	IncHI2A_1, BX664015, |IncHI2_1, BX664015,	IncHI2 DLST(-):smr0018(3);smr0199(-)	Gammaproteobacteria (1236)	Enterobacteriaceae (543)	Salmonella (590)	Salmonella enterica	Enterobacterales (91347)	Pseudomonadota (1224)	Salmonella_enterica (28901)		Bacteria (2)	-11.8372	-0.369738
NZ_CP033224.2	2019-02-07	0.466786				181747	China		circular	34.4118	86.0327	China	IncHI2A_1, BX664015, |IncHI2_1, BX664015,	IncHI2 DLST(-):smr0018(3);smr0199(-)	Gammaproteobacteria (1236)	Enterobacteriaceae (543)	Salmonella (590)	Salmonella enterica	Enterobacterales (91347)	Pseudomonadota (1224)	Salmonella_enterica (28901)		Bacteria (2)	-11.853	-0.384289
NZ_CP033351.2	2019-02-07	0.452396				210674	China: Guangdong		circular	23.1358	113.198	China,Guangdong	IncHI2_1, BX664015, |IncHI2A_1, BX664015,	IncHI2 DLST(3):smr0018(3);smr0199(2)	Gammaproteobacteria (1236)	Enterobacteriaceae (543)	Salmonella (590)	Salmonella enterica	Enterobacterales (91347)	Pseudomonadota (1224)	Salmonella_enterica (28901)		Bacteria (2)	-12.2635	-0.461783
NZ_OQ111277.1	2023-07-24	0.464847				261290			circular				IncHI2A_1, BX664015, |IncHI2_1, BX664015,	IncHI2 DLST(1):smr0018(1);smr0199(1)	Gammaproteobacteria (1236)	Enterobacteriaceae (543)	Enterobacter (547)	Enterobacter hormaechei	Enterobacterales (91347)	Pseudomonadota (1224)	Enterobacter_hormaechei (158836)		Bacteria (2)	-3.75909	9.97429
NZ_OQ078086.1	2023-07-24	0.455909				230605			circular				IncHI2A_1, BX664015, |IncHI2_1, BX664015,	IncHI2 DLST(4):smr0018(4);smr0199(2)	Gammaproteobacteria (1236)	Enterobacteriaceae (543)	Escherichia (561)	Escherichia coli	Enterobacterales (91347)	Pseudomonadota (1224)	Escherichia_coli (562)		Bacteria (2)	-12.2593	-0.465727
NZ_OQ078087.1	2023-07-24	0.449091				197991			circular				IncHI2A_1, BX664015, |IncHI2_1, BX664015,	IncHI2 DLST(4):smr0018(4);smr0199(2)	Gammaproteobacteria (1236)	Enterobacteriaceae (543)	Escherichia (561)	Escherichia coli	Enterobacterales (91347)	Pseudomonadota (1224)	Escherichia_coli (562)		Bacteria (2)	-12.2449	-0.46086
NZ_OQ078085.1	2023-07-24	0.467973				291459			circular				IncHI2A_1, BX664015, |IncHI2_1, BX664015,	IncHI2 DLST(4):smr0018(4);smr0199(2)	Gammaproteobacteria (1236)	Enterobacteriaceae (543)	Escherichia (561)	Escherichia coli	Enterobacterales (91347)	Pseudomonadota (1224)	Escherichia_coli (562)		Bacteria (2)	-12.2286	-0.828766
NZ_CP100716.1	2022-07-15	0.470862	Homo sapiens		stool	294171	Taiwan		circular	23.5983	120.835	Taiwan	IncHI2_1, BX664015, |IncX1_1, EU370913, |IncHI2A_1, BX664015,	IncHI2 DLST(3):smr0018(3);smr0199(2)	Gammaproteobacteria (1236)	Enterobacteriaceae (543)	Salmonella (590)	Salmonella enterica	Enterobacterales (91347)	Pseudomonadota (1224)	Salmonella_enterica (28901)		Bacteria (2)	-12.0908	-0.832231
NZ_CP100699.1	2022-07-15	0.48011	Homo sapiens		stool	181948			circular				IncHI2A_1, BX664015, |IncQ1_1, M28829, |IncHI2_1, BX664015,	IncHI2 DLST(-):smr0018(3);smr0199(-)	Gammaproteobacteria (1236)	Enterobacteriaceae (543)	Salmonella (590)	Salmonella enterica	Enterobacterales (91347)	Pseudomonadota (1224)	Salmonella_enterica (28901)		Bacteria (2)	-11.897	-0.390471
NZ_CP100683.1	2022-07-15	0.471905	Homo sapiens		stool	262557	Taiwan		circular	23.5983	120.835	Taiwan	IncHI2A_1, BX664015, |IncHI2_1, BX664015,	IncHI2 DLST(2):smr0018(2);smr0199(2)	Gammaproteobacteria (1236)	Enterobacteriaceae (543)	Salmonella (590)	Salmonella enterica	Enterobacterales (91347)	Pseudomonadota (1224)	Salmonella_enterica (28901)		Bacteria (2)	-12.5729	-0.817069
NZ_CP100690.1	2022-07-15	0.468579	Homo sapiens		stool	258970	Taiwan		circular	23.5983	120.835	Taiwan	IncHI2A_1, BX664015, |IncHI2_1, BX664015,	IncHI2 DLST(3):smr0018(3);smr0199(2)	Gammaproteobacteria (1236)	Enterobacteriaceae (543)	Salmonella (590)	Salmonella enterica	Enterobacterales (91347)	Pseudomonadota (1224)	Salmonella_enterica (28901)		Bacteria (2)	-12.4733	-0.701514
NZ_CP100745.1	2022-07-15	0.472362	Homo sapiens		stool	299493	Taiwan		circular	23.5983	120.835	Taiwan	IncHI2A_1, BX664015, |IncHI2_1, BX664015,	IncHI2 DLST(3):smr0018(3);smr0199(2)	Gammaproteobacteria (1236)	Enterobacteriaceae (543)	Salmonella (590)	Salmonella enterica	Enterobacterales (91347)	Pseudomonadota (1224)	Salmonella_enterica (28901)		Bacteria (2)	-12.0997	-0.81976
NZ_CP077207.1	2021-06-29	0.467761				298988	Germany: Braunschweig		circular	52.2647	10.5236	Germany,Braunschweig	IncHI2_1, BX664015, |IncHI2A_1, BX664015,	IncHI2 DLST(1):smr0018(1);smr0199(1)	Gammaproteobacteria (1236)	Enterobacteriaceae (543)	Enterobacter (547)	Enterobacter bugandensis	Enterobacterales (91347)	Pseudomonadota (1224)	Enterobacter_bugandensis (881260)		Bacteria (2)	-3.42077	9.92989
NZ_MK736669.1	2020-06-04	0.468916			urine	305912			circular				IncHI2_1, BX664015, |IncHI2A_1, BX664015,	IncHI2 DLST(1):smr0018(1);smr0199(1)	Gammaproteobacteria (1236)	Enterobacteriaceae (543)	Enterobacter (547)	Enterobacter cloacae	Enterobacterales (91347)	Pseudomonadota (1224)	Enterobacter_cloacae (550)		Bacteria (2)	-3.40117	9.91691
NZ_MK413720.1	2020-06-04	0.46641			Zhejiang	304702	China		circular	34.4118	86.0327	China	IncHI2A_1, BX664015, |IncHI2_1, BX664015,	IncHI2 DLST(-):smr0018(~4);smr0199(1)	Gammaproteobacteria (1236)	Enterobacteriaceae (543)	Enterobacter (547)	Enterobacter cloacae	Enterobacterales (91347)	Pseudomonadota (1224)	Enterobacter_cloacae (550)		Bacteria (2)	-3.82655	9.92981
NZ_MH829594.1	2020-06-03	0.47816	Pig		feces	314351	China		circular	34.4118	86.0327	China	IncHI2A_1, BX664015, |IncHI2_1, BX664015,	IncHI2 DLST(1):smr0018(1);smr0199(1)	Gammaproteobacteria (1236)	Enterobacteriaceae (543)	Enterobacter (547)	Enterobacter cloacae	Enterobacterales (91347)	Pseudomonadota (1224)	Enterobacter_cloacae (550)		Bacteria (2)	-3.93879	9.80538
NZ_LN830952.1	2019-01-10	0.467714	Homo sapiens		blood	298984	Tanzania		circular	-6.52471	35.7878	Tanzania	IncHI2A_1, BX664015, |IncHI2_1, BX664015,	IncHI2 DLST(1):smr0018(1);smr0199(1)	Gammaproteobacteria (1236)	Enterobacteriaceae (543)	Enterobacter (547)	Enterobacter sp. 247	Enterobacterales (91347)	Pseudomonadota (1224)	Enterobacter_sp._247 (1632810)		Bacteria (2)	-3.42338	9.9283
NZ_MH105051.1	2020-06-03	0.461137			fecal sample	273923	China		circular	34.4118	86.0327	China	IncHI2A_1, BX664015, |IncHI2_1, BX664015,	IncHI2 DLST(1):smr0018(1);smr0199(1)	Gammaproteobacteria (1236)	Enterobacteriaceae (543)	Salmonella (590)	Salmonella enterica	Enterobacterales (91347)	Pseudomonadota (1224)	Salmonella_enterica (28901)		Bacteria (2)	-3.65213	10.1002
NZ_MH179305.1	2020-06-03	0.473303	chicken			244936	China: Jin'tang county, Cheng'du city, Si'chuan province		circular	30.05	102.54		IncHI2_1, BX664015, |IncHI2A_1, BX664015, |IncN_1, AY046276,	IncHI2 DLST(-):smr0018(3);smr0199(-)|IncN MLST(-):repN(2?);traJ(-);korA(-)	Gammaproteobacteria (1236)	Enterobacteriaceae (543)	Salmonella (590)	Salmonella enterica	Enterobacterales (91347)	Pseudomonadota (1224)	Salmonella_enterica (28901)		Bacteria (2)	-11.9213	-0.381217
NZ_MH399264.1	2020-06-03	0.482424	Homo sapiens		blood	329420			circular				IncHI2_1, BX664015, |IncHI2A_1, BX664015,	IncHI2 DLST(1):smr0018(1);smr0199(1)	Gammaproteobacteria (1236)	Enterobacteriaceae (543)	Enterobacter (547)	Enterobacter cloacae	Enterobacterales (91347)	Pseudomonadota (1224)	Enterobacter_cloacae (550)		Bacteria (2)	-3.96531	9.78293
NZ_MF344583.1	2020-06-03	0.483767				349834	China		circular	34.4118	86.0327	China	IncHI2A_1, BX664015, |IncR_1, DQ449578, |IncHI2_1, BX664015,	IncHI2 DLST(-):smr0018(~1);smr0199(1)	Gammaproteobacteria (1236)	Enterobacteriaceae (543)	Enterobacter (547)	Enterobacter cloacae	Enterobacterales (91347)	Pseudomonadota (1224)	Enterobacter_cloacae (550)		Bacteria (2)	-3.69369	10.077
NZ_MF344580.1	2020-06-03	0.469746				249241	China		circular	34.4118	86.0327	China	IncHI2A_1, BX664015, |IncHI2_1, BX664015,	IncHI2 DLST(1):smr0018(1);smr0199(1)	Gammaproteobacteria (1236)	Enterobacteriaceae (543)	Enterobacter (547)	Enterobacter cloacae	Enterobacterales (91347)	Pseudomonadota (1224)	Enterobacter_cloacae (550)		Bacteria (2)	-3.94466	9.79839
NZ_KY978628.1	2020-06-03	0.476867				312880	China		circular	34.4118	86.0327	China	IncHI2A_1, BX664015, |IncHI2_1, BX664015,	IncHI2 DLST(1):smr0018(1);smr0199(1)	Gammaproteobacteria (1236)	Enterobacteriaceae (543)	Cronobacter (413496)	Cronobacter sakazakii	Enterobacterales (91347)	Pseudomonadota (1224)	Cronobacter_sakazakii (28141)		Bacteria (2)	-3.96843	9.7811
NZ_MF083142.1	2020-06-03	0.446753				188310			circular				IncHI2A_1, BX664015, |IncHI2_1, BX664015,	IncHI2 DLST(14):smr0018(1);smr0199(2)	Gammaproteobacteria (1236)	Enterobacteriaceae (543)	Citrobacter (544)	Citrobacter freundii	Enterobacterales (91347)	Pseudomonadota (1224)	Citrobacter_freundii (546)		Bacteria (2)	-12.2152	-0.487085
NZ_KY863418.1	2020-06-03	0.477989	Homo sapiens		urine	314137	Denmark		circular	56.2098	9.30008	Denmark	IncHI2A_1, BX664015, |IncHI2_1, BX664015,	IncHI2 DLST(1):smr0018(1);smr0199(1)	Gammaproteobacteria (1236)	Enterobacteriaceae (543)	Enterobacter (547)	Enterobacter asburiae	Enterobacterales (91347)	Pseudomonadota (1224)	Enterobacter_asburiae (61645)		Bacteria (2)	-3.95406	9.79369
NZ_MF072964.1	2020-06-03	0.470393				228709	China		circular	34.4118	86.0327	China	IncHI1A(NDM-CIT)_1, JX182975, |IncHI1B(pNDM-CIT)_1, JX182975,	IncHI1 MLST(-):HCM1_043(~2);HCM1_064(4);HCM1_099(4);HCM1_116(3);HCM1_178ac(-);HCM1_259(~4)	Gammaproteobacteria (1236)	Enterobacteriaceae (543)	Citrobacter (544)	Citrobacter freundii	Enterobacterales (91347)	Pseudomonadota (1224)	Citrobacter_freundii (546)		Bacteria (2)	3.44066	-3.69102
NZ_KP975077.1	2020-06-03	0.473768	Homo sapiens		Surveillance swab	311662	USA		circular	39.7837	-100.446	USA	IncHI2A_1, BX664015, |IncHI2_1, BX664015,	IncHI2 DLST(1):smr0018(1);smr0199(1)	Gammaproteobacteria (1236)	Enterobacteriaceae (543)	Enterobacter (547)	Enterobacter cloacae	Enterobacterales (91347)	Pseudomonadota (1224)	Enterobacter_cloacae (550)		Bacteria (2)	-3.71509	10.0508
NZ_CP129804.1	2023-07-19	0.471709	Homo sapiens			280987	Taiwan	whole organism	linear	23.5983	120.835	Taiwan	IncQ1_1, M28829, |IncHI1B(pNDM-MAR)_1, JN420336, |IncFIB(pNDM-Mar)_1, JN420336,	IncHI1 MLST(-):HCM1_043(-);HCM1_064(-);HCM1_099(-);HCM1_116(-);HCM1_178ac(-);HCM1_259(-)|IncF RST(F-:A-:B-):FIA(-);FIB(-);FIC(-);FII(-);FIIK(-);FIIS(-);FIIY(-)	Gammaproteobacteria (1236)	Enterobacteriaceae (543)	Klebsiella (570)	Klebsiella pneumoniae	Enterobacterales (91347)	Pseudomonadota (1224)	Klebsiella_pneumoniae (573)		Bacteria (2)	3.36873	-8.70288
NZ_CP129826.1	2023-07-19	0.479756	Homo sapiens			385786	Taiwan	whole organism	linear	23.5983	120.835	Taiwan	IncC_1, JN157804, |IncHI1B(pNDM-MAR)_1, JN420336, |IncFIB(pNDM-Mar)_1, JN420336,	IncHI1 MLST(-):HCM1_043(-);HCM1_064(-);HCM1_099(-);HCM1_116(-);HCM1_178ac(-);HCM1_259(-)|IncF RST(F-:A-:B-):FIA(-);FIB(-);FIC(-);FII(-);FIIK(-);FIIS(-);FIIY(-)	Gammaproteobacteria (1236)	Enterobacteriaceae (543)	Klebsiella (570)	Klebsiella pneumoniae	Enterobacterales (91347)	Pseudomonadota (1224)	Klebsiella_pneumoniae (573)		Bacteria (2)	3.37669	-8.6967
NZ_CP129872.1	2023-07-19	0.489919	Homo sapiens			384453	Taiwan	whole organism	circular	23.5983	120.835	Taiwan	IncR_1, DQ449578, |IncHI1B(pNDM-MAR)_1, JN420336, |IncC_1, JN157804,	IncHI1 MLST(-):HCM1_043(-);HCM1_064(-);HCM1_099(-);HCM1_116(-);HCM1_178ac(-);HCM1_259(-)	Gammaproteobacteria (1236)	Enterobacteriaceae (543)	Klebsiella (570)	Klebsiella pneumoniae	Enterobacterales (91347)	Pseudomonadota (1224)	Klebsiella_pneumoniae (573)		Bacteria (2)	3.37802	-8.69313
NZ_CP129732.1	2023-07-19	0.505285	Homo sapiens			185626	Taiwan	whole organism	circular	23.5983	120.835	Taiwan	IncHI1B(pNDM-MAR)_1, JN420336, |repB_KLEB_VIR, AP006726,	IncHI1 MLST(-):HCM1_043(-);HCM1_064(-);HCM1_099(-);HCM1_116(-);HCM1_178ac(-);HCM1_259(-)	Gammaproteobacteria (1236)	Enterobacteriaceae (543)	Klebsiella (570)	Klebsiella pneumoniae	Enterobacterales (91347)	Pseudomonadota (1224)	Klebsiella_pneumoniae (573)		Bacteria (2)	3.16637	-5.25912
NZ_CP129703.1	2023-07-19	0.502449	Homo sapiens			223796	Taiwan	whole organism	circular	23.5983	120.835	Taiwan	repB_KLEB_VIR, AP006726, |IncHI1B(pNDM-MAR)_1, JN420336,	IncHI1 MLST(-):HCM1_043(-);HCM1_064(-);HCM1_099(-);HCM1_116(-);HCM1_178ac(-);HCM1_259(-)	Gammaproteobacteria (1236)	Enterobacteriaceae (543)	Klebsiella (570)	Klebsiella pneumoniae	Enterobacterales (91347)	Pseudomonadota (1224)	Klebsiella_pneumoniae (573)		Bacteria (2)	3.15124	-5.26591
NZ_CP129699.1	2023-07-19	0.470937	Homo sapiens			265129	Taiwan	whole organism	circular	23.5983	120.835	Taiwan	IncHI1B(pNDM-MAR)_1, JN420336, |IncFIB(pNDM-Mar)_1, JN420336,	IncHI1 MLST(-):HCM1_043(-);HCM1_064(-);HCM1_099(-);HCM1_116(-);HCM1_178ac(-);HCM1_259(-)|IncF RST(F-:A-:B-):FIA(-);FIB(-);FIC(-);FII(-);FIIK(-);FIIS(-);FIIY(-)	Gammaproteobacteria (1236)	Enterobacteriaceae (543)	Klebsiella (570)	Klebsiella pneumoniae	Enterobacterales (91347)	Pseudomonadota (1224)	Klebsiella_pneumoniae (573)		Bacteria (2)	3.0534	-8.85334
NZ_CP092492.1	2023-07-19	0.456642			frozen ready to eat food	222126	Thailand		circular	14.8972	100.833	Thailand	IncHI2_1, BX664015, |IncHI2A_1, BX664015,	IncHI2 DLST(3):smr0018(3);smr0199(2)	Gammaproteobacteria (1236)	Enterobacteriaceae (543)	Salmonella (590)	Salmonella enterica	Enterobacterales (91347)	Pseudomonadota (1224)	Salmonella_enterica (28901)		Bacteria (2)	-12.2554	-0.512528
NZ_CP099414.1	2022-06-28	0.498661			blood	215836	China: Zhejiang	blood	circular	29	120	China,Zhejiang	repB_KLEB_VIR, AP006726, |IncHI1B(pNDM-MAR)_1, JN420336,	IncHI1 MLST(-):HCM1_043(-);HCM1_064(-);HCM1_099(-);HCM1_116(-);HCM1_178ac(-);HCM1_259(-)	Gammaproteobacteria (1236)	Enterobacteriaceae (543)	Klebsiella (570)	Klebsiella pneumoniae	Enterobacterales (91347)	Pseudomonadota (1224)	Klebsiella_pneumoniae (573)		Bacteria (2)	10.9188	5.69598
CP123651.1	2023-04-20	0.463199			Pork Chop	256652	USA:MN		circular	45.9897	-94.6113	USA,MN	IncHI1B(R27)_1_R27, AF250878, |IncHI1A_1, AF250878, |IncFIA(HI1)_1, AF250878,	IncHI1 MLST(-):HCM1_043(1);HCM1_064(1);HCM1_099(1);HCM1_116(1);HCM1_178ac(1);HCM1_259(2)|IncF RST(F-:A8:B-):FIA(8);FIB(-);FIC(-);FII(-);FIIK(-);FIIS(-);FIIY(-)	Gammaproteobacteria (1236)	Enterobacteriaceae (543)	Salmonella (590)	Salmonella enterica	Enterobacterales (91347)	Pseudomonadota (1224)	Salmonella_enterica (28901)		Bacteria (2)	0.448242	-6.55789
NZ_CP076648.1	2021-06-23	0.470723	duck		Swabs of feces	266777	China: Guangdong		circular	23.06	113.15		IncHI2_1, BX664015, |IncHI2A_1, BX664015,	IncHI2 DLST(3):smr0018(3);smr0199(2)	Gammaproteobacteria (1236)	Enterobacteriaceae (543)	Escherichia (561)	Escherichia coli	Enterobacterales (91347)	Pseudomonadota (1224)	Escherichia_coli (562)		Bacteria (2)	-11.9565	-0.170687
NZ_CP045446.1	2019-10-31	0.464871	poultry		cloacal swabs	276821	Brazil		circular	-23.5475	-46.6361		IncHI2A_1, BX664015, |IncHI2_1, BX664015,	IncHI2 DLST(2):smr0018(2);smr0199(2)	Gammaproteobacteria (1236)	Enterobacteriaceae (543)	Salmonella (590)	Salmonella enterica	Enterobacterales (91347)	Pseudomonadota (1224)	Salmonella_enterica (28901)		Bacteria (2)	-12.0829	-0.838132
NZ_CP045449.1	2019-10-31	0.46485	poultry		cloacal swabs	276739	Brazil		circular	-23.5475	-46.6361		IncHI2A_1, BX664015, |IncHI2_1, BX664015,	IncHI2 DLST(2):smr0018(2);smr0199(2)	Gammaproteobacteria (1236)	Enterobacteriaceae (543)	Salmonella (590)	Salmonella enterica	Enterobacterales (91347)	Pseudomonadota (1224)	Salmonella_enterica (28901)		Bacteria (2)	-12.0859	-0.83839
NC_009838.1	2007-09-21	0.464341			lesion site (lung) of a dead turkey with colibacillosis	241387			circular				IncHI2A_1, BX664015, |IncHI2_1, BX664015,	IncHI2 DLST(2):smr0018(2);smr0199(2)	Gammaproteobacteria (1236)	Enterobacteriaceae (543)	Escherichia (561)	Escherichia coli APEC O1	Enterobacterales (91347)	Pseudomonadota (1224)	Escherichia_coli (562)	Escherichia_coli_APEC_O1 (405955)	Bacteria (2)	-12.0816	-0.844719
NZ_CP129498.1	2023-07-17	0.516325				267622	Czech Republic: Brno		circular	49.1303	16.6331		IncC_1, JN157804, |IncHI1B(pNDM-CIT)_1, JX182975,	IncHI1 MLST(-):HCM1_043(2);HCM1_064(-);HCM1_099(4);HCM1_116(-);HCM1_178ac(-);HCM1_259(-)	Gammaproteobacteria (1236)	Enterobacteriaceae (543)	Enterobacter (547)	Enterobacter asburiae	Enterobacterales (91347)	Pseudomonadota (1224)	Enterobacter_asburiae (61645)		Bacteria (2)	3.45154	-3.67621
CP129631.1	2023-07-16	0.473149	Homo sapiens		feces	321030	China	pure culture	circular	34.4118	86.0327	China	IncHI2A_1, BX664015, |IncHI2_1, BX664015,	IncHI2 DLST(1):smr0018(1);smr0199(1)	Gammaproteobacteria (1236)	Enterobacteriaceae (543)	Salmonella (590)	Salmonella enterica	Enterobacterales (91347)	Pseudomonadota (1224)	Salmonella_enterica (28901)		Bacteria (2)	-3.63976	10.1038
NZ_AP022134.1	2020-08-13	0.46355				272100	Japan:Tokyo		circular	35.6538	139.513		IncHI2A_1, BX664015, |IncHI2_1, BX664015,	IncHI2 DLST(1):smr0018(1);smr0199(1)	Gammaproteobacteria (1236)	Enterobacteriaceae (543)	Enterobacter (547)	Enterobacter cloacae	Enterobacterales (91347)	Pseudomonadota (1224)	Enterobacter_cloacae (550)		Bacteria (2)	-3.71819	10.0541
NZ_CP129185.1	2023-07-13	0.522072			Laying hen	207983	China: Jiangsu		circular	32.24	119.26		IncHI1B(pNDM-MAR)_1, JN420336, |IncFIB(K)(pCAV1099-114)_1, CP011596,	IncHI1 MLST(-):HCM1_043(-);HCM1_064(-);HCM1_099(-);HCM1_116(-);HCM1_178ac(-);HCM1_259(-)|IncF RST(F-:A-:B-):FIA(-);FIB(-);FIC(-);FII(-);FIIK(-);FIIS(-);FIIY(-)	Gammaproteobacteria (1236)	Enterobacteriaceae (543)	Klebsiella (570)	Klebsiella pneumoniae	Enterobacterales (91347)	Pseudomonadota (1224)	Klebsiella_pneumoniae (573)		Bacteria (2)	1.2526	2.91177
NZ_OP894079.1	2023-07-10	0.469886				233908			circular				IncHI2_1, BX664015, |IncHI2A_1, BX664015,	IncHI2 DLST(3):smr0018(3);smr0199(2)	Gammaproteobacteria (1236)	Enterobacteriaceae (543)	Salmonella (590)	Salmonella enterica	Enterobacterales (91347)	Pseudomonadota (1224)	Salmonella_enterica (28901)		Bacteria (2)	-12.3399	-0.543947
NZ_OP927724.1	2023-07-10	0.459867				210874			circular				IncHI2A_1, BX664015, |IncHI2_1, BX664015,	IncHI2 DLST(-):smr0018(3);smr0199(-)	Gammaproteobacteria (1236)	Enterobacteriaceae (543)	Salmonella (590)	Salmonella sp.	Enterobacterales (91347)	Pseudomonadota (1224)	Salmonella_sp. (599)		Bacteria (2)	-12.3232	-0.470728
NZ_ON081619.1	2022-07-04	0.497086				175195			circular				repB_KLEB_VIR, AP006726, |IncHI1B(pNDM-MAR)_1, JN420336,	IncHI1 MLST(-):HCM1_043(-);HCM1_064(-);HCM1_099(-);HCM1_116(-);HCM1_178ac(-);HCM1_259(-)	Gammaproteobacteria (1236)	Enterobacteriaceae (543)	Klebsiella (570)	Klebsiella pneumoniae	Enterobacterales (91347)	Pseudomonadota (1224)	Klebsiella_pneumoniae (573)		Bacteria (2)	11.1887	5.33543
NZ_ON081625.1	2022-07-04	0.501243				235674			circular				repB_KLEB_VIR, AP006726, |IncHI1B(pNDM-MAR)_1, JN420336,	IncHI1 MLST(-):HCM1_043(-);HCM1_064(-);HCM1_099(-);HCM1_116(-);HCM1_178ac(-);HCM1_259(-)	Gammaproteobacteria (1236)	Enterobacteriaceae (543)	Klebsiella (570)	Klebsiella pneumoniae	Enterobacterales (91347)	Pseudomonadota (1224)	Klebsiella_pneumoniae (573)		Bacteria (2)	11.1953	5.34823
NZ_CP099761.1	2022-07-04	0.463346	Homo sapiens			281187	Belgium	whole genome	circular	50.6403	4.66671	Belgium	IncHI2A_1, BX664015, |IncHI2_1, BX664015,	IncHI2 DLST(1):smr0018(1);smr0199(1)	Gammaproteobacteria (1236)	Enterobacteriaceae (543)	Salmonella (590)	Salmonella enterica	Enterobacterales (91347)	Pseudomonadota (1224)	Salmonella_enterica (28901)		Bacteria (2)	-3.72888	10.0664
NZ_CP099763.1	2022-07-04	0.465652	Homo sapiens			287964	Belgium	whole genome	circular	50.6403	4.66671	Belgium	IncHI2A_1, BX664015, |IncHI2_1, BX664015,	IncHI2 DLST(1):smr0018(1);smr0199(1)	Gammaproteobacteria (1236)	Enterobacteriaceae (543)	Salmonella (590)	Salmonella enterica	Enterobacterales (91347)	Pseudomonadota (1224)	Salmonella_enterica (28901)		Bacteria (2)	-3.69641	10.0489
NZ_CP099722.1	2022-07-04	0.470857			feces	260179	China:Guangdong	culture	circular	23.1358	113.198	China,Guangdong	IncHI2A_1, BX664015, |IncN_1, AY046276, |IncHI2_1, BX664015,	IncHI2 DLST(3):smr0018(3);smr0199(2)|IncN MLST(-):repN(1);traJ(-);korA(-)	Gammaproteobacteria (1236)	Enterobacteriaceae (543)	Escherichia (561)	Escherichia coli	Enterobacterales (91347)	Pseudomonadota (1224)	Escherichia_coli (562)		Bacteria (2)	-12.2095	-0.365413
NZ_CP026790.1	2019-04-02	0.457013				165702			circular				IncHI1A_1, AF250878, |IncHI1B(R27)_1_R27, AF250878, |IncFIA(HI1)_1, AF250878,	IncHI1 MLST(-):HCM1_043(1);HCM1_064(2);HCM1_099(1?);HCM1_116(~1);HCM1_178ac(~1);HCM1_259(2)|IncF RST(F-:A8:B-):FIA(8);FIB(-);FIC(-);FII(-);FIIK(-);FIIS(-);FIIY(-)	Gammaproteobacteria (1236)	Enterobacteriaceae (543)	Shigella (620)	Shigella flexneri	Enterobacterales (91347)	Pseudomonadota (1224)	Shigella_flexneri (623)		Bacteria (2)	0.53859	-6.46386
NZ_CP012141.1	2016-03-09	0.463816	Homo sapiens			248368	China	cell culture	circular	34.4118	86.0327	China	IncHI2A_1, BX664015, |IncHI2_1, BX664015,	IncHI2 DLST(3):smr0018(3);smr0199(2)	Gammaproteobacteria (1236)	Enterobacteriaceae (543)	Shigella (620)	Shigella flexneri	Enterobacterales (91347)	Pseudomonadota (1224)	Shigella_flexneri (623)		Bacteria (2)	-12.2187	-0.399135
NZ_CP128927.1	2023-07-07	0.4916				93747	Japan		circular	36.5748	139.239	Japan	IncHI1B(pNDM-CIT)_1, JX182975, |p0111_1, AP010962,	IncHI1 MLST(-):HCM1_043(-);HCM1_064(-);HCM1_099(-);HCM1_116(-);HCM1_178ac(-);HCM1_259(-)	Gammaproteobacteria (1236)	Enterobacteriaceae (543)	Escherichia (561)	Escherichia coli	Enterobacterales (91347)	Pseudomonadota (1224)	Escherichia_coli (562)		Bacteria (2)	-0.454952	-0.758152
NZ_CP128941.1	2023-07-07	0.480143				103767	Japan		circular	36.5748	139.239	Japan	IncHI1B(pNDM-CIT)_1, JX182975, |p0111_1, AP010962,	IncHI1 MLST(-):HCM1_043(-);HCM1_064(-);HCM1_099(-);HCM1_116(-);HCM1_178ac(-);HCM1_259(-)	Gammaproteobacteria (1236)	Enterobacteriaceae (543)	Escherichia (561)	Escherichia coli	Enterobacterales (91347)	Pseudomonadota (1224)	Escherichia_coli (562)		Bacteria (2)	-0.472352	-0.748584
NZ_CP128932.1	2023-07-07	0.456275				195290	Japan		circular	36.5748	139.239	Japan	IncHI2A_1, BX664015, |IncHI2_1, BX664015,	IncHI2 DLST(3):smr0018(3);smr0199(2)	Gammaproteobacteria (1236)	Enterobacteriaceae (543)	Escherichia (561)	Escherichia coli	Enterobacterales (91347)	Pseudomonadota (1224)	Escherichia_coli (562)		Bacteria (2)	-12.2596	-0.462626
NZ_CP128924.1	2023-07-07	0.463212				235972	Japan		circular	36.5748	139.239	Japan	IncHI2A_1, BX664015, |IncHI2_1, BX664015,	IncHI2 DLST(3):smr0018(3);smr0199(2)	Gammaproteobacteria (1236)	Enterobacteriaceae (543)	Escherichia (561)	Escherichia coli	Enterobacterales (91347)	Pseudomonadota (1224)	Escherichia_coli (562)		Bacteria (2)	-12.2441	-0.501333
NZ_CP118692.1	2023-07-07	0.498577	Homo sapiens		Patient blood	268400	China: Hangzhou	Blood	circular	30.249	120.205	China,Hangzhou	repB_KLEB_VIR, AP006726, |IncX3_1, JN247852, |IncHI1B(pNDM-MAR)_1, JN420336,	IncHI1 MLST(-):HCM1_043(-);HCM1_064(-);HCM1_099(-);HCM1_116(-);HCM1_178ac(-);HCM1_259(-)	Gammaproteobacteria (1236)	Enterobacteriaceae (543)	Klebsiella (570)	Klebsiella pneumoniae	Enterobacterales (91347)	Pseudomonadota (1224)	Klebsiella_pneumoniae (573)		Bacteria (2)	10.9053	5.70921
NZ_CP128614.1	2023-07-05	0.462156	Homo sapiens			248334	China: Wenling		circular	28.3762	121.381	China,Wenling	IncHI2A_1, BX664015, |IncHI2_1, BX664015,	IncHI2 DLST(3):smr0018(3);smr0199(2)	Gammaproteobacteria (1236)	Enterobacteriaceae (543)	Escherichia (561)	Escherichia coli	Enterobacterales (91347)	Pseudomonadota (1224)	Escherichia_coli (562)		Bacteria (2)	-12.2518	-0.340351
NZ_CP128610.1	2023-07-05	0.46907	Homo sapiens			260021	China: Hangzhou		circular	30.249	120.205	China,Hangzhou	IncHI2_1, BX664015, |IncHI2A_1, BX664015,	IncHI2 DLST(3):smr0018(3);smr0199(2)	Gammaproteobacteria (1236)	Enterobacteriaceae (543)	Escherichia (561)	Escherichia coli	Enterobacterales (91347)	Pseudomonadota (1224)	Escherichia_coli (562)		Bacteria (2)	-11.9654	-0.176012
NZ_CP071712.1	2022-06-29	0.469347	Homo sapiens			268215	Canada: Quebec		circular	46.81	-71.21		IncHI2A_1, BX664015, |IncN_1, AY046276, |IncHI2_1, BX664015,	IncHI2 DLST(2):smr0018(2);smr0199(2)|IncN MLST(-):repN(1);traJ(-);korA(-)	Gammaproteobacteria (1236)	Enterobacteriaceae (543)	Escherichia (561)	Escherichia coli	Enterobacterales (91347)	Pseudomonadota (1224)	Escherichia_coli (562)		Bacteria (2)	-12.5415	-0.801919
NZ_MZ726789.1	2022-06-28	0.469142				333547			circular				IncHI2A_1, BX664015, |IncHI2_1, BX664015,	IncHI2 DLST(1):smr0018(1);smr0199(1)	Gammaproteobacteria (1236)	Enterobacteriaceae (543)	Raoultella (160674)	Raoultella planticola	Enterobacterales (91347)	Pseudomonadota (1224)	Raoultella_planticola (575)		Bacteria (2)	-3.60047	9.96576
CP128782.1	2023-07-03	0.506462	Homo sapiens		urine	223853	USA:Northeast		circular	42	-73		IncHI1B(pNDM-MAR)_1, JN420336, |repB_KLEB_VIR, AP006726,	IncHI1 MLST(-):HCM1_043(-);HCM1_064(-);HCM1_099(-);HCM1_116(-);HCM1_178ac(-);HCM1_259(-)	Gammaproteobacteria (1236)	Enterobacteriaceae (543)	Klebsiella (570)	Klebsiella pneumoniae	Enterobacterales (91347)	Pseudomonadota (1224)	Klebsiella_pneumoniae (573)		Bacteria (2)	11.1906	5.35134
CP128705.1	2023-07-03	0.462985	Homo sapiens		blood	165718	USA:Houston		circular	29.7107	-95.4006		IncHI1B(pNDM-MAR)_1, JN420336,	IncHI1 MLST(-):HCM1_043(-);HCM1_064(-);HCM1_099(-);HCM1_116(-);HCM1_178ac(-);HCM1_259(-)	Gammaproteobacteria (1236)	Enterobacteriaceae (543)	Klebsiella (570)	Klebsiella pneumoniae	Enterobacterales (91347)	Pseudomonadota (1224)	Klebsiella_pneumoniae (573)		Bacteria (2)	2.97022	-8.91087
CP128720.1	2023-07-03	0.482083	Homo sapiens		blood	325552	USA: Chicago		circular	41.8945	-87.6208		IncHI2A_1, BX664015, |IncHI2_1, BX664015,	IncHI2 DLST(1):smr0018(1);smr0199(1)	Gammaproteobacteria (1236)	Enterobacteriaceae (543)	Klebsiella (570)	Klebsiella pneumoniae	Enterobacterales (91347)	Pseudomonadota (1224)	Klebsiella_pneumoniae (573)		Bacteria (2)	-3.95595	9.79376
CP128691.1	2023-07-03	0.477691	Homo sapiens		respiratory	297211	USA:Houston		circular	29.7107	-95.4006		IncHI1B(pNDM-MAR)_1, JN420336,	IncHI1 MLST(-):HCM1_043(-);HCM1_064(-);HCM1_099(-);HCM1_116(-);HCM1_178ac(-);HCM1_259(-)	Gammaproteobacteria (1236)	Enterobacteriaceae (543)	Klebsiella (570)	Klebsiella pneumoniae	Enterobacterales (91347)	Pseudomonadota (1224)	Klebsiella_pneumoniae (573)		Bacteria (2)	2.96502	-8.91634
CP128676.1	2023-07-03	0.500378	Homo sapiens		blood	232932	USA: Chicago		circular	41.8945	-87.6208		repB_KLEB_VIR, AP006726, |IncHI1B(pNDM-MAR)_1, JN420336,	IncHI1 MLST(-):HCM1_043(-);HCM1_064(-);HCM1_099(-);HCM1_116(-);HCM1_178ac(-);HCM1_259(-)	Gammaproteobacteria (1236)	Enterobacteriaceae (543)	Klebsiella (570)	Klebsiella pneumoniae	Enterobacterales (91347)	Pseudomonadota (1224)	Klebsiella_pneumoniae (573)		Bacteria (2)	11.1919	5.34723
CP128710.1	2023-07-03	0.462777	Homo sapiens		bile	170177	USA:Houston		circular	29.7107	-95.4006		IncHI1B(pNDM-MAR)_1, JN420336,	IncHI1 MLST(-):HCM1_043(-);HCM1_064(-);HCM1_099(-);HCM1_116(-);HCM1_178ac(-);HCM1_259(-)	Gammaproteobacteria (1236)	Enterobacteriaceae (543)	Klebsiella (570)	Klebsiella pneumoniae	Enterobacterales (91347)	Pseudomonadota (1224)	Klebsiella_pneumoniae (573)		Bacteria (2)	2.97038	-8.90749
CP128659.1	2023-07-03	0.501969	Homo sapiens		blood	224932	USA: NY, Buffalo		circular	42.9047	-78.8494		repB_KLEB_VIR, AP006726, |IncHI1B(pNDM-MAR)_1, JN420336,	IncHI1 MLST(-):HCM1_043(-);HCM1_064(-);HCM1_099(-);HCM1_116(-);HCM1_178ac(-);HCM1_259(-)	Gammaproteobacteria (1236)	Enterobacteriaceae (543)	Klebsiella (570)	Klebsiella pneumoniae	Enterobacterales (91347)	Pseudomonadota (1224)	Klebsiella_pneumoniae (573)		Bacteria (2)	11.1788	5.29768
CP128662.1	2023-07-03	0.506719	Homo sapiens		blood	209325	USA: NY, Buffalo		circular	42.9047	-78.8494		repB_KLEB_VIR, AP006726, |IncHI1B(pNDM-MAR)_1, JN420336,	IncHI1 MLST(-):HCM1_043(-);HCM1_064(-);HCM1_099(-);HCM1_116(-);HCM1_178ac(-);HCM1_259(-)	Gammaproteobacteria (1236)	Enterobacteriaceae (543)	Klebsiella (570)	Klebsiella pneumoniae	Enterobacterales (91347)	Pseudomonadota (1224)	Klebsiella_pneumoniae (573)		Bacteria (2)	3.15291	-5.26604
CP128655.1	2023-07-03	0.502093	Homo sapiens		blood	225988	USA: New York		circular	40.7128	-74.006		IncHI1B(pNDM-MAR)_1, JN420336, |repB_KLEB_VIR, AP006726,	IncHI1 MLST(-):HCM1_043(-);HCM1_064(-);HCM1_099(-);HCM1_116(-);HCM1_178ac(-);HCM1_259(-)	Gammaproteobacteria (1236)	Enterobacteriaceae (543)	Klebsiella (570)	Klebsiella pneumoniae	Enterobacterales (91347)	Pseudomonadota (1224)	Klebsiella_pneumoniae (573)		Bacteria (2)	11.1759	5.28789
NZ_CP128484.1	2023-07-01	0.522018			Laying hen	207962	China: Jiangsu		circular	32.24	119.26		IncHI1B(pNDM-MAR)_1, JN420336, |IncFIB(K)(pCAV1099-114)_1, CP011596,	IncHI1 MLST(-):HCM1_043(-);HCM1_064(-);HCM1_099(-);HCM1_116(-);HCM1_178ac(-);HCM1_259(-)|IncF RST(F-:A-:B-):FIA(-);FIB(-);FIC(-);FII(-);FIIK(-);FIIS(-);FIIY(-)	Gammaproteobacteria (1236)	Enterobacteriaceae (543)	Klebsiella (570)	Klebsiella pneumoniae	Enterobacterales (91347)	Pseudomonadota (1224)	Klebsiella_pneumoniae (573)		Bacteria (2)	1.25441	2.91226
CP128419.1	2023-06-21	0.481835	Homo sapiens		sputum	377345	China: Chengdu, Sichuan	pure culture	circular	30.6428	104.068	China,Chengdu,Sichuan	IncHI2A_1, BX664015, |IncHI2_1, BX664015,	IncHI2 DLST(1):smr0018(1);smr0199(1)	Gammaproteobacteria (1236)	Enterobacteriaceae (543)	Enterobacter (547)	Enterobacter hormaechei	Enterobacterales (91347)	Pseudomonadota (1224)	Enterobacter_hormaechei (158836)		Bacteria (2)	-3.92418	9.81719
NZ_CP098832.1	2022-06-23	0.484598			chicken meat	229976	China: Yangzhou		circular	32.15	119.01		IncHI2_1, BX664015, |IncN_1, AY046276, |IncQ1_1, M28829,	IncHI2 DLST(-):smr0018(3);smr0199(-)|IncN MLST(-):repN(1);traJ(-);korA(-)	Gammaproteobacteria (1236)	Enterobacteriaceae (543)	Salmonella (590)	Salmonella enterica	Enterobacterales (91347)	Pseudomonadota (1224)	Salmonella_enterica (28901)		Bacteria (2)	-11.9369	-0.384055
NZ_CP098835.1	2022-06-23	0.463618			pig	241147	China: Guangdong		circular	23.08	113.14		IncHI2_1, BX664015, |IncHI2A_1, BX664015,	IncHI2 DLST(3):smr0018(3);smr0199(2)	Gammaproteobacteria (1236)	Enterobacteriaceae (543)	Salmonella (590)	Salmonella enterica	Enterobacterales (91347)	Pseudomonadota (1224)	Salmonella_enterica (28901)		Bacteria (2)	-12.1574	-0.403091
NZ_MW509820.1	2021-06-07	0.482831				249437			circular				IncHI2A_1, BX664015, |IncHI2_1, BX664015,	IncHI2 DLST(-):smr0018(1);smr0199(-)	Gammaproteobacteria (1236)	Enterobacteriaceae (543)	Escherichia (561)	Escherichia coli	Enterobacterales (91347)	Pseudomonadota (1224)	Escherichia_coli (562)		Bacteria (2)	-3.37724	10.0578
NZ_MW244439.1	2021-06-07	0.441174				192620			circular				IncHI2A_1, BX664015, |IncHI2_1, BX664015,	IncHI2 DLST(1):smr0018(1);smr0199(1)	Gammaproteobacteria (1236)	Enterobacteriaceae (543)	Salmonella (590)	Salmonella enterica	Enterobacterales (91347)	Pseudomonadota (1224)	Salmonella_enterica (28901)		Bacteria (2)	-3.84277	9.90091
NZ_CP106895.1	2023-06-25	0.460729				262065	Israel		circular	32.047	34.84		IncHI2A_1, BX664015, |IncHI2_1, BX664015,	IncHI2 DLST(1):smr0018(1);smr0199(1)	Gammaproteobacteria (1236)	Enterobacteriaceae (543)	Enterobacter (547)	Enterobacter hormaechei	Enterobacterales (91347)	Pseudomonadota (1224)	Enterobacter_hormaechei (158836)		Bacteria (2)	-3.73116	10.0026
NZ_AP027947.1	2023-06-25	0.457255				229662	Viet Nam:Hanoi		circular	20.9571	105.82		IncHI2A_1, BX664015, |IncHI2_1, BX664015,	IncHI2 DLST(2):smr0018(2);smr0199(2)	Gammaproteobacteria (1236)	Enterobacteriaceae (543)	Escherichia (561)	Escherichia coli	Enterobacterales (91347)	Pseudomonadota (1224)	Escherichia_coli (562)		Bacteria (2)	-12.4046	-0.675281
NZ_CP040355.1	2023-06-25	0.502303	Homo sapiens			223144	China:Tangshan	whole organism	circular	39.6296	118.174	China,Tangshan	repB_KLEB_VIR, AP006726, |IncHI1B(pNDM-MAR)_1, JN420336,	IncHI1 MLST(-):HCM1_043(-);HCM1_064(-);HCM1_099(-);HCM1_116(-);HCM1_178ac(-);HCM1_259(-)	Gammaproteobacteria (1236)	Enterobacteriaceae (543)	Klebsiella (570)	Klebsiella pneumoniae	Enterobacterales (91347)	Pseudomonadota (1224)	Klebsiella_pneumoniae (573)		Bacteria (2)	3.14445	-5.26805
NZ_CP040712.1	2023-06-25	0.507624			sputum	270854	China	whole organism	circular	34.4118	86.0327	China	repB_KLEB_VIR, AP006726, |IncHI1B(pNDM-MAR)_1, JN420336,	IncHI1 MLST(-):HCM1_043(-);HCM1_064(-);HCM1_099(-);HCM1_116(-);HCM1_178ac(-);HCM1_259(-)	Gammaproteobacteria (1236)	Enterobacteriaceae (543)	Klebsiella (570)	Klebsiella pneumoniae	Enterobacterales (91347)	Pseudomonadota (1224)	Klebsiella_pneumoniae (573)		Bacteria (2)	11.175	5.37005
NZ_CP117034.1	2023-02-09	0.453694	pig		feces	232119	Poland		circular	51.42	21.98		IncHI2A_1, BX664015, |IncHI2_1, BX664015,	IncHI2 DLST(4):smr0018(4);smr0199(2)	Gammaproteobacteria (1236)	Enterobacteriaceae (543)	Salmonella (590)	Salmonella enterica	Enterobacterales (91347)	Pseudomonadota (1224)	Salmonella_enterica (28901)		Bacteria (2)	-12.1143	-0.815439
NZ_LR890350.1	2020-10-30	0.485788	Homo sapiens		rectal swab	300631	Australia		circular	-24.7761	134.755	Australia	IncHI1B(R27)_1_R27, AF250878, |IncHI1A_1, AF250878,	IncHI1 MLST(-):HCM1_043(1);HCM1_064(2);HCM1_099(~1);HCM1_116(2);HCM1_178ac(-);HCM1_259(~3)	Gammaproteobacteria (1236)	Enterobacteriaceae (543)	Escherichia (561)	Escherichia coli	Enterobacterales (91347)	Pseudomonadota (1224)	Escherichia_coli (562)		Bacteria (2)	0.558108	-6.40422
NZ_AP027927.1	2023-06-24	0.467531	Homo sapiens		feces	234318	Japan		circular	36.5748	139.239	Japan	IncHI2A_1, BX664015, |IncQ1_1, M28829, |IncHI2_1, BX664015,	IncHI2 DLST(3):smr0018(3);smr0199(2)	Gammaproteobacteria (1236)	Enterobacteriaceae (543)	Escherichia (561)	Escherichia fergusonii	Enterobacterales (91347)	Pseudomonadota (1224)	Escherichia_fergusonii (564)		Bacteria (2)	-12.2772	-0.509035
NZ_AP027422.1	2023-06-24	0.456506	Sus scrofa		feces	249953	Japan:Chiba	cell culture	circular	35.61	140.118	Japan,Chiba	IncHI2A_1, BX664015, |IncHI2_1, BX664015,	IncHI2 DLST(2):smr0018(2);smr0199(2)	Gammaproteobacteria (1236)	Enterobacteriaceae (543)	Escherichia (561)	Escherichia coli	Enterobacterales (91347)	Pseudomonadota (1224)	Escherichia_coli (562)		Bacteria (2)	-12.0906	-0.836917
NZ_AP027418.1	2023-06-24	0.466368	Sus scrofa		feces	284829	Japan:Iwate	cell culture	circular	39.5714	141.425	Japan,Iwate	IncHI2A_1, BX664015, |IncHI2_1, BX664015,	IncHI2 DLST(2):smr0018(2);smr0199(2)	Gammaproteobacteria (1236)	Enterobacteriaceae (543)	Escherichia (561)	Escherichia coli	Enterobacterales (91347)	Pseudomonadota (1224)	Escherichia_coli (562)		Bacteria (2)	-12.0884	-0.842999
NZ_AP027416.1	2023-06-24	0.461281	Sus scrofa		feces	253349	Japan:Kumamoto	cell culture	circular	32.645	130.634	Japan,Kumamoto	IncHI2A_1, BX664015, |IncHI2_1, BX664015,	IncHI2 DLST(2):smr0018(2);smr0199(2)	Gammaproteobacteria (1236)	Enterobacteriaceae (543)	Escherichia (561)	Escherichia coli	Enterobacterales (91347)	Pseudomonadota (1224)	Escherichia_coli (562)		Bacteria (2)	-12.0893	-0.837566
NZ_MZ546617.1	2022-06-20	0.500441				220975			circular				repB_KLEB_VIR, AP006726, |IncHI1B(pNDM-MAR)_1, JN420336,	IncHI1 MLST(-):HCM1_043(-);HCM1_064(-);HCM1_099(-);HCM1_116(-);HCM1_178ac(-);HCM1_259(-)	Gammaproteobacteria (1236)	Enterobacteriaceae (543)	Klebsiella (570)	Klebsiella pneumoniae	Enterobacterales (91347)	Pseudomonadota (1224)	Klebsiella_pneumoniae (573)		Bacteria (2)	10.9236	5.69239
NZ_ON261191.1	2022-06-20	0.470203				323133			circular				IncHI1B(pNDM-MAR)_1, JN420336, |IncFIB(pNDM-Mar)_1, JN420336,	IncHI1 MLST(-):HCM1_043(-);HCM1_064(-);HCM1_099(-);HCM1_116(-);HCM1_178ac(-);HCM1_259(-)|IncF RST(F-:A-:B-):FIA(-);FIB(-);FIC(-);FII(-);FIIK(-);FIIS(-);FIIY(-)	Gammaproteobacteria (1236)	Enterobacteriaceae (543)	Klebsiella (570)	Klebsiella pneumoniae	Enterobacterales (91347)	Pseudomonadota (1224)	Klebsiella_pneumoniae (573)		Bacteria (2)	2.92145	-8.93833
NZ_OQ658821.1	2023-06-19	0.468982				247148			circular				IncHI2_1, BX664015, |IncHI2A_1, BX664015,	IncHI2 DLST(2):smr0018(2);smr0199(2)	Gammaproteobacteria (1236)	Enterobacteriaceae (543)	Salmonella (590)	Salmonella enterica subsp. enterica serovar Typhimurium var. monophasic 4,[5],12:i:-	Enterobacterales (91347)	Pseudomonadota (1224)	Salmonella_enterica (28901)	Salmonella_enterica_subsp._enterica_serovar_Typhimurium_var._monophasic_4,[5],12:i:- (1461749)	Bacteria (2)	-12.5648	-0.813938
NZ_CP073361.1	2021-05-13	0.475915			urine	223103	China: Jinhua	single bacteria	circular	29.108	119.649	China,Jinhua	IncHI2A_1, BX664015, |IncN_1, AY046276, |IncHI2_1, BX664015,	IncHI2 DLST(-):smr0018(3);smr0199(-)|IncN MLST(-):repN(1);traJ(-);korA(-)	Gammaproteobacteria (1236)	Enterobacteriaceae (543)	Escherichia (561)	Escherichia coli	Enterobacterales (91347)	Pseudomonadota (1224)	Escherichia_coli (562)		Bacteria (2)	-12.0472	-0.366961
NZ_CP032079.1	2021-05-12	0.459968	Avian			175023	China	Pure culture	circular	34.4118	86.0327	China	IncHI2A_1, BX664015, |IncHI2_1, BX664015,	IncHI2 DLST(-):smr0018(3);smr0199(-)	Gammaproteobacteria (1236)	Enterobacteriaceae (543)	Escherichia (561)	Escherichia coli	Enterobacterales (91347)	Pseudomonadota (1224)	Escherichia_coli (562)		Bacteria (2)	-11.865	-0.402327
NZ_CP112981.1	2023-05-24	0.469089	Homo sapiens		blood	322721	India:Kolkata		circular	22.5726	88.3639	India,Kolkata	IncHI2A_1, BX664015, |IncHI2_1, BX664015,	IncHI2 DLST(1):smr0018(1);smr0199(1)	Gammaproteobacteria (1236)	Enterobacteriaceae (543)	Enterobacter (547)	Enterobacter hormaechei	Enterobacterales (91347)	Pseudomonadota (1224)	Enterobacter_hormaechei (158836)		Bacteria (2)	-3.44832	9.94431
NZ_CP115151.1	2023-02-23	0.510553	Homo sapiens		blood	200030	India: Kolkata		circular	22.5726	88.3639	India,Kolkata	IncHI1B(pNDM-MAR)_1, JN420336, |repB_KLEB_VIR, AP006726,	IncHI1 MLST(-):HCM1_043(-);HCM1_064(-);HCM1_099(-);HCM1_116(-);HCM1_178ac(-);HCM1_259(-)	Gammaproteobacteria (1236)	Enterobacteriaceae (543)	Enterobacter (547)	Enterobacter hormaechei	Enterobacterales (91347)	Pseudomonadota (1224)	Enterobacter_hormaechei (158836)		Bacteria (2)	2.9085	-5.03946
NZ_CP067308.1	2021-04-01	0.45969			waste water	226468	Switzerland: Basel	cell culture	circular	47.5581	7.58783	Switzerland,Basel	IncHI2A_1, BX664015, |IncHI2_1, BX664015,	IncHI2 DLST(3):smr0018(3);smr0199(2)	Gammaproteobacteria (1236)	Enterobacteriaceae (543)	Escherichia (561)	Escherichia coli	Enterobacterales (91347)	Pseudomonadota (1224)	Escherichia_coli (562)		Bacteria (2)	-12.2404	-0.383943
NZ_LR890425.1	2020-10-30	0.504729	Homo sapiens		blood	184695	Australia		circular	-24.7761	134.755	Australia	repB_KLEB_VIR, AP006726, |IncHI1B(pNDM-MAR)_1, JN420336,	IncHI1 MLST(-):HCM1_043(-);HCM1_064(-);HCM1_099(-);HCM1_116(-);HCM1_178ac(-);HCM1_259(-)	Gammaproteobacteria (1236)	Enterobacteriaceae (543)	Klebsiella (570)	Klebsiella pneumoniae	Enterobacterales (91347)	Pseudomonadota (1224)	Klebsiella_pneumoniae (573)		Bacteria (2)	3.14791	-5.26789
NZ_LR890666.1	2020-10-30	0.503111	Homo sapiens		urine	235594	Australia		circular	-24.7761	134.755	Australia	repB_KLEB_VIR, AP006726, |IncHI1B(pNDM-MAR)_1, JN420336,	IncHI1 MLST(-):HCM1_043(-);HCM1_064(-);HCM1_099(-);HCM1_116(-);HCM1_178ac(-);HCM1_259(-)	Gammaproteobacteria (1236)	Enterobacteriaceae (543)	Klebsiella (570)	Klebsiella pneumoniae	Enterobacterales (91347)	Pseudomonadota (1224)	Klebsiella_pneumoniae (573)		Bacteria (2)	0.549725	1.63494
NZ_LR890625.1	2020-10-30	0.502578	Homo sapiens		urine	233683	Australia		circular	-24.7761	134.755	Australia	repB_KLEB_VIR, AP006726, |IncHI1B(pNDM-MAR)_1, JN420336,	IncHI1 MLST(-):HCM1_043(-);HCM1_064(-);HCM1_099(-);HCM1_116(-);HCM1_178ac(-);HCM1_259(-)	Gammaproteobacteria (1236)	Enterobacteriaceae (543)	Klebsiella (570)	Klebsiella pneumoniae	Enterobacterales (91347)	Pseudomonadota (1224)	Klebsiella_pneumoniae (573)		Bacteria (2)	0.538547	1.63822
NZ_CP110146.1	2023-06-17	0.469889	chicken		chicken meat	273252	China:Yangzhou		circular	32.3927	119.437	China,Yangzhou	IncHI1B(pNDM-MAR)_1, JN420336, |IncFIB(pNDM-Mar)_1, JN420336,	IncHI1 MLST(-):HCM1_043(-);HCM1_064(-);HCM1_099(-);HCM1_116(-);HCM1_178ac(-);HCM1_259(-)|IncF RST(F-:A-:B-):FIA(-);FIB(-);FIC(-);FII(-);FIIK(-);FIIS(-);FIIY(-)	Gammaproteobacteria (1236)	Enterobacteriaceae (543)	Klebsiella (570)	Klebsiella pneumoniae	Enterobacterales (91347)	Pseudomonadota (1224)	Klebsiella_pneumoniae (573)		Bacteria (2)	3.49163	-8.68285
NZ_CP092537.1	2023-06-17	0.500047	Homo sapiens		blood	235474	USA		circular	39.7837	-100.446	USA	repB_KLEB_VIR, AP006726, |IncHI1B(pNDM-MAR)_1, JN420336,	IncHI1 MLST(-):HCM1_043(-);HCM1_064(-);HCM1_099(-);HCM1_116(-);HCM1_178ac(-);HCM1_259(-)	Gammaproteobacteria (1236)	Enterobacteriaceae (543)	Klebsiella (570)	Klebsiella pneumoniae	Enterobacterales (91347)	Pseudomonadota (1224)	Klebsiella_pneumoniae (573)		Bacteria (2)	3.14556	-5.2733
NZ_CP070923.1	2021-03-05	0.474124	Homo sapiens		feces	102703	Singapore	Bacterial pure culture	linear	1.34085	103.878	Singapore	IncHI1B(pNDM-CIT)_1, JX182975, |p0111_1, AP010962,	IncHI1 MLST(-):HCM1_043(-);HCM1_064(-);HCM1_099(-);HCM1_116(-);HCM1_178ac(-);HCM1_259(-)	Gammaproteobacteria (1236)	Enterobacteriaceae (543)	Escherichia (561)	Escherichia coli	Enterobacterales (91347)	Pseudomonadota (1224)	Escherichia_coli (562)		Bacteria (2)	-0.475095	-0.737406
NZ_MW495059.1	2021-03-03	0.484737				285390			circular				IncHI2_1, BX664015, |IncQ1_1, M28829, |IncHI2A_1, BX664015,	IncHI2 DLST(4):smr0018(4);smr0199(2)	Gammaproteobacteria (1236)	Enterobacteriaceae (543)	Escherichia (561)	Escherichia coli	Enterobacterales (91347)	Pseudomonadota (1224)	Escherichia_coli (562)		Bacteria (2)	-12.1502	-0.662715
NZ_CP063512.1	2021-02-28	0.474658	Homo sapiens		rectal swab	273218	Laos		circular	20.0171	103.378	Laos	IncHI1B(R27)_1_R27, AF250878, |IncHI1A_1, AF250878, |IncFIA(HI1)_1, AF250878,	IncHI1 MLST(1):HCM1_043(1);HCM1_064(1);HCM1_099(1);HCM1_116(1);HCM1_178ac(1);HCM1_259(1)|IncF RST(F-:A8:B-):FIA(8);FIB(-);FIC(-);FII(-);FIIK(-);FIIS(-);FIIY(-)	Gammaproteobacteria (1236)	Enterobacteriaceae (543)	Escherichia (561)	Escherichia coli	Enterobacterales (91347)	Pseudomonadota (1224)	Escherichia_coli (562)		Bacteria (2)	0.462774	-6.54281
NZ_CP063488.1	2021-02-28	0.489143	Gallus gallus		chicken stool	172246	Laos		circular	20.0171	103.378	Laos	IncHI1B(pNDM-CIT)_1, JX182975, |p0111_1, AP010962,	IncHI1 MLST(-):HCM1_043(-);HCM1_064(-);HCM1_099(-);HCM1_116(-);HCM1_178ac(-);HCM1_259(-)	Gammaproteobacteria (1236)	Enterobacteriaceae (543)	Escherichia (561)	Escherichia coli	Enterobacterales (91347)	Pseudomonadota (1224)	Escherichia_coli (562)		Bacteria (2)	-0.47642	-0.742181
NZ_CP063474.1	2021-02-28	0.469459			chicken meat	210342	Laos		circular	20.0171	103.378	Laos	IncHI1A_1, AF250878, |IncHI1B(R27)_1_R27, AF250878, |IncFIA(HI1)_1, AF250878,	IncHI1 MLST(-):HCM1_043(1);HCM1_064(2);HCM1_099(1);HCM1_116(1);HCM1_178ac(1);HCM1_259(~3)|IncF RST(F-:A8:B-):FIA(8);FIB(-);FIC(-);FII(-);FIIK(-);FIIS(-);FIIY(-)	Gammaproteobacteria (1236)	Enterobacteriaceae (543)	Escherichia (561)	Escherichia coli	Enterobacterales (91347)	Pseudomonadota (1224)	Escherichia_coli (562)		Bacteria (2)	0.495263	-6.51581
NZ_CP063469.1	2021-02-28	0.488445			chicken meat	129986	Laos		circular	20.0171	103.378	Laos	IncHI1B(pNDM-CIT)_1, JX182975, |p0111_1, AP010962,	IncHI1 MLST(-):HCM1_043(-);HCM1_064(-);HCM1_099(-);HCM1_116(-);HCM1_178ac(-);HCM1_259(-)	Gammaproteobacteria (1236)	Enterobacteriaceae (543)	Escherichia (561)	Escherichia coli	Enterobacterales (91347)	Pseudomonadota (1224)	Escherichia_coli (562)		Bacteria (2)	-0.472408	-0.749929
NZ_CP070027.1	2021-02-23	0.474737	Homo sapiens			110044	USA:WA		circular	47.2868	-120.213	USA,WA	IncHI1B(pNDM-CIT)_1, JX182975, |p0111_1, AP010962,	IncHI1 MLST(-):HCM1_043(-);HCM1_064(-);HCM1_099(-);HCM1_116(-);HCM1_178ac(-);HCM1_259(-)	Gammaproteobacteria (1236)	Enterobacteriaceae (543)	Escherichia (561)	Escherichia coli	Enterobacterales (91347)	Pseudomonadota (1224)	Escherichia_coli (562)		Bacteria (2)	-0.47033	-0.743936
NZ_CP069702.1	2021-02-16	0.468128	chicken			239330	China:zhengzhou	pure culture	circular	34.7487	113.619	China,zhengzhou	IncHI2A_1, BX664015, |IncHI2_1, BX664015,	IncHI2 DLST(-):smr0018(3);smr0199(-)	Gammaproteobacteria (1236)	Enterobacteriaceae (543)	Escherichia (561)	Escherichia coli	Enterobacterales (91347)	Pseudomonadota (1224)	Escherichia_coli (562)		Bacteria (2)	-11.9739	-0.188944
NZ_CP019394.1	2021-02-09	0.464912	Homo sapiens		urine	248458	China:Zhejiang		circular	30.2568	120.202		IncHI2_1, BX664015, |IncHI2A_1, BX664015,	IncHI2 DLST(3):smr0018(3);smr0199(2)	Gammaproteobacteria (1236)	Enterobacteriaceae (543)	Escherichia (561)	Escherichia coli	Enterobacterales (91347)	Pseudomonadota (1224)	Escherichia_coli (562)		Bacteria (2)	-12.1868	-0.380925
NZ_CP068592.1	2021-01-31	0.483453	Gallus gallus		chicken stool	122138	Laos		circular	20.0171	103.378	Laos	IncHI1B(pNDM-CIT)_1, JX182975, |p0111_1, AP010962,	IncHI1 MLST(-):HCM1_043(-);HCM1_064(-);HCM1_099(-);HCM1_116(-);HCM1_178ac(-);HCM1_259(-)	Gammaproteobacteria (1236)	Enterobacteriaceae (543)	Escherichia (561)	Escherichia coli	Enterobacterales (91347)	Pseudomonadota (1224)	Escherichia_coli (562)		Bacteria (2)	-0.470349	-0.739482
NZ_CP068571.1	2021-01-30	0.507225			conjugation assay	285071	China:Shanghai	whole organism	circular	31.12	121.27		IncHI1B(pNDM-MAR)_1, JN420336, |repB_KLEB_VIR, AP006726, |IncFIA_1, AP001918,	IncHI1 MLST(-):HCM1_043(-);HCM1_064(-);HCM1_099(-);HCM1_116(-);HCM1_178ac(-);HCM1_259(-)|IncF RST(F-:A-:B-):FIA(2,6);FIB(-);FIC(-);FII(-);FIIK(-);FIIS(-);FIIY(-)	Gammaproteobacteria (1236)	Enterobacteriaceae (543)	Escherichia (561)	Escherichia coli	Enterobacterales (91347)	Pseudomonadota (1224)	Escherichia_coli (562)		Bacteria (2)	11.2027	5.3356
NZ_MN476094.1	2021-01-18	0.477468				320681			circular				IncHI2_1, BX664015, |IncFIA(HI1)_1, AF250878, |IncFIB(K)_1, JN233704, |IncHI2A_1, BX664015,	IncHI2 DLST(-):smr0018(3);smr0199(-)|IncF RST(F-:A18:B-):FIA(18);FIB(-);FIC(-);FII(-);FIIK(-);FIIS(-);FIIY(-)	Gammaproteobacteria (1236)	Enterobacteriaceae (543)	Escherichia (561)	Escherichia coli	Enterobacterales (91347)	Pseudomonadota (1224)	Escherichia_coli (562)		Bacteria (2)	-11.9598	-0.423645
NZ_CP127154.1	2023-06-16	0.503092	Homo sapiens		Shanghai East Hospital	221844	China:Shanghai		circular	31.11	121.29		repB_KLEB_VIR, AP006726, |IncHI1B(pNDM-MAR)_1, JN420336,	IncHI1 MLST(-):HCM1_043(-);HCM1_064(-);HCM1_099(-);HCM1_116(-);HCM1_178ac(-);HCM1_259(-)	Gammaproteobacteria (1236)	Enterobacteriaceae (543)	Klebsiella (570)	Klebsiella pneumoniae	Enterobacterales (91347)	Pseudomonadota (1224)	Klebsiella_pneumoniae (573)		Bacteria (2)	10.9181	5.69656
NZ_CP086679.1	2022-05-18	0.463776			anaerobic effluent of swine manure	262144	China	whole organism	circular	34.4118	86.0327	China	IncHI2A_1, BX664015, |IncHI2_1, BX664015,	IncHI2 DLST(3):smr0018(3);smr0199(2)	Gammaproteobacteria (1236)	Enterobacteriaceae (543)	Escherichia (561)	Escherichia coli	Enterobacterales (91347)	Pseudomonadota (1224)	Escherichia_coli (562)		Bacteria (2)	-12.2411	-0.382057
NZ_CP026933.2	2020-01-16	0.474375	Bos taurus		Bovine adult	268665	France	Cell Culture	circular	46.6034	1.88833	France	IncHI2A_1, BX664015, |IncQ1_1, M28829, |IncHI2_1, BX664015,	IncHI2 DLST(4):smr0018(4);smr0199(2)	Gammaproteobacteria (1236)	Enterobacteriaceae (543)	Escherichia (561)	Escherichia coli	Enterobacterales (91347)	Pseudomonadota (1224)	Escherichia_coli (562)		Bacteria (2)	-12.2015	-0.524306
NZ_MN476096.1	2021-01-18	0.473691				122601			circular				IncHI2_1, BX664015,	IncHI2 DLST(-):smr0018(-);smr0199(2)	Gammaproteobacteria (1236)	Enterobacteriaceae (543)	Escherichia (561)	Escherichia coli	Enterobacterales (91347)	Pseudomonadota (1224)	Escherichia_coli (562)		Bacteria (2)	-12.2201	-0.33761
NZ_AP022541.1	2021-01-18	0.471453	Homo sapiens			211336	Japan:Tokyo		circular	34.6969	139.405	Japan,Tokyo	IncHI2_1, BX664015,	IncHI2 DLST(3):smr0018(3);smr0199(2)	Gammaproteobacteria (1236)	Enterobacteriaceae (543)	Escherichia (561)	Escherichia coli	Enterobacterales (91347)	Pseudomonadota (1224)	Escherichia_coli (562)		Bacteria (2)	-12.2624	-0.450329
NZ_MT318677.1	2020-12-04	0.472558				195614			circular				IncHI2A_1, BX664015, |IncHI2_1, BX664015,	IncHI2 DLST(-):smr0018(3);smr0199(-)	Gammaproteobacteria (1236)	Enterobacteriaceae (543)	Escherichia (561)	Escherichia coli	Enterobacterales (91347)	Pseudomonadota (1224)	Escherichia_coli (562)		Bacteria (2)	-11.827	-0.39209
NZ_MT163739.1	2020-11-17	0.482397				305655			circular				IncHI2A_1, BX664015, |IncHI2_1, BX664015,	IncHI2 DLST(1):smr0018(1);smr0199(1)	Gammaproteobacteria (1236)	Enterobacteriaceae (543)	Escherichia (561)	Escherichia coli	Enterobacterales (91347)	Pseudomonadota (1224)	Escherichia_coli (562)		Bacteria (2)	-3.3955	10.0676
NZ_MT929284.1	2020-11-04	0.459798				253135			circular				IncHI2_1, BX664015, |IncHI2A_1, BX664015,	IncHI2 DLST(4):smr0018(4);smr0199(2)	Gammaproteobacteria (1236)	Enterobacteriaceae (543)	Escherichia (561)	Escherichia coli	Enterobacterales (91347)	Pseudomonadota (1224)	Escherichia_coli (562)		Bacteria (2)	-12.107	-0.816827
NZ_MT929287.1	2020-11-04	0.469511				267374			circular				IncQ1_1, M28829, |IncHI2_1, BX664015, |IncHI2A_1, BX664015,	IncHI2 DLST(4):smr0018(4);smr0199(2)	Gammaproteobacteria (1236)	Enterobacteriaceae (543)	Escherichia (561)	Escherichia coli	Enterobacterales (91347)	Pseudomonadota (1224)	Escherichia_coli (562)		Bacteria (2)	-12.1107	-0.750264
NZ_MT929288.1	2020-11-04	0.470048				284175			circular				IncQ1_1, M28829, |IncHI2A_1, BX664015, |IncHI2_1, BX664015,	IncHI2 DLST(4):smr0018(4);smr0199(2)	Gammaproteobacteria (1236)	Enterobacteriaceae (543)	Escherichia (561)	Escherichia coli	Enterobacterales (91347)	Pseudomonadota (1224)	Escherichia_coli (562)		Bacteria (2)	-12.1309	-0.68876
NZ_MT929286.1	2020-11-04	0.471109				251547			circular				IncQ1_1, M28829, |IncHI2_1, BX664015, |IncHI2A_1, BX664015,	IncHI2 DLST(4):smr0018(4);smr0199(2)	Gammaproteobacteria (1236)	Enterobacteriaceae (543)	Escherichia (561)	Escherichia coli	Enterobacterales (91347)	Pseudomonadota (1224)	Escherichia_coli (562)		Bacteria (2)	-12.2235	-0.529386
NZ_MT929285.1	2020-11-04	0.470655				250657			circular				IncHI2_1, BX664015, |IncHI2A_1, BX664015,	IncHI2 DLST(4):smr0018(4);smr0199(2)	Gammaproteobacteria (1236)	Enterobacteriaceae (543)	Escherichia (561)	Escherichia coli	Enterobacterales (91347)	Pseudomonadota (1224)	Escherichia_coli (562)		Bacteria (2)	-12.2285	-0.527496
NZ_CP061187.1	2020-09-18	0.462147			feces	157028	China: Dafeng		circular	32.56	120.42		IncHI2A_1, BX664015, |IncHI2_1, BX664015,	IncHI2 DLST(-):smr0018(3);smr0199(-)	Gammaproteobacteria (1236)	Enterobacteriaceae (543)	Escherichia (561)	Escherichia coli	Enterobacterales (91347)	Pseudomonadota (1224)	Escherichia_coli (562)		Bacteria (2)	-11.8527	-0.378428
NZ_CP061755.1	2020-09-28	0.482031	Bos taurus		beef trimmings	267684	Uruguay	Isolate	circular	-32.8756	-56.0202	Uruguay	IncHI1B(R27)_1_R27, AF250878, |IncHI1A_1, AF250878,	IncHI1 MLST(-):HCM1_043(1);HCM1_064(2);HCM1_099(~1);HCM1_116(2);HCM1_178ac(1);HCM1_259(~3)	Gammaproteobacteria (1236)	Enterobacteriaceae (543)	Escherichia (561)	Escherichia coli	Enterobacterales (91347)	Pseudomonadota (1224)	Escherichia_coli (562)		Bacteria (2)	0.517804	-6.44763
CP123649.1	2023-04-20	0.473688			Pork chop	301137	USA:MO		circular	38.7605	-92.5618	USA,MO	IncHI2_1, BX664015, |IncHI2A_1, BX664015,	IncHI2 DLST(1):smr0018(1);smr0199(1)	Gammaproteobacteria (1236)	Enterobacteriaceae (543)	Salmonella (590)	Salmonella enterica	Enterobacterales (91347)	Pseudomonadota (1224)	Salmonella_enterica (28901)		Bacteria (2)	-3.95327	9.79899
CP123685.1	2023-04-20	0.47397			Animal-Calf-Bob Veal	251058	USA:NC		circular	35.673	-79.0393	USA,NC	IncHI2_1, BX664015,	IncHI2 DLST(2):smr0018(2);smr0199(2)	Gammaproteobacteria (1236)	Enterobacteriaceae (543)	Salmonella (590)	Salmonella enterica	Enterobacterales (91347)	Pseudomonadota (1224)	Salmonella_enterica (28901)		Bacteria (2)	-12.2753	-0.485241
CP123681.1	2023-04-20	0.446355			animal-swine-market swine	247657	USA:NC		circular	35.673	-79.0393	USA,NC	IncHI2_1, BX664015, |IncHI2A_1, BX664015,	IncHI2 DLST(-):smr0018(~4);smr0199(1)	Gammaproteobacteria (1236)	Enterobacteriaceae (543)	Salmonella (590)	Salmonella enterica	Enterobacterales (91347)	Pseudomonadota (1224)	Salmonella_enterica (28901)		Bacteria (2)	-3.81232	9.96016
CP123673.1	2023-04-20	0.463393			animal-swine-market swine	244678	USA:SD		circular	44.6472	-100.349	USA,SD	IncHI2A_1, BX664015, |IncN_1, AY046276, |IncHI2_1, BX664015,	IncHI2 DLST(2):smr0018(2);smr0199(2)|IncN MLST(-):repN(1);traJ(-);korA(-)	Gammaproteobacteria (1236)	Enterobacteriaceae (543)	Salmonella (590)	Salmonella enterica	Enterobacterales (91347)	Pseudomonadota (1224)	Salmonella_enterica (28901)		Bacteria (2)	-12.4606	-0.704335
CP123704.1	2023-04-21	0.450236			animal-swine-market swine	257103	USA:VA		circular	37.1232	-78.4928	USA,VA	IncHI2_1, BX664015, |IncHI2A_1, BX664015,	IncHI2 DLST(-):smr0018(~4);smr0199(1)	Gammaproteobacteria (1236)	Enterobacteriaceae (543)	Salmonella (590)	Salmonella enterica	Enterobacterales (91347)	Pseudomonadota (1224)	Salmonella_enterica (28901)		Bacteria (2)	-3.8149	9.93916
CP123708.1	2023-04-20	0.474554			animal-swine-market swine	210427	USA:CA		circular	36.7015	-118.756	USA,CA	IncHI1B(R27)_1_R27, AF250878, |IncHI1A_1, AF250878, |IncFIA(HI1)_1, AF250878,	IncHI1 MLST(-):HCM1_043(-);HCM1_064(2);HCM1_099(1);HCM1_116(1);HCM1_178ac(1);HCM1_259(1)|IncF RST(F-:A8:B-):FIA(8);FIB(-);FIC(-);FII(-);FIIK(-);FIIS(-);FIIY(-)	Gammaproteobacteria (1236)	Enterobacteriaceae (543)	Salmonella (590)	Salmonella enterica	Enterobacterales (91347)	Pseudomonadota (1224)	Salmonella_enterica (28901)		Bacteria (2)	0.466945	-6.54769
NZ_MW598241.1	2021-05-31	0.502549				277911			circular				repB_KLEB_VIR, AP006726, |IncI1-I(Alpha)_1, AP005147, |IncHI1B(pNDM-MAR)_1, JN420336,	IncHI1 MLST(-):HCM1_043(-);HCM1_064(-);HCM1_099(-);HCM1_116(-);HCM1_178ac(-);HCM1_259(-)	Gammaproteobacteria (1236)	Enterobacteriaceae (543)	Escherichia (561)	Escherichia coli	Enterobacterales (91347)	Pseudomonadota (1224)	Escherichia_coli (562)		Bacteria (2)	1.5484	2.73102
NZ_MW598245.1	2021-05-31	0.508142				190130			circular				repB_KLEB_VIR, AP006726, |ColRNAI_1, DQ298019, |IncHI1B(pNDM-MAR)_1, JN420336,	IncHI1 MLST(-):HCM1_043(-);HCM1_064(-);HCM1_099(-);HCM1_116(-);HCM1_178ac(-);HCM1_259(-)	Gammaproteobacteria (1236)	Enterobacteriaceae (543)	Escherichia (561)	Escherichia coli	Enterobacterales (91347)	Pseudomonadota (1224)	Escherichia_coli (562)		Bacteria (2)	1.51324	2.71908
NZ_MW598240.1	2021-05-31	0.508108				190129			circular				repB_KLEB_VIR, AP006726, |IncHI1B(pNDM-MAR)_1, JN420336, |ColRNAI_1, DQ298019,	IncHI1 MLST(-):HCM1_043(-);HCM1_064(-);HCM1_099(-);HCM1_116(-);HCM1_178ac(-);HCM1_259(-)	Gammaproteobacteria (1236)	Enterobacteriaceae (543)	Escherichia (561)	Escherichia coli	Enterobacterales (91347)	Pseudomonadota (1224)	Escherichia_coli (562)		Bacteria (2)	1.52802	2.70607
NZ_CP050163.1	2020-07-31	0.471746	Homo sapiens		rectal_swab	289268	Hong Kong		circular	22.3506	114.185	Hong Kong	IncHI2A_1, BX664015, |IncHI2_1, BX664015,	IncHI2 DLST(1):smr0018(1);smr0199(1)	Gammaproteobacteria (1236)	Enterobacteriaceae (543)	Escherichia (561)	Escherichia coli	Enterobacterales (91347)	Pseudomonadota (1224)	Escherichia_coli (562)		Bacteria (2)	-3.71682	10.0447
NZ_CP047379.1	2020-04-06	0.471026	swine			190219	China: Hunan	cell culture	circular	27.6662	111.749	China,Hunan	IncHI2A_1, BX664015, |IncHI2_1, BX664015,	IncHI2 DLST(-):smr0018(3);smr0199(-)	Gammaproteobacteria (1236)	Enterobacteriaceae (543)	Escherichia (561)	Escherichia coli	Enterobacterales (91347)	Pseudomonadota (1224)	Escherichia_coli (562)		Bacteria (2)	-11.8399	-0.387565
NZ_CP104628.1	2023-06-07	0.470751			chicken feces	266761	China	cell culture	circular	34.4118	86.0327	China	IncHI2_1, BX664015, |IncHI2A_1, BX664015,	IncHI2 DLST(3):smr0018(3);smr0199(2)	Gammaproteobacteria (1236)	Enterobacteriaceae (543)	Klebsiella (570)	Klebsiella pneumoniae	Enterobacterales (91347)	Pseudomonadota (1224)	Klebsiella_pneumoniae (573)		Bacteria (2)	-11.9616	-0.17411
NZ_CP109698.1	2023-06-07	0.471119			Hopper	303280	USA	whole organism	circular	39.7837	-100.446	USA	IncHI2_1, BX664015, |IncHI2A_1, BX664015,	IncHI2 DLST(1):smr0018(1);smr0199(1)	Gammaproteobacteria (1236)	Enterobacteriaceae (543)	Enterobacter (547)	Enterobacter asburiae	Enterobacterales (91347)	Pseudomonadota (1224)	Enterobacter_asburiae (61645)		Bacteria (2)	-3.73348	10.0244
CP109737.1	2023-06-06	0.481021	Homo sapiens		swab	354602	USA	whole organism	circular	39.7837	-100.446	USA	IncHI2_1, BX664015, |IncHI2A_1, BX664015,	IncHI2 DLST(1):smr0018(1);smr0199(1)	Gammaproteobacteria (1236)	Enterobacteriaceae (543)	Enterobacter (547)	Enterobacter hormaechei	Enterobacterales (91347)	Pseudomonadota (1224)	Enterobacter_hormaechei (158836)		Bacteria (2)	-3.78318	9.93526
NZ_CP083863.1	2022-05-13	0.472532	Homo sapiens		sputum	276053	China		circular	30.15	120.1		IncHI2A_1, BX664015, |IncHI2_1, BX664015,	IncHI2 DLST(-):smr0018(1);smr0199(-)	Gammaproteobacteria (1236)	Enterobacteriaceae (543)	Enterobacter (547)	Enterobacter kobei	Enterobacterales (91347)	Pseudomonadota (1224)	Enterobacter_kobei (208224)		Bacteria (2)	-3.97844	9.76675
NZ_CP110879.1	2022-11-23	0.46018				282472	China:Luzhou		circular	28.87	105.48		IncHI2A_1, BX664015, |IncHI2_1, BX664015,	IncHI2 DLST(1):smr0018(1);smr0199(1)	Gammaproteobacteria (1236)	Enterobacteriaceae (543)	Enterobacter (547)	Enterobacter kobei	Enterobacterales (91347)	Pseudomonadota (1224)	Enterobacter_kobei (208224)		Bacteria (2)	-3.713	10.027
NZ_CP098207.1	2022-06-09	0.463165	Canis lupus familiaris			173366	South Korea	Rectal swab	circular	36.5582	127.941	South Korea	IncQ1_1, M28829, |IncHI2A_1, BX664015, |IncHI2_1, BX664015,	IncHI2 DLST(-):smr0018(2);smr0199(-)	Gammaproteobacteria (1236)	Enterobacteriaceae (543)	Escherichia (561)	Escherichia coli	Enterobacterales (91347)	Pseudomonadota (1224)	Escherichia_coli (562)		Bacteria (2)	-11.9348	-0.403485
NZ_MN232191.1	2020-08-04	0.446328				201186			circular				IncHI2A_1, BX664015, |IncHI2_1, BX664015,	IncHI2 DLST(3):smr0018(3);smr0199(2)	Gammaproteobacteria (1236)	Enterobacteriaceae (543)	Escherichia (561)	Escherichia coli	Enterobacterales (91347)	Pseudomonadota (1224)	Escherichia_coli (562)		Bacteria (2)	-12.268	-0.485972
NZ_MN101856.1	2020-06-04	0.463076			pork	190390	China		circular	36.25	116		IncHI1A_1, AF250878, |IncFIA(HI1)_1, AF250878, |IncHI1B(R27)_1_R27, AF250878,	IncHI1 MLST(17):HCM1_043(4);HCM1_064(1);HCM1_099(1);HCM1_116(5);HCM1_178ac(1);HCM1_259(2)|IncF RST(F-:A8:B-):FIA(8);FIB(-);FIC(-);FII(-);FIIK(-);FIIS(-);FIIY(-)	Gammaproteobacteria (1236)	Enterobacteriaceae (543)	Escherichia (561)	Escherichia coli	Enterobacterales (91347)	Pseudomonadota (1224)	Escherichia_coli (562)		Bacteria (2)	0.548954	-6.4607
NZ_MK293945.1	2020-06-03	0.493088	duck		liver	50273	China		circular	34.4118	86.0327	China	IncHI2_1, BX664015,	IncHI2 DLST(-):smr0018(-);smr0199(2)	Gammaproteobacteria (1236)	Enterobacteriaceae (543)	Escherichia (561)	Escherichia coli	Enterobacterales (91347)	Pseudomonadota (1224)	Escherichia_coli (562)		Bacteria (2)	-6.91372	-0.118875
NZ_MH287084.1	2020-06-03	0.467912	pig		feces	275402	Australia		circular	-24.7761	134.755	Australia	IncHI2A_1, BX664015, |IncHI2_1, BX664015,	IncHI2 DLST(3):smr0018(3);smr0199(2)	Gammaproteobacteria (1236)	Enterobacteriaceae (543)	Escherichia (561)	Escherichia coli	Enterobacterales (91347)	Pseudomonadota (1224)	Escherichia_coli (562)		Bacteria (2)	-12.0742	-0.848631
NZ_MH491004.1	2020-06-03	0.467913	Homo sapiens		blood	253002	China		circular	34.4118	86.0327	China	IncHI2A_1, BX664015, |IncHI2_1, BX664015, |IncN_1, AY046276,	IncHI2 DLST(-):smr0018(~3);smr0199(2)|IncN MLST(-):repN(1?);traJ(-);korA(-)	Gammaproteobacteria (1236)	Enterobacteriaceae (543)	Escherichia (561)	Escherichia coli	Enterobacterales (91347)	Pseudomonadota (1224)	Escherichia_coli (562)		Bacteria (2)	-12.301	-0.445158
NZ_MH459020.1	2020-06-03	0.464082	dog		urine sample	253783	China:Guangzhou		circular	23.1302	113.259	China,Guangzhou	IncHI2_1, BX664015, |IncN_1, AY046276, |IncHI2A_1, BX664015,	IncHI2 DLST(3):smr0018(3);smr0199(2)|IncN MLST(-):repN(1);traJ(-);korA(-)	Gammaproteobacteria (1236)	Enterobacteriaceae (543)	Escherichia (561)	Escherichia coli	Enterobacterales (91347)	Pseudomonadota (1224)	Escherichia_coli (562)		Bacteria (2)	-12.2779	-0.302535
NZ_MH208235.1	2020-06-03	0.452282				224630			circular				IncHI2_1, BX664015, |IncHI2A_1, BX664015,	IncHI2 DLST(4):smr0018(4);smr0199(2)	Gammaproteobacteria (1236)	Enterobacteriaceae (543)	Escherichia (561)	Escherichia coli	Enterobacterales (91347)	Pseudomonadota (1224)	Escherichia_coli (562)		Bacteria (2)	-12.241	-0.468351
NZ_MH287085.1	2020-06-03	0.470807	pig		faces	288288	Australia		circular	-24.7761	134.755	Australia	IncHI2A_1, BX664015, |IncHI2_1, BX664015,	IncHI2 DLST(3):smr0018(3);smr0199(2)	Gammaproteobacteria (1236)	Enterobacteriaceae (543)	Escherichia (561)	Escherichia coli	Enterobacterales (91347)	Pseudomonadota (1224)	Escherichia_coli (562)		Bacteria (2)	-12.0791	-0.865959
NZ_MH128771.1	2020-06-03	0.458212	Homo sapiens		Sir Run Run Shaw hospital	230365	China		circular	34.4118	86.0327	China	IncHI2A_1, BX664015, |IncHI2_1, BX664015,	IncHI2 DLST(-):smr0018(~3);smr0199(~2)	Gammaproteobacteria (1236)	Enterobacteriaceae (543)	Escherichia (561)	Escherichia coli	Enterobacterales (91347)	Pseudomonadota (1224)	Escherichia_coli (562)		Bacteria (2)	-12.2612	-0.418738
NZ_MH329870.1	2020-06-03	0.460815				198366			circular				IncHI2A_1, BX664015, |IncHI2_1, BX664015,	IncHI2 DLST(-):smr0018(3);smr0199(-)	Gammaproteobacteria (1236)	Enterobacteriaceae (543)	Escherichia (561)	Escherichia coli	Enterobacterales (91347)	Pseudomonadota (1224)	Escherichia_coli (562)		Bacteria (2)	-11.9992	-0.379584
NZ_MG656414.1	2020-06-03	0.479757				350179			circular				IncHI2_1, BX664015, |IncFII_1, AY458016, |IncFIA_1, AP001918, |IncN_1, AY046276, |IncHI2A_1, BX664015,	IncHI2 DLST(3):smr0018(3);smr0199(2)|IncF RST(F36:A-:B-):FIA(4,20);FIB(-);FIC(-);FII(36);FIIK(-);FIIS(-);FIIY(-)|IncN MLST(-):repN(1);traJ(-);korA(-)	Gammaproteobacteria (1236)	Enterobacteriaceae (543)	Escherichia (561)	Escherichia coli	Enterobacterales (91347)	Pseudomonadota (1224)	Escherichia_coli (562)		Bacteria (2)	-12.2607	-0.317357
NZ_MG662415.1	2020-06-03	0.457319			chicken	226105	China		circular	34.4118	86.0327	China	IncHI2A_1, BX664015, |IncHI2_1, BX664015,	IncHI2 DLST(3):smr0018(3);smr0199(2)	Gammaproteobacteria (1236)	Enterobacteriaceae (543)	Escherichia (561)	Escherichia coli	Enterobacterales (91347)	Pseudomonadota (1224)	Escherichia_coli (562)		Bacteria (2)	-12.2519	-0.429689
NZ_MG773376.1	2020-06-03	0.465403				251657			circular				IncHI2_1, BX664015, |IncHI2A_1, BX664015,	IncHI2 DLST(3):smr0018(3);smr0199(2)	Gammaproteobacteria (1236)	Enterobacteriaceae (543)	Escherichia (561)	Escherichia coli	Enterobacterales (91347)	Pseudomonadota (1224)	Escherichia_coli (562)		Bacteria (2)	-12.1884	-0.365028
NZ_MG014722.1	2020-06-03	0.479386	Pig			392275	China		circular	34.4118	86.0327	China	IncHI2_1, BX664015, |IncFII_1, AY458016, |IncFIB(AP001918)_1, AP001918, |IncHI2A_1, BX664015,	IncHI2 DLST(3):smr0018(3);smr0199(2)|IncF RST(F24:A-:B1):FIA(-);FIB(1);FIC(-);FII(24);FIIK(-);FIIS(-);FIIY(-)	Gammaproteobacteria (1236)	Enterobacteriaceae (543)	Escherichia (561)	Escherichia coli	Enterobacterales (91347)	Pseudomonadota (1224)	Escherichia_coli (562)		Bacteria (2)	-12.1401	-0.335369
NZ_CP091482.1	2022-02-03	0.469546			sputum	294412	China: Chongqing	cell culture	circular	29.5586	106.549	China,Chongqing	IncHI2A_1, BX664015, |IncHI2_1, BX664015,	IncHI2 DLST(1):smr0018(1);smr0199(1)	Gammaproteobacteria (1236)	Enterobacteriaceae (543)	Enterobacter (547)	Enterobacter cloacae complex sp. ECL414	Enterobacterales (91347)	Pseudomonadota (1224)	Enterobacter_cloacae_complex_sp._ECL414 (2912628)		Bacteria (2)	-3.71636	10.0463
NZ_CP082148.1	2021-09-04	0.471117	Homo sapiens		blood	338256	China: Jiamusi, Heilongjiang Province	Pure culture	circular	48.3617	134.287	China,Jiamusi,Heilongjiang Province	IncHI2A_1, BX664015, |IncHI2_1, BX664015,	IncHI2 DLST(1):smr0018(1);smr0199(1)	Gammaproteobacteria (1236)	Enterobacteriaceae (543)	Enterobacter (547)	Enterobacter cloacae complex sp.	Enterobacterales (91347)	Pseudomonadota (1224)	Enterobacter_cloacae_complex_sp. (2027919)		Bacteria (2)	-3.57729	9.9192
NZ_MF174859.1	2020-06-03	0.457685			feces	258114	Australia		circular	-24.7761	134.755	Australia	IncHI2_1, BX664015, |IncHI2A_1, BX664015,	IncHI2 DLST(3):smr0018(3);smr0199(2)	Gammaproteobacteria (1236)	Enterobacteriaceae (543)	Escherichia (561)	Escherichia coli	Enterobacterales (91347)	Pseudomonadota (1224)	Escherichia_coli (562)		Bacteria (2)	-12.0984	-0.81819
NZ_CP047877.1	2020-01-23	0.465494			feces	251000	China: Dafeng		circular	32.56	120.42		IncHI2A_1, BX664015, |IncN_1, AY046276, |IncHI2_1, BX664015,	IncHI2 DLST(3):smr0018(3);smr0199(2)|IncN MLST(-):repN(1);traJ(-);korA(-)	Gammaproteobacteria (1236)	Enterobacteriaceae (543)	Escherichia (561)	Escherichia coli	Enterobacterales (91347)	Pseudomonadota (1224)	Escherichia_coli (562)		Bacteria (2)	-12.2567	-0.329489
NZ_CP047666.1	2020-01-23	0.465502			feces	251000	China: Dafeng		circular	32.56	120.42		IncHI2A_1, BX664015, |IncN_1, AY046276, |IncHI2_1, BX664015,	IncHI2 DLST(3):smr0018(3);smr0199(2)|IncN MLST(-):repN(1);traJ(-);korA(-)	Gammaproteobacteria (1236)	Enterobacteriaceae (543)	Escherichia (561)	Escherichia coli	Enterobacterales (91347)	Pseudomonadota (1224)	Escherichia_coli (562)		Bacteria (2)	-12.2352	-0.354621
NZ_CP047659.1	2020-01-23	0.465522			feces	251000	China: Dafeng		circular	32.56	120.42		IncHI2A_1, BX664015, |IncN_1, AY046276, |IncHI2_1, BX664015,	IncHI2 DLST(3):smr0018(3);smr0199(2)|IncN MLST(-):repN(1);traJ(-);korA(-)	Gammaproteobacteria (1236)	Enterobacteriaceae (543)	Escherichia (561)	Escherichia coli	Enterobacterales (91347)	Pseudomonadota (1224)	Escherichia_coli (562)		Bacteria (2)	-12.2779	-0.322798
NZ_CP042579.1	2019-10-13	0.469158	Homo sapiens		clinical sample	275807	Australia: Sydney	Whole organism	circular	-33.8548	151.216	Australia,Sydney	IncHI2A_1, BX664015, |IncHI2_1, BX664015,	IncHI2 DLST(1):smr0018(1);smr0199(1)	Gammaproteobacteria (1236)	Enterobacteriaceae (543)	Enterobacter (547)	Enterobacter kobei	Enterobacterales (91347)	Pseudomonadota (1224)	Enterobacter_kobei (208224)		Bacteria (2)	-3.96265	9.78762
NZ_CP083992.1	2022-06-08	0.50254			conjugation assay	222599	China	cell culture	circular	34.4118	86.0327	China	repB_KLEB_VIR, AP006726, |IncHI1B(pNDM-MAR)_1, JN420336,	IncHI1 MLST(-):HCM1_043(-);HCM1_064(-);HCM1_099(-);HCM1_116(-);HCM1_178ac(-);HCM1_259(-)	Gammaproteobacteria (1236)	Enterobacteriaceae (543)	Escherichia (561)	Escherichia coli	Enterobacterales (91347)	Pseudomonadota (1224)	Escherichia_coli (562)		Bacteria (2)	10.918	5.69953
NZ_CP083611.1	2022-06-08	0.498292			conjugation assay	255611	China	cell culture	circular	34.4118	86.0327	China	repB_KLEB_VIR, AP006726, |IncHI1B(pNDM-MAR)_1, JN420336,	IncHI1 MLST(-):HCM1_043(-);HCM1_064(-);HCM1_099(-);HCM1_116(-);HCM1_178ac(-);HCM1_259(-)	Gammaproteobacteria (1236)	Enterobacteriaceae (543)	Escherichia (561)	Escherichia coli	Enterobacterales (91347)	Pseudomonadota (1224)	Escherichia_coli (562)		Bacteria (2)	10.911	5.70515
NZ_MZ750395.1	2022-05-03	0.475108	Homo sapiens		clinical sample	338262	Poland: Warsaw		circular	52.1356	21.003		IncHI2A_1, BX664015, |repB(R1701)_1, CP039970, |IncFII(pKPX1)_1, AP012055, |IncHI2_1, BX664015,	IncHI2 DLST(1):smr0018(1);smr0199(1)|IncF RST(F-:A-:B-):FIA(-);FIB(-);FIC(-);FII(-);FIIK(-);FIIS(-);FIIY(-)	Gammaproteobacteria (1236)	Enterobacteriaceae (543)	Enterobacter (547)	Enterobacter hormaechei	Enterobacterales (91347)	Pseudomonadota (1224)	Enterobacter_hormaechei (158836)		Bacteria (2)	-3.64503	10.1126
NZ_CP104630.1	2023-06-07	0.473454			In-house environment	273959	China	cell culture	circular	34.4118	86.0327	China	IncHI2_1, BX664015, |IncHI2A_1, BX664015,	IncHI2 DLST(3):smr0018(3);smr0199(2)	Gammaproteobacteria (1236)	Enterobacteriaceae (543)	Escherichia (561)	Escherichia coli	Enterobacterales (91347)	Pseudomonadota (1224)	Escherichia_coli (562)		Bacteria (2)	-11.9563	-0.171023
NZ_CP122508.1	2023-06-07	0.462333	pig			247590	China:Guangdong	Microbial culture	circular	23.1358	113.198	China,Guangdong	IncHI2A_1, BX664015, |IncHI2_1, BX664015,	IncHI2 DLST(3):smr0018(3);smr0199(2)	Gammaproteobacteria (1236)	Enterobacteriaceae (543)	Escherichia (561)	Escherichia coli	Enterobacterales (91347)	Pseudomonadota (1224)	Escherichia_coli (562)		Bacteria (2)	-12.2484	-0.503274
NZ_CP109730.1	2023-06-07	0.467325			Sink Drain	256678	USA	whole organism	circular	39.7837	-100.446	USA	IncHI2A_1, BX664015, |IncHI2_1, BX664015,	IncHI2 DLST(-):smr0018(1);smr0199(-)	Gammaproteobacteria (1236)	Enterobacteriaceae (543)	Enterobacter (547)	Enterobacter roggenkampii	Enterobacterales (91347)	Pseudomonadota (1224)	Enterobacter_roggenkampii (1812935)		Bacteria (2)	-3.91949	9.82636
NZ_CP126346.1	2023-06-06	0.499565			water	122915	China:Jinan	water	circular	36.6507	117.114	China,Jinan	IncHI1B(pNDM-CIT)_1, JX182975, |p0111_1, AP010962,	IncHI1 MLST(-):HCM1_043(-);HCM1_064(-);HCM1_099(-);HCM1_116(-);HCM1_178ac(-);HCM1_259(-)	Gammaproteobacteria (1236)	Enterobacteriaceae (543)	Escherichia (561)	Escherichia coli	Enterobacterales (91347)	Pseudomonadota (1224)	Escherichia_coli (562)		Bacteria (2)	-0.367932	-0.708634
CP109752.1	2023-06-06	0.480573			Sink Area	347681	USA	whole organism	circular	39.7837	-100.446	USA	IncHI2A_1, BX664015, |IncHI2_1, BX664015,	IncHI2 DLST(1):smr0018(1);smr0199(1)	Gammaproteobacteria (1236)	Enterobacteriaceae (543)	Enterobacter (547)	Enterobacter hormaechei	Enterobacterales (91347)	Pseudomonadota (1224)	Enterobacter_hormaechei (158836)		Bacteria (2)	-3.79651	9.92481
NZ_CP043951.1	2019-09-27	0.460138	chicken			228062	China:Nanjing	cell culture	linear	32.061	118.792	China,Nanjing	IncHI2A_1, BX664015, |IncHI2_1, BX664015,	IncHI2 DLST(3):smr0018(3);smr0199(2)	Gammaproteobacteria (1236)	Enterobacteriaceae (543)	Escherichia (561)	Escherichia coli	Enterobacterales (91347)	Pseudomonadota (1224)	Escherichia_coli (562)		Bacteria (2)	-12.1888	-0.372926
NZ_CP042868.1	2019-08-22	0.469328	Unknown		Unknown	279992	Unknown		circular				IncHI1B(pNDM-MAR)_1, JN420336, |IncFIB(pNDM-Mar)_1, JN420336,	IncHI1 MLST(-):HCM1_043(-);HCM1_064(-);HCM1_099(-);HCM1_116(-);HCM1_178ac(-);HCM1_259(-)|IncF RST(F-:A-:B-):FIA(-);FIB(-);FIC(-);FII(-);FIIK(-);FIIS(-);FIIY(-)	Gammaproteobacteria (1236)	Enterobacteriaceae (543)	Escherichia (561)	Escherichia coli	Enterobacterales (91347)	Pseudomonadota (1224)	Escherichia_coli (562)		Bacteria (2)	3.46056	-8.60267
NZ_CP042866.1	2019-08-22	0.471422	Unknown		Unknown	266396	Unknown		circular				IncHI1B(pNDM-MAR)_1, JN420336,	IncHI1 MLST(-):HCM1_043(-);HCM1_064(-);HCM1_099(-);HCM1_116(-);HCM1_178ac(-);HCM1_259(-)	Gammaproteobacteria (1236)	Enterobacteriaceae (543)	Escherichia (561)	Escherichia coli	Enterobacterales (91347)	Pseudomonadota (1224)	Escherichia_coli (562)		Bacteria (2)	3.44493	-8.61152
CP104922.1	2023-06-05	0.464414			In-house environment	297801	China	cell culture	circular	34.4118	86.0327	China	IncHI2A_1, BX664015, |IncHI2_1, BX664015,	IncHI2 DLST(1):smr0018(1);smr0199(1)	Gammaproteobacteria (1236)	Enterobacteriaceae (543)	Citrobacter (544)	Citrobacter portucalensis	Enterobacterales (91347)	Pseudomonadota (1224)	Citrobacter_portucalensis (1639133)		Bacteria (2)	-3.85973	9.86791
NZ_OP950833.1	2023-05-22	0.462347	Homo sapiens		wound swab	276870	Czech Republic: CITYLAB Praha		circular	50.07	14.41		IncHI2A_1, BX664015, |IncHI2_1, BX664015,	IncHI2 DLST(17):smr0018(1);smr0199(5)	Gammaproteobacteria (1236)	Enterobacteriaceae (543)	Enterobacter (547)	Enterobacter hormaechei	Enterobacterales (91347)	Pseudomonadota (1224)	Enterobacter_hormaechei (158836)		Bacteria (2)	-3.71255	10.0344
NZ_OP950835.1	2023-05-22	0.464741	Homo sapiens		urine	237743	Czech Republic: ZU Ostrava		circular	49.82	18.26		IncHI2A_1, BX664015, |IncHI2_1, BX664015,	IncHI2 DLST(4):smr0018(4);smr0199(2)	Gammaproteobacteria (1236)	Enterobacteriaceae (543)	Escherichia (561)	Escherichia coli	Enterobacterales (91347)	Pseudomonadota (1224)	Escherichia_coli (562)		Bacteria (2)	-12.1859	-0.581204
NZ_CP122665.1	2023-05-17	0.4727	Sus scrofa		feces	222416	Belgium		circular	50.6403	4.66671	Belgium	IncHI1A(NDM-CIT)_1, JX182975, |IncHI1B(pNDM-CIT)_1, JX182975,	IncHI1 MLST(-):HCM1_043(2);HCM1_064(4);HCM1_099(4);HCM1_116(3);HCM1_178ac(~3);HCM1_259(4)	Gammaproteobacteria (1236)	Enterobacteriaceae (543)	Escherichia (561)	Escherichia coli	Enterobacterales (91347)	Pseudomonadota (1224)	Escherichia_coli (562)		Bacteria (2)	3.44291	-3.69341
NZ_CP069382.1	2022-06-02	0.467412			weever	259529	China:Guangzhou	whole organism	circular	23.1302	113.259	China,Guangzhou	IncHI2A_1, BX664015, |IncHI2_1, BX664015,	IncHI2 DLST(2):smr0018(2);smr0199(2)	Gammaproteobacteria (1236)	Enterobacteriaceae (543)	Salmonella (590)	Salmonella enterica	Enterobacterales (91347)	Pseudomonadota (1224)	Salmonella_enterica (28901)		Bacteria (2)	-12.5351	-0.797829
NZ_CP083858.1	2022-04-22	0.453817	Homo sapiens		sputum	248708	China		circular	30.15	120.1		IncHI2A_1, BX664015, |IncHI2_1, BX664015,	IncHI2 DLST(1):smr0018(1);smr0199(1)	Gammaproteobacteria (1236)	Enterobacteriaceae (543)	Enterobacter (547)	Enterobacter kobei	Enterobacterales (91347)	Pseudomonadota (1224)	Enterobacter_kobei (208224)		Bacteria (2)	-3.70818	10.0378
NZ_CP123245.1	2023-04-18	0.467718	chicken		feces	226504	China:Yangzhou	individual chicken feces	circular	32.3927	119.437	China,Yangzhou	IncHI2A_1, BX664015, |IncHI2_1, BX664015,	IncHI2 DLST(3):smr0018(3);smr0199(2)	Gammaproteobacteria (1236)	Enterobacteriaceae (543)	Escherichia (561)	Escherichia coli	Enterobacterales (91347)	Pseudomonadota (1224)	Escherichia_coli (562)		Bacteria (2)	-12.2946	-0.478734
NZ_CP097652.1	2022-05-31	0.50132			hospital	232508	China: Hebei	mixed culture	circular	39	116	China,Hebei	repB_KLEB_VIR, AP006726, |IncHI1B(pNDM-MAR)_1, JN420336,	IncHI1 MLST(-):HCM1_043(-);HCM1_064(-);HCM1_099(-);HCM1_116(-);HCM1_178ac(-);HCM1_259(-)	Gammaproteobacteria (1236)	Enterobacteriaceae (543)	Klebsiella (570)	Klebsiella pneumoniae	Enterobacterales (91347)	Pseudomonadota (1224)	Klebsiella_pneumoniae (573)		Bacteria (2)	11.2077	5.34068
NZ_CP097673.1	2022-05-31	0.511623	Homo sapiens			292919	China		circular	34.4118	86.0327	China	repB_KLEB_VIR, AP006726, |IncHI1B(pNDM-MAR)_1, JN420336, |IncFII(pHN7A8)_1, JN232517,	IncHI1 MLST(-):HCM1_043(-);HCM1_064(-);HCM1_099(-);HCM1_116(-);HCM1_178ac(-);HCM1_259(-)|IncF RST(F33:A-:B-):FIA(-);FIB(-);FIC(5?);FII(33);FIIK(-);FIIS(-);FIIY(-)	Gammaproteobacteria (1236)	Enterobacteriaceae (543)	Klebsiella (570)	Klebsiella pneumoniae	Enterobacterales (91347)	Pseudomonadota (1224)	Klebsiella_pneumoniae (573)		Bacteria (2)	10.9308	5.61635
NZ_CP097680.1	2022-05-31	0.507665	Homo sapiens			274502	China		circular	34.4118	86.0327	China	repB_KLEB_VIR, AP006726, |IncHI1B(pNDM-MAR)_1, JN420336,	IncHI1 MLST(-):HCM1_043(-);HCM1_064(-);HCM1_099(-);HCM1_116(-);HCM1_178ac(-);HCM1_259(-)	Gammaproteobacteria (1236)	Enterobacteriaceae (543)	Klebsiella (570)	Klebsiella pneumoniae	Enterobacterales (91347)	Pseudomonadota (1224)	Klebsiella_pneumoniae (573)		Bacteria (2)	11.1712	5.36577
NZ_CP038454.1	2019-05-08	0.470919	Homosapiens			211718	Japan: Tokyo	Sputum	circular	34.6969	139.405	Japan,Tokyo	IncHI2A_1, BX664015, |IncHI2_1, BX664015,	IncHI2 DLST(-):smr0018(3);smr0199(-)	Gammaproteobacteria (1236)	Enterobacteriaceae (543)	Escherichia (561)	Escherichia coli	Enterobacterales (91347)	Pseudomonadota (1224)	Escherichia_coli (562)		Bacteria (2)	-12.0094	-0.361655
NZ_CP038139.1	2019-05-03	0.471309	pig		feces	265575	China: Guangxi		circular	23.1	109.6		IncHI2A_1, BX664015, |IncHI2_1, BX664015, |IncN_1, AY046276,	IncHI2 DLST(3):smr0018(3);smr0199(2)|IncN MLST(-):repN(1);traJ(-);korA(-)	Gammaproteobacteria (1236)	Enterobacteriaceae (543)	Escherichia (561)	Escherichia coli	Enterobacterales (91347)	Pseudomonadota (1224)	Escherichia_coli (562)		Bacteria (2)	-12.2033	-0.388173
NZ_CP037911.1	2019-05-03	0.458163	pig		feces	239511	China:Guangdong		circular	22.58	113.08		IncHI1A_1, AF250878, |IncFIA(HI1)_1, AF250878, |IncX4_1, CP002895, |IncHI1B(R27)_1_R27, AF250878,	IncHI1 MLST(-):HCM1_043(4);HCM1_064(1);HCM1_099(-);HCM1_116(-);HCM1_178ac(1);HCM1_259(2)|IncF RST(F-:A8:B-):FIA(8);FIB(-);FIC(-);FII(-);FIIK(-);FIIS(-);FIIY(-)	Gammaproteobacteria (1236)	Enterobacteriaceae (543)	Escherichia (561)	Escherichia coli	Enterobacterales (91347)	Pseudomonadota (1224)	Escherichia_coli (562)		Bacteria (2)	0.556091	-6.45536
NZ_CP075373.1	2021-05-26	0.464205			stool	250232	China:Quanzhou	mix culture	circular	24.8755	118.672	China,Quanzhou	IncHI2_1, BX664015, |IncHI2A_1, BX664015,	IncHI2 DLST(3):smr0018(3);smr0199(2)	Gammaproteobacteria (1236)	Enterobacteriaceae (543)	Salmonella (590)	Salmonella enterica	Enterobacterales (91347)	Pseudomonadota (1224)	Salmonella_enterica (28901)		Bacteria (2)	-12.1863	-0.378865
NZ_CP075378.1	2021-05-26	0.457803			stool	279642	China:Quanzhou	mix culture	circular	24.8755	118.672	China,Quanzhou	IncHI2_1, BX664015, |IncHI2A_1, BX664015,	IncHI2 DLST(3):smr0018(3);smr0199(2)	Gammaproteobacteria (1236)	Enterobacteriaceae (543)	Escherichia (561)	Escherichia coli	Enterobacterales (91347)	Pseudomonadota (1224)	Escherichia_coli (562)		Bacteria (2)	-12.2625	-0.332525
NZ_CP036178.1	2019-02-27	0.463938	Homo sapiens			238258	China: Chengdu, Sichuan	Pure culture	circular	30.6428	104.068	China,Chengdu,Sichuan	IncHI2A_1, BX664015, |IncN_1, AY046276, |IncHI2_1, BX664015,	IncHI2 DLST(3):smr0018(3);smr0199(2)|IncN MLST(-):repN(1?);traJ(-);korA(-)	Gammaproteobacteria (1236)	Enterobacteriaceae (543)	Escherichia (561)	Escherichia coli	Enterobacterales (91347)	Pseudomonadota (1224)	Escherichia_coli (562)		Bacteria (2)	-12.308	-0.452448
NZ_CP022735.1	2019-02-09	0.462417	Homo sapiens		urine	241600	Saudi Arabia:Riyadh		circular	24.748	46.8569		IncHI2A_1, BX664015, |IncHI2_1, BX664015,	IncHI2 DLST(4):smr0018(4);smr0199(2)	Gammaproteobacteria (1236)	Enterobacteriaceae (543)	Escherichia (561)	Escherichia coli	Enterobacterales (91347)	Pseudomonadota (1224)	Escherichia_coli (562)		Bacteria (2)	-12.2377	-0.458972
NZ_CP034390.1	2019-01-30	0.468554	Homo sapiens		rectal swab	257270	Bangladesh: Dhaka	Pure culture one microbial species	circular	23.7594	90.3788	Bangladesh,Dhaka	IncHI2A_1, BX664015, |IncHI2_1, BX664015,	IncHI2 DLST(3):smr0018(3);smr0199(2)	Gammaproteobacteria (1236)	Enterobacteriaceae (543)	Escherichia (561)	Escherichia coli	Enterobacterales (91347)	Pseudomonadota (1224)	Escherichia_coli (562)		Bacteria (2)	-12.2433	-0.423491
NZ_CP031547.1	2018-08-23	0.457154	pig		feces	243642	China:Chongqing	cell culture	circular	29.5586	106.549	China,Chongqing	IncHI2_1, BX664015, |IncHI2A_1, BX664015,	IncHI2 DLST(-):smr0018(2);smr0199(-)	Gammaproteobacteria (1236)	Enterobacteriaceae (543)	Escherichia (561)	Escherichia coli	Enterobacterales (91347)	Pseudomonadota (1224)	Escherichia_coli (562)		Bacteria (2)	-12.1035	-0.77172
NZ_CP030940.1	2018-07-20	0.471899	Giant panda		feces	257394	China:Shanghai	fece sample	circular	31.2253	121.489	China,Shanghai	IncHI2_1, BX664015, |IncHI2A_1, BX664015, |IncQ1_1, M28829,	IncHI2 DLST(3):smr0018(3);smr0199(2)	Gammaproteobacteria (1236)	Enterobacteriaceae (543)	Escherichia (561)	Escherichia coli	Enterobacterales (91347)	Pseudomonadota (1224)	Escherichia_coli (562)		Bacteria (2)	-12.3443	-0.50414
NZ_LT985297.1	2018-03-15	0.461525				234943			circular				IncHI2_1, BX664015, |IncHI2A_1, BX664015,	IncHI2 DLST(2):smr0018(2);smr0199(2)	Gammaproteobacteria (1236)	Enterobacteriaceae (543)	Escherichia (561)	Escherichia coli	Enterobacterales (91347)	Pseudomonadota (1224)	Escherichia_coli (562)		Bacteria (2)	-12.2318	-0.549106
NZ_CP029690.1	2018-06-16	0.462855	Homo sapiens		feces	188342	USA: South Dakota		circular	44.57	-100.87		IncHI1A_1, AF250878, |IncFIA(HI1)_1, AF250878, |IncHI1B(R27)_1_R27, AF250878,	IncHI1 MLST(-):HCM1_043(3);HCM1_064(2);HCM1_099(1);HCM1_116(1);HCM1_178ac(1);HCM1_259(2)|IncF RST(F-:A8:B-):FIA(8);FIB(-);FIC(-);FII(-);FIIK(-);FIIS(-);FIIY(-)	Gammaproteobacteria (1236)	Enterobacteriaceae (543)	Escherichia (561)	Escherichia coli	Enterobacterales (91347)	Pseudomonadota (1224)	Escherichia_coli (562)		Bacteria (2)	0.533946	-6.47386
NZ_CP029181.1	2018-05-12	0.49152	Homo sapiens		feces	145524	China:Shandong		circular	35	119.3		IncHI1B(pNDM-CIT)_1, JX182975, |p0111_1, AP010962,	IncHI1 MLST(-):HCM1_043(-);HCM1_064(-);HCM1_099(-);HCM1_116(-);HCM1_178ac(-);HCM1_259(-)	Gammaproteobacteria (1236)	Enterobacteriaceae (543)	Escherichia (561)	Escherichia coli	Enterobacterales (91347)	Pseudomonadota (1224)	Escherichia_coli (562)		Bacteria (2)	-0.471237	-0.73644
NZ_CP024236.1	2017-11-05	0.467882				226119	USA: North Carolina		circular	35.673	-79.0393	USA,North Carolina	IncHI1B(R27)_1_R27, AF250878, |IncHI1A_1, AF250878, |IncFIA(HI1)_1, AF250878,	IncHI1 MLST(-):HCM1_043(1);HCM1_064(2);HCM1_099(1);HCM1_116(2);HCM1_178ac(1);HCM1_259(2)|IncF RST(F-:A8:B-):FIA(8);FIB(-);FIC(-);FII(-);FIIK(-);FIIS(-);FIIY(-)	Gammaproteobacteria (1236)	Enterobacteriaceae (543)	Escherichia (561)	Escherichia coli	Enterobacterales (91347)	Pseudomonadota (1224)	Escherichia_coli (562)		Bacteria (2)	0.493881	-6.51158
NZ_CP023143.1	2017-08-31	0.460888			raw milk cheese	228947	Egypt		circular	26.254	29.2675	Egypt	IncHI2_1, BX664015, |IncHI2A_1, BX664015,	IncHI2 DLST(4):smr0018(4);smr0199(2)	Gammaproteobacteria (1236)	Enterobacteriaceae (543)	Escherichia (561)	Escherichia coli	Enterobacterales (91347)	Pseudomonadota (1224)	Escherichia_coli (562)		Bacteria (2)	-12.2374	-0.457079
NZ_CP019019.1	2017-03-06	0.454943	Homo sapiens			199671	Argentina: Buenos Aires		circular	-34.6	-58.38		IncHI2_1, BX664015, |IncHI2A_1, BX664015,	IncHI2 DLST(-):smr0018(3);smr0199(-)	Gammaproteobacteria (1236)	Enterobacteriaceae (543)	Escherichia (561)	Escherichia coli	Enterobacterales (91347)	Pseudomonadota (1224)	Escherichia_coli (562)		Bacteria (2)	-12.0528	-0.704361
NZ_CP011062.1	2016-04-07	0.467298	pheasant		pheasant duodenum	255368	China		circular	26.2472	119.083		IncHI2A_1, BX664015, |IncN_1, AY046276, |IncHI2_1, BX664015,	IncHI2 DLST(3):smr0018(3);smr0199(2)|IncN MLST(-):repN(1);traJ(-);korA(-)	Gammaproteobacteria (1236)	Enterobacteriaceae (543)	Escherichia (561)	Escherichia coli str. Sanji	Enterobacterales (91347)	Pseudomonadota (1224)	Escherichia_coli (562)	Escherichia_coli_str._Sanji (1441627)	Bacteria (2)	-12.2759	-0.326572
NZ_MZ690485.1	2022-05-17	0.501546				142984			circular				IncHI1B(pNDM-MAR)_1, JN420336,	IncHI1 MLST(-):HCM1_043(-);HCM1_064(-);HCM1_099(-);HCM1_116(-);HCM1_178ac(-);HCM1_259(-)	Gammaproteobacteria (1236)	Enterobacteriaceae (543)	Klebsiella (570)	Klebsiella pneumoniae	Enterobacterales (91347)	Pseudomonadota (1224)	Klebsiella_pneumoniae (573)		Bacteria (2)	1.26574	2.9011
NZ_OM975892.1	2022-05-17	0.498199				154384			circular				repB_KLEB_VIR, AP006726, |IncHI1B(pNDM-MAR)_1, JN420336,	IncHI1 MLST(-):HCM1_043(-);HCM1_064(-);HCM1_099(-);HCM1_116(-);HCM1_178ac(-);HCM1_259(-)	Gammaproteobacteria (1236)	Enterobacteriaceae (543)	Klebsiella (570)	Klebsiella pneumoniae	Enterobacterales (91347)	Pseudomonadota (1224)	Klebsiella_pneumoniae (573)		Bacteria (2)	2.89249	-5.03723
NZ_CP064006.1	2023-05-22	0.4609	Homo sapiens		feces	263699	Thailand		circular	16.4982	102.961		IncHI2A_1, BX664015, |IncHI2_1, BX664015,	IncHI2 DLST(-):smr0018(~4);smr0199(1)	Gammaproteobacteria (1236)	Enterobacteriaceae (543)	Escherichia (561)	Escherichia coli	Enterobacterales (91347)	Pseudomonadota (1224)	Escherichia_coli (562)		Bacteria (2)	-3.78571	9.96383
NZ_OP950837.1	2023-05-22	0.473628	Homo sapiens		rectal swab	330692	Czech Republic: UKM Hradec Kralove		circular	50.21	15.82		IncHI2_1, BX664015, |IncHI2A_1, BX664015,	IncHI2 DLST(1):smr0018(1);smr0199(1)	Gammaproteobacteria (1236)	Enterobacteriaceae (543)	Citrobacter (544)	Citrobacter freundii	Enterobacterales (91347)	Pseudomonadota (1224)	Citrobacter_freundii (546)		Bacteria (2)	-3.93054	9.81621
NZ_OP950834.1	2023-05-22	0.460511	Homo sapiens		tonsil swab	225732	Czech Republic: ZU Ostrava		circular	49.82	18.26		IncHI2A_1, BX664015, |IncHI2_1, BX664015,	IncHI2 DLST(4):smr0018(4);smr0199(2)	Gammaproteobacteria (1236)	Enterobacteriaceae (543)	Escherichia (561)	Escherichia coli	Enterobacterales (91347)	Pseudomonadota (1224)	Escherichia_coli (562)		Bacteria (2)	-12.2295	-0.527357
NZ_OP950838.1	2023-05-22	0.470491	Homo sapiens		blood	285283	Czech Republic: Strakonice		circular	49.26	13.91		IncHI2A_1, BX664015, |IncHI2_1, BX664015,	IncHI2 DLST(1):smr0018(1);smr0199(1)	Gammaproteobacteria (1236)	Enterobacteriaceae (543)	Enterobacter (547)	Enterobacter kobei	Enterobacterales (91347)	Pseudomonadota (1224)	Enterobacter_kobei (208224)		Bacteria (2)	-3.94082	9.80693
NZ_CP125344.1	2023-05-20	0.499461	Homo sapiens		sputum	217869	China: Shanghai		circular	31.0117	121.414		IncHI1B(pNDM-MAR)_1, JN420336, |repB_KLEB_VIR, AP006726,	IncHI1 MLST(-):HCM1_043(-);HCM1_064(-);HCM1_099(-);HCM1_116(-);HCM1_178ac(-);HCM1_259(-)	Gammaproteobacteria (1236)	Enterobacteriaceae (543)	Klebsiella (570)	Klebsiella pneumoniae	Enterobacterales (91347)	Pseudomonadota (1224)	Klebsiella_pneumoniae (573)		Bacteria (2)	10.899	5.72304
NZ_CP125350.1	2023-05-20	0.499401	Homo sapiens		sputum	217743	China: Shanghai		circular	31.0117	121.414		repB_KLEB_VIR, AP006726, |IncHI1B(pNDM-MAR)_1, JN420336,	IncHI1 MLST(-):HCM1_043(-);HCM1_064(-);HCM1_099(-);HCM1_116(-);HCM1_178ac(-);HCM1_259(-)	Gammaproteobacteria (1236)	Enterobacteriaceae (543)	Klebsiella (570)	Klebsiella pneumoniae	Enterobacterales (91347)	Pseudomonadota (1224)	Klebsiella_pneumoniae (573)		Bacteria (2)	10.9204	5.70259
NZ_CP091327.1	2022-05-14	0.495073	cow			223967	China	pure culture	circular	34.4118	86.0327	China	IncHI1B(pNDM-MAR)_1, JN420336, |repB_KLEB_VIR, AP006726,	IncHI1 MLST(-):HCM1_043(-);HCM1_064(-);HCM1_099(-);HCM1_116(-);HCM1_178ac(-);HCM1_259(-)	Gammaproteobacteria (1236)	Enterobacteriaceae (543)	Klebsiella (570)	Klebsiella pneumoniae	Enterobacterales (91347)	Pseudomonadota (1224)	Klebsiella_pneumoniae (573)		Bacteria (2)	3.14779	-5.27796
NZ_CP094992.1	2022-04-05	0.476659	Homo sapiens		intestine	326663	Russia: Moscow	Cell culture	circular	55.7507	37.6177	Russia,Moscow	IncHI1B(pNDM-MAR)_1, JN420336,	IncHI1 MLST(-):HCM1_043(-);HCM1_064(-);HCM1_099(-);HCM1_116(-);HCM1_178ac(-);HCM1_259(-)	Gammaproteobacteria (1236)	Enterobacteriaceae (543)	Klebsiella (570)	Klebsiella pneumoniae	Enterobacterales (91347)	Pseudomonadota (1224)	Klebsiella_pneumoniae (573)		Bacteria (2)	2.93154	-8.93376
NZ_CP091548.1	2022-05-12	0.463057	Homo sapiens		stool	271705	China: Hangzhou		circular	30.249	120.205	China,Hangzhou	IncHI2A_1, BX664015, |IncHI2_1, BX664015,	IncHI2 DLST(3):smr0018(3);smr0199(2)	Gammaproteobacteria (1236)	Enterobacteriaceae (543)	Salmonella (590)	Salmonella enterica	Enterobacterales (91347)	Pseudomonadota (1224)	Salmonella_enterica (28901)		Bacteria (2)	-12.1093	-0.722548
NZ_CP091557.1	2022-05-12	0.467978	Homo sapiens		stool	221549	China: Hangzhou		circular	30.249	120.205	China,Hangzhou	IncHI2A_1, BX664015, |IncHI2_1, BX664015,	IncHI2 DLST(-):smr0018(3);smr0199(-)	Gammaproteobacteria (1236)	Enterobacteriaceae (543)	Salmonella (590)	Salmonella enterica	Enterobacterales (91347)	Pseudomonadota (1224)	Salmonella_enterica (28901)		Bacteria (2)	-12.0286	-0.377228
NZ_CP091570.1	2022-05-12	0.463434	Homo sapiens		stool	247705	China: Hangzhou		circular	30.249	120.205	China,Hangzhou	IncHI2A_1, BX664015, |IncHI2_1, BX664015,	IncHI2 DLST(3):smr0018(3);smr0199(2)	Gammaproteobacteria (1236)	Enterobacteriaceae (543)	Salmonella (590)	Salmonella enterica	Enterobacterales (91347)	Pseudomonadota (1224)	Salmonella_enterica (28901)		Bacteria (2)	-12.1903	-0.386361
NZ_CP093915.1	2022-05-11	0.468752	Homo sapiens			266158	China: Shandong	whole organism	circular	36	119	China,Shandong	IncHI2A_1, BX664015, |IncHI2_1, BX664015,	IncHI2 DLST(2):smr0018(2);smr0199(2)	Gammaproteobacteria (1236)	Enterobacteriaceae (543)	Enterobacter (547)	Enterobacter cloacae	Enterobacterales (91347)	Pseudomonadota (1224)	Enterobacter_cloacae (550)		Bacteria (2)	-12.5687	-0.797647
NZ_CP122769.1	2023-05-17	0.453914	Sus scrofa		feces	232987	Belgium		circular	50.6403	4.66671	Belgium	IncHI2_1, BX664015, |IncHI2A_1, BX664015,	IncHI2 DLST(4):smr0018(4);smr0199(2)	Gammaproteobacteria (1236)	Enterobacteriaceae (543)	Escherichia (561)	Escherichia coli	Enterobacterales (91347)	Pseudomonadota (1224)	Escherichia_coli (562)		Bacteria (2)	-12.0832	-0.858039
NZ_CP122649.1	2023-05-17	0.470068	Sus scrofa		feces	216724	Belgium		circular	50.6403	4.66671	Belgium	IncHI1B(R27)_1_R27, AF250878, |IncHI1A_1, AF250878, |IncFIA(HI1)_1, AF250878,	IncHI1 MLST(10):HCM1_043(1);HCM1_064(2);HCM1_099(1);HCM1_116(1);HCM1_178ac(1);HCM1_259(2)|IncF RST(F-:A8:B-):FIA(8);FIB(-);FIC(-);FII(-);FIIK(-);FIIS(-);FIIY(-)	Gammaproteobacteria (1236)	Enterobacteriaceae (543)	Escherichia (561)	Escherichia coli	Enterobacterales (91347)	Pseudomonadota (1224)	Escherichia_coli (562)		Bacteria (2)	0.501663	-6.50807
NZ_CP122839.1	2023-05-17	0.457133	Sus scrofa		feces	218932	Belgium		circular	50.6403	4.66671	Belgium	IncQ1_1, M28829, |IncHI2_1, BX664015, |IncHI2A_1, BX664015,	IncHI2 DLST(4):smr0018(4);smr0199(2)	Gammaproteobacteria (1236)	Enterobacteriaceae (543)	Escherichia (561)	Escherichia coli	Enterobacterales (91347)	Pseudomonadota (1224)	Escherichia_coli (562)		Bacteria (2)	-12.077	-0.842809
NZ_CP122645.1	2023-05-17	0.470068	Sus scrofa		feces	216724	Belgium		circular	50.6403	4.66671	Belgium	IncHI1B(R27)_1_R27, AF250878, |IncHI1A_1, AF250878, |IncFIA(HI1)_1, AF250878,	IncHI1 MLST(10):HCM1_043(1);HCM1_064(2);HCM1_099(1);HCM1_116(1);HCM1_178ac(1);HCM1_259(2)|IncF RST(F-:A8:B-):FIA(8);FIB(-);FIC(-);FII(-);FIIK(-);FIIS(-);FIIY(-)	Gammaproteobacteria (1236)	Enterobacteriaceae (543)	Escherichia (561)	Escherichia coli	Enterobacterales (91347)	Pseudomonadota (1224)	Escherichia_coli (562)		Bacteria (2)	0.495065	-6.52396
NZ_CP125085.1	2023-05-17	0.501809	Homo sapiens		aerobic blood culture bottle	223890	United Kingdom: Liverpool	clinical isolate	circular	53.4072	-2.99168	United Kingdom,Liverpool	IncHI1B(pNDM-MAR)_1, JN420336, |repB_KLEB_VIR, AP006726,	IncHI1 MLST(-):HCM1_043(-);HCM1_064(-);HCM1_099(-);HCM1_116(-);HCM1_178ac(-);HCM1_259(-)	Gammaproteobacteria (1236)	Enterobacteriaceae (543)	Klebsiella (570)	Klebsiella pneumoniae	Enterobacterales (91347)	Pseudomonadota (1224)	Klebsiella_pneumoniae (573)		Bacteria (2)	11.1956	5.27165
CP122916.1	2023-05-15	0.456256	Sus scrofa		feces	266050	Belgium		circular	50.6403	4.66671	Belgium	IncHI2_1, BX664015, |IncHI2A_1, BX664015,	IncHI2 DLST(-):smr0018(~4);smr0199(2)	Gammaproteobacteria (1236)	Enterobacteriaceae (543)	Escherichia (561)	Escherichia coli	Enterobacterales (91347)	Pseudomonadota (1224)	Escherichia_coli (562)		Bacteria (2)	-12.0809	-0.83371
CP125030.1	2023-05-16	0.468876			Fecal sludge	327916	Uganda		circular	0.19	32.35		IncHI2A_1, BX664015, |IncHI2_1, BX664015,	IncHI2 DLST(1):smr0018(1);smr0199(1)	Gammaproteobacteria (1236)	Enterobacteriaceae (543)	Escherichia (561)	Escherichia coli	Enterobacterales (91347)	Pseudomonadota (1224)	Escherichia_coli (562)		Bacteria (2)	-3.44588	9.92964
NZ_CP087664.1	2022-04-23	0.499664	Homo sapiens		Unknown	219069	China:Shanghai		circular	39.87	116.28		repB_KLEB_VIR, AP006726, |IncHI1B(pNDM-MAR)_1, JN420336,	IncHI1 MLST(-):HCM1_043(-);HCM1_064(-);HCM1_099(-);HCM1_116(-);HCM1_178ac(-);HCM1_259(-)	Gammaproteobacteria (1236)	Enterobacteriaceae (543)	Klebsiella (570)	Klebsiella pneumoniae	Enterobacterales (91347)	Pseudomonadota (1224)	Klebsiella_pneumoniae (573)		Bacteria (2)	10.9159	5.70021
NZ_CP087658.1	2022-04-23	0.499639	Homo sapiens		Unknown	219068	China:Shanghai		circular	39.87	116.28		repB_KLEB_VIR, AP006726, |IncHI1B(pNDM-MAR)_1, JN420336,	IncHI1 MLST(-):HCM1_043(-);HCM1_064(-);HCM1_099(-);HCM1_116(-);HCM1_178ac(-);HCM1_259(-)	Gammaproteobacteria (1236)	Enterobacteriaceae (543)	Klebsiella (570)	Klebsiella pneumoniae	Enterobacterales (91347)	Pseudomonadota (1224)	Klebsiella_pneumoniae (573)		Bacteria (2)	10.9159	5.70008
NZ_CP087631.1	2022-04-23	0.504897	Homo sapiens		Unknown	178159	China:Shanghai		circular	39.87	116.28		repB_KLEB_VIR, AP006726, |IncHI1B(pNDM-MAR)_1, JN420336,	IncHI1 MLST(-):HCM1_043(-);HCM1_064(-);HCM1_099(-);HCM1_116(-);HCM1_178ac(-);HCM1_259(-)	Gammaproteobacteria (1236)	Enterobacteriaceae (543)	Klebsiella (570)	Klebsiella pneumoniae	Enterobacterales (91347)	Pseudomonadota (1224)	Klebsiella_pneumoniae (573)		Bacteria (2)	1.52907	2.70688
NZ_CP087641.1	2022-04-23	0.50133	Homo sapiens		Unknown	132733	China:Shanghai		circular	39.87	116.28		repB_KLEB_VIR, AP006726, |IncHI1B(pNDM-MAR)_1, JN420336,	IncHI1 MLST(-):HCM1_043(-);HCM1_064(-);HCM1_099(-);HCM1_116(-);HCM1_178ac(-);HCM1_259(-)	Gammaproteobacteria (1236)	Enterobacteriaceae (543)	Klebsiella (570)	Klebsiella pneumoniae	Enterobacterales (91347)	Pseudomonadota (1224)	Klebsiella_pneumoniae (573)		Bacteria (2)	-9.10158	-1.71604
NZ_CP087624.1	2022-04-23	0.500629	Homo sapiens		Unknown	198608	China:Shanghai		circular	39.87	116.28		repB_KLEB_VIR, AP006726, |IncHI1B(pNDM-MAR)_1, JN420336,	IncHI1 MLST(-):HCM1_043(-);HCM1_064(-);HCM1_099(-);HCM1_116(-);HCM1_178ac(-);HCM1_259(-)	Gammaproteobacteria (1236)	Enterobacteriaceae (543)	Klebsiella (570)	Klebsiella pneumoniae	Enterobacterales (91347)	Pseudomonadota (1224)	Klebsiella_pneumoniae (573)		Bacteria (2)	-9.1366	-1.72085
NZ_CP087652.1	2022-04-23	0.499812	Homo sapiens		Unknown	220277	China:Shanghai		circular	39.87	116.28		repB_KLEB_VIR, AP006726, |IncHI1B(pNDM-MAR)_1, JN420336,	IncHI1 MLST(-):HCM1_043(-);HCM1_064(-);HCM1_099(-);HCM1_116(-);HCM1_178ac(-);HCM1_259(-)	Gammaproteobacteria (1236)	Enterobacteriaceae (543)	Klebsiella (570)	Klebsiella pneumoniae	Enterobacterales (91347)	Pseudomonadota (1224)	Klebsiella_pneumoniae (573)		Bacteria (2)	10.9063	5.70921
NZ_CP095662.1	2022-04-21	0.468323	Homo sapiens		Wound swab	276320	Bangladesh: Dhaka	Pure culture one microbial species	circular	23.7594	90.3788	Bangladesh,Dhaka	IncHI2A_1, BX664015, |IncHI2_1, BX664015,	IncHI2 DLST(1):smr0018(1);smr0199(1)	Gammaproteobacteria (1236)	Enterobacteriaceae (543)	Escherichia (561)	Escherichia coli	Enterobacterales (91347)	Pseudomonadota (1224)	Escherichia_coli (562)		Bacteria (2)	-3.44294	9.94296
NZ_CP095674.1	2022-04-21	0.477134	Homo sapiens		Wound swab	182213	Bangladesh: Dhaka	Pure culture one microbial species	circular	23.7594	90.3788	Bangladesh,Dhaka	IncHI1B(R27)_1_R27, AF250878, |IncHI1A_1, AF250878,	IncHI1 MLST(-):HCM1_043(1);HCM1_064(2);HCM1_099(~1);HCM1_116(2);HCM1_178ac(1);HCM1_259(-)	Gammaproteobacteria (1236)	Enterobacteriaceae (543)	Enterobacter (547)	Enterobacter hormaechei	Enterobacterales (91347)	Pseudomonadota (1224)	Enterobacter_hormaechei (158836)		Bacteria (2)	0.479367	-6.51555
NZ_CP095649.1	2022-04-21	0.455287	Homo sapiens		Wound swab	251103	Bangladesh: Dhaka	Pure culture one microbial species	circular	23.7594	90.3788	Bangladesh,Dhaka	IncHI1B(pNDM-MAR)_1, JN420336, |IncFIB(pNDM-Mar)_1, JN420336,	IncHI1 MLST(-):HCM1_043(-);HCM1_064(-);HCM1_099(-);HCM1_116(-);HCM1_178ac(-);HCM1_259(-)|IncF RST(F-:A-:B-):FIA(-);FIB(-);FIC(-);FII(-);FIIK(-);FIIS(-);FIIY(-)	Gammaproteobacteria (1236)	Enterobacteriaceae (543)	Klebsiella (570)	Klebsiella pneumoniae	Enterobacterales (91347)	Pseudomonadota (1224)	Klebsiella_pneumoniae (573)		Bacteria (2)	3.34817	-8.71158
NZ_CP095671.1	2022-04-21	0.478432	Homo sapiens		Wound swab	242839	Bangladesh: Dhaka	Pure culture one microbial species	circular	23.7594	90.3788	Bangladesh,Dhaka	IncHI1B(R27)_1_R27, AF250878, |IncHI1A_1, AF250878,	IncHI1 MLST(-):HCM1_043(1);HCM1_064(2);HCM1_099(~1);HCM1_116(2);HCM1_178ac(1);HCM1_259(~3)	Gammaproteobacteria (1236)	Enterobacteriaceae (543)	Enterobacter (547)	Enterobacter hormaechei	Enterobacterales (91347)	Pseudomonadota (1224)	Enterobacter_hormaechei (158836)		Bacteria (2)	0.460066	-6.53
NZ_CP095578.1	2022-04-21	0.453689	Homo sapiens		blood	279936	Bangladesh: Dhaka	Pure culture one microbial species	circular	23.7594	90.3788	Bangladesh,Dhaka	IncHI1B(pNDM-MAR)_1, JN420336, |IncFIB(pNDM-Mar)_1, JN420336,	IncHI1 MLST(-):HCM1_043(-);HCM1_064(-);HCM1_099(-);HCM1_116(-);HCM1_178ac(-);HCM1_259(-)|IncF RST(F-:A-:B-):FIA(-);FIB(-);FIC(-);FII(-);FIIK(-);FIIS(-);FIIY(-)	Gammaproteobacteria (1236)	Enterobacteriaceae (543)	Klebsiella (570)	Klebsiella pneumoniae	Enterobacterales (91347)	Pseudomonadota (1224)	Klebsiella_pneumoniae (573)		Bacteria (2)	3.36991	-8.69209
NZ_CP074355.1	2023-05-13	0.455453	bovine			209150	China:loess plateau	whole organism	circular	36.8833	108.717	China,loess plateau	IncHI2A_1, BX664015, |IncHI2_1, BX664015,	IncHI2 DLST(3):smr0018(3);smr0199(2)	Gammaproteobacteria (1236)	Enterobacteriaceae (543)	Escherichia (561)	Escherichia coli	Enterobacterales (91347)	Pseudomonadota (1224)	Escherichia_coli (562)		Bacteria (2)	-12.3343	-0.479822
NZ_CP095857.1	2022-04-26	0.468935	Homo sapiens		urine	230727	China		circular	29.86	121.56		IncHI2A_1, BX664015, |IncHI2_1, BX664015,	IncHI2 DLST(3):smr0018(3);smr0199(2)	Gammaproteobacteria (1236)	Enterobacteriaceae (543)	Escherichia (561)	Escherichia coli	Enterobacterales (91347)	Pseudomonadota (1224)	Escherichia_coli (562)		Bacteria (2)	-12.097	-0.375296
CP124767.1	2023-05-11	0.510277	Homo sapiens		Rectal Swab	373001	USA		circular	39.7837	-100.446	USA	IncHI1A(NDM-CIT)_1, JX182975, |IncHI1B(pNDM-CIT)_1, JX182975,	IncHI1 MLST(-):HCM1_043(2);HCM1_064(4);HCM1_099(4);HCM1_116(~4);HCM1_178ac(-);HCM1_259(4)	Gammaproteobacteria (1236)	Enterobacteriaceae (543)	Klebsiella (570)	Klebsiella michiganensis	Enterobacterales (91347)	Pseudomonadota (1224)	Klebsiella_michiganensis (1134687)		Bacteria (2)	3.45384	-3.67273
NZ_CP095787.1	2022-04-26	0.461036			cecal contents	230045	China:Zhejiang	culture	circular	29	120	China,Zhejiang	IncHI2A_1, BX664015, |IncHI2_1, BX664015,	IncHI2 DLST(3):smr0018(3);smr0199(2)	Gammaproteobacteria (1236)	Enterobacteriaceae (543)	Escherichia (561)	Escherichia fergusonii	Enterobacterales (91347)	Pseudomonadota (1224)	Escherichia_fergusonii (564)		Bacteria (2)	-12.03	-0.237301
NZ_CP086605.1	2021-11-22	0.470146			cecal contents	236839	China:Zhejiang	culture	circular	29	120	China,Zhejiang	IncHI2A_1, BX664015, |IncHI2_1, BX664015,	IncHI2 DLST(-):smr0018(3);smr0199(-)	Gammaproteobacteria (1236)	Enterobacteriaceae (543)	Escherichia (561)	Escherichia fergusonii	Enterobacterales (91347)	Pseudomonadota (1224)	Escherichia_fergusonii (564)		Bacteria (2)	-11.9708	-0.18979
NZ_CP051431.1	2020-04-26	0.47094	swine			217533	China:Sichuan	single cell	circular	30.5	102.5	China,Sichuan	IncHI2A_1, BX664015, |IncHI2_1, BX664015,	IncHI2 DLST(-):smr0018(3);smr0199(-)	Gammaproteobacteria (1236)	Enterobacteriaceae (543)	Escherichia (561)	Escherichia sp. SCLE84	Enterobacterales (91347)	Pseudomonadota (1224)	Escherichia_sp._SCLE84 (2725997)		Bacteria (2)	-11.9163	-0.354466
CP096993.1	2023-05-10	0.466463				282093	Hong Kong		circular	22.2783	114.175		IncHI2A_1, BX664015, |IncHI2_1, BX664015,	IncHI2 DLST(1):smr0018(1);smr0199(1)	Gammaproteobacteria (1236)	Enterobacteriaceae (543)	Enterobacter (547)	Enterobacter hormaechei	Enterobacterales (91347)	Pseudomonadota (1224)	Enterobacter_hormaechei (158836)		Bacteria (2)	-3.94611	9.79975
CP096599.1	2023-05-10	0.479634				345841	Hong Kong		circular	22.2783	114.175		IncHI2_1, BX664015, |IncHI2A_1, BX664015,	IncHI2 DLST(1):smr0018(1);smr0199(1)	Gammaproteobacteria (1236)	Enterobacteriaceae (543)	Enterobacter (547)	Enterobacter hormaechei	Enterobacterales (91347)	Pseudomonadota (1224)	Enterobacter_hormaechei (158836)		Bacteria (2)	-3.96865	9.78128
CP123925.1	2023-05-10	0.469897	Homo sapiens			286565	China:Beijing		circular	39.906	116.391	China,Beijing	IncHI2A_1, BX664015, |IncHI2_1, BX664015,	IncHI2 DLST(-):smr0018(1);smr0199(~1)	Gammaproteobacteria (1236)	Enterobacteriaceae (543)	Salmonella (590)	Salmonella sp. SA15303	Enterobacterales (91347)	Pseudomonadota (1224)	Salmonella_sp._SA15303 (3030528)		Bacteria (2)	-3.94536	9.80476
NZ_MW025965.1	2022-04-20	0.474108				235653			circular				IncHI2A_1, BX664015, |IncN_1, AY046276, |IncHI2_1, BX664015,	IncHI2 DLST(-):smr0018(3);smr0199(-)|IncN MLST(-):repN(1);traJ(-);korA(-)	Gammaproteobacteria (1236)	Enterobacteriaceae (543)	Salmonella (590)	Salmonella enterica	Enterobacterales (91347)	Pseudomonadota (1224)	Salmonella_enterica (28901)		Bacteria (2)	-11.9477	-0.384843
NZ_MW191865.1	2022-04-20	0.458048				176523			circular				IncHI1B(R27)_1_R27, AF250878, |IncHI1A_1, AF250878, |IncFIA(HI1)_1, AF250878,	IncHI1 MLST(17):HCM1_043(4);HCM1_064(1);HCM1_099(1);HCM1_116(5);HCM1_178ac(1);HCM1_259(2)|IncF RST(F-:A8:B-):FIA(8);FIB(-);FIC(-);FII(-);FIIK(-);FIIS(-);FIIY(-)	Gammaproteobacteria (1236)	Enterobacteriaceae (543)	Escherichia (561)	Escherichia coli	Enterobacterales (91347)	Pseudomonadota (1224)	Escherichia_coli (562)		Bacteria (2)	0.508943	-6.50612
NZ_CP095241.1	2022-04-22	0.498061	Homo		Diversion fluid	188001	China: Anhui		circular	31.8578	117.291		IncHI1B(pNDM-MAR)_1, JN420336, |repB_KLEB_VIR, AP006726,	IncHI1 MLST(-):HCM1_043(-);HCM1_064(-);HCM1_099(-);HCM1_116(-);HCM1_178ac(-);HCM1_259(-)	Gammaproteobacteria (1236)	Enterobacteriaceae (543)	Klebsiella (570)	Klebsiella pneumoniae	Enterobacterales (91347)	Pseudomonadota (1224)	Klebsiella_pneumoniae (573)		Bacteria (2)	-9.13379	-1.71995
NZ_CP095254.1	2022-04-22	0.510239	Homo		sputum	157481	China: Anhui		circular	31.8578	117.291		repB_KLEB_VIR, AP006726, |IncHI1B(pNDM-MAR)_1, JN420336,	IncHI1 MLST(-):HCM1_043(-);HCM1_064(-);HCM1_099(-);HCM1_116(-);HCM1_178ac(-);HCM1_259(-)	Gammaproteobacteria (1236)	Enterobacteriaceae (543)	Klebsiella (570)	Klebsiella pneumoniae	Enterobacterales (91347)	Pseudomonadota (1224)	Klebsiella_pneumoniae (573)		Bacteria (2)	1.52496	2.70547
CP082423.2	2021-09-02	0.504093			animal-swine-market swine	326166	USA:MN		circular	45.9897	-94.6113	USA,MN	IncHI1B(pNDM-CIT)_1, JX182975, |IncHI1A(NDM-CIT)_1, JX182975,	IncHI1 MLST(12):HCM1_043(2);HCM1_064(4);HCM1_099(4);HCM1_116(3);HCM1_178ac(0);HCM1_259(4)	Gammaproteobacteria (1236)	Enterobacteriaceae (543)	Salmonella (590)	Salmonella enterica	Enterobacterales (91347)	Pseudomonadota (1224)	Salmonella_enterica (28901)		Bacteria (2)	3.43188	-3.70526
NZ_CP123964.1	2023-05-03	0.47912			Waterfowl manure	133547	China:Sichuan	pure culture	circular	30.5	102.5	China,Sichuan	p0111_1, AP010962, |IncHI1B(pNDM-CIT)_1, JX182975,	IncHI1 MLST(-):HCM1_043(-);HCM1_064(-);HCM1_099(-);HCM1_116(-);HCM1_178ac(-);HCM1_259(-)	Gammaproteobacteria (1236)	Enterobacteriaceae (543)	Escherichia (561)	Escherichia coli	Enterobacterales (91347)	Pseudomonadota (1224)	Escherichia_coli (562)		Bacteria (2)	-0.479874	-0.747908
NZ_CP123952.1	2023-05-03	0.467031			Collected from calf feces	260368	China:Tongliao	metagenomic assembly	linear	43.6165	122.26	China,Tongliao	IncHI2_1, BX664015, |IncHI2A_1, BX664015,	IncHI2 DLST(2):smr0018(2);smr0199(2)	Gammaproteobacteria (1236)	Enterobacteriaceae (543)	Escherichia (561)	Escherichia coli	Enterobacterales (91347)	Pseudomonadota (1224)	Escherichia_coli (562)		Bacteria (2)	-12.5607	-0.802405
NZ_OX442404.1	2023-03-14	0.462721				277357			circular				IncHI2_1, BX664015, |IncHI2A_1, BX664015,	IncHI2 DLST(1):smr0018(1);smr0199(1)	Gammaproteobacteria (1236)	Enterobacteriaceae (543)	Salmonella (590)	Salmonella enterica	Enterobacterales (91347)	Pseudomonadota (1224)	Salmonella_enterica (28901)		Bacteria (2)	-3.76123	10.0683
NZ_OP690161.1	2023-05-02	0.506076				221352			circular				repB_KLEB_VIR, AP006726, |IncHI1B(pNDM-MAR)_1, JN420336,	IncHI1 MLST(-):HCM1_043(-);HCM1_064(-);HCM1_099(-);HCM1_116(-);HCM1_178ac(-);HCM1_259(-)	Gammaproteobacteria (1236)	Enterobacteriaceae (543)	Klebsiella (570)	Klebsiella pneumoniae	Enterobacterales (91347)	Pseudomonadota (1224)	Klebsiella_pneumoniae (573)		Bacteria (2)	10.9161	5.70506
NZ_OQ420469.1	2023-05-02	0.450684				264378			circular				IncHI2A_1, BX664015, |IncHI2_1, BX664015,	IncHI2 DLST(1):smr0018(1);smr0199(1)	Gammaproteobacteria (1236)	Enterobacteriaceae (543)	Escherichia (561)	Escherichia coli	Enterobacterales (91347)	Pseudomonadota (1224)	Escherichia_coli (562)		Bacteria (2)	-3.64888	10.1609
NZ_CP119680.1	2023-05-02	0.475081	Homo sapiens			298487	France	Clinical sample	circular	46.6034	1.88833	France	IncHI2A_1, BX664015, |IncHI2_1, BX664015,	IncHI2 DLST(1):smr0018(1);smr0199(1)	Gammaproteobacteria (1236)	Enterobacteriaceae (543)	Enterobacter (547)	Enterobacter hormaechei	Enterobacterales (91347)	Pseudomonadota (1224)	Enterobacter_hormaechei (158836)		Bacteria (2)	-3.70623	10.0389
NZ_MW665564.1	2022-11-15	0.444493				172214			circular				IncHI2_1, BX664015, |IncHI2A_1, BX664015,	IncHI2 DLST(3):smr0018(3);smr0199(2)	Gammaproteobacteria (1236)	Enterobacteriaceae (543)	Salmonella (590)	Salmonella enterica	Enterobacterales (91347)	Pseudomonadota (1224)	Salmonella_enterica (28901)		Bacteria (2)	-12.2952	-0.489626
NZ_CP081340.1	2022-06-15	0.466618	Homo sapiens			324143	Netherlands	Plasmid	circular	52.238	5.53461	Netherlands	IncHI2_1, BX664015, |IncHI2A_1, BX664015, |IncR_1, DQ449578, |IncFIA(HI1)_1, AF250878,	IncHI2 DLST(1):smr0018(1);smr0199(1)|IncF RST(F-:A13:B-):FIA(13);FIB(-);FIC(-);FII(-);FIIK(-);FIIS(-);FIIY(-)	Gammaproteobacteria (1236)	Enterobacteriaceae (543)	Klebsiella (570)	Klebsiella pneumoniae	Enterobacterales (91347)	Pseudomonadota (1224)	Klebsiella_pneumoniae (573)		Bacteria (2)	-3.71952	10.0628
NZ_CP081337.1	2022-06-15	0.461303	Homo sapiens			163450	Netherlands	Plasmid	circular	52.238	5.53461	Netherlands	IncHI2_1, BX664015, |IncHI2A_1, BX664015,	IncHI2 DLST(-):smr0018(4);smr0199(-)	Gammaproteobacteria (1236)	Enterobacteriaceae (543)	Klebsiella (570)	Klebsiella pneumoniae	Enterobacterales (91347)	Pseudomonadota (1224)	Klebsiella_pneumoniae (573)		Bacteria (2)	-11.9056	-0.369606
NZ_OM001480.1	2022-04-12	0.502657				278709			circular				repB_KLEB_VIR, AP006726, |IncI1-I(Alpha)_1, AP005147, |IncHI1B(pNDM-MAR)_1, JN420336,	IncHI1 MLST(-):HCM1_043(-);HCM1_064(-);HCM1_099(-);HCM1_116(-);HCM1_178ac(-);HCM1_259(-)	Gammaproteobacteria (1236)	Enterobacteriaceae (543)	Escherichia (561)	Escherichia coli	Enterobacterales (91347)	Pseudomonadota (1224)	Escherichia_coli (562)		Bacteria (2)	1.54837	2.73311
NZ_OM001475.1	2022-04-05	0.499798				244787			circular				repB_KLEB_VIR, AP006726, |IncI1-I(Alpha)_1, AP005147, |IncHI1B(pNDM-MAR)_1, JN420336,	IncHI1 MLST(-):HCM1_043(-);HCM1_064(-);HCM1_099(-);HCM1_116(-);HCM1_178ac(-);HCM1_259(-)	Gammaproteobacteria (1236)	Enterobacteriaceae (543)	Escherichia (561)	Escherichia coli	Enterobacterales (91347)	Pseudomonadota (1224)	Escherichia_coli (562)		Bacteria (2)	1.55286	2.73279
NZ_OM001474.1	2022-04-05	0.502508				277876			circular				repB_KLEB_VIR, AP006726, |IncI1-I(Alpha)_1, AP005147, |IncHI1B(pNDM-MAR)_1, JN420336,	IncHI1 MLST(-):HCM1_043(-);HCM1_064(-);HCM1_099(-);HCM1_116(-);HCM1_178ac(-);HCM1_259(-)	Gammaproteobacteria (1236)	Enterobacteriaceae (543)	Escherichia (561)	Escherichia coli	Enterobacterales (91347)	Pseudomonadota (1224)	Escherichia_coli (562)		Bacteria (2)	1.54141	2.74553
NZ_OM001478.1	2022-04-05	0.504937				178159			circular				repB_KLEB_VIR, AP006726, |IncHI1B(pNDM-MAR)_1, JN420336,	IncHI1 MLST(-):HCM1_043(-);HCM1_064(-);HCM1_099(-);HCM1_116(-);HCM1_178ac(-);HCM1_259(-)	Gammaproteobacteria (1236)	Enterobacteriaceae (543)	Escherichia (561)	Escherichia coli	Enterobacterales (91347)	Pseudomonadota (1224)	Escherichia_coli (562)		Bacteria (2)	1.5673	2.68419
NZ_OM001476.1	2022-04-05	0.504937				178159			circular				repB_KLEB_VIR, AP006726, |IncHI1B(pNDM-MAR)_1, JN420336,	IncHI1 MLST(-):HCM1_043(-);HCM1_064(-);HCM1_099(-);HCM1_116(-);HCM1_178ac(-);HCM1_259(-)	Gammaproteobacteria (1236)	Enterobacteriaceae (543)	Escherichia (561)	Escherichia coli	Enterobacterales (91347)	Pseudomonadota (1224)	Escherichia_coli (562)		Bacteria (2)	1.51018	2.72203
NZ_MW815279.1	2022-03-29	0.461024				237684			circular				IncHI2A_1, BX664015, |IncHI2_1, BX664015,	IncHI2 DLST(3):smr0018(3);smr0199(2)	Gammaproteobacteria (1236)	Enterobacteriaceae (543)	Escherichia (561)	Escherichia coli	Enterobacterales (91347)	Pseudomonadota (1224)	Escherichia_coli (562)		Bacteria (2)	-12.2495	-0.311828
NZ_MW356909.1	2022-03-29	0.46474				249475			circular				IncHI2_1, BX664015, |IncHI2A_1, BX664015,	IncHI2 DLST(3):smr0018(3);smr0199(2)	Gammaproteobacteria (1236)	Enterobacteriaceae (543)	Salmonella (590)	Salmonella enterica	Enterobacterales (91347)	Pseudomonadota (1224)	Salmonella_enterica (28901)		Bacteria (2)	-12.2097	-0.369978
NZ_MW191863.1	2022-03-29	0.458821				213700			circular				IncHI2_1, BX664015, |IncHI2A_1, BX664015,	IncHI2 DLST(3):smr0018(3);smr0199(2)	Gammaproteobacteria (1236)	Enterobacteriaceae (543)	Escherichia (561)	Escherichia coli	Enterobacterales (91347)	Pseudomonadota (1224)	Escherichia_coli (562)		Bacteria (2)	-12.2406	-0.40556
NZ_MW025963.1	2022-03-29	0.4495				174129			circular				IncHI2A_1, BX664015, |IncHI2_1, BX664015,	IncHI2 DLST(-):smr0018(3);smr0199(-)	Gammaproteobacteria (1236)	Enterobacteriaceae (543)	Salmonella (590)	Salmonella enterica	Enterobacterales (91347)	Pseudomonadota (1224)	Salmonella_enterica (28901)		Bacteria (2)	-11.9481	-0.378963
NZ_MW025964.1	2022-03-29	0.459085				173944			circular				IncHI2_1, BX664015, |IncHI2A_1, BX664015,	IncHI2 DLST(-):smr0018(3);smr0199(-)	Gammaproteobacteria (1236)	Enterobacteriaceae (543)	Salmonella (590)	Salmonella enterica	Enterobacterales (91347)	Pseudomonadota (1224)	Salmonella_enterica (28901)		Bacteria (2)	-11.9178	-0.383311
NZ_MW025958.1	2022-03-29	0.476574				242443			circular				IncHI2A_1, BX664015, |IncQ1_1, M28829, |IncN_1, AY046276, |IncHI2_1, BX664015,	IncHI2 DLST(-):smr0018(3);smr0199(-)|IncN MLST(-):repN(1);traJ(-);korA(-)	Gammaproteobacteria (1236)	Enterobacteriaceae (543)	Salmonella (590)	Salmonella enterica	Enterobacterales (91347)	Pseudomonadota (1224)	Salmonella_enterica (28901)		Bacteria (2)	-11.9222	-0.369523
NZ_MW025959.1	2022-03-29	0.462983				162870			circular				IncHI2A_1, BX664015, |IncHI2_1, BX664015,	IncHI2 DLST(-):smr0018(3);smr0199(-)	Gammaproteobacteria (1236)	Enterobacteriaceae (543)	Salmonella (590)	Salmonella enterica	Enterobacterales (91347)	Pseudomonadota (1224)	Salmonella_enterica (28901)		Bacteria (2)	-11.8328	-0.339314
NZ_MW025961.1	2022-03-29	0.491916				277822			circular				IncHI2_1, BX664015,	IncHI2 DLST(-):smr0018(3);smr0199(-)	Gammaproteobacteria (1236)	Enterobacteriaceae (543)	Salmonella (590)	Salmonella enterica	Enterobacterales (91347)	Pseudomonadota (1224)	Salmonella_enterica (28901)		Bacteria (2)	-12.1978	-0.391146
NZ_MW025960.1	2022-03-29	0.491566				276134			circular				IncHI2_1, BX664015,	IncHI2 DLST(-):smr0018(3);smr0199(-)	Gammaproteobacteria (1236)	Enterobacteriaceae (543)	Salmonella (590)	Salmonella enterica	Enterobacterales (91347)	Pseudomonadota (1224)	Salmonella_enterica (28901)		Bacteria (2)	-12.1955	-0.390729
NZ_OM317740.1	2022-03-15	0.478408				331203			circular				IncHI2_1, BX664015, |IncHI2A_1, BX664015,	IncHI2 DLST(2):smr0018(2);smr0199(2)	Gammaproteobacteria (1236)	Enterobacteriaceae (543)	Salmonella (590)	Salmonella sp.	Enterobacterales (91347)	Pseudomonadota (1224)	Salmonella_sp. (599)		Bacteria (2)	-12.5538	-0.800433
NZ_OM317741.1	2022-03-15	0.49096				452929			circular				IncHI2_1, BX664015, |IncHI2A_1, BX664015,	IncHI2 DLST(2):smr0018(2);smr0199(2)	Gammaproteobacteria (1236)	Enterobacteriaceae (543)	Salmonella (590)	Salmonella sp.	Enterobacterales (91347)	Pseudomonadota (1224)	Salmonella_sp. (599)		Bacteria (2)	-12.5666	-0.831171
NZ_OL598601.1	2022-03-08	0.467061				247473			circular				IncHI2_1, BX664015, |IncHI2A_1, BX664015,	IncHI2 DLST(2):smr0018(2);smr0199(2)	Gammaproteobacteria (1236)	Enterobacteriaceae (543)	Salmonella (590)	Salmonella sp.	Enterobacterales (91347)	Pseudomonadota (1224)	Salmonella_sp. (599)		Bacteria (2)	-12.5444	-0.787831
NZ_OL598600.1	2022-03-08	0.467062				247477			circular				IncHI2_1, BX664015, |IncHI2A_1, BX664015,	IncHI2 DLST(2):smr0018(2);smr0199(2)	Gammaproteobacteria (1236)	Enterobacteriaceae (543)	Salmonella (590)	Salmonella sp.	Enterobacterales (91347)	Pseudomonadota (1224)	Salmonella_sp. (599)		Bacteria (2)	-12.5624	-0.801677
NZ_OL598602.1	2022-03-07	0.461796				213369			circular				IncHI2_1, BX664015, |IncHI2A_1, BX664015,	IncHI2 DLST(2):smr0018(2);smr0199(2)	Gammaproteobacteria (1236)	Enterobacteriaceae (543)	Salmonella (590)	Salmonella sp.	Enterobacterales (91347)	Pseudomonadota (1224)	Salmonella_sp. (599)		Bacteria (2)	-12.5525	-0.792894
NZ_MW439255.1	2022-02-28	0.463233				190712			circular				IncHI1A_1, AF250878, |IncFIA(HI1)_1, AF250878, |IncHI1B(R27)_1_R27, AF250878,	IncHI1 MLST(17):HCM1_043(4);HCM1_064(1);HCM1_099(1);HCM1_116(5);HCM1_178ac(1);HCM1_259(2)|IncF RST(F-:A8:B-):FIA(8);FIB(-);FIC(-);FII(-);FIIK(-);FIIS(-);FIIY(-)	Gammaproteobacteria (1236)	Enterobacteriaceae (543)	Escherichia (561)	Escherichia coli	Enterobacterales (91347)	Pseudomonadota (1224)	Escherichia_coli (562)		Bacteria (2)	0.552503	-6.45291
NZ_CP085732.1	2021-11-03	0.513821	Homo sapiens		urine	227661	Czech Republic: Prague		circular	50.07	14.43		IncHI1B(pNDM-MAR)_1, JN420336, |IncFIB(K)(pCAV1099-114)_1, CP011596,	IncHI1 MLST(-):HCM1_043(-);HCM1_064(-);HCM1_099(-);HCM1_116(-);HCM1_178ac(-);HCM1_259(-)|IncF RST(F-:A-:B-):FIA(-);FIB(-);FIC(-);FII(-);FIIK(-);FIIS(-);FIIY(-)	Gammaproteobacteria (1236)	Enterobacteriaceae (543)	Klebsiella (570)	Klebsiella pneumoniae	Enterobacterales (91347)	Pseudomonadota (1224)	Klebsiella_pneumoniae (573)		Bacteria (2)	1.11382	2.74029
NZ_CP085778.1	2021-11-03	0.470331	Homo sapiens		urine	343120	Czech Republic: South Bohemian Region		circular	48.97	14.48		IncHI2A_1, BX664015, |IncHI2_1, BX664015,	IncHI2 DLST(1):smr0018(1);smr0199(1)	Gammaproteobacteria (1236)	Enterobacteriaceae (543)	Enterobacter (547)	Enterobacter hormaechei	Enterobacterales (91347)	Pseudomonadota (1224)	Enterobacter_hormaechei (158836)		Bacteria (2)	-3.40586	9.91643
NZ_CP085747.1	2021-11-03	0.504103	Homo sapiens		tracheal aspirate	311760	Czech Republic: Prague		circular	50.07	14.43		IncHI1B(pNDM-CIT)_1, JX182975, |IncHI1A(NDM-CIT)_1, JX182975,	IncHI1 MLST(12):HCM1_043(2);HCM1_064(4);HCM1_099(4);HCM1_116(3);HCM1_178ac(0);HCM1_259(4)	Gammaproteobacteria (1236)	Enterobacteriaceae (543)	Enterobacter (547)	Enterobacter hormaechei	Enterobacterales (91347)	Pseudomonadota (1224)	Enterobacter_hormaechei (158836)		Bacteria (2)	3.43604	-3.7037
NZ_CP085755.1	2021-11-03	0.4766	Homo sapiens		urine - permanent urinary catheter	289297	Czech Republic: South Bohemian Region		circular	48.97	14.48		IncHI2A_1, BX664015, |IncHI2_1, BX664015,	IncHI2 DLST(-):smr0018(1);smr0199(-)	Gammaproteobacteria (1236)	Enterobacteriaceae (543)	Enterobacter (547)	Enterobacter hormaechei	Enterobacterales (91347)	Pseudomonadota (1224)	Enterobacter_hormaechei (158836)		Bacteria (2)	-3.95412	9.79439
NZ_CP085773.1	2021-11-03	0.461855	Homo sapiens		Decubitus swab	294454	Czech Republic: Prague		circular	50.07	14.43		IncHI2_1, BX664015, |IncHI2A_1, BX664015,	IncHI2 DLST(1):smr0018(1);smr0199(1)	Gammaproteobacteria (1236)	Enterobacteriaceae (543)	Enterobacter (547)	Enterobacter hormaechei	Enterobacterales (91347)	Pseudomonadota (1224)	Enterobacter_hormaechei (158836)		Bacteria (2)	-3.64349	10.1017
NZ_CP070530.1	2021-02-26	0.459763	Homo sapiens		Sputum-aspirate	278187	Czech Republic: Praha		circular	50.07	14.35		IncHI2A_1, BX664015, |IncHI2_1, BX664015,	IncHI2 DLST(1):smr0018(1);smr0199(1)	Gammaproteobacteria (1236)	Enterobacteriaceae (543)	Enterobacter (547)	Enterobacter hormaechei	Enterobacterales (91347)	Pseudomonadota (1224)	Enterobacter_hormaechei (158836)		Bacteria (2)	-3.63196	10.121
NZ_MT560064.1	2020-11-17	0.4594				284954			circular				IncHI2A_1, BX664015, |IncHI2_1, BX664015,	IncHI2 DLST(1):smr0018(1);smr0199(1)	Gammaproteobacteria (1236)	Enterobacteriaceae (543)	Klebsiella (570)	Klebsiella pneumoniae	Enterobacterales (91347)	Pseudomonadota (1224)	Klebsiella_pneumoniae (573)		Bacteria (2)	-3.59354	10.1465
NZ_MT604108.1	2020-11-04	0.467326				269099			circular				IncHI2A_1, BX664015, |IncQ1_1, M28829, |IncHI2_1, BX664015,	IncHI2 DLST(4):smr0018(4);smr0199(2)	Gammaproteobacteria (1236)	Enterobacteriaceae (543)	Escherichia (561)	Escherichia coli	Enterobacterales (91347)	Pseudomonadota (1224)	Escherichia_coli (562)		Bacteria (2)	-12.0973	-0.795742
NZ_MN540571.1	2020-06-04	0.467883	dog		biopsy	302597			circular				IncHI2_1, BX664015, |IncHI2A_1, BX664015,	IncHI2 DLST(1):smr0018(1);smr0199(1)	Gammaproteobacteria (1236)	Enterobacteriaceae (543)	Escherichia (561)	Escherichia coli	Enterobacterales (91347)	Pseudomonadota (1224)	Escherichia_coli (562)		Bacteria (2)	-3.43069	9.92614
NZ_KX710093.1	2020-06-03	0.472585				315395	China		circular	34.4118	86.0327	China	IncHI2A_1, BX664015, |IncHI2_1, BX664015,	IncHI2 DLST(1):smr0018(1);smr0199(1)	Gammaproteobacteria (1236)	Enterobacteriaceae (543)	Leclercia (83654)	Leclercia adecarboxylata	Enterobacterales (91347)	Pseudomonadota (1224)	Leclercia_adecarboxylata (83655)		Bacteria (2)	-3.46231	9.95462
NZ_KX810825.1	2020-06-03	0.4743				339962			circular				IncHI2_1, BX664015, |IncHI2A_1, BX664015,	IncHI2 DLST(1):smr0018(1);smr0199(1)	Gammaproteobacteria (1236)	Enterobacteriaceae (543)	Salmonella (590)	Salmonella enterica	Enterobacterales (91347)	Pseudomonadota (1224)	Salmonella_enterica (28901)		Bacteria (2)	-3.91401	9.84167
NZ_KT347600.1	2020-06-03	0.461642				272865	China		circular	34.4118	86.0327	China	IncHI2_1, BX664015, |IncHI2A_1, BX664015,	IncHI2 DLST(3):smr0018(3);smr0199(2)	Gammaproteobacteria (1236)	Enterobacteriaceae (543)	Escherichia (561)	Escherichia coli	Enterobacterales (91347)	Pseudomonadota (1224)	Escherichia_coli (562)		Bacteria (2)	-12.1136	-0.768884
NZ_CP050780.1	2020-04-08	0.472977	chicken		Chicken product	239058	China:Shanghai		circular	31.23	121.47		IncHI2A_1, BX664015, |IncHI2_1, BX664015, |IncN_1, AY046276,	IncHI2 DLST(-):smr0018(3);smr0199(-)|IncN MLST(-):repN(1);traJ(-);korA(-)	Gammaproteobacteria (1236)	Enterobacteriaceae (543)	Salmonella (590)	Salmonella enterica	Enterobacterales (91347)	Pseudomonadota (1224)	Salmonella_enterica (28901)		Bacteria (2)	-11.9219	-0.378356
NZ_CP050778.1	2020-04-08	0.460513	Homo sapiens		Diarrheal patient	190811	China:Shanghai		circular	31.23	121.47		IncHI2A_1, BX664015, |IncHI2_1, BX664015, |IncN_1, AY046276,	IncHI2 DLST(-):smr0018(3);smr0199(-)|IncN MLST(-):repN(1);traJ(-);korA(-)	Gammaproteobacteria (1236)	Enterobacteriaceae (543)	Salmonella (590)	Salmonella enterica	Enterobacterales (91347)	Pseudomonadota (1224)	Salmonella_enterica (28901)		Bacteria (2)	-11.9678	-0.365614
NZ_CP050761.1	2020-04-08	0.473462	Homo sapiens		Diarrheal patient	214820	China:Shanghai		circular	31.23	121.47		IncHI2A_1, BX664015, |IncN_1, AY046276, |IncHI2_1, BX664015,	IncHI2 DLST(-):smr0018(-);smr0199(-)|IncN MLST(-):repN(1);traJ(-);korA(-)	Gammaproteobacteria (1236)	Enterobacteriaceae (543)	Salmonella (590)	Salmonella enterica	Enterobacterales (91347)	Pseudomonadota (1224)	Salmonella_enterica (28901)		Bacteria (2)	-11.9498	-0.388306
NZ_CP050772.1	2020-04-08	0.467634	Homo sapiens		Diarrheal patient	199036	China:Shanghai		circular	31.23	121.47		IncHI2A_1, BX664015, |IncN_1, AY046276, |IncHI2_1, BX664015,	IncHI2 DLST(-):smr0018(3);smr0199(-)|IncN MLST(-):repN(1);traJ(-);korA(-)	Gammaproteobacteria (1236)	Enterobacteriaceae (543)	Salmonella (590)	Salmonella enterica	Enterobacterales (91347)	Pseudomonadota (1224)	Salmonella_enterica (28901)		Bacteria (2)	-11.9387	-0.37776
NZ_CP050784.1	2020-04-08	0.476423	chicken		Chicken product	255307	China:Shanghai		circular	31.23	121.47		IncHI2A_1, BX664015, |IncN_1, AY046276, |IncHI2_1, BX664015,	IncHI2 DLST(-):smr0018(3);smr0199(-)|IncN MLST(-):repN(1);traJ(-);korA(-)	Gammaproteobacteria (1236)	Enterobacteriaceae (543)	Salmonella (590)	Salmonella enterica	Enterobacterales (91347)	Pseudomonadota (1224)	Salmonella_enterica (28901)		Bacteria (2)	-12.0452	-0.616891
NZ_CP050763.1	2020-04-08	0.459435	Homo sapiens		Diarrheal patient	190597	China:Shanghai		circular	31.23	121.47		IncHI2_1, BX664015, |IncHI2A_1, BX664015, |IncN_1, AY046276,	IncHI2 DLST(-):smr0018(3);smr0199(-)|IncN MLST(-):repN(1,1);traJ(-);korA(-)	Gammaproteobacteria (1236)	Enterobacteriaceae (543)	Salmonella (590)	Salmonella enterica	Enterobacterales (91347)	Pseudomonadota (1224)	Salmonella_enterica (28901)		Bacteria (2)	-11.9639	-0.388731
NC_019360.1	2012-11-04	0.477253				288920			circular				IncHI1B(pNDM-CIT)_1, JX182975, |IncHI1A(NDM-CIT)_1, JX182975,	IncHI1 MLST(12):HCM1_043(2);HCM1_064(4);HCM1_099(4);HCM1_116(3);HCM1_178ac(0);HCM1_259(4)	Gammaproteobacteria (1236)	Enterobacteriaceae (543)	Citrobacter (544)	Citrobacter freundii	Enterobacterales (91347)	Pseudomonadota (1224)	Citrobacter_freundii (546)		Bacteria (2)	3.43886	-3.70144
NC_009981.1	2007-11-19	0.474025				208409			circular				IncQ1_1, M28829, |IncHI1B(R27)_1_R27, AF250878, |IncHI1A_1, AF250878,	IncHI1 MLST(2):HCM1_043(1);HCM1_064(2);HCM1_099(1);HCM1_116(1);HCM1_178ac(1);HCM1_259(1)	Gammaproteobacteria (1236)	Enterobacteriaceae (543)	Salmonella (590)	Salmonella enterica	Enterobacterales (91347)	Pseudomonadota (1224)	Salmonella_enterica (28901)		Bacteria (2)	0.451912	-6.56018
NZ_CP123599.1	2023-04-29	0.442872			Blattella germanica	212845	Bangladesh: Rajshahi	Bacterial cell culture	circular	24.6285	89.0377	Bangladesh,Rajshahi	IncHI2_1, BX664015, |IncHI2A_1, BX664015,	IncHI2 DLST(-):smr0018(4);smr0199(4)	Gammaproteobacteria (1236)	Enterobacteriaceae (543)	Enterobacter (547)	Enterobacter cloacae	Enterobacterales (91347)	Pseudomonadota (1224)	Enterobacter_cloacae (550)		Bacteria (2)	-3.68056	10.0159
NZ_CP094270.1	2023-04-26	0.462822			rabbit liver	211429	China		linear	44.4241	125.192		IncHI2A_1, BX664015, |IncFIB(S)_1, FN432031,	IncHI2 DLST(14):smr0018(1);smr0199(2)|IncF RST(F-:A-:B22):FIA(-);FIB(22);FIC(-);FII(-);FIIK(-);FIIS(-);FIIY(-)	Gammaproteobacteria (1236)	Enterobacteriaceae (543)	Salmonella (590)	Salmonella enterica	Enterobacterales (91347)	Pseudomonadota (1224)	Salmonella_enterica (28901)		Bacteria (2)	-12.0766	-0.855531
NZ_CP123281.1	2023-04-26	0.481118	Homo sapiens			199024	China:Beijing		circular	39.906	116.391	China,Beijing	IncHI2A_1, BX664015, |IncHI2_1, BX664015,	IncHI2 DLST(-):smr0018(3);smr0199(-)	Gammaproteobacteria (1236)	Enterobacteriaceae (543)	Salmonella (590)	Salmonella sp. SA17155	Enterobacterales (91347)	Pseudomonadota (1224)	Salmonella_sp._SA17155 (3030530)		Bacteria (2)	-11.8456	-0.378053
NZ_CP058672.1	2022-04-14	0.470395				242694	USA: Mississippi		circular	31.7069	-89.1663		IncHI2A_1, BX664015, |IncHI2_1, BX664015,	IncHI2 DLST(-):smr0018(2);smr0199(3?)	Gammaproteobacteria (1236)	Enterobacteriaceae (543)	Salmonella (590)	Salmonella enterica	Enterobacterales (91347)	Pseudomonadota (1224)	Salmonella_enterica (28901)		Bacteria (2)	-12.0883	-0.82787
NZ_CP068019.1	2022-04-14	0.452409	Homo sapiens		Stool from an infant	208610	China: dongyang,zhejiang	whole organism	circular	29.3152	120.316	China,dongyang,zhejiang	IncHI2A_1, BX664015, |IncHI2_1, BX664015,	IncHI2 DLST(3):smr0018(3);smr0199(2)	Gammaproteobacteria (1236)	Enterobacteriaceae (543)	Salmonella (590)	Salmonella enterica	Enterobacterales (91347)	Pseudomonadota (1224)	Salmonella_enterica (28901)		Bacteria (2)	-12.2605	-0.474977
NZ_CP094941.1	2022-04-14	0.502252	omo sapiens		blood	227097	China		circular	28.01	120.65		repB_KLEB_VIR, AP006726, |IncHI1B(pNDM-MAR)_1, JN420336,	IncHI1 MLST(-):HCM1_043(-);HCM1_064(-);HCM1_099(-);HCM1_116(-);HCM1_178ac(-);HCM1_259(-)	Gammaproteobacteria (1236)	Enterobacteriaceae (543)	Klebsiella (570)	Klebsiella pneumoniae	Enterobacterales (91347)	Pseudomonadota (1224)	Klebsiella_pneumoniae (573)		Bacteria (2)	3.15243	-5.27257
CP085766.1	2021-11-01	0.502558	Homo sapiens		nose swab	364473	Czech Republic: Prague		circular	50.07	14.43		IncHI1A(NDM-CIT)_1, JX182975, |IncHI1B(pNDM-CIT)_1, JX182975,	IncHI1 MLST(12):HCM1_043(2);HCM1_064(4);HCM1_099(4);HCM1_116(3);HCM1_178ac(0);HCM1_259(4)	Gammaproteobacteria (1236)	Enterobacteriaceae (543)	Klebsiella (570)	Klebsiella michiganensis	Enterobacterales (91347)	Pseudomonadota (1224)	Klebsiella_michiganensis (1134687)		Bacteria (2)	3.4292	-3.70296
CP085739.1	2021-11-01	0.504891	Homo sapiens		rectum	318136	Czech Republic: Prague		circular	50.07	14.43		IncHI1A(NDM-CIT)_1, JX182975, |IncHI1B(pNDM-CIT)_1, JX182975,	IncHI1 MLST(12):HCM1_043(2);HCM1_064(4);HCM1_099(4);HCM1_116(3);HCM1_178ac(0);HCM1_259(4)	Gammaproteobacteria (1236)	Enterobacteriaceae (543)	Citrobacter (544)	Citrobacter freundii	Enterobacterales (91347)	Pseudomonadota (1224)	Citrobacter_freundii (546)		Bacteria (2)	3.43281	-3.70486
CP085727.1	2021-11-01	0.465953	Homo sapiens		rectal swab	265587	Czech Republic: Prague		circular	50.07	14.43		IncHI2A_1, BX664015, |IncHI2_1, BX664015,	IncHI2 DLST(-):smr0018(1);smr0199(1?)	Gammaproteobacteria (1236)	Enterobacteriaceae (543)	Citrobacter (544)	Citrobacter freundii	Enterobacterales (91347)	Pseudomonadota (1224)	Citrobacter_freundii (546)		Bacteria (2)	-3.81087	9.9376
NZ_CP069167.1	2021-02-01	0.482268	grass carp			217773	China: Guangzhou	whole organism	circular	23.1302	113.259	China,Guangzhou	IncHI2_1, BX664015,	IncHI2 DLST(2):smr0018(2);smr0199(2)	Gammaproteobacteria (1236)	Enterobacteriaceae (543)	Salmonella (590)	Salmonella enterica	Enterobacterales (91347)	Pseudomonadota (1224)	Salmonella_enterica (28901)		Bacteria (2)	-12.3109	-0.381422
CP070555.1	2021-02-25	0.453412	Homo sapiens		abscess	256277	Czech Republic: Koln		circular	50.01	15.19		IncHI2A_1, BX664015, |IncHI2_1, BX664015,	IncHI2 DLST(1):smr0018(1);smr0199(1)	Gammaproteobacteria (1236)	Enterobacteriaceae (543)	Citrobacter (544)	Citrobacter freundii	Enterobacterales (91347)	Pseudomonadota (1224)	Citrobacter_freundii (546)		Bacteria (2)	-3.64788	10.1079
CP070539.1	2021-02-25	0.453405	Homo sapiens		endotracheal tube swab	256303	Czech Republic: Ostrov		circular	50.31	12.96		IncHI2A_1, BX664015, |IncHI2_1, BX664015,	IncHI2 DLST(1):smr0018(1);smr0199(1)	Gammaproteobacteria (1236)	Enterobacteriaceae (543)	Citrobacter (544)	Citrobacter freundii	Enterobacterales (91347)	Pseudomonadota (1224)	Citrobacter_freundii (546)		Bacteria (2)	-3.64962	10.1059
NZ_CP021209.1	2017-05-24	0.458296	Homo sapiens		blood	223982	China:Hefei		circular	31.8206	117.227		IncHI2A_1, BX664015, |IncHI2_1, BX664015,	IncHI2 DLST(3):smr0018(3);smr0199(2)	Gammaproteobacteria (1236)	Enterobacteriaceae (543)	Escherichia (561)	Escherichia coli	Enterobacterales (91347)	Pseudomonadota (1224)	Escherichia_coli (562)		Bacteria (2)	-12.2505	-0.417216
CP082383.2	2021-09-02	0.455061			animal-swine-market swine	271935	USA:IL		circular	40.0797	-89.4337	USA,IL	IncHI2A_1, BX664015, |IncHI2_1, BX664015,	IncHI2 DLST(1):smr0018(1);smr0199(1)	Gammaproteobacteria (1236)	Enterobacteriaceae (543)	Salmonella (590)	Salmonella enterica	Enterobacterales (91347)	Pseudomonadota (1224)	Salmonella_enterica (28901)		Bacteria (2)	-3.62772	10.1615
NC_013365.1	2009-10-07	0.469859				204604			circular				IncHI1A_1, AF250878, |IncFIA(HI1)_1, AF250878, |IncQ1_1, M28829, |IncHI1B(R27)_1_R27, AF250878,	IncHI1 MLST(2):HCM1_043(1);HCM1_064(2);HCM1_099(1);HCM1_116(1);HCM1_178ac(1);HCM1_259(1)|IncF RST(F-:A8:B-):FIA(8);FIB(-);FIC(-);FII(-);FIIK(-);FIIS(-);FIIY(-)	Gammaproteobacteria (1236)	Enterobacteriaceae (543)	Escherichia (561)	Escherichia coli O111:H- str. 11128	Enterobacterales (91347)	Pseudomonadota (1224)	Escherichia_coli (562)	Escherichia_coli_O111:H-_str._11128 (585396)	Bacteria (2)	0.462439	-6.54968
NZ_CP122574.1	2023-04-23	0.500321	Homo sapiens			229269	Taiwan		circular	23.5983	120.835	Taiwan	repB_KLEB_VIR, AP006726, |IncHI1B(pNDM-MAR)_1, JN420336,	IncHI1 MLST(-):HCM1_043(-);HCM1_064(-);HCM1_099(-);HCM1_116(-);HCM1_178ac(-);HCM1_259(-)	Gammaproteobacteria (1236)	Enterobacteriaceae (543)	Klebsiella (570)	Klebsiella pneumoniae	Enterobacterales (91347)	Pseudomonadota (1224)	Klebsiella_pneumoniae (573)		Bacteria (2)	11.1853	5.35303
NZ_CP070297.1	2021-03-31	0.468308	Shanxi		Poultry	266043	China: Shanxi		circular	37	112	China,Shanxi	IncHI2A_1, BX664015, |IncHI2_1, BX664015,	IncHI2 DLST(2):smr0018(2);smr0199(2)	Gammaproteobacteria (1236)	Enterobacteriaceae (543)	Escherichia (561)	Escherichia albertii	Enterobacterales (91347)	Pseudomonadota (1224)	Escherichia_albertii (208962)		Bacteria (2)	-12.5864	-0.803505
NZ_CP122390.1	2023-04-19	0.469564	Homo sapiens		sputum	299152	China: Zhuhai		circular	22.28	113.58		IncHI2A_1, BX664015, |IncHI2_1, BX664015,	IncHI2 DLST(2):smr0018(2);smr0199(2)	Gammaproteobacteria (1236)	Enterobacteriaceae (543)	Klebsiella (570)	Klebsiella pneumoniae	Enterobacterales (91347)	Pseudomonadota (1224)	Klebsiella_pneumoniae (573)		Bacteria (2)	-12.5736	-0.801933
NZ_CP088270.1	2023-04-19	0.496995	Homo sapiens			209636	China: shuangbai	cell culture	circular	24.692	101.641	China,shuangbai	repB_KLEB_VIR, AP006726, |IncHI1B(pNDM-MAR)_1, JN420336,	IncHI1 MLST(-):HCM1_043(-);HCM1_064(-);HCM1_099(-);HCM1_116(-);HCM1_178ac(-);HCM1_259(-)	Gammaproteobacteria (1236)	Enterobacteriaceae (543)	Klebsiella (570)	Klebsiella pneumoniae	Enterobacterales (91347)	Pseudomonadota (1224)	Klebsiella_pneumoniae (573)		Bacteria (2)	3.13358	-5.30165
NZ_CP094843.1	2022-04-08	0.463165			tailing mud	210249	China: Lengshuijiang, Hunan	cell culture	circular	27.6581	111.453	China, Hunan, Loudi, Lengshuijiang	IncHI2_1, BX664015,	IncHI2 DLST(1):smr0018(1);smr0199(1)	Gammaproteobacteria (1236)	Enterobacteriaceae (543)	Enterobacter (547)	Enterobacter ludwigii	Enterobacterales (91347)	Pseudomonadota (1224)	Enterobacter_ludwigii (299767)		Bacteria (2)	-3.66989	10.0503
NZ_CP087143.1	2022-04-08	0.500509	Homo sapiens		secretion	197415	China: zhejiang		circular	30.16	120.12		repB_KLEB_VIR, AP006726, |IncHI1B(pNDM-MAR)_1, JN420336,	IncHI1 MLST(-):HCM1_043(-);HCM1_064(-);HCM1_099(-);HCM1_116(-);HCM1_178ac(-);HCM1_259(-)	Gammaproteobacteria (1236)	Enterobacteriaceae (543)	Klebsiella (570)	Klebsiella pneumoniae	Enterobacterales (91347)	Pseudomonadota (1224)	Klebsiella_pneumoniae (573)		Bacteria (2)	-9.13971	-1.71786
NZ_CP067046.1	2021-01-05	0.506025	Homo sapiens		blood	194435	India		circular	12.9165	79.1325		repB_KLEB_VIR, AP006726, |IncHI1B(pNDM-MAR)_1, JN420336,	IncHI1 MLST(-):HCM1_043(-);HCM1_064(-);HCM1_099(-);HCM1_116(-);HCM1_178ac(-);HCM1_259(-)	Gammaproteobacteria (1236)	Enterobacteriaceae (543)	Klebsiella (570)	Klebsiella pneumoniae	Enterobacterales (91347)	Pseudomonadota (1224)	Klebsiella_pneumoniae (573)		Bacteria (2)	2.8964	-5.02612
NZ_CP043581.1	2019-09-04	0.500445	Homo sapiens			229186	China: Meishan, Sichuan	Pure Culture	circular	29.8133	103.83	China,Meishan,Sichuan	repB_KLEB_VIR, AP006726, |IncHI1B(pNDM-MAR)_1, JN420336,	IncHI1 MLST(-):HCM1_043(-);HCM1_064(-);HCM1_099(-);HCM1_116(-);HCM1_178ac(-);HCM1_259(-)	Gammaproteobacteria (1236)	Enterobacteriaceae (543)	Klebsiella (570)	Klebsiella pneumoniae	Enterobacterales (91347)	Pseudomonadota (1224)	Klebsiella_pneumoniae (573)		Bacteria (2)	11.1981	5.34839
NZ_CP099350.1	2023-04-15	0.463647			Pooled sediment sample collected from floor of pig farm	277375	United Kingdom	culture	circular	54.7024	-3.27658	United Kingdom	IncHI2A_1, BX664015, |IncHI2_1, BX664015,	IncHI2 DLST(3):smr0018(3);smr0199(2)	Gammaproteobacteria (1236)	Enterobacteriaceae (543)	Escherichia (561)	Escherichia fergusonii	Enterobacterales (91347)	Pseudomonadota (1224)	Escherichia_fergusonii (564)		Bacteria (2)	-12.0834	-0.853244
CP098963.1	2023-04-13	0.483308			Pooled faeces sample collected from floor of poultry farm	146298	United Kingdom	culture	circular	54.7024	-3.27658	United Kingdom	IncHI1B(pNDM-CIT)_1, JX182975, |p0111_1, AP010962,	IncHI1 MLST(-):HCM1_043(-);HCM1_064(-);HCM1_099(-);HCM1_116(-);HCM1_178ac(-);HCM1_259(-)	Gammaproteobacteria (1236)	Enterobacteriaceae (543)	Escherichia (561)	Escherichia coli	Enterobacterales (91347)	Pseudomonadota (1224)	Escherichia_coli (562)		Bacteria (2)	-0.483708	-0.720487
CP098972.1	2023-04-13	0.483353			Pooled faeces sample collected from floor of poultry farm	146299	United Kingdom	culture	circular	54.7024	-3.27658	United Kingdom	IncHI1B(pNDM-CIT)_1, JX182975, |p0111_1, AP010962,	IncHI1 MLST(-):HCM1_043(-);HCM1_064(-);HCM1_099(-);HCM1_116(-);HCM1_178ac(-);HCM1_259(-)	Gammaproteobacteria (1236)	Enterobacteriaceae (543)	Escherichia (561)	Escherichia coli	Enterobacterales (91347)	Pseudomonadota (1224)	Escherichia_coli (562)		Bacteria (2)	-0.479482	-0.729229
CP099015.1	2023-04-13	0.484054			Pooled faeces sample collected from floor of poultry farm	120092	United Kingdom	culture	circular	54.7024	-3.27658	United Kingdom	IncHI1B(pNDM-CIT)_1, JX182975, |p0111_1, AP010962,	IncHI1 MLST(-):HCM1_043(-);HCM1_064(-);HCM1_099(-);HCM1_116(-);HCM1_178ac(-);HCM1_259(-)	Gammaproteobacteria (1236)	Enterobacteriaceae (543)	Escherichia (561)	Escherichia coli	Enterobacterales (91347)	Pseudomonadota (1224)	Escherichia_coli (562)		Bacteria (2)	-0.472033	-0.711401
CP099021.1	2023-04-13	0.475869			Pooled faeces sample collected from floor of poultry farm	127079	United Kingdom	culture	circular	54.7024	-3.27658	United Kingdom	IncHI1B(pNDM-CIT)_1, JX182975, |p0111_1, AP010962,	IncHI1 MLST(-):HCM1_043(-);HCM1_064(-);HCM1_099(-);HCM1_116(-);HCM1_178ac(-);HCM1_259(-)	Gammaproteobacteria (1236)	Enterobacteriaceae (543)	Escherichia (561)	Escherichia coli	Enterobacterales (91347)	Pseudomonadota (1224)	Escherichia_coli (562)		Bacteria (2)	-0.458816	-0.713647
CP099025.1	2023-04-13	0.485311			Pooled faeces sample collected from floor of poultry farm	123426	United Kingdom	culture	circular	54.7024	-3.27658	United Kingdom	IncHI1B(pNDM-CIT)_1, JX182975, |p0111_1, AP010962,	IncHI1 MLST(-):HCM1_043(-);HCM1_064(-);HCM1_099(-);HCM1_116(-);HCM1_178ac(-);HCM1_259(-)	Gammaproteobacteria (1236)	Enterobacteriaceae (543)	Escherichia (561)	Escherichia coli	Enterobacterales (91347)	Pseudomonadota (1224)	Escherichia_coli (562)		Bacteria (2)	-0.489377	-0.744319
CP099028.1	2023-04-13	0.486668			Pooled faeces sample collected from floor of poultry farm	161383	United Kingdom	culture	circular	54.7024	-3.27658	United Kingdom	IncHI1B(pNDM-CIT)_1, JX182975, |p0111_1, AP010962,	IncHI1 MLST(-):HCM1_043(-);HCM1_064(-);HCM1_099(-);HCM1_116(-);HCM1_178ac(-);HCM1_259(-)	Gammaproteobacteria (1236)	Enterobacteriaceae (543)	Escherichia (561)	Escherichia coli	Enterobacterales (91347)	Pseudomonadota (1224)	Escherichia_coli (562)		Bacteria (2)	-0.485213	-0.726613
CP099033.1	2023-04-13	0.483065			Pooled faeces sample collected from floor of poultry farm	112606	United Kingdom	culture	circular	54.7024	-3.27658	United Kingdom	IncHI1B(pNDM-CIT)_1, JX182975, |p0111_1, AP010962,	IncHI1 MLST(-):HCM1_043(-);HCM1_064(-);HCM1_099(-);HCM1_116(-);HCM1_178ac(-);HCM1_259(-)	Gammaproteobacteria (1236)	Enterobacteriaceae (543)	Escherichia (561)	Escherichia coli	Enterobacterales (91347)	Pseudomonadota (1224)	Escherichia_coli (562)		Bacteria (2)	-0.479581	-0.732782
CP099035.1	2023-04-13	0.484443			Pooled faeces sample collected from floor of poultry farm	135793	United Kingdom	culture	circular	54.7024	-3.27658	United Kingdom	IncHI1B(pNDM-CIT)_1, JX182975, |p0111_1, AP010962,	IncHI1 MLST(-):HCM1_043(-);HCM1_064(-);HCM1_099(-);HCM1_116(-);HCM1_178ac(-);HCM1_259(-)	Gammaproteobacteria (1236)	Enterobacteriaceae (543)	Escherichia (561)	Escherichia coli	Enterobacterales (91347)	Pseudomonadota (1224)	Escherichia_coli (562)		Bacteria (2)	-0.497706	-0.706471
CP099193.1	2023-04-13	0.452969			Pooled sediment sample collected from floor of cattle farm	217251	United Kingdom	culture	circular	54.7024	-3.27658	United Kingdom	IncHI2A_1, BX664015, |IncHI2_1, BX664015,	IncHI2 DLST(2):smr0018(2);smr0199(2)	Gammaproteobacteria (1236)	Enterobacteriaceae (543)	Escherichia (561)	Escherichia coli	Enterobacterales (91347)	Pseudomonadota (1224)	Escherichia_coli (562)		Bacteria (2)	-12.2724	-0.484576
CP099295.1	2023-04-13	0.465647			Pooled sediment sample collected from floor of pig farm	286567	United Kingdom	culture	circular	54.7024	-3.27658	United Kingdom	IncHI2A_1, BX664015, |IncHI2_1, BX664015,	IncHI2 DLST(3):smr0018(3);smr0199(2)	Gammaproteobacteria (1236)	Enterobacteriaceae (543)	Escherichia (561)	Escherichia coli	Enterobacterales (91347)	Pseudomonadota (1224)	Escherichia_coli (562)		Bacteria (2)	-12.0831	-0.86104
NZ_CP071694.1	2021-03-18	0.478564	Homo sapiens			318041	China:WuHan	cell culture	circular	30.5951	114.3	China,WuHan	IncHI2A_1, BX664015, |IncFIB(S)_1, FN432031, |IncFII(S)_1, CP000858, |IncHI2_1, BX664015,	IncHI2 DLST(3):smr0018(3);smr0199(2)|IncF RST(S1:A-:B22):FIA(-);FIB(22);FIC(-);FII(-);FIIK(-);FIIS(1);FIIY(-)	Gammaproteobacteria (1236)	Enterobacteriaceae (543)	Salmonella (590)	Salmonella sp. SAL-045	Enterobacterales (91347)	Pseudomonadota (1224)	Salmonella_sp._SAL-045 (2816951)		Bacteria (2)	-11.9921	-0.173913
NZ_CP049193.1	2020-03-03	0.479706	Homo sapiens			303394	China:Wenzhou	single culture	circular	28.0153	120.656	China,Wenzhou	IncHI2_1, BX664015, |IncHI2A_1, BX664015,	IncHI2 DLST(1):smr0018(1);smr0199(1)	Gammaproteobacteria (1236)	Enterobacteriaceae (543)	Enterobacter (547)	Enterobacter hormaechei	Enterobacterales (91347)	Pseudomonadota (1224)	Enterobacter_hormaechei (158836)		Bacteria (2)	-3.94634	9.78275
NZ_CP109955.1	2023-04-11	0.466552	duck		brain	234214	China: Nanchang	whole organism	circular	28.6793	115.889	China,Nanchang	IncHI2_1, BX664015, |IncHI2A_1, BX664015,	IncHI2 DLST(3):smr0018(3);smr0199(2)	Gammaproteobacteria (1236)	Enterobacteriaceae (543)	Escherichia (561)	Escherichia coli	Enterobacterales (91347)	Pseudomonadota (1224)	Escherichia_coli (562)		Bacteria (2)	-12.3172	-0.444176
NZ_CP121150.1	2023-04-10	0.46139	chicken			226260	China:Hebei	pure culture	circular	39	116	China,Hebei	IncHI2A_1, BX664015, |IncHI2_1, BX664015,	IncHI2 DLST(-):smr0018(3);smr0199(-)	Gammaproteobacteria (1236)	Enterobacteriaceae (543)	Escherichia (561)	Escherichia coli	Enterobacterales (91347)	Pseudomonadota (1224)	Escherichia_coli (562)		Bacteria (2)	-11.9632	-0.146599
NZ_CP083831.1	2022-04-22	0.485564	Homo sapiens		sputum	373545	China		circular	30.15	120.1		IncHI2A_1, BX664015, |IncHI2_1, BX664015,	IncHI2 DLST(1):smr0018(1);smr0199(1)	Gammaproteobacteria (1236)	Enterobacteriaceae (543)	Enterobacter (547)	Enterobacter asburiae	Enterobacterales (91347)	Pseudomonadota (1224)	Enterobacter_asburiae (61645)		Bacteria (2)	-3.70262	10.0541
NZ_CP066840.1	2022-03-27	0.492589	Gallus gallus domesticus		cecum of Ec-RL2-1X 2-week old broiler chicken on used pine shavings infected with Salmonella enterica serovar Heidelberg	136209	USA: Athens, GA	whole organism	circular	33.9069	-83.3787		IncHI1B(pNDM-CIT)_1, JX182975, |p0111_1, AP010962,	IncHI1 MLST(-):HCM1_043(-);HCM1_064(-);HCM1_099(-);HCM1_116(-);HCM1_178ac(-);HCM1_259(-)	Gammaproteobacteria (1236)	Enterobacteriaceae (543)	Escherichia (561)	Escherichia coli	Enterobacterales (91347)	Pseudomonadota (1224)	Escherichia_coli (562)		Bacteria (2)	-0.473053	-0.75707
NZ_CP091471.2	2022-02-11	0.470151	Homo sapiens		respiratory culture	286463	Japan		circular	35.7017	139.764		IncHI2A_1, BX664015, |IncHI2_1, BX664015,	IncHI2 DLST(2):smr0018(2);smr0199(2)	Gammaproteobacteria (1236)	Enterobacteriaceae (543)	Klebsiella (570)	Klebsiella michiganensis	Enterobacterales (91347)	Pseudomonadota (1224)	Klebsiella_michiganensis (1134687)		Bacteria (2)	-12.128	-0.750386
NZ_CP093406.1	2022-03-25	0.466968	Homo sapiens		stool	265849	Taiwan		circular	23.5983	120.835	Taiwan	IncHI2A_1, BX664015, |IncHI2_1, BX664015,	IncHI2 DLST(2):smr0018(2);smr0199(2)	Gammaproteobacteria (1236)	Enterobacteriaceae (543)	Salmonella (590)	Salmonella enterica	Enterobacterales (91347)	Pseudomonadota (1224)	Salmonella_enterica (28901)		Bacteria (2)	-12.5651	-0.804857
NZ_CP093412.1	2022-03-25	0.473255	Homo sapiens		Pus	278374	Taiwan		circular	23.5983	120.835	Taiwan	IncHI2A_1, BX664015, |IncHI2_1, BX664015,	IncHI2 DLST(2):smr0018(2);smr0199(2)	Gammaproteobacteria (1236)	Enterobacteriaceae (543)	Salmonella (590)	Salmonella enterica	Enterobacterales (91347)	Pseudomonadota (1224)	Salmonella_enterica (28901)		Bacteria (2)	-12.5762	-0.824478
NZ_CP093408.1	2022-03-25	0.478748	Homo sapiens		stool	302777	Taiwan		circular	23.5983	120.835	Taiwan	IncHI2A_1, BX664015, |IncHI2_1, BX664015,	IncHI2 DLST(2):smr0018(2);smr0199(2)	Gammaproteobacteria (1236)	Enterobacteriaceae (543)	Salmonella (590)	Salmonella enterica	Enterobacterales (91347)	Pseudomonadota (1224)	Salmonella_enterica (28901)		Bacteria (2)	-12.5649	-0.811919
NZ_CP093404.1	2022-03-25	0.465795	Homo sapiens		stool	215451	Taiwan		circular	23.5983	120.835	Taiwan	IncHI2A_1, BX664015, |IncHI2_1, BX664015,	IncHI2 DLST(2):smr0018(2);smr0199(2)	Gammaproteobacteria (1236)	Enterobacteriaceae (543)	Salmonella (590)	Salmonella enterica	Enterobacterales (91347)	Pseudomonadota (1224)	Salmonella_enterica (28901)		Bacteria (2)	-12.5801	-0.828977
NZ_CP047551.1	2020-01-09	0.462497			feces	240317	China: Shanghai		circular	31.23	121.47		IncHI2A_1, BX664015, |IncHI2_1, BX664015,	IncHI2 DLST(3):smr0018(3);smr0199(2)	Gammaproteobacteria (1236)	Enterobacteriaceae (543)	Salmonella (590)	Salmonella enterica	Enterobacterales (91347)	Pseudomonadota (1224)	Salmonella_enterica (28901)		Bacteria (2)	-12.168	-0.348109
NZ_CP047541.1	2020-01-09	0.460291			feces	232064	China: Shanghai		circular	31.23	121.47		IncHI2A_1, BX664015, |IncHI2_1, BX664015,	IncHI2 DLST(3):smr0018(3);smr0199(2)	Gammaproteobacteria (1236)	Enterobacteriaceae (543)	Salmonella (590)	Salmonella enterica	Enterobacterales (91347)	Pseudomonadota (1224)	Salmonella_enterica (28901)		Bacteria (2)	-12.1858	-0.390489
NZ_CP047528.1	2020-01-09	0.465082			feces	249152	China: Shanghai		circular	31.23	121.47		IncHI2A_1, BX664015, |IncHI2_1, BX664015,	IncHI2 DLST(3):smr0018(3);smr0199(2)	Gammaproteobacteria (1236)	Enterobacteriaceae (543)	Salmonella (590)	Salmonella enterica	Enterobacterales (91347)	Pseudomonadota (1224)	Salmonella_enterica (28901)		Bacteria (2)	-12.1678	-0.363748
NZ_CP047549.1	2020-01-09	0.46509			feces	249152	China: Shanghai		circular	31.23	121.47		IncHI2_1, BX664015, |IncHI2A_1, BX664015,	IncHI2 DLST(3):smr0018(3);smr0199(2)	Gammaproteobacteria (1236)	Enterobacteriaceae (543)	Salmonella (590)	Salmonella enterica	Enterobacterales (91347)	Pseudomonadota (1224)	Salmonella_enterica (28901)		Bacteria (2)	-12.1483	-0.348573
NZ_CP047532.1	2020-01-09	0.455255			Clam	212793	China: Shanghai		circular	31.23	121.47		IncHI2A_1, BX664015, |IncHI2_1, BX664015,	IncHI2 DLST(3):smr0018(3);smr0199(2)	Gammaproteobacteria (1236)	Enterobacteriaceae (543)	Salmonella (590)	Salmonella enterica	Enterobacterales (91347)	Pseudomonadota (1224)	Salmonella_enterica (28901)		Bacteria (2)	-12.2556	-0.452565
NZ_CP047523.1	2020-01-09	0.464975			feces	195873	China: Ningbo		circular	31.23	121.47		IncHI2A_1, BX664015, |IncHI2_1, BX664015,	IncHI2 DLST(-):smr0018(3);smr0199(-)	Gammaproteobacteria (1236)	Enterobacteriaceae (543)	Salmonella (590)	Salmonella enterica	Enterobacterales (91347)	Pseudomonadota (1224)	Salmonella_enterica (28901)		Bacteria (2)	-11.8897	-0.387351
NZ_CP047536.1	2020-01-09	0.462164			feces	243126	China: Shanghai		circular	31.23	121.47		IncHI2_1, BX664015, |IncHI2A_1, BX664015,	IncHI2 DLST(3):smr0018(3);smr0199(2)	Gammaproteobacteria (1236)	Enterobacteriaceae (543)	Salmonella (590)	Salmonella enterica	Enterobacterales (91347)	Pseudomonadota (1224)	Salmonella_enterica (28901)		Bacteria (2)	-12.2035	-0.389819
NZ_CP047543.1	2020-01-09	0.458078			feces	216197	China: Shanghai		circular	31.23	121.47		IncHI2_1, BX664015, |IncHI2A_1, BX664015,	IncHI2 DLST(3):smr0018(3);smr0199(2)	Gammaproteobacteria (1236)	Enterobacteriaceae (543)	Salmonella (590)	Salmonella enterica	Enterobacterales (91347)	Pseudomonadota (1224)	Salmonella_enterica (28901)		Bacteria (2)	-12.1778	-0.385108
NZ_CP047547.1	2020-01-09	0.464949			feces	250477	China: Shanghai		circular	31.23	121.47		IncHI2A_1, BX664015, |IncHI2_1, BX664015,	IncHI2 DLST(3):smr0018(3);smr0199(2)	Gammaproteobacteria (1236)	Enterobacteriaceae (543)	Salmonella (590)	Salmonella enterica	Enterobacterales (91347)	Pseudomonadota (1224)	Salmonella_enterica (28901)		Bacteria (2)	-12.2003	-0.383671
NZ_CP047554.1	2020-01-09	0.455542			feces	213570	China: Shanghai		circular	31.23	121.47		IncHI2_1, BX664015, |IncHI2A_1, BX664015,	IncHI2 DLST(3):smr0018(3);smr0199(2)	Gammaproteobacteria (1236)	Enterobacteriaceae (543)	Salmonella (590)	Salmonella enterica	Enterobacterales (91347)	Pseudomonadota (1224)	Salmonella_enterica (28901)		Bacteria (2)	-12.3063	-0.509744
NZ_CP047526.1	2020-01-09	0.465086			Porcine tongue	249143	China: Shanghai		circular	31.23	121.47		IncHI2A_1, BX664015, |IncHI2_1, BX664015,	IncHI2 DLST(3):smr0018(3);smr0199(2)	Gammaproteobacteria (1236)	Enterobacteriaceae (543)	Salmonella (590)	Salmonella enterica	Enterobacterales (91347)	Pseudomonadota (1224)	Salmonella_enterica (28901)		Bacteria (2)	-12.1699	-0.403975
NZ_CP047556.1	2020-01-09	0.464738			feces	256080	China: Shanghai		circular	31.23	121.47		IncHI2A_1, BX664015, |IncHI2_1, BX664015,	IncHI2 DLST(3):smr0018(3);smr0199(2)	Gammaproteobacteria (1236)	Enterobacteriaceae (543)	Salmonella (590)	Salmonella enterica	Enterobacterales (91347)	Pseudomonadota (1224)	Salmonella_enterica (28901)		Bacteria (2)	-12.1893	-0.383492
NC_021845.1	2013-07-22	0.452102			fresh alfalfa sprout	166668	USA: AZ		circular	34.3953	-111.763	USA,AZ	IncHI2A_1, BX664015, |IncHI2_1, BX664015,	IncHI2 DLST(-):smr0018(~4);smr0199(1)	Gammaproteobacteria (1236)	Enterobacteriaceae (543)	Salmonella (590)	Salmonella enterica subsp. enterica serovar Cubana str. CFSAN002050	Enterobacterales (91347)	Pseudomonadota (1224)	Salmonella_enterica (28901)	Salmonella_enterica_subsp._enterica_serovar_Cubana_str._CFSAN002050 (1271863)	Bacteria (2)	-3.69785	10.0642
NZ_CP047545.1	2020-01-09	0.462067			feces	238273	China: Shanghai		circular	31.23	121.47		IncHI2_1, BX664015, |IncHI2A_1, BX664015,	IncHI2 DLST(3):smr0018(3);smr0199(2)	Gammaproteobacteria (1236)	Enterobacteriaceae (543)	Salmonella (590)	Salmonella enterica	Enterobacterales (91347)	Pseudomonadota (1224)	Salmonella_enterica (28901)		Bacteria (2)	-12.1913	-0.386999
NZ_CP089960.1	2023-04-04	0.47013	Milk			298594	China: Shanghai	pure culture	circular	31.2253	121.489	China,Shanghai	IncHI1B(pNDM-MAR)_1, JN420336, |IncFIB(pNDM-Mar)_1, JN420336,	IncHI1 MLST(-):HCM1_043(-);HCM1_064(-);HCM1_099(-);HCM1_116(-);HCM1_178ac(-);HCM1_259(-)|IncF RST(F-:A-:B-):FIA(-);FIB(-);FIC(-);FII(-);FIIK(-);FIIS(-);FIIY(-)	Gammaproteobacteria (1236)	Enterobacteriaceae (543)	Klebsiella (570)	Klebsiella pneumoniae	Enterobacterales (91347)	Pseudomonadota (1224)	Klebsiella_pneumoniae (573)		Bacteria (2)	3.54014	-8.46078
NZ_CP089875.1	2023-04-04	0.503605	Milk			186670	China: Shanghai	pure culture	circular	31.2253	121.489	China,Shanghai	IncHI1B(pNDM-MAR)_1, JN420336, |IncFIB(K)(pCAV1099-114)_1, CP011596,	IncHI1 MLST(-):HCM1_043(-);HCM1_064(-);HCM1_099(-);HCM1_116(-);HCM1_178ac(-);HCM1_259(-)|IncF RST(F-:A-:B-):FIA(-);FIB(-);FIC(-);FII(-);FIIK(-);FIIS(-);FIIY(-)	Gammaproteobacteria (1236)	Enterobacteriaceae (543)	Klebsiella (570)	Klebsiella pneumoniae	Enterobacterales (91347)	Pseudomonadota (1224)	Klebsiella_pneumoniae (573)		Bacteria (2)	1.08809	2.67191
NZ_CP110516.1	2023-04-04	0.456528			natural water sources close by farm or community	223870	Thailand: Ratchaburi		circular	13.53	99.81		IncHI2A_1, BX664015, |IncHI2_1, BX664015,	IncHI2 DLST(3):smr0018(3);smr0199(2)	Gammaproteobacteria (1236)	Enterobacteriaceae (543)	Klebsiella (570)	Klebsiella pneumoniae	Enterobacterales (91347)	Pseudomonadota (1224)	Klebsiella_pneumoniae (573)		Bacteria (2)	-12.2994	-0.480883
NZ_CP110525.1	2023-04-04	0.46116			natural water sources close by farm or community	254400	Thailand: Ratchaburi		linear	13.53	99.81		IncHI2A_1, BX664015, |IncN_1, AY046276, |IncHI2_1, BX664015,	IncHI2 DLST(3):smr0018(3);smr0199(2)|IncN MLST(-):repN(1);traJ(-);korA(-)	Gammaproteobacteria (1236)	Enterobacteriaceae (543)	Klebsiella (570)	Klebsiella pneumoniae	Enterobacterales (91347)	Pseudomonadota (1224)	Klebsiella_pneumoniae (573)		Bacteria (2)	-12.348	-0.503612
NZ_CP119747.1	2023-03-22	0.46139	chicken			226260	China:Hebei	pure culture	circular	39	116	China,Hebei	IncHI2_1, BX664015, |IncHI2A_1, BX664015,	IncHI2 DLST(-):smr0018(3);smr0199(-)	Gammaproteobacteria (1236)	Enterobacteriaceae (543)	Escherichia (561)	Escherichia coli	Enterobacterales (91347)	Pseudomonadota (1224)	Escherichia_coli (562)		Bacteria (2)	-11.9754	-0.187384
NZ_CP119741.1	2023-03-22	0.458751	bovine			231243	China:Hebei	pure culture	circular	39	116	China,Hebei	IncHI2_1, BX664015, |IncHI2A_1, BX664015,	IncHI2 DLST(3):smr0018(3);smr0199(2)	Gammaproteobacteria (1236)	Enterobacteriaceae (543)	Escherichia (561)	Escherichia coli	Enterobacterales (91347)	Pseudomonadota (1224)	Escherichia_coli (562)		Bacteria (2)	-12.1887	-0.458701
NZ_CP119735.1	2023-03-22	0.458781	bovine			231254	China:Hebei	pure culture	circular	39	116	China,Hebei	IncHI2_1, BX664015, |IncHI2A_1, BX664015,	IncHI2 DLST(3):smr0018(3);smr0199(2)	Gammaproteobacteria (1236)	Enterobacteriaceae (543)	Escherichia (561)	Escherichia coli	Enterobacterales (91347)	Pseudomonadota (1224)	Escherichia_coli (562)		Bacteria (2)	-12.2187	-0.422382
NZ_CP119731.1	2023-03-22	0.46139	chicken			226260	China:Hebei	pure culture	circular	39	116	China,Hebei	IncHI2A_1, BX664015, |IncHI2_1, BX664015,	IncHI2 DLST(-):smr0018(3);smr0199(-)	Gammaproteobacteria (1236)	Enterobacteriaceae (543)	Escherichia (561)	Escherichia coli	Enterobacterales (91347)	Pseudomonadota (1224)	Escherichia_coli (562)		Bacteria (2)	-11.9657	-0.193497
NZ_CP119727.1	2023-03-22	0.46139	chicken			226260	China:Hebei	pure culture	circular	39	116	China,Hebei	IncHI2_1, BX664015, |IncHI2A_1, BX664015,	IncHI2 DLST(-):smr0018(3);smr0199(-)	Gammaproteobacteria (1236)	Enterobacteriaceae (543)	Escherichia (561)	Escherichia coli	Enterobacterales (91347)	Pseudomonadota (1224)	Escherichia_coli (562)		Bacteria (2)	-11.9654	-0.193303
NZ_AP026409.1	2023-03-21	0.45579				222214	Japan		circular	36.5748	139.239	Japan	IncHI2_1, BX664015, |IncHI2A_1, BX664015,	IncHI2 DLST(-):smr0018(1);smr0199(~1)	Gammaproteobacteria (1236)	Enterobacteriaceae (543)	Klebsiella (570)	Klebsiella quasipneumoniae	Enterobacterales (91347)	Pseudomonadota (1224)	Klebsiella_quasipneumoniae (1463165)		Bacteria (2)	-3.80611	9.97383
NZ_AP026394.1	2023-03-21	0.455853				220409	Japan		circular	36.5748	139.239	Japan	IncHI2_1, BX664015, |IncHI2A_1, BX664015,	IncHI2 DLST(-):smr0018(1);smr0199(-)	Gammaproteobacteria (1236)	Enterobacteriaceae (543)	Klebsiella (570)	Klebsiella quasipneumoniae	Enterobacterales (91347)	Pseudomonadota (1224)	Klebsiella_quasipneumoniae (1463165)		Bacteria (2)	-3.76682	9.99094
NZ_CP095429.1	2023-01-24	0.507462	patient		sputum	228102	China	cell culture	circular	34.4118	86.0327	China	repB_KLEB_VIR, AP006726, |IncHI1B(pNDM-MAR)_1, JN420336,	IncHI1 MLST(-):HCM1_043(-);HCM1_064(-);HCM1_099(-);HCM1_116(-);HCM1_178ac(-);HCM1_259(-)	Gammaproteobacteria (1236)	Enterobacteriaceae (543)	Klebsiella (570)	Klebsiella pneumoniae	Enterobacterales (91347)	Pseudomonadota (1224)	Klebsiella_pneumoniae (573)		Bacteria (2)	11.1695	5.32761
NZ_CP095422.1	2023-01-24	0.501544	patient		sputum	208817	China	cell culture	circular	34.4118	86.0327	China	IncHI1B(pNDM-MAR)_1, JN420336, |repB_KLEB_VIR, AP006726,	IncHI1 MLST(-):HCM1_043(-);HCM1_064(-);HCM1_099(-);HCM1_116(-);HCM1_178ac(-);HCM1_259(-)	Gammaproteobacteria (1236)	Enterobacteriaceae (543)	Klebsiella (570)	Klebsiella pneumoniae	Enterobacterales (91347)	Pseudomonadota (1224)	Klebsiella_pneumoniae (573)		Bacteria (2)	3.15457	-5.27119
NZ_CP104468.1	2022-09-24	0.527166	Homo sapiens		blood	206102	China:Anhui	Genome assembly metadata	circular	32	117	China,Anhui	IncHI2_1, BX664015,	IncHI2 DLST(-):smr0018(-);smr0199(-)	Gammaproteobacteria (1236)	Enterobacteriaceae (543)	Enterobacter (547)	Enterobacter hormaechei	Enterobacterales (91347)	Pseudomonadota (1224)	Enterobacter_hormaechei (158836)		Bacteria (2)	-3.36008	9.87288
NZ_CP103684.1	2022-09-06	0.524541	Homo sapiens		blood	398127	USA: Houston		circular	29.7068	-95.3971		IncHI1B(pNDM-CIT)_1, JX182975, |IncHI1A(NDM-CIT)_1, JX182975,	IncHI1 MLST(-):HCM1_043(2);HCM1_064(4);HCM1_099(4);HCM1_116(~4);HCM1_178ac(-);HCM1_259(4)	Gammaproteobacteria (1236)	Enterobacteriaceae (543)	Enterobacter (547)	Enterobacter hormaechei	Enterobacterales (91347)	Pseudomonadota (1224)	Enterobacter_hormaechei (158836)		Bacteria (2)	3.45988	-3.66515
NZ_CP103680.1	2022-09-06	0.515971	Homo sapiens		blood	361069	USA: Houston		circular	29.7068	-95.3971		IncHI1A(NDM-CIT)_1, JX182975, |IncHI1B(pNDM-CIT)_1, JX182975,	IncHI1 MLST(-):HCM1_043(2);HCM1_064(4);HCM1_099(4);HCM1_116(~4);HCM1_178ac(-);HCM1_259(4)	Gammaproteobacteria (1236)	Enterobacteriaceae (543)	Enterobacter (547)	Enterobacter hormaechei	Enterobacterales (91347)	Pseudomonadota (1224)	Enterobacter_hormaechei (158836)		Bacteria (2)	3.45849	-3.67237
NZ_CP102501.1	2022-08-16	0.489258	Homo sapiens			212154	China	Blood	circular	34.4118	86.0327	China	IncHI1A(NDM-CIT)_1, JX182975, |IncQ1_1, M28829, |IncU_1, DQ401103, |IncHI1B(pNDM-CIT)_1, JX182975,	IncHI1 MLST(-):HCM1_043(-);HCM1_064(4);HCM1_099(4);HCM1_116(3);HCM1_178ac(-);HCM1_259(-)	Gammaproteobacteria (1236)	Enterobacteriaceae (543)	Citrobacter (544)	Citrobacter youngae	Enterobacterales (91347)	Pseudomonadota (1224)	Citrobacter_youngae (133448)		Bacteria (2)	3.43126	-3.69964
NZ_CP097343.1	2022-08-10	0.478854	Homo sapiens		cervical swab	307415	Germany		circular	50.11	8.68		IncHI2A_1, BX664015, |IncHI2_1, BX664015,	IncHI2 DLST(1):smr0018(1);smr0199(1)	Gammaproteobacteria (1236)	Enterobacteriaceae (543)	Enterobacter (547)	Enterobacter hormaechei	Enterobacterales (91347)	Pseudomonadota (1224)	Enterobacter_hormaechei (158836)		Bacteria (2)	-3.9792	9.77154
NZ_CP084057.1	2022-07-19	0.481713	Procambarus clarkii			280258	China	cell culture	circular	34.4118	86.0327	China	IncHI1A_1, AF250878, |IncHI1B(R27)_1_R27, AF250878, |IncFIA(HI1)_1, AF250878,	IncHI1 MLST(-):HCM1_043(1);HCM1_064(2);HCM1_099(1);HCM1_116(1);HCM1_178ac(1);HCM1_259(~3)|IncF RST(F-:A8:B-):FIA(8);FIB(-);FIC(-);FII(-);FIIK(-);FIIS(-);FIIY(-)	Gammaproteobacteria (1236)	Enterobacteriaceae (543)	Escherichia (561)	Escherichia coli	Enterobacterales (91347)	Pseudomonadota (1224)	Escherichia_coli (562)		Bacteria (2)	0.45488	-6.56486
NZ_AP025837.1	2022-07-09	0.473319	Homo sapiens			373995	Japan:Aichi		circular	35.07	137		IncHI2A_1, BX664015, |IncHI2_1, BX664015,	IncHI2 DLST(1):smr0018(1);smr0199(1)	Gammaproteobacteria (1236)	Enterobacteriaceae (543)	Enterobacter (547)	Enterobacter hormaechei	Enterobacterales (91347)	Pseudomonadota (1224)	Enterobacter_hormaechei (158836)		Bacteria (2)	-6.55962	-10.1674
NZ_AP025843.1	2022-07-09	0.473543	Homo sapiens			366634	Japan:Aichi		circular	35.07	137		IncHI2A_1, BX664015, |IncHI2_1, BX664015,	IncHI2 DLST(1):smr0018(1);smr0199(1)	Gammaproteobacteria (1236)	Enterobacteriaceae (543)	Enterobacter (547)	Enterobacter hormaechei	Enterobacterales (91347)	Pseudomonadota (1224)	Enterobacter_hormaechei (158836)		Bacteria (2)	-6.55421	-10.1691
NZ_CP053693.1	2022-06-27	0.461626	Homo sapiens		Deep venous catheter	274120	China: Guangdong		circular	22.5575	114.129		IncHI2A_1, BX664015, |IncHI2_1, BX664015,	IncHI2 DLST(1):smr0018(1);smr0199(1)	Gammaproteobacteria (1236)	Enterobacteriaceae (543)	Enterobacter (547)	Enterobacter hormaechei	Enterobacterales (91347)	Pseudomonadota (1224)	Enterobacter_hormaechei (158836)		Bacteria (2)	-3.67844	10.0668
NZ_CP098779.1	2022-06-21	0.476187	Homo sapiens			295136	China	mixed culture	circular	34.4118	86.0327	China	IncHI2A_1, BX664015, |IncHI2_1, BX664015,	IncHI2 DLST(1):smr0018(1);smr0199(1)	Gammaproteobacteria (1236)	Enterobacteriaceae (543)	Enterobacter (547)	Enterobacter hormaechei	Enterobacterales (91347)	Pseudomonadota (1224)	Enterobacter_hormaechei (158836)		Bacteria (2)	-4.01896	9.72757
NZ_AP025791.1	2022-06-18	0.472887	Homo sapiens			366443	Japan:Aichi		circular	35.07	137		IncHI2A_1, BX664015, |IncHI2_1, BX664015,	IncHI2 DLST(1):smr0018(1);smr0199(1)	Gammaproteobacteria (1236)	Enterobacteriaceae (543)	Enterobacter (547)	Enterobacter hormaechei	Enterobacterales (91347)	Pseudomonadota (1224)	Enterobacter_hormaechei (158836)		Bacteria (2)	-6.54957	-10.1602
NZ_AP025805.1	2022-06-18	0.472985	Homo sapiens			370206	Japan:Aichi		circular	35.07	137		IncHI2A_1, BX664015, |IncHI2_1, BX664015,	IncHI2 DLST(-):smr0018(1);smr0199(1?)	Gammaproteobacteria (1236)	Enterobacteriaceae (543)	Enterobacter (547)	Enterobacter hormaechei	Enterobacterales (91347)	Pseudomonadota (1224)	Enterobacter_hormaechei (158836)		Bacteria (2)	-6.56394	-10.1599
NZ_AP025765.1	2022-06-18	0.473179	Homo sapiens			369315	Japan:Aichi		circular	35.07	137		IncHI2A_1, BX664015, |IncHI2_1, BX664015,	IncHI2 DLST(1):smr0018(1);smr0199(1)	Gammaproteobacteria (1236)	Enterobacteriaceae (543)	Enterobacter (547)	Enterobacter hormaechei	Enterobacterales (91347)	Pseudomonadota (1224)	Enterobacter_hormaechei (158836)		Bacteria (2)	-6.55442	-10.1696
NZ_AP025793.1	2022-06-18	0.473106	Homo sapiens			368905	Japan:Aichi		circular	35.07	137		IncHI2A_1, BX664015, |IncHI2_1, BX664015,	IncHI2 DLST(1):smr0018(1);smr0199(1)	Gammaproteobacteria (1236)	Enterobacteriaceae (543)	Enterobacter (547)	Enterobacter hormaechei	Enterobacterales (91347)	Pseudomonadota (1224)	Enterobacter_hormaechei (158836)		Bacteria (2)	-6.55508	-10.1691
NZ_AP025816.1	2022-06-18	0.47308	Homo sapiens			371011	Japan:Aichi		circular	35.07	137		IncHI2A_1, BX664015, |IncHI2_1, BX664015,	IncHI2 DLST(1):smr0018(1);smr0199(1)	Gammaproteobacteria (1236)	Enterobacteriaceae (543)	Enterobacter (547)	Enterobacter hormaechei	Enterobacterales (91347)	Pseudomonadota (1224)	Enterobacter_hormaechei (158836)		Bacteria (2)	-6.59011	-10.1501
NZ_AP025788.1	2022-06-18	0.472869	Homo sapiens			366427	Japan:Aichi		circular	35.07	137		IncHI2A_1, BX664015, |IncHI2_1, BX664015,	IncHI2 DLST(1):smr0018(1);smr0199(1)	Gammaproteobacteria (1236)	Enterobacteriaceae (543)	Enterobacter (547)	Enterobacter hormaechei	Enterobacterales (91347)	Pseudomonadota (1224)	Enterobacter_hormaechei (158836)		Bacteria (2)	-6.5522	-10.163
NZ_AP025856.1	2022-06-18	0.475683	Homo sapiens			356500	Japan:Aichi		circular	35.07	137		IncHI2A_1, BX664015, |IncHI2_1, BX664015,	IncHI2 DLST(1):smr0018(1);smr0199(1)	Gammaproteobacteria (1236)	Enterobacteriaceae (543)	Enterobacter (547)	Enterobacter hormaechei	Enterobacterales (91347)	Pseudomonadota (1224)	Enterobacter_hormaechei (158836)		Bacteria (2)	-6.55796	-10.1664
NZ_AP025920.1	2022-06-18	0.475053	Homo sapiens			372129	Japan:Aichi		circular	35.07	137		IncHI2A_1, BX664015, |IncHI2_1, BX664015,	IncHI2 DLST(1):smr0018(1);smr0199(1)	Gammaproteobacteria (1236)	Enterobacteriaceae (543)	Enterobacter (547)	Enterobacter hormaechei	Enterobacterales (91347)	Pseudomonadota (1224)	Enterobacter_hormaechei (158836)		Bacteria (2)	-6.55251	-10.1707
NZ_AP025880.1	2022-06-18	0.473484	Homo sapiens			376245	Japan:Aichi		circular	35.07	137		IncHI2A_1, BX664015, |IncHI2_1, BX664015,	IncHI2 DLST(1):smr0018(1);smr0199(1)	Gammaproteobacteria (1236)	Enterobacteriaceae (543)	Enterobacter (547)	Enterobacter hormaechei	Enterobacterales (91347)	Pseudomonadota (1224)	Enterobacter_hormaechei (158836)		Bacteria (2)	-6.55717	-10.17
NZ_AP025900.1	2022-06-18	0.474196	Homo sapiens			378453	Japan:Aichi		circular	35.07	137		IncHI2A_1, BX664015, |IncHI2_1, BX664015,	IncHI2 DLST(1):smr0018(1);smr0199(1)	Gammaproteobacteria (1236)	Enterobacteriaceae (543)	Enterobacter (547)	Enterobacter hormaechei	Enterobacterales (91347)	Pseudomonadota (1224)	Enterobacter_hormaechei (158836)		Bacteria (2)	-6.55368	-10.1701
NZ_AP025932.1	2022-06-18	0.475274	Homo sapiens			367527	Japan:Aichi		circular	35.07	137		IncHI2A_1, BX664015, |IncHI2_1, BX664015,	IncHI2 DLST(1):smr0018(1);smr0199(1)	Gammaproteobacteria (1236)	Enterobacteriaceae (543)	Enterobacter (547)	Enterobacter hormaechei	Enterobacterales (91347)	Pseudomonadota (1224)	Enterobacter_hormaechei (158836)		Bacteria (2)	-6.55407	-10.1686
NZ_AP025872.1	2022-06-18	0.469319	Homo sapiens			360179	Japan:Aichi		circular	35.07	137		IncHI2A_1, BX664015, |IncHI2_1, BX664015,	IncHI2 DLST(1):smr0018(1);smr0199(1)	Gammaproteobacteria (1236)	Enterobacteriaceae (543)	Enterobacter (547)	Enterobacter hormaechei	Enterobacterales (91347)	Pseudomonadota (1224)	Enterobacter_hormaechei (158836)		Bacteria (2)	-6.55607	-10.1685
NZ_AP025864.1	2022-06-18	0.47587	Homo sapiens			357953	Japan:Aichi		circular	35.07	137		IncHI2A_1, BX664015, |IncHI2_1, BX664015,	IncHI2 DLST(1):smr0018(1);smr0199(1)	Gammaproteobacteria (1236)	Enterobacteriaceae (543)	Enterobacter (547)	Enterobacter hormaechei	Enterobacterales (91347)	Pseudomonadota (1224)	Enterobacter_hormaechei (158836)		Bacteria (2)	-6.55668	-10.1672
NZ_AP025798.1	2022-06-18	0.472861	Homo sapiens			366446	Japan:Aichi		circular	35.07	137		IncHI2A_1, BX664015, |IncHI2_1, BX664015,	IncHI2 DLST(1):smr0018(1);smr0199(1)	Gammaproteobacteria (1236)	Enterobacteriaceae (543)	Enterobacter (547)	Enterobacter hormaechei	Enterobacterales (91347)	Pseudomonadota (1224)	Enterobacter_hormaechei (158836)		Bacteria (2)	-6.55211	-10.1605
NZ_AP025840.1	2022-06-18	0.473094	Homo sapiens			372780	Japan:Aichi		circular	35.07	137		IncHI2A_1, BX664015, |IncHI2_1, BX664015,	IncHI2 DLST(1):smr0018(1);smr0199(1)	Gammaproteobacteria (1236)	Enterobacteriaceae (543)	Enterobacter (547)	Enterobacter hormaechei	Enterobacterales (91347)	Pseudomonadota (1224)	Enterobacter_hormaechei (158836)		Bacteria (2)	-6.55453	-10.1696
NZ_AP025773.1	2022-06-18	0.472886	Homo sapiens			366446	Japan:Aichi		circular	35.07	137		IncHI2A_1, BX664015, |IncHI2_1, BX664015,	IncHI2 DLST(1):smr0018(1);smr0199(1)	Gammaproteobacteria (1236)	Enterobacteriaceae (543)	Enterobacter (547)	Enterobacter hormaechei	Enterobacterales (91347)	Pseudomonadota (1224)	Enterobacter_hormaechei (158836)		Bacteria (2)	-6.55174	-10.1607
NZ_AP025813.1	2022-06-18	0.473057	Homo sapiens			368488	Japan:Aichi		circular	35.07	137		IncHI2A_1, BX664015, |IncHI2_1, BX664015,	IncHI2 DLST(1):smr0018(1);smr0199(1)	Gammaproteobacteria (1236)	Enterobacteriaceae (543)	Enterobacter (547)	Enterobacter hormaechei	Enterobacterales (91347)	Pseudomonadota (1224)	Enterobacter_hormaechei (158836)		Bacteria (2)	-6.55788	-10.1686
NZ_AP025852.1	2022-06-18	0.473189	Homo sapiens			366678	Japan:Aichi		circular	35.07	137		IncHI2A_1, BX664015, |IncHI2_1, BX664015,	IncHI2 DLST(1):smr0018(1);smr0199(1)	Gammaproteobacteria (1236)	Enterobacteriaceae (543)	Enterobacter (547)	Enterobacter hormaechei	Enterobacterales (91347)	Pseudomonadota (1224)	Enterobacter_hormaechei (158836)		Bacteria (2)	-6.5515	-10.1627
NZ_AP025828.1	2022-06-18	0.47336	Homo sapiens			370120	Japan:Aichi		circular	35.07	137		IncHI2A_1, BX664015, |IncHI2_1, BX664015,	IncHI2 DLST(1):smr0018(1);smr0199(1)	Gammaproteobacteria (1236)	Enterobacteriaceae (543)	Enterobacter (547)	Enterobacter hormaechei	Enterobacterales (91347)	Pseudomonadota (1224)	Enterobacter_hormaechei (158836)		Bacteria (2)	-6.55596	-10.1711
NZ_AP025785.1	2022-06-18	0.473172	Homo sapiens			369656	Japan:Aichi		circular	35.07	137		IncHI2A_1, BX664015, |IncHI2_1, BX664015,	IncHI2 DLST(1):smr0018(1);smr0199(1)	Gammaproteobacteria (1236)	Enterobacteriaceae (543)	Enterobacter (547)	Enterobacter hormaechei	Enterobacterales (91347)	Pseudomonadota (1224)	Enterobacter_hormaechei (158836)		Bacteria (2)	-6.55414	-10.1686
NZ_AP025808.1	2022-06-18	0.473078	Homo sapiens			371011	Japan:Aichi		circular	35.07	137		IncHI2A_1, BX664015, |IncHI2_1, BX664015,	IncHI2 DLST(1):smr0018(1);smr0199(1)	Gammaproteobacteria (1236)	Enterobacteriaceae (543)	Enterobacter (547)	Enterobacter hormaechei	Enterobacterales (91347)	Pseudomonadota (1224)	Enterobacter_hormaechei (158836)		Bacteria (2)	-6.55451	-10.1698
NZ_AP025800.1	2022-06-18	0.473118	Homo sapiens			368921	Japan:Aichi		circular	35.07	137		IncHI2A_1, BX664015, |IncHI2_1, BX664015,	IncHI2 DLST(1):smr0018(1);smr0199(1)	Gammaproteobacteria (1236)	Enterobacteriaceae (543)	Enterobacter (547)	Enterobacter hormaechei	Enterobacterales (91347)	Pseudomonadota (1224)	Enterobacter_hormaechei (158836)		Bacteria (2)	-6.55273	-10.1705
NZ_AP025778.1	2022-06-18	0.47324	Homo sapiens			369681	Japan:Aichi		circular	35.07	137		IncHI2A_1, BX664015, |IncHI2_1, BX664015,	IncHI2 DLST(1):smr0018(1);smr0199(1)	Gammaproteobacteria (1236)	Enterobacteriaceae (543)	Enterobacter (547)	Enterobacter hormaechei	Enterobacterales (91347)	Pseudomonadota (1224)	Enterobacter_hormaechei (158836)		Bacteria (2)	-6.5516	-10.1706
NZ_AP025892.1	2022-06-18	0.466711	Homo sapiens			340703	Japan:Aichi		circular	35.07	137		IncHI2A_1, BX664015, |IncHI2_1, BX664015,	IncHI2 DLST(1):smr0018(1);smr0199(1)	Gammaproteobacteria (1236)	Enterobacteriaceae (543)	Enterobacter (547)	Enterobacter hormaechei	Enterobacterales (91347)	Pseudomonadota (1224)	Enterobacter_hormaechei (158836)		Bacteria (2)	-6.55345	-10.1684
NZ_AP025822.1	2022-06-18	0.472938	Homo sapiens			365536	Japan:Aichi		circular	35.07	137		IncHI2A_1, BX664015, |IncHI2_1, BX664015,	IncHI2 DLST(1):smr0018(1);smr0199(1)	Gammaproteobacteria (1236)	Enterobacteriaceae (543)	Enterobacter (547)	Enterobacter hormaechei	Enterobacterales (91347)	Pseudomonadota (1224)	Enterobacter_hormaechei (158836)		Bacteria (2)	-6.55206	-10.1616
NZ_AP025868.1	2022-06-18	0.472595	Homo sapiens			353133	Japan:Aichi		circular	35.07	137		IncHI2A_1, BX664015, |IncHI2_1, BX664015,	IncHI2 DLST(1):smr0018(1);smr0199(1)	Gammaproteobacteria (1236)	Enterobacteriaceae (543)	Enterobacter (547)	Enterobacter hormaechei	Enterobacterales (91347)	Pseudomonadota (1224)	Enterobacter_hormaechei (158836)		Bacteria (2)	-6.55519	-10.1691
NZ_AP025912.1	2022-06-18	0.473989	Homo sapiens			377359	Japan:Aichi		circular	35.07	137		IncHI2A_1, BX664015, |IncHI2_1, BX664015,	IncHI2 DLST(-):smr0018(~1);smr0199(1)	Gammaproteobacteria (1236)	Enterobacteriaceae (543)	Enterobacter (547)	Enterobacter hormaechei	Enterobacterales (91347)	Pseudomonadota (1224)	Enterobacter_hormaechei (158836)		Bacteria (2)	-6.55324	-10.1723
NZ_AP025848.1	2022-06-18	0.4732	Homo sapiens			366678	Japan:Aichi		circular	35.07	137		IncHI2A_1, BX664015, |IncHI2_1, BX664015,	IncHI2 DLST(1):smr0018(1);smr0199(1)	Gammaproteobacteria (1236)	Enterobacteriaceae (543)	Enterobacter (547)	Enterobacter hormaechei	Enterobacterales (91347)	Pseudomonadota (1224)	Enterobacter_hormaechei (158836)		Bacteria (2)	-6.55041	-10.1612
NZ_AP025928.1	2022-06-18	0.474106	Homo sapiens			378133	Japan:Aichi		circular	35.07	137		IncHI2A_1, BX664015, |IncHI2_1, BX664015,	IncHI2 DLST(-):smr0018(~1);smr0199(1)	Gammaproteobacteria (1236)	Enterobacteriaceae (543)	Enterobacter (547)	Enterobacter hormaechei	Enterobacterales (91347)	Pseudomonadota (1224)	Enterobacter_hormaechei (158836)		Bacteria (2)	-6.55421	-10.1695
NZ_AP025884.1	2022-06-18	0.473525	Homo sapiens			357920	Japan:Aichi		circular	35.07	137		IncHI2A_1, BX664015, |IncHI2_1, BX664015,	IncHI2 DLST(1):smr0018(1);smr0199(1)	Gammaproteobacteria (1236)	Enterobacteriaceae (543)	Enterobacter (547)	Enterobacter hormaechei	Enterobacterales (91347)	Pseudomonadota (1224)	Enterobacter_hormaechei (158836)		Bacteria (2)	-6.56996	-10.1531
NZ_AP025908.1	2022-06-18	0.474768	Homo sapiens			363272	Japan:Aichi		circular	35.07	137		IncHI2A_1, BX664015, |IncHI2_1, BX664015,	IncHI2 DLST(1):smr0018(1);smr0199(1)	Gammaproteobacteria (1236)	Enterobacteriaceae (543)	Enterobacter (547)	Enterobacter hormaechei	Enterobacterales (91347)	Pseudomonadota (1224)	Enterobacter_hormaechei (158836)		Bacteria (2)	-6.54691	-10.1662
NZ_AP025834.1	2022-06-18	0.465669	Homo sapiens			314238	Japan:Aichi		circular	35.07	137		IncHI2A_1, BX664015, |IncHI2_1, BX664015,	IncHI2 DLST(-):smr0018(1);smr0199(-)	Gammaproteobacteria (1236)	Enterobacteriaceae (543)	Enterobacter (547)	Enterobacter hormaechei	Enterobacterales (91347)	Pseudomonadota (1224)	Enterobacter_hormaechei (158836)		Bacteria (2)	-6.55605	-10.1702
NZ_AP025924.1	2022-06-18	0.473887	Homo sapiens			351318	Japan:Aichi		circular	35.07	137		IncHI2A_1, BX664015, |IncHI2_1, BX664015,	IncHI2 DLST(1):smr0018(1);smr0199(1)	Gammaproteobacteria (1236)	Enterobacteriaceae (543)	Enterobacter (547)	Enterobacter hormaechei	Enterobacterales (91347)	Pseudomonadota (1224)	Enterobacter_hormaechei (158836)		Bacteria (2)	-6.5594	-10.165
NZ_AP025888.1	2022-06-18	0.474769	Homo sapiens			363269	Japan:Aichi		circular	35.07	137		IncHI2A_1, BX664015, |IncHI2_1, BX664015,	IncHI2 DLST(1):smr0018(1);smr0199(1)	Gammaproteobacteria (1236)	Enterobacteriaceae (543)	Enterobacter (547)	Enterobacter hormaechei	Enterobacterales (91347)	Pseudomonadota (1224)	Enterobacter_hormaechei (158836)		Bacteria (2)	-6.55983	-10.1645
NZ_AP025860.1	2022-06-18	0.474882	Homo sapiens			366190	Japan:Aichi		circular	35.07	137		IncHI2A_1, BX664015, |IncHI2_1, BX664015,	IncHI2 DLST(1):smr0018(1);smr0199(1)	Gammaproteobacteria (1236)	Enterobacteriaceae (543)	Enterobacter (547)	Enterobacter hormaechei	Enterobacterales (91347)	Pseudomonadota (1224)	Enterobacter_hormaechei (158836)		Bacteria (2)	-6.55928	-10.1652
NZ_AP025819.1	2022-06-18	0.473191	Homo sapiens			369673	Japan:Aichi		circular	35.07	137		IncHI2A_1, BX664015, |IncHI2_1, BX664015,	IncHI2 DLST(1):smr0018(1);smr0199(1)	Gammaproteobacteria (1236)	Enterobacteriaceae (543)	Enterobacter (547)	Enterobacter hormaechei	Enterobacterales (91347)	Pseudomonadota (1224)	Enterobacter_hormaechei (158836)		Bacteria (2)	-6.55562	-10.1707
NZ_AP025802.1	2022-06-18	0.473078	Homo sapiens			371011	Japan:Aichi		circular	35.07	137		IncHI2A_1, BX664015, |IncHI2_1, BX664015,	IncHI2 DLST(1):smr0018(1);smr0199(1)	Gammaproteobacteria (1236)	Enterobacteriaceae (543)	Enterobacter (547)	Enterobacter hormaechei	Enterobacterales (91347)	Pseudomonadota (1224)	Enterobacter_hormaechei (158836)		Bacteria (2)	-6.55237	-10.1701
NZ_AP025904.1	2022-06-18	0.473658	Homo sapiens			367582	Japan:Aichi		circular	35.07	137		IncHI2A_1, BX664015, |IncHI2_1, BX664015,	IncHI2 DLST(1):smr0018(1);smr0199(1)	Gammaproteobacteria (1236)	Enterobacteriaceae (543)	Enterobacter (547)	Enterobacter hormaechei	Enterobacterales (91347)	Pseudomonadota (1224)	Enterobacter_hormaechei (158836)		Bacteria (2)	-6.55671	-10.1701
NZ_AP025831.1	2022-06-18	0.473208	Homo sapiens			371458	Japan:Aichi		circular	35.07	137		IncHI2A_1, BX664015, |IncHI2_1, BX664015,	IncHI2 DLST(1):smr0018(1);smr0199(1)	Gammaproteobacteria (1236)	Enterobacteriaceae (543)	Enterobacter (547)	Enterobacter hormaechei	Enterobacterales (91347)	Pseudomonadota (1224)	Enterobacter_hormaechei (158836)		Bacteria (2)	-6.55443	-10.1695
NZ_AP025775.1	2022-06-18	0.47301	Homo sapiens			368394	Japan:Aichi		circular	35.07	137		IncHI2A_1, BX664015, |IncHI2_1, BX664015,	IncHI2 DLST(1):smr0018(1);smr0199(1)	Gammaproteobacteria (1236)	Enterobacteriaceae (543)	Enterobacter (547)	Enterobacter hormaechei	Enterobacterales (91347)	Pseudomonadota (1224)	Enterobacter_hormaechei (158836)		Bacteria (2)	-6.55478	-10.1691
NZ_AP025916.1	2022-06-18	0.474974	Homo sapiens			367018	Japan:Aichi		circular	35.07	137		IncHI2A_1, BX664015, |IncHI2_1, BX664015,	IncHI2 DLST(1):smr0018(1);smr0199(1)	Gammaproteobacteria (1236)	Enterobacteriaceae (543)	Enterobacter (547)	Enterobacter hormaechei	Enterobacterales (91347)	Pseudomonadota (1224)	Enterobacter_hormaechei (158836)		Bacteria (2)	-6.55848	-10.1652
NZ_AP025796.1	2022-06-18	0.472891	Homo sapiens			366446	Japan:Aichi		circular	35.07	137		IncHI2A_1, BX664015, |IncHI2_1, BX664015,	IncHI2 DLST(1):smr0018(1);smr0199(1)	Gammaproteobacteria (1236)	Enterobacteriaceae (543)	Enterobacter (547)	Enterobacter hormaechei	Enterobacterales (91347)	Pseudomonadota (1224)	Enterobacter_hormaechei (158836)		Bacteria (2)	-6.55349	-10.1569
NZ_AP025876.1	2022-06-18	0.474002	Homo sapiens			377359	Japan:Aichi		circular	35.07	137		IncHI2A_1, BX664015, |IncHI2_1, BX664015,	IncHI2 DLST(1):smr0018(1);smr0199(1)	Gammaproteobacteria (1236)	Enterobacteriaceae (543)	Enterobacter (547)	Enterobacter hormaechei	Enterobacterales (91347)	Pseudomonadota (1224)	Enterobacter_hormaechei (158836)		Bacteria (2)	-6.56011	-10.173
NZ_AP025811.1	2022-06-18	0.472977	Homo sapiens			370259	Japan:Aichi		circular	35.07	137		IncHI2A_1, BX664015, |IncHI2_1, BX664015,	IncHI2 DLST(1):smr0018(1);smr0199(1)	Gammaproteobacteria (1236)	Enterobacteriaceae (543)	Enterobacter (547)	Enterobacter hormaechei	Enterobacterales (91347)	Pseudomonadota (1224)	Enterobacter_hormaechei (158836)		Bacteria (2)	-6.55463	-10.1701
NZ_AP025781.1	2022-06-18	0.472872	Homo sapiens			366446	Japan:Aichi		circular	35.07	137		IncHI2A_1, BX664015, |IncHI2_1, BX664015,	IncHI2 DLST(1):smr0018(1);smr0199(1)	Gammaproteobacteria (1236)	Enterobacteriaceae (543)	Enterobacter (547)	Enterobacter hormaechei	Enterobacterales (91347)	Pseudomonadota (1224)	Enterobacter_hormaechei (158836)		Bacteria (2)	-6.55121	-10.1593
NZ_AP025768.1	2022-06-18	0.473173	Homo sapiens			369315	Japan:Aichi		circular	35.07	137		IncHI2A_1, BX664015, |IncHI2_1, BX664015,	IncHI2 DLST(1):smr0018(1);smr0199(1)	Gammaproteobacteria (1236)	Enterobacteriaceae (543)	Enterobacter (547)	Enterobacter hormaechei	Enterobacterales (91347)	Pseudomonadota (1224)	Enterobacter_hormaechei (158836)		Bacteria (2)	-6.55481	-10.1695
NZ_AP025896.1	2022-06-18	0.472888	Homo sapiens			370561	Japan:Aichi		circular	35.07	137		IncHI2A_1, BX664015, |IncHI2_1, BX664015,	IncHI2 DLST(1):smr0018(1);smr0199(1)	Gammaproteobacteria (1236)	Enterobacteriaceae (543)	Enterobacter (547)	Enterobacter hormaechei	Enterobacterales (91347)	Pseudomonadota (1224)	Enterobacter_hormaechei (158836)		Bacteria (2)	-6.55519	-10.1696
NZ_AP025783.1	2022-06-18	0.472644	Homo sapiens			369119	Japan:Aichi		circular	35.07	137		IncHI2A_1, BX664015, |IncHI2_1, BX664015,	IncHI2 DLST(1):smr0018(1);smr0199(1)	Gammaproteobacteria (1236)	Enterobacteriaceae (543)	Enterobacter (547)	Enterobacter hormaechei	Enterobacterales (91347)	Pseudomonadota (1224)	Enterobacter_hormaechei (158836)		Bacteria (2)	-6.53975	-10.1436
NZ_CP086221.1	2022-04-22	0.461816	Homo sapiens		urine	242460	China: Zhejiang		circular	29	120	China,Zhejiang	IncHI2A_1, BX664015, |IncHI2_1, BX664015,	IncHI2 DLST(3):smr0018(3);smr0199(2)	Gammaproteobacteria (1236)	Enterobacteriaceae (543)	Escherichia (561)	Escherichia coli	Enterobacterales (91347)	Pseudomonadota (1224)	Escherichia_coli (562)		Bacteria (2)	-12.1857	-0.377192
NZ_CP083850.1	2022-04-22	0.46709	Homo sapiens		blood	283626	China		circular	30.15	120.1		IncHI2A_1, BX664015, |IncHI2_1, BX664015,	IncHI2 DLST(1):smr0018(1);smr0199(1)	Gammaproteobacteria (1236)	Enterobacteriaceae (543)	Enterobacter (547)	Enterobacter hormaechei	Enterobacterales (91347)	Pseudomonadota (1224)	Enterobacter_hormaechei (158836)		Bacteria (2)	-3.70732	10.0329
NZ_CP093284.1	2022-03-19	0.456308	Homo sapiens		sputum	248308	China: Zhengzhou		circular	34.76	113.65		IncHI2A_1, BX664015, |IncN_1, AY046276, |IncHI2_1, BX664015,	IncHI2 DLST(3):smr0018(3);smr0199(2)|IncN MLST(-):repN(1);traJ(-);korA(-)	Gammaproteobacteria (1236)	Enterobacteriaceae (543)	Escherichia (561)	Escherichia coli	Enterobacterales (91347)	Pseudomonadota (1224)	Escherichia_coli (562)		Bacteria (2)	-12.2271	-0.444084
NZ_CP060856.1	2022-03-16	0.460333	Homo sapiens		feces	220699	China: Hangzhou		circular	30.249	120.205	China,Hangzhou	IncHI2A_1, BX664015, |IncHI2_1, BX664015,	IncHI2 DLST(3):smr0018(3);smr0199(2)	Gammaproteobacteria (1236)	Enterobacteriaceae (543)	Salmonella (590)	Salmonella enterica	Enterobacterales (91347)	Pseudomonadota (1224)	Salmonella_enterica (28901)		Bacteria (2)	-12.1513	-0.336766
NZ_CP066109.1	2022-02-10	0.464308			urine	303895	Canada:Ontario		circular	43.6532	-79.3832		IncHI2A_1, BX664015, |IncHI2_1, BX664015,	IncHI2 DLST(1):smr0018(1);smr0199(1)	Gammaproteobacteria (1236)	Enterobacteriaceae (543)	Enterobacter (547)	Enterobacter hormaechei	Enterobacterales (91347)	Pseudomonadota (1224)	Enterobacter_hormaechei (158836)		Bacteria (2)	-3.44878	9.93069
NZ_CP066095.1	2022-02-10	0.476093			surface water	331870	Canada:Ontario		circular	43.6532	-79.3832		IncHI2A_1, BX664015, |IncHI2_1, BX664015,	IncHI2 DLST(1):smr0018(1);smr0199(1)	Gammaproteobacteria (1236)	Enterobacteriaceae (543)	Enterobacter (547)	Enterobacter hormaechei	Enterobacterales (91347)	Pseudomonadota (1224)	Enterobacter_hormaechei (158836)		Bacteria (2)	-3.43535	10.0549
NZ_CP066102.1	2022-02-10	0.464742			Dialysis fluid	307472	Canada:Ontario		circular	43.6532	-79.3832		IncHI2A_1, BX664015, |IncHI2_1, BX664015,	IncHI2 DLST(1):smr0018(1);smr0199(1)	Gammaproteobacteria (1236)	Enterobacteriaceae (543)	Enterobacter (547)	Enterobacter hormaechei	Enterobacterales (91347)	Pseudomonadota (1224)	Enterobacter_hormaechei (158836)		Bacteria (2)	-3.42973	9.92668
NZ_CP071877.1	2022-01-20	0.462462	swine			195884	China:Guangxi	genomic assembly	circular	24	109	China,Guangxi	IncHI1B(R27)_1_R27, AF250878, |IncFIA(HI1)_1, AF250878, |IncHI1A_1, AF250878,	IncHI1 MLST(17):HCM1_043(4);HCM1_064(1);HCM1_099(1);HCM1_116(5);HCM1_178ac(1);HCM1_259(2)|IncF RST(F-:A8:B-):FIA(8);FIB(-);FIC(-);FII(-);FIIK(-);FIIS(-);FIIY(-)	Gammaproteobacteria (1236)	Enterobacteriaceae (543)	Enterobacter (547)	Enterobacter hormaechei	Enterobacterales (91347)	Pseudomonadota (1224)	Enterobacter_hormaechei (158836)		Bacteria (2)	0.563586	-6.45014
NZ_CP083621.1	2021-09-29	0.467761				298988	Germany: Braunschweig		circular	52.2647	10.5236	Germany,Braunschweig	IncHI2A_1, BX664015, |IncHI2_1, BX664015,	IncHI2 DLST(1):smr0018(1);smr0199(1)	Gammaproteobacteria (1236)	Enterobacteriaceae (543)	Enterobacter (547)	Enterobacter bugandensis	Enterobacterales (91347)	Pseudomonadota (1224)	Enterobacter_bugandensis (881260)		Bacteria (2)	-3.42504	9.93032
NZ_CP083644.1	2021-09-29	0.467761				298988	Germany: Braunschweig		circular	52.2647	10.5236	Germany,Braunschweig	IncHI2A_1, BX664015, |IncHI2_1, BX664015,	IncHI2 DLST(1):smr0018(1);smr0199(1)	Gammaproteobacteria (1236)	Enterobacteriaceae (543)	Enterobacter (547)	Enterobacter bugandensis	Enterobacterales (91347)	Pseudomonadota (1224)	Enterobacter_bugandensis (881260)		Bacteria (2)	-3.4124	9.91937
NZ_CP083642.1	2021-09-29	0.467761				298988	Germany: Braunschweig		circular	52.2647	10.5236	Germany,Braunschweig	IncHI2_1, BX664015, |IncHI2A_1, BX664015,	IncHI2 DLST(1):smr0018(1);smr0199(1)	Gammaproteobacteria (1236)	Enterobacteriaceae (543)	Enterobacter (547)	Enterobacter bugandensis	Enterobacterales (91347)	Pseudomonadota (1224)	Enterobacter_bugandensis (881260)		Bacteria (2)	-3.41087	9.93144
NZ_CP080471.1	2021-08-10	0.464273	Homo sapiens		Broncho-alveolar lavage	272385	China: Guangdong		circular	22.38	114.05		IncHI2A_1, BX664015, |IncHI2_1, BX664015,	IncHI2 DLST(1):smr0018(1);smr0199(1)	Gammaproteobacteria (1236)	Enterobacteriaceae (543)	Enterobacter (547)	Enterobacter hormaechei	Enterobacterales (91347)	Pseudomonadota (1224)	Enterobacter_hormaechei (158836)		Bacteria (2)	-3.76175	10.0843
NZ_CP059296.1	2021-08-07	0.500636	Homo sapiens		blood	234967	USA:New York City		circular	40.7903	-73.9529		repB_KLEB_VIR, AP006726, |IncHI1B(pNDM-MAR)_1, JN420336,	IncHI1 MLST(-):HCM1_043(-);HCM1_064(-);HCM1_099(-);HCM1_116(-);HCM1_178ac(-);HCM1_259(-)	Gammaproteobacteria (1236)	Enterobacteriaceae (543)	Klebsiella (570)	Klebsiella pneumoniae	Enterobacterales (91347)	Pseudomonadota (1224)	Klebsiella_pneumoniae (573)		Bacteria (2)	3.14755	-5.26963
NZ_CP067061.1	2021-08-07	0.503964	Homo sapiens		sputum	141639	China: Huzhou, Hangzhou, Zhejiang Province		circular	30.86	120.11		repB_KLEB_VIR, AP006726, |IncHI1B(pNDM-MAR)_1, JN420336,	IncHI1 MLST(-):HCM1_043(-);HCM1_064(-);HCM1_099(-);HCM1_116(-);HCM1_178ac(-);HCM1_259(-)	Gammaproteobacteria (1236)	Enterobacteriaceae (543)	Klebsiella (570)	Klebsiella pneumoniae	Enterobacterales (91347)	Pseudomonadota (1224)	Klebsiella_pneumoniae (573)		Bacteria (2)	1.50927	2.69807
NZ_CP079936.1	2021-07-28	0.468018	duck			264084	China:henan	mixed culture	circular	34	114	China,henan	IncHI2A_1, BX664015, |IncHI2_1, BX664015,	IncHI2 DLST(2):smr0018(2);smr0199(2)	Gammaproteobacteria (1236)	Enterobacteriaceae (543)	Enterobacter (547)	Enterobacter hormaechei	Enterobacterales (91347)	Pseudomonadota (1224)	Enterobacter_hormaechei (158836)		Bacteria (2)	-12.5745	-0.818631
NZ_CP073772.1	2021-05-12	0.469866			pig feces	194047	China:Shanghai		circular	31.23	121.47		IncHI2_1, BX664015, |IncHI2A_1, BX664015,	IncHI2 DLST(-):smr0018(1);smr0199(-)	Gammaproteobacteria (1236)	Enterobacteriaceae (543)	Enterobacter (547)	Enterobacter hormaechei	Enterobacterales (91347)	Pseudomonadota (1224)	Enterobacter_hormaechei (158836)		Bacteria (2)	-11.8743	-0.364446
NZ_CP071280.1	2021-03-10	0.463078	Homo sapiens		blood	269326	Saudi Arabia		circular	24.7743	46.7386		IncHI1B(pNDM-MAR)_1, JN420336, |IncFIB(pNDM-Mar)_1, JN420336,	IncHI1 MLST(-):HCM1_043(-);HCM1_064(-);HCM1_099(-);HCM1_116(-);HCM1_178ac(-);HCM1_259(-)|IncF RST(F-:A-:B-):FIA(-);FIB(-);FIC(-);FII(-);FIIK(-);FIIS(-);FIIY(-)	Gammaproteobacteria (1236)	Enterobacteriaceae (543)	Klebsiella (570)	Klebsiella pneumoniae	Enterobacterales (91347)	Pseudomonadota (1224)	Klebsiella_pneumoniae (573)		Bacteria (2)	3.31794	-8.74793
NZ_CP071022.1	2021-03-06	0.474543	Homo sapiens			316079	Netherlands	Chromosome	circular	52.238	5.53461	Netherlands	IncHI2A_1, BX664015, |IncHI2_1, BX664015,	IncHI2 DLST(1):smr0018(1);smr0199(1)	Gammaproteobacteria (1236)	Enterobacteriaceae (543)	Enterobacter (547)	Enterobacter hormaechei	Enterobacterales (91347)	Pseudomonadota (1224)	Enterobacter_hormaechei (158836)		Bacteria (2)	-3.3722	10.0777
NZ_CP071010.1	2021-03-06	0.488871	Homo sapiens			337179	Netherlands	Chromosome	circular	52.238	5.53461	Netherlands	IncHI2A_1, BX664015, |IncHI2_1, BX664015,	IncHI2 DLST(-):smr0018(1);smr0199(-)	Gammaproteobacteria (1236)	Enterobacteriaceae (543)	Enterobacter (547)	Enterobacter hormaechei	Enterobacterales (91347)	Pseudomonadota (1224)	Enterobacter_hormaechei (158836)		Bacteria (2)	-3.32084	10.112
NZ_CP071014.1	2021-03-06	0.47453	Homo sapiens			316077	Netherlands	Chromosome	circular	52.238	5.53461	Netherlands	IncHI2A_1, BX664015, |IncHI2_1, BX664015,	IncHI2 DLST(1):smr0018(1);smr0199(1)	Gammaproteobacteria (1236)	Enterobacteriaceae (543)	Enterobacter (547)	Enterobacter hormaechei	Enterobacterales (91347)	Pseudomonadota (1224)	Enterobacter_hormaechei (158836)		Bacteria (2)	-3.35814	10.0784
NZ_CP071020.1	2021-03-06	0.474524	Homo sapiens			316079	Netherlands	Chromosome	circular	52.238	5.53461	Netherlands	IncHI2A_1, BX664015, |IncHI2_1, BX664015,	IncHI2 DLST(1):smr0018(1);smr0199(1)	Gammaproteobacteria (1236)	Enterobacteriaceae (543)	Enterobacter (547)	Enterobacter hormaechei	Enterobacterales (91347)	Pseudomonadota (1224)	Enterobacter_hormaechei (158836)		Bacteria (2)	-3.34264	10.0941
NZ_CP071016.1	2021-03-06	0.474527	Homo sapiens			316079	Netherlands	Chromosome	circular	52.238	5.53461	Netherlands	IncHI2A_1, BX664015, |IncHI2_1, BX664015,	IncHI2 DLST(1):smr0018(1);smr0199(1)	Gammaproteobacteria (1236)	Enterobacteriaceae (543)	Enterobacter (547)	Enterobacter hormaechei	Enterobacterales (91347)	Pseudomonadota (1224)	Enterobacter_hormaechei (158836)		Bacteria (2)	-3.30586	10.0996
NZ_CP071018.1	2021-03-06	0.474677	Homo sapiens			315229	Netherlands	Chromosome	circular	52.238	5.53461	Netherlands	IncHI2A_1, BX664015, |IncHI2_1, BX664015,	IncHI2 DLST(1):smr0018(1);smr0199(1)	Gammaproteobacteria (1236)	Enterobacteriaceae (543)	Enterobacter (547)	Enterobacter hormaechei	Enterobacterales (91347)	Pseudomonadota (1224)	Enterobacter_hormaechei (158836)		Bacteria (2)	-3.37993	10.0668
NZ_CP071012.1	2021-03-06	0.474536	Homo sapiens			316077	Netherlands	Chromosome	circular	52.238	5.53461	Netherlands	IncHI2A_1, BX664015, |IncHI2_1, BX664015,	IncHI2 DLST(1):smr0018(1);smr0199(1)	Gammaproteobacteria (1236)	Enterobacteriaceae (543)	Enterobacter (547)	Enterobacter hormaechei	Enterobacterales (91347)	Pseudomonadota (1224)	Enterobacter_hormaechei (158836)		Bacteria (2)	-3.32423	10.0873
NZ_CP071024.1	2021-03-06	0.474528	Homo sapiens			316078	Netherlands	Chromosome	circular	52.238	5.53461	Netherlands	IncHI2A_1, BX664015, |IncHI2_1, BX664015,	IncHI2 DLST(1):smr0018(1);smr0199(1)	Gammaproteobacteria (1236)	Enterobacteriaceae (543)	Enterobacter (547)	Enterobacter hormaechei	Enterobacterales (91347)	Pseudomonadota (1224)	Enterobacter_hormaechei (158836)		Bacteria (2)	-3.36644	10.0798
NZ_CP050507.1	2021-01-31	0.471695			swab from a follow-up assessment of the tap handles and sink edges after a first disinfection attempt	288061	Australia:Victoria	Whole organism	circular	-36.5986	144.678	Australia,Victoria	IncHI2A_1, BX664015, |IncHI2_1, BX664015,	IncHI2 DLST(1):smr0018(1);smr0199(1)	Gammaproteobacteria (1236)	Enterobacteriaceae (543)	Enterobacter (547)	Enterobacter hormaechei	Enterobacterales (91347)	Pseudomonadota (1224)	Enterobacter_hormaechei (158836)		Bacteria (2)	-3.95381	9.79374
NZ_CP050312.1	2021-01-31	0.4717			swab from a hand-washing sink as part of the hospital routine surveillance program	288096	Australia:Victoria	Whole organism	circular	-36.5986	144.678	Australia,Victoria	IncHI2A_1, BX664015, |IncHI2_1, BX664015,	IncHI2 DLST(1):smr0018(1);smr0199(1)	Gammaproteobacteria (1236)	Enterobacteriaceae (543)	Enterobacter (547)	Enterobacter hormaechei	Enterobacterales (91347)	Pseudomonadota (1224)	Enterobacter_hormaechei (158836)		Bacteria (2)	-3.95132	9.79791
NZ_AP022511.1	2021-01-27	0.467715				292755	Japan:Tokyo		circular	34.6969	139.405	Japan,Tokyo	IncHI2A_1, BX664015, |IncHI2_1, BX664015,	IncHI2 DLST(1):smr0018(1);smr0199(1)	Gammaproteobacteria (1236)	Enterobacteriaceae (543)	Enterobacter (547)	Enterobacter hormaechei	Enterobacterales (91347)	Pseudomonadota (1224)	Enterobacter_hormaechei (158836)		Bacteria (2)	-3.66433	10.1007
NZ_CP047737.1	2020-12-11	0.48683			urine	310486	Canada:Ontario		circular	43.6532	-79.3832		IncHI2A_1, BX664015, |IncN_1, AY046276, |IncHI2_1, BX664015,	IncHI2 DLST(1):smr0018(1);smr0199(1)|IncN MLST(-):repN(3);traJ(5?);korA(2)	Gammaproteobacteria (1236)	Enterobacteriaceae (543)	Enterobacter (547)	Enterobacter hormaechei	Enterobacterales (91347)	Pseudomonadota (1224)	Enterobacter_hormaechei (158836)		Bacteria (2)	-3.3643	10.0616
NZ_CP048697.1	2020-12-11	0.476086			surface water	331873	Canada:Ontario		circular	43.6532	-79.3832		IncHI2A_1, BX664015, |IncHI2_1, BX664015,	IncHI2 DLST(1):smr0018(1);smr0199(1)	Gammaproteobacteria (1236)	Enterobacteriaceae (543)	Enterobacter (547)	Enterobacter hormaechei	Enterobacterales (91347)	Pseudomonadota (1224)	Enterobacter_hormaechei (158836)		Bacteria (2)	-3.3841	10.0641
NZ_CP049022.1	2020-12-11	0.476087			surface water	331872	Canada:Ontario		circular	43.6532	-79.3832		IncHI2A_1, BX664015, |IncHI2_1, BX664015,	IncHI2 DLST(1):smr0018(1);smr0199(1)	Gammaproteobacteria (1236)	Enterobacteriaceae (543)	Enterobacter (547)	Enterobacter hormaechei	Enterobacterales (91347)	Pseudomonadota (1224)	Enterobacter_hormaechei (158836)		Bacteria (2)	-3.42227	10.0592
NZ_CP047701.1	2020-12-11	0.479017			Rectal	279435	Canada:Ontario		circular	43.6532	-79.3832		IncHI1B(pNDM-MAR)_1, JN420336,	IncHI1 MLST(-):HCM1_043(-);HCM1_064(-);HCM1_099(-);HCM1_116(-);HCM1_178ac(-);HCM1_259(-)	Gammaproteobacteria (1236)	Enterobacteriaceae (543)	Klebsiella (570)	Klebsiella pneumoniae	Enterobacterales (91347)	Pseudomonadota (1224)	Klebsiella_pneumoniae (573)		Bacteria (2)	2.93771	-8.93149
NZ_CP063225.1	2020-11-18	0.478209	Homo sapiens		Rectal swab	336282	Switzerland		circular	46.9321	7.4199		IncHI2A_1, BX664015, |IncHI2_1, BX664015,	IncHI2 DLST(1):smr0018(1);smr0199(1)	Gammaproteobacteria (1236)	Enterobacteriaceae (543)	Enterobacter (547)	Enterobacter hormaechei	Enterobacterales (91347)	Pseudomonadota (1224)	Enterobacter_hormaechei (158836)		Bacteria (2)	-3.65162	10.0022
NZ_CP064657.1	2020-11-18	0.460771	Homo sapiens		blood	267745	China: Hangzhou		circular	30.249	120.205	China,Hangzhou	IncHI2A_1, BX664015, |IncHI2_1, BX664015,	IncHI2 DLST(-):smr0018(~1);smr0199(1)	Gammaproteobacteria (1236)	Enterobacteriaceae (543)	Enterobacter (547)	Enterobacter hormaechei	Enterobacterales (91347)	Pseudomonadota (1224)	Enterobacter_hormaechei (158836)		Bacteria (2)	-3.69235	10.0628
NZ_CP061746.1	2020-09-28	0.485934	Homo sapiens		secretion	348891	China: Jiangsu, Nanjing	cell culture	circular	32.03	118.46		IncHI2_1, BX664015, |IncHI2A_1, BX664015,	IncHI2 DLST(-):smr0018(1);smr0199(-)	Gammaproteobacteria (1236)	Enterobacteriaceae (543)	Enterobacter (547)	Enterobacter hormaechei	Enterobacterales (91347)	Pseudomonadota (1224)	Enterobacter_hormaechei (158836)		Bacteria (2)	-3.95614	9.78642
NZ_CP059712.1	2020-08-12	0.468579	Homo sapiens		blood	287277	China: Hangzhou		circular	30.3	120.2		IncHI2A_1, BX664015, |IncHI2_1, BX664015,	IncHI2 DLST(1):smr0018(1);smr0199(1)	Gammaproteobacteria (1236)	Enterobacteriaceae (543)	Enterobacter (547)	Enterobacter hormaechei	Enterobacterales (91347)	Pseudomonadota (1224)	Enterobacter_hormaechei (158836)		Bacteria (2)	-3.69261	10.0738
NZ_CP059413.1	2020-08-04	0.477678	Homo sapiens		urine	302551	Czech Republic: Tabor		linear	49.41	14.64		IncHI2A_1, BX664015, |IncHI2_1, BX664015,	IncHI2 DLST(1):smr0018(1);smr0199(1)	Gammaproteobacteria (1236)	Enterobacteriaceae (543)	Enterobacter (547)	Enterobacter hormaechei	Enterobacterales (91347)	Pseudomonadota (1224)	Enterobacter_hormaechei (158836)		Bacteria (2)	-3.96618	9.79412
NZ_CP059421.1	2020-08-04	0.460299	Homo sapiens		sputum	262616	Czech Republic: Kolin		circular	50.02	15.2		IncHI2A_1, BX664015, |IncHI2_1, BX664015,	IncHI2 DLST(1):smr0018(1);smr0199(1)	Gammaproteobacteria (1236)	Enterobacteriaceae (543)	Enterobacter (547)	Enterobacter hormaechei	Enterobacterales (91347)	Pseudomonadota (1224)	Enterobacter_hormaechei (158836)		Bacteria (2)	-3.72144	10.0329
NZ_CP059425.1	2020-08-04	0.477625	Homo sapiens		decubitus swab	302836	Czech Republic: Ceske Budejovice		circular	48.97	14.48		IncHI2A_1, BX664015, |IncHI2_1, BX664015,	IncHI2 DLST(1):smr0018(1);smr0199(1)	Gammaproteobacteria (1236)	Enterobacteriaceae (543)	Enterobacter (547)	Enterobacter hormaechei	Enterobacterales (91347)	Pseudomonadota (1224)	Enterobacter_hormaechei (158836)		Bacteria (2)	-3.95578	9.79113
NZ_CP057312.1	2020-08-04	0.463643			Pooled pig faecal samples collected from floor of farm	277375	United Kingdom	culture	circular	54.7024	-3.27658	United Kingdom	IncHI2A_1, BX664015, |IncHI2_1, BX664015,	IncHI2 DLST(3):smr0018(3);smr0199(2)	Gammaproteobacteria (1236)	Enterobacteriaceae (543)	Escherichia (561)	Escherichia fergusonii	Enterobacterales (91347)	Pseudomonadota (1224)	Escherichia_fergusonii (564)		Bacteria (2)	-12.0857	-0.868761
NZ_CP053191.1	2020-05-13	0.462193			beef burger	270915	Egypt: Qena		circular	25.41	32.39		IncHI2A_1, BX664015, |IncHI2_1, BX664015,	IncHI2 DLST(1):smr0018(1);smr0199(1)	Gammaproteobacteria (1236)	Enterobacteriaceae (543)	Enterobacter (547)	Enterobacter hormaechei	Enterobacterales (91347)	Pseudomonadota (1224)	Enterobacter_hormaechei (158836)		Bacteria (2)	-3.6837	10.0692
NZ_CP051135.1	2020-04-22	0.468107	Homo sapiens		clinical	281030	Egypt: Cairo	cell culture	circular	30.0488	31.2437	Egypt,Cairo	IncHI2_1, BX664015, |IncHI2A_1, BX664015,	IncHI2 DLST(1):smr0018(1);smr0199(1)	Gammaproteobacteria (1236)	Enterobacteriaceae (543)	Enterobacter (547)	Enterobacter hormaechei	Enterobacterales (91347)	Pseudomonadota (1224)	Enterobacter_hormaechei (158836)		Bacteria (2)	-3.6925	10.0284
NZ_CP049047.1	2020-03-04	0.476786	Homo sapiens			322325	China:Wenzhou	single culture	circular	28.0153	120.656	China,Wenzhou	IncHI2A_1, BX664015, |IncHI2_1, BX664015,	IncHI2 DLST(1):smr0018(1);smr0199(1)	Gammaproteobacteria (1236)	Enterobacteriaceae (543)	Enterobacter (547)	Enterobacter hormaechei	Enterobacterales (91347)	Pseudomonadota (1224)	Enterobacter_hormaechei (158836)		Bacteria (2)	-3.96724	9.78157
NZ_CP049189.1	2020-03-03	0.496416	Homo sapiens			394232	China:wenzhou	single culture	circular	27.9959	120.692	China,wenzhou	IncHI2A_1, BX664015, |IncHI2_1, BX664015,	IncHI2 DLST(1):smr0018(1);smr0199(1)	Gammaproteobacteria (1236)	Enterobacteriaceae (543)	Enterobacter (547)	Enterobacter hormaechei	Enterobacterales (91347)	Pseudomonadota (1224)	Enterobacter_hormaechei (158836)		Bacteria (2)	-3.95638	9.78713
NZ_CP027112.1	2020-01-29	0.471581	Homo sapiens			291244	USA: Ann Arbor, Michigan		circular	42.2845	-83.7297		IncHI2_1, BX664015, |IncHI2A_1, BX664015,	IncHI2 DLST(-):smr0018(1);smr0199(-)	Gammaproteobacteria (1236)	Enterobacteriaceae (543)	Enterobacter (547)	Enterobacter hormaechei	Enterobacterales (91347)	Pseudomonadota (1224)	Enterobacter_hormaechei (158836)		Bacteria (2)	-3.66581	9.94875
NZ_CP023570.1	2020-01-29	0.471571	Homo sapiens		Blood and wound	291254	USA: University of Michigan University Hospital		circular	42.2845	-83.7297		IncHI2_1, BX664015, |IncHI2A_1, BX664015,	IncHI2 DLST(-):smr0018(1);smr0199(-)	Gammaproteobacteria (1236)	Enterobacteriaceae (543)	Enterobacter (547)	Enterobacter hormaechei	Enterobacterales (91347)	Pseudomonadota (1224)	Enterobacter_hormaechei (158836)		Bacteria (2)	-3.68417	9.94561
NZ_CP042552.1	2019-10-13	0.471418	Homo sapiens		clinical sample	288659	Australia: Sydney	Whole organism	circular	-33.8548	151.216	Australia,Sydney	IncHI2A_1, BX664015, |IncHI2_1, BX664015,	IncHI2 DLST(1):smr0018(1);smr0199(1)	Gammaproteobacteria (1236)	Enterobacteriaceae (543)	Enterobacter (547)	Enterobacter hormaechei	Enterobacterales (91347)	Pseudomonadota (1224)	Enterobacter_hormaechei (158836)		Bacteria (2)	-3.96028	9.7899
NZ_CP042489.1	2019-10-13	0.477331	Homo sapiens		clinical sample	340181	Australia: Sydney	Whole organism	circular	-33.8548	151.216	Australia,Sydney	IncHI2A_1, BX664015, |IncHI2_1, BX664015,	IncHI2 DLST(1):smr0018(1);smr0199(1)	Gammaproteobacteria (1236)	Enterobacteriaceae (543)	Enterobacter (547)	Enterobacter hormaechei	Enterobacterales (91347)	Pseudomonadota (1224)	Enterobacter_hormaechei (158836)		Bacteria (2)	-3.8501	9.88036
NZ_CP041734.1	2019-08-04	0.462748				276520			circular				IncHI2A_1, BX664015, |IncHI2_1, BX664015,	IncHI2 DLST(1):smr0018(1);smr0199(1)	Gammaproteobacteria (1236)	Enterobacteriaceae (543)	Enterobacter (547)	Enterobacter hormaechei	Enterobacterales (91347)	Pseudomonadota (1224)	Enterobacter_hormaechei (158836)		Bacteria (2)	-3.724	10.0383
NZ_CP035634.1	2019-02-15	0.466678	Homo sapiens		blood	289962	China:Anhui		circular	31.49	117.13		IncHI2A_1, BX664015, |IncHI2_1, BX664015,	IncHI2 DLST(1):smr0018(1);smr0199(1)	Gammaproteobacteria (1236)	Enterobacteriaceae (543)	Enterobacter (547)	Enterobacter cloacae	Enterobacterales (91347)	Pseudomonadota (1224)	Enterobacter_cloacae (550)		Bacteria (2)	-3.58547	9.94036
NZ_CP032842.1	2018-10-18	0.478386			Burns unit surveillance	339920	Australia: Sydney		circular	-33.8688	151.209		IncHI2A_1, BX664015, |IncHI2_1, BX664015,	IncHI2 DLST(1):smr0018(1);smr0199(1)	Gammaproteobacteria (1236)	Enterobacteriaceae (543)	Enterobacter (547)	Enterobacter hormaechei	Enterobacterales (91347)	Pseudomonadota (1224)	Enterobacter_hormaechei (158836)		Bacteria (2)	-3.93241	9.80026
NZ_CP024910.1	2018-09-22	0.471265	Canis lupus familiaris		Bite Wound	351806	USA: Ohio, Columbus		circular	40.0142	-83.0309		IncHI2A_1, BX664015, |IncHI2_1, BX664015,	IncHI2 DLST(1):smr0018(1);smr0199(1)	Gammaproteobacteria (1236)	Enterobacteriaceae (543)	Enterobacter (547)	Enterobacter hormaechei	Enterobacterales (91347)	Pseudomonadota (1224)	Enterobacter_hormaechei (158836)		Bacteria (2)	-3.75397	9.94221
NZ_CP031724.1	2018-09-02	0.470652	Homo sapiens			296580	China: Sichuan, Chengdu	Pure Culture	circular	30.6766	104.061	China,Sichuan,Chengdu	IncHI2A_1, BX664015, |IncHI2_1, BX664015,	IncHI2 DLST(1):smr0018(1);smr0199(1)	Gammaproteobacteria (1236)	Enterobacteriaceae (543)	Enterobacter (547)	Enterobacter hormaechei	Enterobacterales (91347)	Pseudomonadota (1224)	Enterobacter_hormaechei (158836)		Bacteria (2)	-3.69979	10.0545
NZ_CP031575.1	2018-08-22	0.492073	Homo sapiens		Rectal swab	309444	Missing		circular				IncHI2A_1, BX664015, |IncHI2_1, BX664015,	IncHI2 DLST(1):smr0018(1);smr0199(1)	Gammaproteobacteria (1236)	Enterobacteriaceae (543)	Enterobacter (547)	Enterobacter hormaechei	Enterobacterales (91347)	Pseudomonadota (1224)	Enterobacter_hormaechei (158836)		Bacteria (2)	-3.95601	9.80047
NZ_CP029248.1	2018-08-16	0.471704	canine			354256	USA: Ohio, Columbus		circular	40.0142	-83.0309		IncHI2A_1, BX664015, |IncHI2_1, BX664015,	IncHI2 DLST(1):smr0018(1);smr0199(1)	Gammaproteobacteria (1236)	Enterobacteriaceae (543)	Enterobacter (547)	Enterobacter hormaechei	Enterobacterales (91347)	Pseudomonadota (1224)	Enterobacter_hormaechei (158836)		Bacteria (2)	-3.76764	9.94159
NZ_CP030080.1	2018-07-13	0.469123	Homo sapiens		sptum	286652	China:Shandong		circular	35.11	114.12		IncHI2A_1, BX664015, |IncHI2_1, BX664015,	IncHI2 DLST(-):smr0018(~4);smr0199(1)	Gammaproteobacteria (1236)	Enterobacteriaceae (543)	Enterobacter (547)	Enterobacter hormaechei	Enterobacterales (91347)	Pseudomonadota (1224)	Enterobacter_hormaechei (158836)		Bacteria (2)	-3.79521	9.93741
NZ_CP028537.1	2018-04-25	0.474634	Homo sapiens			328828	China: Panzhihua, Sichuan	Pure Culture	circular	26.586	101.718	China,Panzhihua,Sichuan	IncHI2A_1, BX664015, |IncN_1, AY046276, |IncHI2_1, BX664015,	IncHI2 DLST(14):smr0018(1);smr0199(2)|IncN MLST(-):repN(1);traJ(-);korA(-)	Gammaproteobacteria (1236)	Enterobacteriaceae (543)	Enterobacter (547)	Enterobacter hormaechei	Enterobacterales (91347)	Pseudomonadota (1224)	Enterobacter_hormaechei (158836)		Bacteria (2)	-12.122	-0.796055
NZ_CP027144.1	2018-03-12	0.491542				328871			circular				IncHI2A_1, BX664015, |IncHI2_1, BX664015,	IncHI2 DLST(1):smr0018(1);smr0199(1)	Gammaproteobacteria (1236)	Enterobacteriaceae (543)	Enterobacter (547)	Enterobacter hormaechei	Enterobacterales (91347)	Pseudomonadota (1224)	Enterobacter_hormaechei (158836)		Bacteria (2)	-3.98675	9.79111
NZ_CP022533.1	2017-08-03	0.473111	Homo sapiens		endotracheal tube	330060	Australia		circular	-24.7761	134.755	Australia	IncHI2_1, BX664015, |IncHI2A_1, BX664015,	IncHI2 DLST(1):smr0018(1);smr0199(1)	Gammaproteobacteria (1236)	Enterobacteriaceae (543)	Enterobacter (547)	Enterobacter hormaechei	Enterobacterales (91347)	Pseudomonadota (1224)	Enterobacter_hormaechei (158836)		Bacteria (2)	-3.84818	9.88549
NZ_CP012170.1	2015-09-17	0.470141	Homo sapiens		bodily fluid	263138	USA		circular	39.7837	-100.446	USA	IncHI2_1, BX664015, |IncHI2A_1, BX664015,	IncHI2 DLST(1):smr0018(1);smr0199(1)	Gammaproteobacteria (1236)	Enterobacteriaceae (543)	Enterobacter (547)	Enterobacter hormaechei	Enterobacterales (91347)	Pseudomonadota (1224)	Enterobacter_hormaechei (158836)		Bacteria (2)	-3.95738	9.78896
NZ_CP010380.1	2015-01-21	0.510211	Homo sapiens		bodily fluid	328905	USA		circular	39.7837	-100.446	USA	IncHI1A(NDM-CIT)_1, JX182975, |IncHI1B(pNDM-CIT)_1, JX182975,	IncHI1 MLST(11):HCM1_043(2);HCM1_064(4);HCM1_099(4);HCM1_116(3);HCM1_178ac(3);HCM1_259(4)	Gammaproteobacteria (1236)	Enterobacteriaceae (543)	Enterobacter (547)	Enterobacter hormaechei	Enterobacterales (91347)	Pseudomonadota (1224)	Enterobacter_hormaechei (158836)		Bacteria (2)	3.43949	-3.68568
NZ_CP092794.1	2022-03-11	0.500622	Homo sapiens		pus	198615	China:Hangzhou		circular	30.3	120.2		repB_KLEB_VIR, AP006726, |IncHI1B(pNDM-MAR)_1, JN420336,	IncHI1 MLST(-):HCM1_043(-);HCM1_064(-);HCM1_099(-);HCM1_116(-);HCM1_178ac(-);HCM1_259(-)	Gammaproteobacteria (1236)	Enterobacteriaceae (543)	Klebsiella (570)	Klebsiella pneumoniae	Enterobacterales (91347)	Pseudomonadota (1224)	Klebsiella_pneumoniae (573)		Bacteria (2)	-9.13722	-1.72093
NZ_CP092787.1	2022-03-11	0.500632	Homo sapiens		pus	198615	China:Hangzhou		circular	30.3	120.2		repB_KLEB_VIR, AP006726, |IncHI1B(pNDM-MAR)_1, JN420336,	IncHI1 MLST(-):HCM1_043(-);HCM1_064(-);HCM1_099(-);HCM1_116(-);HCM1_178ac(-);HCM1_259(-)	Gammaproteobacteria (1236)	Enterobacteriaceae (543)	Klebsiella (570)	Klebsiella pneumoniae	Enterobacterales (91347)	Pseudomonadota (1224)	Klebsiella_pneumoniae (573)		Bacteria (2)	-9.13803	-1.71784
NZ_CP091927.1	2022-02-07	0.50339	Homo sapiens		urine from a woman with pelvic cancer	101321	China: Fujian province		circular	24.26	118.04		IncHI1B(pNDM-CIT)_1, JX182975, |p0111_1, AP010962,	IncHI1 MLST(-):HCM1_043(-);HCM1_064(-);HCM1_099(-);HCM1_116(-);HCM1_178ac(-);HCM1_259(-)	Gammaproteobacteria (1236)	Enterobacteriaceae (543)	Escherichia (561)	Escherichia coli	Enterobacterales (91347)	Pseudomonadota (1224)	Escherichia_coli (562)		Bacteria (2)	-0.467781	-0.755657
NZ_CP091926.1	2022-02-07	0.466468	Homo sapiens		urine from a woman with pelvic cancer	263021	China: Fujian province		circular	24.26	118.04		IncHI2A_1, BX664015, |IncQ1_1, M28829, |IncHI2_1, BX664015,	IncHI2 DLST(3):smr0018(3);smr0199(2)	Gammaproteobacteria (1236)	Enterobacteriaceae (543)	Escherichia (561)	Escherichia coli	Enterobacterales (91347)	Pseudomonadota (1224)	Escherichia_coli (562)		Bacteria (2)	-12.2716	-0.399951
NZ_CP088223.1	2022-05-27	0.467005	Homo sapiens		bronchial	277693	China:Shenzhen		circular	22.38	114.05		IncHI2A_1, BX664015, |IncHI2_1, BX664015,	IncHI2 DLST(1):smr0018(1);smr0199(1)	Gammaproteobacteria (1236)	Enterobacteriaceae (543)	Enterobacter (547)	Enterobacter hormaechei	Enterobacterales (91347)	Pseudomonadota (1224)	Enterobacter_hormaechei (158836)		Bacteria (2)	-3.71449	10.0302
NZ_CP053645.1	2022-05-27	0.470162	Homo sapiens		Bronchial	295898	China: Guangdong		circular	22.5575	114.129		IncHI2A_1, BX664015, |IncHI2_1, BX664015,	IncHI2 DLST(1):smr0018(1);smr0199(1)	Gammaproteobacteria (1236)	Enterobacteriaceae (543)	Enterobacter (547)	Enterobacter hormaechei	Enterobacterales (91347)	Pseudomonadota (1224)	Enterobacter_hormaechei (158836)		Bacteria (2)	-3.70917	10.0539
NZ_CP068042.1	2021-06-25	0.469706	Bovine			270816	China: Xinjiang	cell culture	circular	41.5	85.5	China,Xinjiang	IncHI2A_1, BX664015, |IncN_1, AY046276, |IncHI2_1, BX664015,	IncHI2 DLST(2):smr0018(2);smr0199(2)|IncN MLST(-):repN(1);traJ(-);korA(-)	Gammaproteobacteria (1236)	Enterobacteriaceae (543)	Escherichia (561)	Escherichia coli	Enterobacterales (91347)	Pseudomonadota (1224)	Escherichia_coli (562)		Bacteria (2)	-12.5827	-0.841978
NZ_CP072803.1	2021-04-14	0.460627	Homo sapiens		Urine sample	267744	Pakistan: Faisalabad		circular	31.26	73.4		IncHI2A_1, BX664015, |IncHI2_1, BX664015,	IncHI2 DLST(3):smr0018(3);smr0199(2)	Gammaproteobacteria (1236)	Enterobacteriaceae (543)	Escherichia (561)	Escherichia coli	Enterobacterales (91347)	Pseudomonadota (1224)	Escherichia_coli (562)		Bacteria (2)	-12.1666	-0.816446
NZ_CP051412.1	2021-01-27	0.456039			swine	232583	USA:NC		circular	35.673	-79.0393	USA,NC	IncHI2_1, BX664015, |IncHI2A_1, BX664015,	IncHI2 DLST(13):smr0018(12);smr0199(2)	Gammaproteobacteria (1236)	Enterobacteriaceae (543)	Salmonella (590)	Salmonella enterica	Enterobacterales (91347)	Pseudomonadota (1224)	Salmonella_enterica (28901)		Bacteria (2)	-12.0614	-0.836509
NZ_CP051382.1	2021-01-27	0.457368			turkey	235025	USA:MO		circular	38.7605	-92.5618	USA,MO	IncHI2_1, BX664015, |IncHI2A_1, BX664015,	IncHI2 DLST(13):smr0018(12);smr0199(2)	Gammaproteobacteria (1236)	Enterobacteriaceae (543)	Salmonella (590)	Salmonella enterica	Enterobacterales (91347)	Pseudomonadota (1224)	Salmonella_enterica (28901)		Bacteria (2)	-12.0779	-0.867895
NZ_CP053053.1	2021-01-18	0.478154			swine	219745	USA:MO		not-set	38.7605	-92.5618	USA,MO	IncQ1_1, M28829, |IncHI1B(R27)_1_R27, AF250878, |IncHI1A_1, AF250878, |IncFIA(HI1)_1, AF250878,	IncHI1 MLST(2):HCM1_043(1);HCM1_064(2);HCM1_099(1);HCM1_116(1);HCM1_178ac(1);HCM1_259(1)|IncF RST(F-:A8:B-):FIA(8);FIB(-);FIC(-);FII(-);FIIK(-);FIIS(-);FIIY(-)	Gammaproteobacteria (1236)	Enterobacteriaceae (543)	Salmonella (590)	Salmonella enterica	Enterobacterales (91347)	Pseudomonadota (1224)	Salmonella_enterica (28901)		Bacteria (2)	0.46913	-6.54641
NZ_CP051379.1	2021-01-02	0.481958			swine	224721	USA:MO		circular	38.7605	-92.5618	USA,MO	IncHI1B(R27)_1_R27, AF250878, |IncHI1A_1, AF250878, |IncFIA(HI1)_1, AF250878, |IncQ1_1, M28829,	IncHI1 MLST(2):HCM1_043(1);HCM1_064(2);HCM1_099(1);HCM1_116(1);HCM1_178ac(1);HCM1_259(1)|IncF RST(F-:A8:B-):FIA(8);FIB(-);FIC(-);FII(-);FIIK(-);FIIS(-);FIIY(-)	Gammaproteobacteria (1236)	Enterobacteriaceae (543)	Salmonella (590)	Salmonella enterica	Enterobacterales (91347)	Pseudomonadota (1224)	Salmonella_enterica (28901)		Bacteria (2)	0.489678	-6.52246
NZ_CP051311.1	2021-01-02	0.459011			swine	239428	USA:NC		circular	35.673	-79.0393	USA,NC	IncHI2A_1, BX664015, |IncHI2_1, BX664015,	IncHI2 DLST(13):smr0018(12);smr0199(2)	Gammaproteobacteria (1236)	Enterobacteriaceae (543)	Salmonella (590)	Salmonella enterica	Enterobacterales (91347)	Pseudomonadota (1224)	Salmonella_enterica (28901)		Bacteria (2)	-12.0805	-0.86876
NZ_CP063278.1	2020-10-30	0.50111	Homo sapiens		Postoperative wound	232362	Russia:Moscow		circular	55.8	37.6		repB_KLEB_VIR, AP006726, |IncHI1B(pNDM-MAR)_1, JN420336,	IncHI1 MLST(-):HCM1_043(-);HCM1_064(-);HCM1_099(-);HCM1_116(-);HCM1_178ac(-);HCM1_259(-)	Gammaproteobacteria (1236)	Enterobacteriaceae (543)	Klebsiella (570)	Klebsiella pneumoniae	Enterobacterales (91347)	Pseudomonadota (1224)	Klebsiella_pneumoniae (573)		Bacteria (2)	11.1817	5.36667
NZ_CP057331.1	2020-08-04	0.464788			Pooled pig faecal samples collected from floor of farm	271498	United Kingdom	culture	circular	54.7024	-3.27658	United Kingdom	IncHI2A_1, BX664015, |IncHI2_1, BX664015,	IncHI2 DLST(3):smr0018(3);smr0199(2)	Gammaproteobacteria (1236)	Enterobacteriaceae (543)	Klebsiella (570)	Klebsiella oxytoca	Enterobacterales (91347)	Pseudomonadota (1224)	Klebsiella_oxytoca (571)		Bacteria (2)	-12.0804	-0.849145
NZ_CP057358.1	2020-08-04	0.465231			Pooled pig faecal samples collected from floor of farm	285327	United Kingdom	culture	circular	54.7024	-3.27658	United Kingdom	IncHI2A_1, BX664015, |IncHI2_1, BX664015,	IncHI2 DLST(-):smr0018(-);smr0199(2)	Gammaproteobacteria (1236)	Enterobacteriaceae (543)	Escherichia (561)	Escherichia fergusonii	Enterobacterales (91347)	Pseudomonadota (1224)	Escherichia_fergusonii (564)		Bacteria (2)	-12.0837	-0.842481
NZ_CP055676.1	2020-07-29	0.465479			Pooled pig faecal samples collected from floor of farm	282651	United Kingdom	culture	circular	54.7024	-3.27658	United Kingdom	IncHI2A_1, BX664015, |IncHI2_1, BX664015,	IncHI2 DLST(-):smr0018(-);smr0199(2)	Gammaproteobacteria (1236)	Enterobacteriaceae (543)	Escherichia (561)	Escherichia fergusonii	Enterobacterales (91347)	Pseudomonadota (1224)	Escherichia_fergusonii (564)		Bacteria (2)	-12.0838	-0.888303
NZ_CP054781.1	2020-06-18	0.503899	Homo sapiens		sputum	195031	China: Hunan		circular	27.69	111.66		repB_KLEB_VIR, AP006726, |IncHI1B(pNDM-MAR)_1, JN420336,	IncHI1 MLST(-):HCM1_043(-);HCM1_064(-);HCM1_099(-);HCM1_116(-);HCM1_178ac(-);HCM1_259(-)	Gammaproteobacteria (1236)	Enterobacteriaceae (543)	Klebsiella (570)	Klebsiella pneumoniae	Enterobacterales (91347)	Pseudomonadota (1224)	Klebsiella_pneumoniae (573)		Bacteria (2)	-9.19251	-1.74387
NZ_CP054751.1	2020-06-18	0.503917	Homo sapiens		bed sheets	195028	China: Hunan		circular	27.72	112		repB_KLEB_VIR, AP006726, |IncHI1B(pNDM-MAR)_1, JN420336,	IncHI1 MLST(-):HCM1_043(-);HCM1_064(-);HCM1_099(-);HCM1_116(-);HCM1_178ac(-);HCM1_259(-)	Gammaproteobacteria (1236)	Enterobacteriaceae (543)	Klebsiella (570)	Klebsiella pneumoniae	Enterobacterales (91347)	Pseudomonadota (1224)	Klebsiella_pneumoniae (573)		Bacteria (2)	-9.19503	-1.74428
NZ_CP054763.1	2020-06-18	0.503965	Homo sapiens		sputum	195077	China: Hunan		circular	27.69	111.66		repB_KLEB_VIR, AP006726, |IncHI1B(pNDM-MAR)_1, JN420336,	IncHI1 MLST(-):HCM1_043(-);HCM1_064(-);HCM1_099(-);HCM1_116(-);HCM1_178ac(-);HCM1_259(-)	Gammaproteobacteria (1236)	Enterobacteriaceae (543)	Klebsiella (570)	Klebsiella pneumoniae	Enterobacterales (91347)	Pseudomonadota (1224)	Klebsiella_pneumoniae (573)		Bacteria (2)	-9.19665	-1.74378
NZ_CP054739.1	2020-06-18	0.503912			monitor panel	195034	China: Hunan		circular	27.72	112		repB_KLEB_VIR, AP006726, |IncHI1B(pNDM-MAR)_1, JN420336,	IncHI1 MLST(-):HCM1_043(-);HCM1_064(-);HCM1_099(-);HCM1_116(-);HCM1_178ac(-);HCM1_259(-)	Gammaproteobacteria (1236)	Enterobacteriaceae (543)	Klebsiella (570)	Klebsiella pneumoniae	Enterobacterales (91347)	Pseudomonadota (1224)	Klebsiella_pneumoniae (573)		Bacteria (2)	-9.19195	-1.74474
NZ_CP054727.1	2020-06-18	0.503915	Homo sapiens		sputum	195027	China: Hunan		circular	27.72	112		repB_KLEB_VIR, AP006726, |IncHI1B(pNDM-MAR)_1, JN420336,	IncHI1 MLST(-):HCM1_043(-);HCM1_064(-);HCM1_099(-);HCM1_116(-);HCM1_178ac(-);HCM1_259(-)	Gammaproteobacteria (1236)	Enterobacteriaceae (543)	Klebsiella (570)	Klebsiella pneumoniae	Enterobacterales (91347)	Pseudomonadota (1224)	Klebsiella_pneumoniae (573)		Bacteria (2)	-9.19173	-1.7446
NZ_CP054745.1	2020-06-18	0.5039			ventilator	195025	China: Hunan		circular	27.72	112		repB_KLEB_VIR, AP006726, |IncHI1B(pNDM-MAR)_1, JN420336,	IncHI1 MLST(-):HCM1_043(-);HCM1_064(-);HCM1_099(-);HCM1_116(-);HCM1_178ac(-);HCM1_259(-)	Gammaproteobacteria (1236)	Enterobacteriaceae (543)	Klebsiella (570)	Klebsiella pneumoniae	Enterobacterales (91347)	Pseudomonadota (1224)	Klebsiella_pneumoniae (573)		Bacteria (2)	-9.19358	-1.74374
NZ_CP054769.1	2020-06-18	0.503897	Homo sapiens		sputum	195034	China: Hunan		circular	27.69	111.66		repB_KLEB_VIR, AP006726, |IncHI1B(pNDM-MAR)_1, JN420336,	IncHI1 MLST(-):HCM1_043(-);HCM1_064(-);HCM1_099(-);HCM1_116(-);HCM1_178ac(-);HCM1_259(-)	Gammaproteobacteria (1236)	Enterobacteriaceae (543)	Klebsiella (570)	Klebsiella pneumoniae	Enterobacterales (91347)	Pseudomonadota (1224)	Klebsiella_pneumoniae (573)		Bacteria (2)	-9.195	-1.74563
NZ_CP054757.1	2020-06-18	0.503902	Homo sapiens		sputum	195024	China: Hunan		circular	27.72	112		repB_KLEB_VIR, AP006726, |IncHI1B(pNDM-MAR)_1, JN420336,	IncHI1 MLST(-):HCM1_043(-);HCM1_064(-);HCM1_099(-);HCM1_116(-);HCM1_178ac(-);HCM1_259(-)	Gammaproteobacteria (1236)	Enterobacteriaceae (543)	Klebsiella (570)	Klebsiella pneumoniae	Enterobacterales (91347)	Pseudomonadota (1224)	Klebsiella_pneumoniae (573)		Bacteria (2)	-9.19146	-1.74377
NZ_CP054721.1	2020-06-18	0.503871			telephone of Nurse station	194901	China: Hunan		circular	27.72	112		repB_KLEB_VIR, AP006726, |IncHI1B(pNDM-MAR)_1, JN420336,	IncHI1 MLST(-):HCM1_043(-);HCM1_064(-);HCM1_099(-);HCM1_116(-);HCM1_178ac(-);HCM1_259(-)	Gammaproteobacteria (1236)	Enterobacteriaceae (543)	Klebsiella (570)	Klebsiella pneumoniae	Enterobacterales (91347)	Pseudomonadota (1224)	Klebsiella_pneumoniae (573)		Bacteria (2)	-9.19433	-1.74501
NZ_CP054733.1	2020-06-18	0.503858	Homo sapiens		sputum	194896	China: Hunan		circular	27.72	112		repB_KLEB_VIR, AP006726, |IncHI1B(pNDM-MAR)_1, JN420336,	IncHI1 MLST(-):HCM1_043(-);HCM1_064(-);HCM1_099(-);HCM1_116(-);HCM1_178ac(-);HCM1_259(-)	Gammaproteobacteria (1236)	Enterobacteriaceae (543)	Klebsiella (570)	Klebsiella pneumoniae	Enterobacterales (91347)	Pseudomonadota (1224)	Klebsiella_pneumoniae (573)		Bacteria (2)	-9.19325	-1.74753
NZ_CP054775.1	2020-06-18	0.503917			bed sheets	195030	China: Hunan		circular	27.69	111.66		repB_KLEB_VIR, AP006726, |IncHI1B(pNDM-MAR)_1, JN420336,	IncHI1 MLST(-):HCM1_043(-);HCM1_064(-);HCM1_099(-);HCM1_116(-);HCM1_178ac(-);HCM1_259(-)	Gammaproteobacteria (1236)	Enterobacteriaceae (543)	Klebsiella (570)	Klebsiella pneumoniae	Enterobacterales (91347)	Pseudomonadota (1224)	Klebsiella_pneumoniae (573)		Bacteria (2)	-9.19424	-1.74475
NZ_CP050380.1	2020-04-01	0.470238	Homo sapiens		Rectal swab	353810	Czech Republic: Prague		circular	50.07	14.43		IncHI1B(pNDM-MAR)_1, JN420336, |IncFIB(pNDM-Mar)_1, JN420336,	IncHI1 MLST(-):HCM1_043(-);HCM1_064(-);HCM1_099(-);HCM1_116(-);HCM1_178ac(-);HCM1_259(-)|IncF RST(F-:A-:B-):FIA(-);FIB(-);FIC(-);FII(-);FIIK(-);FIIS(-);FIIY(-)	Gammaproteobacteria (1236)	Enterobacteriaceae (543)	Klebsiella (570)	Klebsiella pneumoniae	Enterobacterales (91347)	Pseudomonadota (1224)	Klebsiella_pneumoniae (573)		Bacteria (2)	2.93897	-8.93035
NZ_CP033636.1	2018-11-26	0.46796			chicken	253793	China:Zhejiang	cell culture	circular	29	120	China,Zhejiang	IncHI2_1, BX664015, |IncHI2A_1, BX664015,	IncHI2 DLST(3):smr0018(3);smr0199(2)	Gammaproteobacteria (1236)	Enterobacteriaceae (543)	Escherichia (561)	Escherichia coli	Enterobacterales (91347)	Pseudomonadota (1224)	Escherichia_coli (562)		Bacteria (2)	-11.9827	-0.196002
NZ_CP019161.1	2018-03-04	0.49995	Homo sapiens		Drainage samples from liver abscess	261986	China:Fifth Affiliated Hospital of Wenzhou Medical University		circular	28.27	119.54		repB_KLEB_VIR, AP006726, |IncHI1B(pNDM-MAR)_1, JN420336,	IncHI1 MLST(-):HCM1_043(-);HCM1_064(-);HCM1_099(-);HCM1_116(-);HCM1_178ac(-);HCM1_259(-)	Gammaproteobacteria (1236)	Enterobacteriaceae (543)	Klebsiella (570)	Klebsiella pneumoniae	Enterobacterales (91347)	Pseudomonadota (1224)	Klebsiella_pneumoniae (573)		Bacteria (2)	0.507344	1.64629
NZ_CP015833.1	2016-05-26	0.466467	Homo sapiens		fecal sample	240662	United Kingdom		circular	54.5973	-5.9301		IncHI2A_1, BX664015, |IncHI2_1, BX664015,	IncHI2 DLST(4):smr0018(4);smr0199(2)	Gammaproteobacteria (1236)	Enterobacteriaceae (543)	Escherichia (561)	Escherichia coli	Enterobacterales (91347)	Pseudomonadota (1224)	Escherichia_coli (562)		Bacteria (2)	-12.2242	-0.525506
NZ_CP074367.1	2023-03-18	0.464237	bovine			226158	China:loess plateau	whole organism	circular	36.8833	108.717	China,loess plateau	IncHI2A_1, BX664015, |IncHI2_1, BX664015, |IncQ1_1, M28829,	IncHI2 DLST(3):smr0018(3);smr0199(2)	Gammaproteobacteria (1236)	Enterobacteriaceae (543)	Escherichia (561)	Escherichia coli	Enterobacterales (91347)	Pseudomonadota (1224)	Escherichia_coli (562)		Bacteria (2)	-12.3224	-0.484549
NZ_CP074357.1	2023-03-18	0.468966	bovine			267429	China:loess plateau	whole organism	circular	36.8833	108.717	China,loess plateau	IncHI2A_1, BX664015, |IncHI2_1, BX664015, |IncN_1, AY046276,	IncHI2 DLST(2):smr0018(2);smr0199(2)|IncN MLST(-):repN(1);traJ(-);korA(-)	Gammaproteobacteria (1236)	Enterobacteriaceae (543)	Escherichia (561)	Escherichia coli	Enterobacterales (91347)	Pseudomonadota (1224)	Escherichia_coli (562)		Bacteria (2)	-12.5573	-0.8035
NZ_CP092646.1	2022-03-04	0.477846	Homo sapiens		urine	256955	China:Hangzhou	cell bacteria	circular	30.249	120.205	China,Hangzhou	IncHI2A_1, BX664015, |IncHI2_1, BX664015,	IncHI2 DLST(3):smr0018(3);smr0199(2)	Gammaproteobacteria (1236)	Enterobacteriaceae (543)	Escherichia (561)	Escherichia coli	Enterobacterales (91347)	Pseudomonadota (1224)	Escherichia_coli (562)		Bacteria (2)	-12.2757	-0.463655
NZ_CP091126.1	2022-03-04	0.472224	Canis lupus familiaris		Wound fluid	295330	Australia: U-Vet Werribee Animal Hospital	pure bacterial culture	circular	-37.8894	144.694		IncHI2A_1, BX664015, |IncHI2_1, BX664015,	IncHI2 DLST(1):smr0018(1);smr0199(1)	Gammaproteobacteria (1236)	Yersiniaceae (1903411)	Serratia (613)	Serratia marcescens	Enterobacterales (91347)	Pseudomonadota (1224)	Serratia_marcescens (615)		Bacteria (2)	-3.94355	9.80463
NZ_CP030182.1	2018-07-19	0.464154				224430			circular				IncHI1B(R27)_1_R27, AF250878, |IncHI1A_1, AF250878,	IncHI1 MLST(-):HCM1_043(1);HCM1_064(2);HCM1_099(1);HCM1_116(1);HCM1_178ac(-);HCM1_259(-)	Gammaproteobacteria (1236)	Enterobacteriaceae (543)	Salmonella (590)	Salmonella enterica	Enterobacterales (91347)	Pseudomonadota (1224)	Salmonella_enterica (28901)		Bacteria (2)	0.449113	-6.56609
NZ_CP098236.1	2023-03-17	0.465399	bovine			230802	China:loess plateau	whole organism	circular	36.8833	108.717	China,loess plateau	IncQ1_1, M28829, |IncHI2A_1, BX664015, |IncHI2_1, BX664015,	IncHI2 DLST(3):smr0018(3);smr0199(2)	Gammaproteobacteria (1236)	Enterobacteriaceae (543)	Escherichia (561)	Escherichia coli	Enterobacterales (91347)	Pseudomonadota (1224)	Escherichia_coli (562)		Bacteria (2)	-12.3273	-0.499314
NZ_CP098232.1	2023-03-17	0.464567	bovine			185577	China:loess plateau	whole organism	circular	36.8833	108.717	China,loess plateau	IncHI2A_1, BX664015, |IncHI2_1, BX664015,	IncHI2 DLST(3):smr0018(3);smr0199(2)	Gammaproteobacteria (1236)	Enterobacteriaceae (543)	Escherichia (561)	Escherichia coli	Enterobacterales (91347)	Pseudomonadota (1224)	Escherichia_coli (562)		Bacteria (2)	-11.8642	-0.374395
NZ_CP098230.1	2023-03-17	0.465408	bovine			230802	China:loess plateau	whole organism	linear	36.8833	108.717	China,loess plateau	IncHI2A_1, BX664015, |IncHI2_1, BX664015, |IncQ1_1, M28829,	IncHI2 DLST(3):smr0018(3);smr0199(2)	Gammaproteobacteria (1236)	Enterobacteriaceae (543)	Escherichia (561)	Escherichia coli	Enterobacterales (91347)	Pseudomonadota (1224)	Escherichia_coli (562)		Bacteria (2)	-12.3582	-0.504113
NZ_CP098228.1	2023-03-17	0.463611	bovine			181896	China:loess plateau	whole organism	circular	36.8833	108.717	China,loess plateau	IncHI2_1, BX664015, |IncHI2A_1, BX664015,	IncHI2 DLST(3):smr0018(3);smr0199(2)	Gammaproteobacteria (1236)	Enterobacteriaceae (543)	Escherichia (561)	Escherichia coli	Enterobacterales (91347)	Pseudomonadota (1224)	Escherichia_coli (562)		Bacteria (2)	-11.8632	-0.364459
CP119496.1	2023-03-08	0.480941			raw intact chicken	183376	USA:AL		circular	33.2589	-86.8295	USA,AL	IncHI1B(R27)_1_R27, AF250878, |IncHI1A_1, AF250878, |IncQ1_1, M28829,	IncHI1 MLST(-):HCM1_043(1);HCM1_064(2);HCM1_099(1);HCM1_116(-);HCM1_178ac(-);HCM1_259(1)	Gammaproteobacteria (1236)	Enterobacteriaceae (543)	Salmonella (590)	Salmonella enterica	Enterobacterales (91347)	Pseudomonadota (1224)	Salmonella_enterica (28901)		Bacteria (2)	0.405406	-6.60778
CP119482.1	2023-03-08	0.46887			Comminuted Turkey	273370	USA:NC		circular	35.673	-79.0393	USA,NC	IncHI2_1, BX664015,	IncHI2 DLST(5):smr0018(2);smr0199(3)	Gammaproteobacteria (1236)	Enterobacteriaceae (543)	Salmonella (590)	Salmonella enterica	Enterobacterales (91347)	Pseudomonadota (1224)	Salmonella_enterica (28901)		Bacteria (2)	-12.0872	-0.864926
NZ_CP029037.1	2018-05-02	0.471525			pistachio	319930	USA:CA		circular	36.7015	-118.756	USA,CA	IncHI2A_1, BX664015, |IncHI2_1, BX664015,	IncHI2 DLST(1):smr0018(1);smr0199(1)	Gammaproteobacteria (1236)	Enterobacteriaceae (543)	Salmonella (590)	Salmonella enterica subsp. enterica serovar Senftenberg str. 361154004	Enterobacterales (91347)	Pseudomonadota (1224)	Salmonella_enterica (28901)	Salmonella_enterica_subsp._enterica_serovar_Senftenberg_str._361154004 (749965)	Bacteria (2)	-3.58349	10.0378
NZ_CP066554.1	2022-02-26	0.463834			zoo environmental surface	266565	USA: Ohio	Genomic DNA	circular	40.2254	-82.6881	USA,Ohio	IncHI2A_1, BX664015, |IncHI2_1, BX664015,	IncHI2 DLST(-):smr0018(1);smr0199(-)	Gammaproteobacteria (1236)	Enterobacteriaceae (543)	Enterobacter (547)	Enterobacter hormaechei	Enterobacterales (91347)	Pseudomonadota (1224)	Enterobacter_hormaechei (158836)		Bacteria (2)	-3.68422	10.0602
NZ_CP058713.1	2022-02-26	0.477753			Manis javanica	99340	China:Guangzhou		circular	23.16	113.23		p0111_1, AP010962, |IncHI1B(pNDM-CIT)_1, JX182975,	IncHI1 MLST(-):HCM1_043(-);HCM1_064(-);HCM1_099(-);HCM1_116(-);HCM1_178ac(-);HCM1_259(-)	Gammaproteobacteria (1236)	Enterobacteriaceae (543)	Escherichia (561)	Escherichia coli	Enterobacterales (91347)	Pseudomonadota (1224)	Escherichia_coli (562)		Bacteria (2)	-0.462293	-0.752765
NZ_CP058716.1	2022-02-26	0.465189			Manis javanica	235360	China:Guangzhou		circular	23.16	113.23		IncHI2_1, BX664015, |IncHI2A_1, BX664015,	IncHI2 DLST(3):smr0018(3);smr0199(2)	Gammaproteobacteria (1236)	Enterobacteriaceae (543)	Escherichia (561)	Escherichia coli	Enterobacterales (91347)	Pseudomonadota (1224)	Escherichia_coli (562)		Bacteria (2)	-12.4849	-0.719721
NZ_CP047741.1	2020-12-11	0.4787			urine	344276	Canada:Ontario		circular	43.6532	-79.3832		IncHI2A_1, BX664015, |IncHI2_1, BX664015,	IncHI2 DLST(1):smr0018(1);smr0199(1)	Gammaproteobacteria (1236)	Enterobacteriaceae (543)	Enterobacter (547)	Enterobacter hormaechei	Enterobacterales (91347)	Pseudomonadota (1224)	Enterobacter_hormaechei (158836)		Bacteria (2)	-3.42772	10.056
NZ_LT906491.1	2017-08-15	0.476991				215784			linear				IncHI1B(R27)_1_R27, AF250878, |IncHI1A_1, AF250878, |IncQ1_1, M28829,	IncHI1 MLST(6):HCM1_043(3);HCM1_064(2);HCM1_099(2);HCM1_116(2);HCM1_178ac(2);HCM1_259(3)	Gammaproteobacteria (1236)	Enterobacteriaceae (543)	Salmonella (590)	Salmonella enterica	Enterobacterales (91347)	Pseudomonadota (1224)	Salmonella_enterica (28901)		Bacteria (2)	-6.14814	13.2008
CP119184.1	2023-03-13	0.46703	Homo sapiens		blood	256791	Taiwan		circular	23.0025	120.219		IncHI1B(pNDM-MAR)_1, JN420336, |IncFIB(pNDM-Mar)_1, JN420336,	IncHI1 MLST(-):HCM1_043(-);HCM1_064(-);HCM1_099(-);HCM1_116(-);HCM1_178ac(-);HCM1_259(-)|IncF RST(F-:A-:B-):FIA(-);FIB(-);FIC(-);FII(-);FIIK(-);FIIS(-);FIIY(-)	Gammaproteobacteria (1236)	Enterobacteriaceae (543)	Klebsiella (570)	Klebsiella pneumoniae	Enterobacterales (91347)	Pseudomonadota (1224)	Klebsiella_pneumoniae (573)		Bacteria (2)	3.4478	-8.6724
NZ_CP119179.1	2023-03-13	0.519051	Homo sapiens		blood	127419	China:Nanchang	whole organism	circular	28.6793	115.889	China,Nanchang	repB_KLEB_VIR, AP006726, |IncHI1B(pNDM-MAR)_1, JN420336,	IncHI1 MLST(-):HCM1_043(-);HCM1_064(-);HCM1_099(-);HCM1_116(-);HCM1_178ac(-);HCM1_259(-)	Gammaproteobacteria (1236)	Enterobacteriaceae (543)	Klebsiella (570)	Klebsiella pneumoniae	Enterobacterales (91347)	Pseudomonadota (1224)	Klebsiella_pneumoniae (573)		Bacteria (2)	1.50968	2.73566
NZ_CP119136.1	2023-03-12	0.469612			Pork	237330	China	Single cell	circular	34.4118	86.0327	China	IncQ1_1, M28829, |IncHI2_1, BX664015, |IncHI2A_1, BX664015,	IncHI2 DLST(-):smr0018(3);smr0199(-)	Gammaproteobacteria (1236)	Enterobacteriaceae (543)	Salmonella (590)	Salmonella enterica	Enterobacterales (91347)	Pseudomonadota (1224)	Salmonella_enterica (28901)		Bacteria (2)	-12.2032	-0.450037
NZ_CP032915.1	2019-02-15	0.526291	Homo sapiens			208740	China:Wenzhou	single culture	circular	28.0153	120.656	China,Wenzhou	IncHI1B(pNDM-MAR)_1, JN420336, |IncFIB(K)(pCAV1099-114)_1, CP011596,	IncHI1 MLST(-):HCM1_043(-);HCM1_064(-);HCM1_099(-);HCM1_116(-);HCM1_178ac(-);HCM1_259(-)|IncF RST(F-:A-:B-):FIA(-);FIB(-);FIC(-);FII(-);FIIK(-);FIIS(-);FIIY(-)	Gammaproteobacteria (1236)	Enterobacteriaceae (543)	Enterobacter (547)	Enterobacter roggenkampii	Enterobacterales (91347)	Pseudomonadota (1224)	Enterobacter_roggenkampii (1812935)		Bacteria (2)	1.0209	2.54224
NZ_CP034785.1	2019-01-12	0.453958			feces	230964	China:Zhejiang	cell culture	circular	29	120	China,Zhejiang	IncHI2A_1, BX664015, |IncHI2_1, BX664015,	IncHI2 DLST(3):smr0018(3);smr0199(2)	Gammaproteobacteria (1236)	Enterobacteriaceae (543)	Escherichia (561)	Escherichia coli	Enterobacterales (91347)	Pseudomonadota (1224)	Escherichia_coli (562)		Bacteria (2)	-12.3681	-0.503957
NZ_CP092259.1	2022-02-22	0.470595	broiler chickens			214299	China:Changzhou	mixed culture	circular	31.8123	119.969	China,Changzhou	IncHI2A_1, BX664015, |IncQ1_1, M28829, |IncN_1, AY046276, |IncHI2_1, BX664015,	IncHI2 DLST(-):smr0018(3);smr0199(-)|IncN MLST(-):repN(1);traJ(-);korA(-)	Gammaproteobacteria (1236)	Enterobacteriaceae (543)	Salmonella (590)	Salmonella enterica	Enterobacterales (91347)	Pseudomonadota (1224)	Salmonella_enterica (28901)		Bacteria (2)	-11.9608	-0.344506
NZ_CP118907.1	2023-03-09	0.501689			lab	224153	China: changsha	genomic DNA	circular	28.1979	112.971	China,changsha	IncHI1B(pNDM-MAR)_1, JN420336, |repB_KLEB_VIR, AP006726,	IncHI1 MLST(-):HCM1_043(-);HCM1_064(-);HCM1_099(-);HCM1_116(-);HCM1_178ac(-);HCM1_259(-)	Gammaproteobacteria (1236)	Enterobacteriaceae (543)	Klebsiella (570)	Klebsiella pneumoniae	Enterobacterales (91347)	Pseudomonadota (1224)	Klebsiella_pneumoniae (573)		Bacteria (2)	11.177	5.30242
NZ_CP118602.1	2023-03-03	0.470777	Homo sapiens		urine	261710	China: Ningbo		circular	30	121		IncHI2A_1, BX664015, |IncHI2_1, BX664015,	IncHI2 DLST(3):smr0018(3);smr0199(2)	Gammaproteobacteria (1236)	Enterobacteriaceae (543)	Escherichia (561)	Escherichia coli	Enterobacterales (91347)	Pseudomonadota (1224)	Escherichia_coli (562)		Bacteria (2)	-12.1797	-0.366806
NZ_CP118568.1	2023-03-03	0.475141	Homo sapiens		blood	315525	USA		circular	39.7837	-100.446	USA	IncHI2A_1, BX664015, |IncHI2_1, BX664015,	IncHI2 DLST(-):smr0018(1);smr0199(-)	Gammaproteobacteria (1236)	Enterobacteriaceae (543)	Enterobacter (547)	Enterobacter hormaechei	Enterobacterales (91347)	Pseudomonadota (1224)	Enterobacter_hormaechei (158836)		Bacteria (2)	-3.79358	9.91677
NZ_CP116492.1	2023-02-25	0.5			cerebrospinal fluid	218592	China:Xuzhou	mixed culture	circular	34.2051	117.278	China,Xuzhou	IncHI1B(pNDM-MAR)_1, JN420336, |repB_KLEB_VIR, AP006726,	IncHI1 MLST(-):HCM1_043(-);HCM1_064(-);HCM1_099(-);HCM1_116(-);HCM1_178ac(-);HCM1_259(-)	Gammaproteobacteria (1236)	Enterobacteriaceae (543)	Klebsiella (570)	Klebsiella pneumoniae	Enterobacterales (91347)	Pseudomonadota (1224)	Klebsiella_pneumoniae (573)		Bacteria (2)	10.9175	5.6991
NZ_CP083843.1	2022-04-27	0.469085	Homo sapiens		sputum	274805	China		circular	30.15	120.1		IncHI2_1, BX664015, |IncHI2A_1, BX664015,	IncHI2 DLST(1):smr0018(1);smr0199(1)	Gammaproteobacteria (1236)	Enterobacteriaceae (543)	Enterobacter (547)	Enterobacter asburiae	Enterobacterales (91347)	Pseudomonadota (1224)	Enterobacter_asburiae (61645)		Bacteria (2)	-3.96257	9.78316
NZ_CP083854.1	2022-04-22	0.469936	Homo sapiens		sputum	297683	China		circular	30.15	120.1		IncHI2A_1, BX664015, |IncHI2_1, BX664015,	IncHI2 DLST(1):smr0018(1);smr0199(1)	Gammaproteobacteria (1236)	Enterobacteriaceae (543)	Enterobacter (547)	Enterobacter roggenkampii	Enterobacterales (91347)	Pseudomonadota (1224)	Enterobacter_roggenkampii (1812935)		Bacteria (2)	-3.69241	10.0758
NZ_AP023448.1	2021-01-28	0.460997	Homo sapiens			272108	Japan:Osaka		circular	34.6938	135.501	Japan,Osaka	IncHI2_1, BX664015, |IncHI2A_1, BX664015,	IncHI2 DLST(1):smr0018(1);smr0199(1)	Gammaproteobacteria (1236)	Enterobacteriaceae (543)	Enterobacter (547)	Enterobacter roggenkampii	Enterobacterales (91347)	Pseudomonadota (1224)	Enterobacter_roggenkampii (1812935)		Bacteria (2)	-3.73408	10.0245
NZ_MN232195.1	2020-08-04	0.446357				199925			circular				IncHI2A_1, BX664015, |IncHI2_1, BX664015,	IncHI2 DLST(3):smr0018(3);smr0199(2)	Gammaproteobacteria (1236)	Enterobacteriaceae (543)	Escherichia (561)	Escherichia coli	Enterobacterales (91347)	Pseudomonadota (1224)	Escherichia_coli (562)		Bacteria (2)	-12.2669	-0.473347
NZ_MN232190.1	2020-07-31	0.467309				169696			circular				IncHI1B(R27)_1_R27, AF250878, |IncHI1A_1, AF250878, |IncFIA(HI1)_1, AF250878,	IncHI1 MLST(-):HCM1_043(1);HCM1_064(1);HCM1_099(1);HCM1_116(~1);HCM1_178ac(1);HCM1_259(~3)|IncF RST(F-:A8:B-):FIA(8);FIB(-);FIC(-);FII(-);FIIK(-);FIIS(-);FIIY(-)	Gammaproteobacteria (1236)	Enterobacteriaceae (543)	Escherichia (561)	Escherichia coli	Enterobacterales (91347)	Pseudomonadota (1224)	Escherichia_coli (562)		Bacteria (2)	0.499218	-6.51574
NZ_MN232189.1	2020-07-31	0.446177				192920			circular				IncHI2A_1, BX664015, |IncHI2_1, BX664015,	IncHI2 DLST(-):smr0018(3);smr0199(-)	Gammaproteobacteria (1236)	Enterobacteriaceae (543)	Escherichia (561)	Escherichia coli	Enterobacterales (91347)	Pseudomonadota (1224)	Escherichia_coli (562)		Bacteria (2)	-12.2727	-0.45995
NZ_KY270851.1	2020-06-03	0.466239	Homo sapiens			263363	China: Guangzhou		circular	23.1302	113.259	China,Guangzhou	IncHI2A_1, BX664015, |IncHI2_1, BX664015,	IncHI2 DLST(1):smr0018(1);smr0199(1)	Gammaproteobacteria (1236)	Enterobacteriaceae (543)	Citrobacter (544)	Citrobacter freundii	Enterobacterales (91347)	Pseudomonadota (1224)	Citrobacter_freundii (546)		Bacteria (2)	-3.89897	9.83669
NZ_KY270852.1	2020-06-03	0.473726	Homo sapiens			282423	China: Guangzhou		circular	23.1302	113.259	China,Guangzhou	IncHI2A_1, BX664015, |IncR_1, DQ449578, |IncHI2_1, BX664015,	IncHI2 DLST(1):smr0018(1);smr0199(1)	Gammaproteobacteria (1236)	Enterobacteriaceae (543)	Enterobacter (547)	Enterobacter cloacae	Enterobacterales (91347)	Pseudomonadota (1224)	Enterobacter_cloacae (550)		Bacteria (2)	-3.68784	10.056
NZ_AP018352.1	2020-04-18	0.473109	Homo sapiens			368940			circular				IncHI2_1, BX664015, |IncHI2A_1, BX664015,	IncHI2 DLST(1):smr0018(1);smr0199(1)	Gammaproteobacteria (1236)	Enterobacteriaceae (543)	Enterobacter (547)	Enterobacter hormaechei	Enterobacterales (91347)	Pseudomonadota (1224)	Enterobacter_hormaechei (158836)		Bacteria (2)	-6.55416	-10.1671
NZ_CP043034.1	2019-10-08	0.457586	Homo sapiens		blood	224961	China: Hangzhou		circular	30.3	120.2		IncHI2A_1, BX664015, |IncHI2_1, BX664015,	IncHI2 DLST(3):smr0018(3);smr0199(2)	Gammaproteobacteria (1236)	Enterobacteriaceae (543)	Escherichia (561)	Escherichia coli	Enterobacterales (91347)	Pseudomonadota (1224)	Escherichia_coli (562)		Bacteria (2)	-12.2388	-0.439667
NC_016825.1	2012-03-01	0.464298	Homo sapiens		typhoid carrier	181431	India		circular	20.0095	64.4221	India	IncHI1A_1, AF250878, |IncHI1B(R27)_1_R27, AF250878, |IncFIA(HI1)_1, AF250878,	IncHI1 MLST(-):HCM1_043(3);HCM1_064(2);HCM1_099(2);HCM1_116(2);HCM1_178ac(2);HCM1_259(-)|IncF RST(F-:A8:B-):FIA(8);FIB(-);FIC(-);FII(-);FIIK(-);FIIS(-);FIIY(-)	Gammaproteobacteria (1236)	Enterobacteriaceae (543)	Salmonella (590)	Salmonella enterica subsp. enterica serovar Typhi str. P-stx-12	Enterobacterales (91347)	Pseudomonadota (1224)	Salmonella_enterica (28901)	Salmonella_enterica_subsp._enterica_serovar_Typhi_str._P-stx-12 (1132507)	Bacteria (2)	-6.14761	13.1991
NZ_OP378604.1	2023-02-20	0.474735				383119			circular				IncHI2A_1, BX664015, |pKP1433_1, JX397875, |IncHI2_1, BX664015,	IncHI2 DLST(1):smr0018(1);smr0199(1)	Gammaproteobacteria (1236)	Enterobacteriaceae (543)	Citrobacter (544)	Citrobacter freundii	Enterobacterales (91347)	Pseudomonadota (1224)	Citrobacter_freundii (546)		Bacteria (2)	-3.42014	9.92569
NZ_OP378639.1	2023-02-20	0.498318				333303			circular				IncHI1A(NDM-CIT)_1, JX182975, |IncHI1B(pNDM-CIT)_1, JX182975,	IncHI1 MLST(-):HCM1_043(2);HCM1_064(4);HCM1_099(4);HCM1_116(~4);HCM1_178ac(-);HCM1_259(4)	Gammaproteobacteria (1236)	Enterobacteriaceae (543)	Klebsiella (570)	Klebsiella michiganensis	Enterobacterales (91347)	Pseudomonadota (1224)	Klebsiella_michiganensis (1134687)		Bacteria (2)	3.45202	-3.66525
NZ_OP378638.1	2023-02-20	0.46534				304642			circular				IncHI2A_1, BX664015, |IncHI2_1, BX664015,	IncHI2 DLST(1):smr0018(1);smr0199(1)	Gammaproteobacteria (1236)	Enterobacteriaceae (543)	Klebsiella (570)	Klebsiella oxytoca	Enterobacterales (91347)	Pseudomonadota (1224)	Klebsiella_oxytoca (571)		Bacteria (2)	-3.42662	9.93318
NZ_CP117751.1	2023-02-18	0.490751	Homo sapiens		blood	310787	USA		circular	39.7837	-100.446	USA	IncHI2A_1, BX664015, |IncHI2_1, BX664015,	IncHI2 DLST(1):smr0018(1);smr0199(1)	Gammaproteobacteria (1236)	Enterobacteriaceae (543)	Enterobacter (547)	Enterobacter hormaechei	Enterobacterales (91347)	Pseudomonadota (1224)	Enterobacter_hormaechei (158836)		Bacteria (2)	-3.92734	9.81803
NZ_CP117746.1	2023-02-18	0.478257	Homo sapiens		Rectal Swab	381441	USA		circular	39.7837	-100.446	USA	IncHI1B(pNDM-MAR)_1, JN420336, |IncR_1, DQ449578, |IncFIB(pNDM-Mar)_1, JN420336,	IncHI1 MLST(-):HCM1_043(-);HCM1_064(-);HCM1_099(-);HCM1_116(-);HCM1_178ac(-);HCM1_259(-)|IncF RST(F-:A-:B-):FIA(-);FIB(-);FIC(-);FII(-);FIIK(-);FIIS(-);FIIY(-)	Gammaproteobacteria (1236)	Enterobacteriaceae (543)	Klebsiella (570)	Klebsiella pneumoniae	Enterobacterales (91347)	Pseudomonadota (1224)	Klebsiella_pneumoniae (573)		Bacteria (2)	2.9376	-8.93341
NZ_CP117719.1	2023-02-18	0.474506	Duck			199026	China: Guangzhou	mixed culture	circular	23.1302	113.259	China,Guangzhou	IncHI2_1, BX664015, |IncHI2A_1, BX664015,	IncHI2 DLST(-):smr0018(2);smr0199(-)	Gammaproteobacteria (1236)	Enterobacteriaceae (543)	Escherichia (561)	Escherichia coli	Enterobacterales (91347)	Pseudomonadota (1224)	Escherichia_coli (562)		Bacteria (2)	-12.5481	-0.797091
NZ_CP117741.1	2023-02-18	0.474325	Homo sapiens		urine	341460	USA		circular	39.7837	-100.446	USA	IncHI1B(pNDM-MAR)_1, JN420336, |IncFIB(pNDM-Mar)_1, JN420336,	IncHI1 MLST(-):HCM1_043(-);HCM1_064(-);HCM1_099(-);HCM1_116(-);HCM1_178ac(-);HCM1_259(-)|IncF RST(F-:A-:B-):FIA(-);FIB(-);FIC(-);FII(-);FIIK(-);FIIS(-);FIIY(-)	Gammaproteobacteria (1236)	Enterobacteriaceae (543)	Klebsiella (570)	Klebsiella pneumoniae	Enterobacterales (91347)	Pseudomonadota (1224)	Klebsiella_pneumoniae (573)		Bacteria (2)	2.9265	-8.93288
NZ_OL331021.1	2022-02-08	0.464625				297001			circular				IncHI2_1, BX664015, |IncHI2A_1, BX664015,	IncHI2 DLST(1):smr0018(1);smr0199(1)	Gammaproteobacteria (1236)	Enterobacteriaceae (543)	Enterobacter (547)	Enterobacter cloacae	Enterobacterales (91347)	Pseudomonadota (1224)	Enterobacter_cloacae (550)		Bacteria (2)	-3.42463	9.97558
NZ_OP290545.1	2023-02-13	0.456695				155318			circular				IncHI2A_1, BX664015, |IncHI2_1, BX664015,	IncHI2 DLST(-):smr0018(3);smr0199(-)	Gammaproteobacteria (1236)	Enterobacteriaceae (543)	Salmonella (590)	Salmonella enterica	Enterobacterales (91347)	Pseudomonadota (1224)	Salmonella_enterica (28901)		Bacteria (2)	-11.8499	-0.381415
NZ_OP168824.1	2023-02-13	0.502315				278363			circular				IncHI1B(pNDM-MAR)_1, JN420336, |IncI1-I(Alpha)_1, AP005147, |repB_KLEB_VIR, AP006726,	IncHI1 MLST(-):HCM1_043(-);HCM1_064(-);HCM1_099(-);HCM1_116(-);HCM1_178ac(-);HCM1_259(-)	Gammaproteobacteria (1236)	Enterobacteriaceae (543)	Klebsiella (570)	Klebsiella pneumoniae	Enterobacterales (91347)	Pseudomonadota (1224)	Klebsiella_pneumoniae (573)		Bacteria (2)	1.55985	2.74887
NZ_CP068510.1	2021-01-30	0.471052			Pork at market	244075	Viet Nam: Hun Yen		linear	20.8526	106.017		IncHI1A_1, AF250878, |IncHI1B(R27)_1_R27, AF250878,	IncHI1 MLST(16):HCM1_043(1);HCM1_064(1);HCM1_099(1);HCM1_116(1);HCM1_178ac(0);HCM1_259(2)	Gammaproteobacteria (1236)	Enterobacteriaceae (543)	Salmonella (590)	Salmonella enterica	Enterobacterales (91347)	Pseudomonadota (1224)	Salmonella_enterica (28901)		Bacteria (2)	0.446235	-6.54754
NZ_CP061120.1	2021-01-18	0.464899	Homo sapiens		stool	253797	China:Hangzhou		circular	30.2	120.2		IncHI2A_1, BX664015, |IncHI2_1, BX664015,	IncHI2 DLST(3):smr0018(3);smr0199(2)	Gammaproteobacteria (1236)	Enterobacteriaceae (543)	Salmonella (590)	Salmonella enterica	Enterobacterales (91347)	Pseudomonadota (1224)	Salmonella_enterica (28901)		Bacteria (2)	-12.2185	-0.353068
NZ_CP035918.1	2019-10-13	0.46345	Homo sapiens		stool	247705	China: Hangzhou		circular	30.3	120.2		IncHI2A_1, BX664015, |IncHI2_1, BX664015,	IncHI2 DLST(3):smr0018(3);smr0199(2)	Gammaproteobacteria (1236)	Enterobacteriaceae (543)	Salmonella (590)	Salmonella enterica	Enterobacterales (91347)	Pseudomonadota (1224)	Salmonella_enterica (28901)		Bacteria (2)	-12.1893	-0.386244
NZ_CP041182.1	2019-09-11	0.484745			chicken	240209	China:Shanghai		circular	31.22	121.1		IncHI2_1, BX664015, |IncHI2A_1, BX664015, |IncQ1_1, M28829, |IncN_1, AY046276,	IncHI2 DLST(-):smr0018(3);smr0199(-)|IncN MLST(-):repN(1);traJ(-);korA(-)	Gammaproteobacteria (1236)	Enterobacteriaceae (543)	Salmonella (590)	Salmonella enterica	Enterobacterales (91347)	Pseudomonadota (1224)	Salmonella_enterica (28901)		Bacteria (2)	-11.9178	-0.376242
NZ_CP041180.1	2019-09-11	0.481595			chicken	236217	China:Shanxi		circular	31.22	121.1		IncHI2A_1, BX664015, |IncQ1_1, M28829, |IncN_1, AY046276, |IncHI2_1, BX664015,	IncHI2 DLST(-):smr0018(3);smr0199(-)|IncN MLST(-):repN(1);traJ(-);korA(-)	Gammaproteobacteria (1236)	Enterobacteriaceae (543)	Salmonella (590)	Salmonella enterica	Enterobacterales (91347)	Pseudomonadota (1224)	Salmonella_enterica (28901)		Bacteria (2)	-11.9363	-0.385185
NZ_CP041174.1	2019-07-02	0.465121			human feces	248746	China:Shanghai		circular	31.22	121.1		IncHI2_1, BX664015, |IncHI2A_1, BX664015,	IncHI2 DLST(3):smr0018(3);smr0199(2)	Gammaproteobacteria (1236)	Enterobacteriaceae (543)	Salmonella (590)	Salmonella enterica	Enterobacterales (91347)	Pseudomonadota (1224)	Salmonella_enterica (28901)		Bacteria (2)	-12.1977	-0.365583
NZ_CP040457.1	2019-05-29	0.467309	Homo sapiens			254752	China:Tianjin	culture	circular	39.1236	117.198	China,Tianjin	IncHI2A_1, BX664015, |IncHI2_1, BX664015,	IncHI2 DLST(3):smr0018(3);smr0199(2)	Gammaproteobacteria (1236)	Enterobacteriaceae (543)	Salmonella (590)	Salmonella enterica	Enterobacterales (91347)	Pseudomonadota (1224)	Salmonella_enterica (28901)		Bacteria (2)	-12.2117	-0.414539
NZ_CP015725.1	2016-05-29	0.485622			chicken carcass	210106	China		circular	34.4118	86.0327	China	IncHI2A_1, BX664015, |IncHI2_1, BX664015, |IncN_1, AY046276,	IncHI2 DLST(-):smr0018(3);smr0199(-)|IncN MLST(-):repN(1);traJ(-);korA(-)	Gammaproteobacteria (1236)	Enterobacteriaceae (543)	Salmonella (590)	Salmonella enterica	Enterobacterales (91347)	Pseudomonadota (1224)	Salmonella_enterica (28901)		Bacteria (2)	-11.8515	-0.356258
NZ_CP091602.1	2022-02-06	0.466171	Homo sapiens			298468	Germany		linear	51.0834	10.4234	Germany	IncHI1B(pNDM-MAR)_1, JN420336, |IncFIB(pNDM-Mar)_1, JN420336,	IncHI1 MLST(-):HCM1_043(-);HCM1_064(-);HCM1_099(-);HCM1_116(-);HCM1_178ac(-);HCM1_259(-)|IncF RST(F-:A-:B-):FIA(-);FIB(-);FIC(-);FII(-);FIIK(-);FIIS(-);FIIY(-)	Gammaproteobacteria (1236)	Enterobacteriaceae (543)	Klebsiella (570)	Klebsiella pneumoniae	Enterobacterales (91347)	Pseudomonadota (1224)	Klebsiella_pneumoniae (573)		Bacteria (2)	3.35571	-8.71321
NZ_CP091583.1	2022-02-05	0.462779	Homo sapiens			258013	Germany		linear	51.0834	10.4234	Germany	IncHI1B(pNDM-MAR)_1, JN420336, |IncFIB(pNDM-Mar)_1, JN420336,	IncHI1 MLST(-):HCM1_043(-);HCM1_064(-);HCM1_099(-);HCM1_116(-);HCM1_178ac(-);HCM1_259(-)|IncF RST(F-:A-:B-):FIA(-);FIB(-);FIC(-);FII(-);FIIK(-);FIIS(-);FIIY(-)	Gammaproteobacteria (1236)	Enterobacteriaceae (543)	Klebsiella (570)	Klebsiella pneumoniae	Enterobacterales (91347)	Pseudomonadota (1224)	Klebsiella_pneumoniae (573)		Bacteria (2)	3.4458	-8.61633
NZ_LR881935.1	2021-01-25	0.475964			activated sludge	295415	Algeria		circular	28	2.99998	Algeria	IncHI1B(pNDM-CIT)_1, JX182975,	IncHI1 MLST(-):HCM1_043(2);HCM1_064(-);HCM1_099(4);HCM1_116(3);HCM1_178ac(-);HCM1_259(4)	Gammaproteobacteria (1236)	Enterobacteriaceae (543)	Citrobacter (544)	Citrobacter freundii	Enterobacterales (91347)	Pseudomonadota (1224)	Citrobacter_freundii (546)		Bacteria (2)	3.44507	-3.66784
NZ_CP029939.1	2018-11-14	0.47676				215792			circular				IncHI1B(R27)_1_R27, AF250878, |IncHI1A_1, AF250878, |IncQ1_1, M28829, |IncFIA(HI1)_1, AF250878,	IncHI1 MLST(6):HCM1_043(3);HCM1_064(2);HCM1_099(2);HCM1_116(2);HCM1_178ac(2);HCM1_259(3)|IncF RST(F-:A8:B-):FIA(8);FIB(-);FIC(-);FII(-);FIIK(-);FIIS(-);FIIY(-)	Gammaproteobacteria (1236)	Enterobacteriaceae (543)	Salmonella (590)	Salmonella enterica	Enterobacterales (91347)	Pseudomonadota (1224)	Salmonella_enterica (28901)		Bacteria (2)	-6.14794	13.2016
NZ_CP029645.1	2018-11-11	0.476786				216963			circular				IncHI1B(R27)_1_R27, AF250878, |IncHI1A_1, AF250878, |IncQ1_1, M28829, |IncFIA(HI1)_1, AF250878,	IncHI1 MLST(6):HCM1_043(3);HCM1_064(2);HCM1_099(2);HCM1_116(2);HCM1_178ac(2);HCM1_259(3)|IncF RST(F-:A8:B-):FIA(8);FIB(-);FIC(-);FII(-);FIIK(-);FIIS(-);FIIY(-)	Gammaproteobacteria (1236)	Enterobacteriaceae (543)	Salmonella (590)	Salmonella enterica	Enterobacterales (91347)	Pseudomonadota (1224)	Salmonella_enterica (28901)		Bacteria (2)	-6.14814	13.2003
NZ_CP029877.1	2018-11-10	0.476891				217083			circular				IncHI1B(R27)_1_R27, AF250878, |IncHI1A_1, AF250878, |IncQ1_1, M28829, |IncFIA(HI1)_1, AF250878,	IncHI1 MLST(6):HCM1_043(3);HCM1_064(2);HCM1_099(2);HCM1_116(2);HCM1_178ac(2);HCM1_259(3)|IncF RST(F-:A8:B-):FIA(8);FIB(-);FIC(-);FII(-);FIIK(-);FIIS(-);FIIY(-)	Gammaproteobacteria (1236)	Enterobacteriaceae (543)	Salmonella (590)	Salmonella enterica	Enterobacterales (91347)	Pseudomonadota (1224)	Salmonella_enterica (28901)		Bacteria (2)	-6.14778	13.1998
NZ_CP029895.1	2018-11-10	0.476878				217284			circular				IncHI1B(R27)_1_R27, AF250878, |IncHI1A_1, AF250878, |IncQ1_1, M28829, |IncFIA(HI1)_1, AF250878,	IncHI1 MLST(6):HCM1_043(3);HCM1_064(2);HCM1_099(2);HCM1_116(2);HCM1_178ac(2);HCM1_259(3)|IncF RST(F-:A8:B-):FIA(8);FIB(-);FIC(-);FII(-);FIIK(-);FIIS(-);FIIY(-)	Gammaproteobacteria (1236)	Enterobacteriaceae (543)	Salmonella (590)	Salmonella enterica	Enterobacterales (91347)	Pseudomonadota (1224)	Salmonella_enterica (28901)		Bacteria (2)	-6.14832	13.2013
NZ_CP029947.1	2018-11-10	0.476565				218627			circular				IncHI1B(R27)_1_R27, AF250878, |IncHI1A_1, AF250878, |IncQ1_1, M28829, |IncFIA(HI1)_1, AF250878,	IncHI1 MLST(6):HCM1_043(3);HCM1_064(2);HCM1_099(2);HCM1_116(2);HCM1_178ac(2);HCM1_259(3)|IncF RST(F-:A8:B-):FIA(8);FIB(-);FIC(-);FII(-);FIIK(-);FIIS(-);FIIY(-)	Gammaproteobacteria (1236)	Enterobacteriaceae (543)	Salmonella (590)	Salmonella enterica	Enterobacterales (91347)	Pseudomonadota (1224)	Salmonella_enterica (28901)		Bacteria (2)	-6.14737	13.2001
NZ_CP029955.1	2018-11-10	0.476859				217339			circular				IncHI1B(R27)_1_R27, AF250878, |IncHI1A_1, AF250878, |IncQ1_1, M28829, |IncFIA(HI1)_1, AF250878,	IncHI1 MLST(6):HCM1_043(3);HCM1_064(2);HCM1_099(2);HCM1_116(2);HCM1_178ac(2);HCM1_259(3)|IncF RST(F-:A8:B-):FIA(8);FIB(-);FIC(-);FII(-);FIIK(-);FIIS(-);FIIY(-)	Gammaproteobacteria (1236)	Enterobacteriaceae (543)	Salmonella (590)	Salmonella enterica	Enterobacterales (91347)	Pseudomonadota (1224)	Salmonella_enterica (28901)		Bacteria (2)	-6.14804	13.2002
NZ_CP029953.1	2018-11-10	0.476805				217395			circular				IncHI1B(R27)_1_R27, AF250878, |IncHI1A_1, AF250878, |IncQ1_1, M28829, |IncFIA(HI1)_1, AF250878,	IncHI1 MLST(6):HCM1_043(3);HCM1_064(2);HCM1_099(2);HCM1_116(2);HCM1_178ac(2);HCM1_259(3)|IncF RST(F-:A8:B-):FIA(8);FIB(-);FIC(-);FII(-);FIIK(-);FIIS(-);FIIY(-)	Gammaproteobacteria (1236)	Enterobacteriaceae (543)	Salmonella (590)	Salmonella enterica	Enterobacterales (91347)	Pseudomonadota (1224)	Salmonella_enterica (28901)		Bacteria (2)	-6.14804	13.2002
NZ_CP029943.1	2018-11-10	0.476763				217072			circular				IncHI1B(R27)_1_R27, AF250878, |IncHI1A_1, AF250878, |IncQ1_1, M28829, |IncFIA(HI1)_1, AF250878,	IncHI1 MLST(6):HCM1_043(3);HCM1_064(2);HCM1_099(2);HCM1_116(2);HCM1_178ac(2);HCM1_259(3)|IncF RST(F-:A8:B-):FIA(8);FIB(-);FIC(-);FII(-);FIIK(-);FIIS(-);FIIY(-)	Gammaproteobacteria (1236)	Enterobacteriaceae (543)	Salmonella (590)	Salmonella enterica	Enterobacterales (91347)	Pseudomonadota (1224)	Salmonella_enterica (28901)		Bacteria (2)	-6.14751	13.2007
NZ_CP029934.1	2018-11-10	0.476873				217083			circular				IncHI1B(R27)_1_R27, AF250878, |IncHI1A_1, AF250878, |IncQ1_1, M28829, |IncFIA(HI1)_1, AF250878,	IncHI1 MLST(6):HCM1_043(3);HCM1_064(2);HCM1_099(2);HCM1_116(2);HCM1_178ac(2);HCM1_259(3)|IncF RST(F-:A8:B-):FIA(8);FIB(-);FIC(-);FII(-);FIIK(-);FIIS(-);FIIY(-)	Gammaproteobacteria (1236)	Enterobacteriaceae (543)	Salmonella (590)	Salmonella enterica	Enterobacterales (91347)	Pseudomonadota (1224)	Salmonella_enterica (28901)		Bacteria (2)	-6.14775	13.1992
NZ_CP029924.1	2018-11-10	0.476866				217512			circular				IncHI1B(R27)_1_R27, AF250878, |IncHI1A_1, AF250878, |IncQ1_1, M28829,	IncHI1 MLST(6):HCM1_043(3);HCM1_064(2);HCM1_099(2);HCM1_116(2);HCM1_178ac(2);HCM1_259(3)	Gammaproteobacteria (1236)	Enterobacteriaceae (543)	Salmonella (590)	Salmonella enterica	Enterobacterales (91347)	Pseudomonadota (1224)	Salmonella_enterica (28901)		Bacteria (2)	-6.15281	13.2022
NZ_CP029910.1	2018-11-10	0.476878				217083			circular				IncHI1B(R27)_1_R27, AF250878, |IncHI1A_1, AF250878, |IncQ1_1, M28829, |IncFIA(HI1)_1, AF250878,	IncHI1 MLST(6):HCM1_043(3);HCM1_064(2);HCM1_099(2);HCM1_116(2);HCM1_178ac(2);HCM1_259(3)|IncF RST(F-:A8:B-):FIA(8);FIB(-);FIC(-);FII(-);FIIK(-);FIIS(-);FIIY(-)	Gammaproteobacteria (1236)	Enterobacteriaceae (543)	Salmonella (590)	Salmonella enterica	Enterobacterales (91347)	Pseudomonadota (1224)	Salmonella_enterica (28901)		Bacteria (2)	-6.14755	13.1989
NZ_CP029941.1	2018-11-10	0.476887				217175			circular				IncHI1B(R27)_1_R27, AF250878, |IncHI1A_1, AF250878, |IncQ1_1, M28829, |IncFIA(HI1)_1, AF250878,	IncHI1 MLST(6):HCM1_043(3);HCM1_064(2);HCM1_099(2);HCM1_116(2);HCM1_178ac(2);HCM1_259(3)|IncF RST(F-:A8:B-):FIA(8);FIB(-);FIC(-);FII(-);FIIK(-);FIIS(-);FIIY(-)	Gammaproteobacteria (1236)	Enterobacteriaceae (543)	Salmonella (590)	Salmonella enterica	Enterobacterales (91347)	Pseudomonadota (1224)	Salmonella_enterica (28901)		Bacteria (2)	-6.14794	13.2
NZ_CP029957.1	2018-11-10	0.476728				216847			circular				IncHI1B(R27)_1_R27, AF250878, |IncHI1A_1, AF250878, |IncQ1_1, M28829, |IncFIA(HI1)_1, AF250878,	IncHI1 MLST(6):HCM1_043(3);HCM1_064(2);HCM1_099(2);HCM1_116(2);HCM1_178ac(2);HCM1_259(3)|IncF RST(F-:A8:B-):FIA(8);FIB(-);FIC(-);FII(-);FIIK(-);FIIS(-);FIIY(-)	Gammaproteobacteria (1236)	Enterobacteriaceae (543)	Salmonella (590)	Salmonella enterica	Enterobacterales (91347)	Pseudomonadota (1224)	Salmonella_enterica (28901)		Bacteria (2)	-6.14815	13.1997
NZ_CP029879.1	2018-11-10	0.476598				214596			circular				IncHI1B(R27)_1_R27, AF250878, |IncHI1A_1, AF250878, |IncQ1_1, M28829,	IncHI1 MLST(6):HCM1_043(3);HCM1_064(2);HCM1_099(2);HCM1_116(2);HCM1_178ac(2);HCM1_259(3)	Gammaproteobacteria (1236)	Enterobacteriaceae (543)	Salmonella (590)	Salmonella enterica	Enterobacterales (91347)	Pseudomonadota (1224)	Salmonella_enterica (28901)		Bacteria (2)	-6.14772	13.1995
NZ_CP029937.1	2018-11-10	0.476611				216810			circular				IncHI1B(R27)_1_R27, AF250878, |IncHI1A_1, AF250878, |IncQ1_1, M28829, |IncFIA(HI1)_1, AF250878,	IncHI1 MLST(6):HCM1_043(3);HCM1_064(2);HCM1_099(2);HCM1_116(2);HCM1_178ac(2);HCM1_259(3)|IncF RST(F-:A8:B-):FIA(8);FIB(-);FIC(-);FII(-);FIIK(-);FIIS(-);FIIY(-)	Gammaproteobacteria (1236)	Enterobacteriaceae (543)	Salmonella (590)	Salmonella enterica	Enterobacterales (91347)	Pseudomonadota (1224)	Salmonella_enterica (28901)		Bacteria (2)	-6.14899	13.2009
NZ_CP029948.1	2018-11-10	0.476864				217284			circular				IncHI1B(R27)_1_R27, AF250878, |IncHI1A_1, AF250878, |IncQ1_1, M28829, |IncFIA(HI1)_1, AF250878,	IncHI1 MLST(6):HCM1_043(3);HCM1_064(2);HCM1_099(2);HCM1_116(2);HCM1_178ac(2);HCM1_259(3)|IncF RST(F-:A8:B-):FIA(8);FIB(-);FIC(-);FII(-);FIIK(-);FIIS(-);FIIY(-)	Gammaproteobacteria (1236)	Enterobacteriaceae (543)	Salmonella (590)	Salmonella enterica	Enterobacterales (91347)	Pseudomonadota (1224)	Salmonella_enterica (28901)		Bacteria (2)	-6.14794	13.1999
NZ_CP029887.1	2018-11-10	0.476875				216908			circular				IncHI1B(R27)_1_R27, AF250878, |IncHI1A_1, AF250878, |IncQ1_1, M28829, |IncFIA(HI1)_1, AF250878,	IncHI1 MLST(6):HCM1_043(3);HCM1_064(2);HCM1_099(2);HCM1_116(2);HCM1_178ac(2);HCM1_259(3)|IncF RST(F-:A8:B-):FIA(8);FIB(-);FIC(-);FII(-);FIIK(-);FIIS(-);FIIY(-)	Gammaproteobacteria (1236)	Enterobacteriaceae (543)	Salmonella (590)	Salmonella enterica	Enterobacterales (91347)	Pseudomonadota (1224)	Salmonella_enterica (28901)		Bacteria (2)	-6.14785	13.1991
NZ_CP029935.1	2018-11-10	0.476689				216699			circular				IncHI1B(R27)_1_R27, AF250878, |IncHI1A_1, AF250878, |IncQ1_1, M28829, |IncFIA(HI1)_1, AF250878,	IncHI1 MLST(6):HCM1_043(3);HCM1_064(2);HCM1_099(2);HCM1_116(2);HCM1_178ac(2);HCM1_259(3)|IncF RST(F-:A8:B-):FIA(8);FIB(-);FIC(-);FII(-);FIIK(-);FIIS(-);FIIY(-)	Gammaproteobacteria (1236)	Enterobacteriaceae (543)	Salmonella (590)	Salmonella enterica	Enterobacterales (91347)	Pseudomonadota (1224)	Salmonella_enterica (28901)		Bacteria (2)	-6.14876	13.2009
NZ_CP029931.1	2018-11-10	0.476731				216915			circular				IncHI1B(R27)_1_R27, AF250878, |IncHI1A_1, AF250878, |IncQ1_1, M28829, |IncFIA(HI1)_1, AF250878,	IncHI1 MLST(6):HCM1_043(3);HCM1_064(2);HCM1_099(2);HCM1_116(2);HCM1_178ac(2);HCM1_259(3)|IncF RST(F-:A8:B-):FIA(8);FIB(-);FIC(-);FII(-);FIIK(-);FIIS(-);FIIY(-)	Gammaproteobacteria (1236)	Enterobacteriaceae (543)	Salmonella (590)	Salmonella enterica	Enterobacterales (91347)	Pseudomonadota (1224)	Salmonella_enterica (28901)		Bacteria (2)	-6.14882	13.2008
NZ_CP025340.1	2018-02-06	0.474323	Sus scrofa domesticus		sick pig	220023	Taiwan		circular	23.29	120.27		IncHI2A_1, BX664015, |IncHI2_1, BX664015,	IncHI2 DLST(-):smr0018(3);smr0199(-)	Gammaproteobacteria (1236)	Enterobacteriaceae (543)	Salmonella (590)	Salmonella enterica	Enterobacterales (91347)	Pseudomonadota (1224)	Salmonella_enterica (28901)		Bacteria (2)	-12.034	-0.758972
NZ_CP058549.1	2022-02-04	0.508612			Manis javanica	169990	China:Guangzhou		circular	23.16	113.23		IncHI1B(pNDM-MAR)_1, JN420336, |IncFIB(K)(pCAV1099-114)_1, CP011596,	IncHI1 MLST(-):HCM1_043(-);HCM1_064(-);HCM1_099(-);HCM1_116(-);HCM1_178ac(-);HCM1_259(-)|IncF RST(F-:A-:B-):FIA(-);FIB(-);FIC(-);FII(-);FIIK(-);FIIS(-);FIIY(-)	Gammaproteobacteria (1236)	Enterobacteriaceae (543)	Klebsiella (570)	Klebsiella pneumoniae	Enterobacterales (91347)	Pseudomonadota (1224)	Klebsiella_pneumoniae (573)		Bacteria (2)	1.07133	2.6641
NZ_CP058546.1	2022-02-04	0.508046			Manis javanica	178411	China:Guangzhou		circular	23.16	113.23		IncHI1B(pNDM-MAR)_1, JN420336, |repB_KLEB_VIR, AP006726,	IncHI1 MLST(-):HCM1_043(-);HCM1_064(-);HCM1_099(-);HCM1_116(-);HCM1_178ac(-);HCM1_259(-)	Gammaproteobacteria (1236)	Enterobacteriaceae (543)	Klebsiella (570)	Klebsiella pneumoniae	Enterobacterales (91347)	Pseudomonadota (1224)	Klebsiella_pneumoniae (573)		Bacteria (2)	1.39091	2.73152
NZ_AP025247.1	2022-02-04	0.498956	Homo sapiens			215041	Japan		circular	34.6467	135.509		repB_KLEB_VIR, AP006726, |IncHI1B(pNDM-MAR)_1, JN420336,	IncHI1 MLST(-):HCM1_043(-);HCM1_064(-);HCM1_099(-);HCM1_116(-);HCM1_178ac(-);HCM1_259(-)	Gammaproteobacteria (1236)	Enterobacteriaceae (543)	Klebsiella (570)	Klebsiella pneumoniae	Enterobacterales (91347)	Pseudomonadota (1224)	Klebsiella_pneumoniae (573)		Bacteria (2)	11.182	5.32684
NZ_MZ475709.1	2021-11-02	0.501954				227511			circular				repB_KLEB_VIR, AP006726, |IncHI1B(pNDM-MAR)_1, JN420336,	IncHI1 MLST(-):HCM1_043(-);HCM1_064(-);HCM1_099(-);HCM1_116(-);HCM1_178ac(-);HCM1_259(-)	Gammaproteobacteria (1236)	Enterobacteriaceae (543)	Klebsiella (570)	Klebsiella pneumoniae	Enterobacterales (91347)	Pseudomonadota (1224)	Klebsiella_pneumoniae (573)		Bacteria (2)	11.1809	5.29543
NZ_MZ475703.1	2021-11-02	0.502029				226668			circular				IncHI1B(pNDM-MAR)_1, JN420336, |repB_KLEB_VIR, AP006726,	IncHI1 MLST(-):HCM1_043(-);HCM1_064(-);HCM1_099(-);HCM1_116(-);HCM1_178ac(-);HCM1_259(-)	Gammaproteobacteria (1236)	Enterobacteriaceae (543)	Klebsiella (570)	Klebsiella pneumoniae	Enterobacterales (91347)	Pseudomonadota (1224)	Klebsiella_pneumoniae (573)		Bacteria (2)	11.1778	5.30204
NZ_MZ475697.1	2021-11-02	0.501549				229894			circular				repB_KLEB_VIR, AP006726, |IncHI1B(pNDM-MAR)_1, JN420336,	IncHI1 MLST(-):HCM1_043(-);HCM1_064(-);HCM1_099(-);HCM1_116(-);HCM1_178ac(-);HCM1_259(-)	Gammaproteobacteria (1236)	Enterobacteriaceae (543)	Escherichia (561)	Escherichia coli	Enterobacterales (91347)	Pseudomonadota (1224)	Escherichia_coli (562)		Bacteria (2)	11.1818	5.29506
NZ_CP033385.2	2019-12-05	0.45749				181814	China: Jilin		circular	42.9995	125.982	China,Jilin	IncHI2_1, BX664015, |IncHI2A_1, BX664015, |IncN_1, AY046276,	IncHI2 DLST(-):smr0018(3);smr0199(-)|IncN MLST(-):repN(1);traJ(-);korA(-)	Gammaproteobacteria (1236)	Enterobacteriaceae (543)	Salmonella (590)	Salmonella enterica	Enterobacterales (91347)	Pseudomonadota (1224)	Salmonella_enterica (28901)		Bacteria (2)	-11.9422	-0.387511
NZ_MK477618.1	2020-06-04	0.467895	Homo sapiens			219141			circular				IncHI2_1, BX664015, |IncHI2A_1, BX664015,	IncHI2 DLST(-):smr0018(3);smr0199(-)	Gammaproteobacteria (1236)	Enterobacteriaceae (543)	Salmonella (590)	Salmonella enterica	Enterobacterales (91347)	Pseudomonadota (1224)	Salmonella_enterica (28901)		Bacteria (2)	-12.0253	-0.376297
NZ_MK477617.1	2020-06-04	0.464988	Homo sapiens			249071			circular				IncHI2_1, BX664015, |IncHI2A_1, BX664015,	IncHI2 DLST(3):smr0018(3);smr0199(2)	Gammaproteobacteria (1236)	Enterobacteriaceae (543)	Salmonella (590)	Salmonella enterica	Enterobacterales (91347)	Pseudomonadota (1224)	Salmonella_enterica (28901)		Bacteria (2)	-12.2415	-0.365021
NZ_MK477613.1	2020-06-04	0.454172	Homo sapiens			217193			circular				IncHI2_1, BX664015, |IncHI2A_1, BX664015,	IncHI2 DLST(3):smr0018(3);smr0199(2)	Gammaproteobacteria (1236)	Enterobacteriaceae (543)	Salmonella (590)	Salmonella enterica	Enterobacterales (91347)	Pseudomonadota (1224)	Salmonella_enterica (28901)		Bacteria (2)	-12.2567	-0.438512
NZ_MK477612.1	2020-06-04	0.463906	Homo sapiens			250732			circular				IncHI2_1, BX664015, |IncHI2A_1, BX664015,	IncHI2 DLST(3):smr0018(3);smr0199(2)	Gammaproteobacteria (1236)	Enterobacteriaceae (543)	Salmonella (590)	Salmonella enterica	Enterobacterales (91347)	Pseudomonadota (1224)	Salmonella_enterica (28901)		Bacteria (2)	-12.1849	-0.372048
NZ_MK477608.1	2020-06-04	0.463671	Homo sapiens			175206			circular				IncHI2_1, BX664015, |IncHI2A_1, BX664015,	IncHI2 DLST(-):smr0018(3);smr0199(-)	Gammaproteobacteria (1236)	Enterobacteriaceae (543)	Salmonella (590)	Salmonella enterica	Enterobacterales (91347)	Pseudomonadota (1224)	Salmonella_enterica (28901)		Bacteria (2)	-11.8443	-0.384627
NZ_MK477603.1	2020-06-04	0.457578	Homo sapiens			224296			circular				IncHI2_1, BX664015, |IncHI2A_1, BX664015,	IncHI2 DLST(3):smr0018(3);smr0199(2)	Gammaproteobacteria (1236)	Enterobacteriaceae (543)	Salmonella (590)	Salmonella enterica	Enterobacterales (91347)	Pseudomonadota (1224)	Salmonella_enterica (28901)		Bacteria (2)	-12.2025	-0.44655
NZ_MK477616.1	2020-06-04	0.465551	Homo sapiens			251053			circular				IncHI2_1, BX664015, |IncHI2A_1, BX664015,	IncHI2 DLST(3):smr0018(3);smr0199(2)	Gammaproteobacteria (1236)	Enterobacteriaceae (543)	Salmonella (590)	Salmonella enterica	Enterobacterales (91347)	Pseudomonadota (1224)	Salmonella_enterica (28901)		Bacteria (2)	-12.1898	-0.372864
NZ_MK477611.1	2020-06-04	0.46836	Homo sapiens			263466			circular				IncHI2_1, BX664015, |IncN_1, AY046276, |IncHI2A_1, BX664015,	IncHI2 DLST(3):smr0018(3);smr0199(2)|IncN MLST(-):repN(1);traJ(-);korA(-)	Gammaproteobacteria (1236)	Enterobacteriaceae (543)	Salmonella (590)	Salmonella enterica	Enterobacterales (91347)	Pseudomonadota (1224)	Salmonella_enterica (28901)		Bacteria (2)	-12.2592	-0.302194
NZ_MK477607.1	2020-06-04	0.457578	Homo sapiens			224296			circular				IncHI2_1, BX664015, |IncHI2A_1, BX664015,	IncHI2 DLST(3):smr0018(3);smr0199(2)	Gammaproteobacteria (1236)	Enterobacteriaceae (543)	Salmonella (590)	Salmonella enterica	Enterobacterales (91347)	Pseudomonadota (1224)	Salmonella_enterica (28901)		Bacteria (2)	-12.2504	-0.401849
NZ_MK477620.1	2020-06-04	0.454158	Homo sapiens			217193			circular				IncHI2_1, BX664015, |IncHI2A_1, BX664015,	IncHI2 DLST(3):smr0018(3);smr0199(2)	Gammaproteobacteria (1236)	Enterobacteriaceae (543)	Salmonella (590)	Salmonella enterica	Enterobacterales (91347)	Pseudomonadota (1224)	Salmonella_enterica (28901)		Bacteria (2)	-12.2764	-0.445236
NZ_MK477606.1	2020-06-04	0.465889	Homo sapiens			254389			circular				IncHI2_1, BX664015, |IncHI2A_1, BX664015,	IncHI2 DLST(3):smr0018(3);smr0199(2)	Gammaproteobacteria (1236)	Enterobacteriaceae (543)	Salmonella (590)	Salmonella enterica	Enterobacterales (91347)	Pseudomonadota (1224)	Salmonella_enterica (28901)		Bacteria (2)	-12.172	-0.366216
NZ_MK477619.1	2020-06-04	0.465464	Homo sapiens			217630			circular				IncHI2_1, BX664015, |IncHI2A_1, BX664015,	IncHI2 DLST(-):smr0018(3);smr0199(-)	Gammaproteobacteria (1236)	Enterobacteriaceae (543)	Salmonella (590)	Salmonella enterica	Enterobacterales (91347)	Pseudomonadota (1224)	Salmonella_enterica (28901)		Bacteria (2)	-11.975	-0.338709
NZ_MK477614.1	2020-06-04	0.46488	Homo sapiens			251867			circular				IncHI2_1, BX664015, |IncHI2A_1, BX664015,	IncHI2 DLST(3):smr0018(3);smr0199(2)	Gammaproteobacteria (1236)	Enterobacteriaceae (543)	Salmonella (590)	Salmonella enterica	Enterobacterales (91347)	Pseudomonadota (1224)	Salmonella_enterica (28901)		Bacteria (2)	-12.196	-0.386701
NZ_MK477609.1	2020-06-04	0.463568	Homo sapiens			176207			circular				IncHI2_1, BX664015, |IncHI2A_1, BX664015,	IncHI2 DLST(-):smr0018(3);smr0199(-)	Gammaproteobacteria (1236)	Enterobacteriaceae (543)	Salmonella (590)	Salmonella enterica	Enterobacterales (91347)	Pseudomonadota (1224)	Salmonella_enterica (28901)		Bacteria (2)	-11.8158	-0.38911
NZ_MK477605.1	2020-06-04	0.465636	Homo sapiens			252852			circular				IncHI2_1, BX664015, |IncHI2A_1, BX664015,	IncHI2 DLST(3):smr0018(3);smr0199(2)	Gammaproteobacteria (1236)	Enterobacteriaceae (543)	Salmonella (590)	Salmonella enterica	Enterobacterales (91347)	Pseudomonadota (1224)	Salmonella_enterica (28901)		Bacteria (2)	-12.1837	-0.376605
NC_005211.1	2003-11-10	0.455041				274762			circular				IncHI2A_1, BX664015, |IncHI2_1, BX664015,	IncHI2 DLST(1):smr0018(1);smr0199(1)	Gammaproteobacteria (1236)	Yersiniaceae (1903411)	Serratia (613)	Serratia marcescens	Enterobacterales (91347)	Pseudomonadota (1224)	Serratia_marcescens (615)		Bacteria (2)	-3.61888	10.1668
NZ_CP103330.1	2023-02-07	0.469449			feces	261664	China:Yunnan province		circular	24.79	103.15		IncHI2A_1, BX664015, |IncHI2_1, BX664015,	IncHI2 DLST(2):smr0018(2);smr0199(2)	Gammaproteobacteria (1236)	Enterobacteriaceae (543)	Escherichia (561)	Escherichia coli	Enterobacterales (91347)	Pseudomonadota (1224)	Escherichia_coli (562)		Bacteria (2)	-12.5517	-0.793957
NZ_CP116904.1	2023-02-07	0.506411	Homo sapiens		sputum	181653	China:Zhuhai		circular	22.28	113.58		repB_KLEB_VIR, AP006726, |IncHI1B(pNDM-MAR)_1, JN420336,	IncHI1 MLST(-):HCM1_043(-);HCM1_064(-);HCM1_099(-);HCM1_116(-);HCM1_178ac(-);HCM1_259(-)	Gammaproteobacteria (1236)	Enterobacteriaceae (543)	Klebsiella (570)	Klebsiella pneumoniae	Enterobacterales (91347)	Pseudomonadota (1224)	Klebsiella_pneumoniae (573)		Bacteria (2)	-9.08526	-1.75561
NZ_CP091543.1	2023-01-24	0.469102			egg	185529	China:Qingdao		circular	37.09	121		IncHI2A_1, BX664015, |IncHI2_1, BX664015,	IncHI2 DLST(-):smr0018(3);smr0199(-)	Gammaproteobacteria (1236)	Enterobacteriaceae (543)	Salmonella (590)	Salmonella enterica	Enterobacterales (91347)	Pseudomonadota (1224)	Salmonella_enterica (28901)		Bacteria (2)	-11.8122	-0.379316
NZ_CP091541.1	2023-01-24	0.453259			egg	149407	China:Qingdao		circular	37.09	121		IncHI2A_1, BX664015, |IncHI2_1, BX664015,	IncHI2 DLST(-):smr0018(3);smr0199(-)	Gammaproteobacteria (1236)	Enterobacteriaceae (543)	Salmonella (590)	Salmonella enterica	Enterobacterales (91347)	Pseudomonadota (1224)	Salmonella_enterica (28901)		Bacteria (2)	-11.8418	-0.385185
NZ_ON960352.1	2023-02-06	0.479374				262175			circular				IncHI2_1, BX664015, |IncN_1, AY046276, |IncHI2A_1, BX664015,	IncHI2 DLST(-):smr0018(3);smr0199(-)|IncN MLST(-):repN(1);traJ(-);korA(-)	Gammaproteobacteria (1236)	Enterobacteriaceae (543)	Salmonella (590)	Salmonella sp.	Enterobacterales (91347)	Pseudomonadota (1224)	Salmonella_sp. (599)		Bacteria (2)	-11.9936	-0.621115
NZ_ON960349.1	2023-02-06	0.468424				257177			circular				IncHI2_1, BX664015, |IncN_1, AY046276, |IncHI2A_1, BX664015,	IncHI2 DLST(3):smr0018(3);smr0199(2)|IncN MLST(-):repN(1);traJ(-);korA(-)	Gammaproteobacteria (1236)	Enterobacteriaceae (543)	Salmonella (590)	Salmonella sp.	Enterobacterales (91347)	Pseudomonadota (1224)	Salmonella_sp. (599)		Bacteria (2)	-12.2464	-0.328937
NZ_ON960340.1	2023-02-06	0.46257				242880			circular				IncHI2_1, BX664015, |IncN_1, AY046276, |IncHI2A_1, BX664015,	IncHI2 DLST(3):smr0018(3);smr0199(2)|IncN MLST(-):repN(1);traJ(-);korA(-)	Gammaproteobacteria (1236)	Enterobacteriaceae (543)	Escherichia (561)	Escherichia coli	Enterobacterales (91347)	Pseudomonadota (1224)	Escherichia_coli (562)		Bacteria (2)	-12.2424	-0.407669
NZ_ON960338.1	2023-02-06	0.467751				292540			circular				IncHI2_1, BX664015, |IncN_1, AY046276, |IncHI2A_1, BX664015,	IncHI2 DLST(3):smr0018(3);smr0199(2)|IncN MLST(-):repN(1);traJ(-);korA(-)	Gammaproteobacteria (1236)	Enterobacteriaceae (543)	Escherichia (561)	Escherichia coli	Enterobacterales (91347)	Pseudomonadota (1224)	Escherichia_coli (562)		Bacteria (2)	-12.1497	-0.652684
NZ_ON960334.1	2023-02-06	0.470652				244716			circular				IncHI2_1, BX664015, |IncN_1, AY046276, |IncQ1_1, M28829, |IncHI2A_1, BX664015,	IncHI2 DLST(3):smr0018(3);smr0199(2)|IncN MLST(-):repN(1);traJ(-);korA(-)	Gammaproteobacteria (1236)	Enterobacteriaceae (543)	Escherichia (561)	Escherichia coli	Enterobacterales (91347)	Pseudomonadota (1224)	Escherichia_coli (562)		Bacteria (2)	-12.2929	-0.442117
NZ_ON960335.1	2023-02-06	0.468516				267485			circular				IncHI2_1, BX664015, |IncN_1, AY046276, |IncHI2A_1, BX664015,	IncHI2 DLST(2):smr0018(2);smr0199(2)|IncN MLST(-):repN(1);traJ(-);korA(-)	Gammaproteobacteria (1236)	Enterobacteriaceae (543)	Escherichia (561)	Escherichia coli	Enterobacterales (91347)	Pseudomonadota (1224)	Escherichia_coli (562)		Bacteria (2)	-12.5687	-0.809136
NZ_ON960337.1	2023-02-06	0.467895				293369			circular				IncHI2_1, BX664015, |IncN_1, AY046276, |IncHI2A_1, BX664015,	IncHI2 DLST(3):smr0018(3);smr0199(2)|IncN MLST(-):repN(1);traJ(-);korA(-)	Gammaproteobacteria (1236)	Enterobacteriaceae (543)	Escherichia (561)	Escherichia coli	Enterobacterales (91347)	Pseudomonadota (1224)	Escherichia_coli (562)		Bacteria (2)	-12.1606	-0.626971
NZ_ON960336.1	2023-02-06	0.461088				240700			circular				IncHI2_1, BX664015, |IncN_1, AY046276, |IncHI2A_1, BX664015,	IncHI2 DLST(3):smr0018(3);smr0199(2)|IncN MLST(-):repN(1?);traJ(-);korA(-)	Gammaproteobacteria (1236)	Enterobacteriaceae (543)	Escherichia (561)	Escherichia coli	Enterobacterales (91347)	Pseudomonadota (1224)	Escherichia_coli (562)		Bacteria (2)	-12.3697	-0.502207
NZ_ON960341.1	2023-02-06	0.462972				281462			circular				IncHI2_1, BX664015, |IncN_1, AY046276, |IncHI2A_1, BX664015,	IncHI2 DLST(3):smr0018(3);smr0199(2)|IncN MLST(-):repN(1);traJ(-);korA(-)	Gammaproteobacteria (1236)	Enterobacteriaceae (543)	Escherichia (561)	Escherichia coli	Enterobacterales (91347)	Pseudomonadota (1224)	Escherichia_coli (562)		Bacteria (2)	-12.3362	-0.240444
NZ_ON960351.1	2023-02-06	0.471554				207851			circular				IncHI2_1, BX664015, |IncN_1, AY046276, |IncHI2A_1, BX664015,	IncHI2 DLST(-):smr0018(3);smr0199(-)|IncN MLST(-):repN(1);traJ(-);korA(-)	Gammaproteobacteria (1236)	Enterobacteriaceae (543)	Salmonella (590)	Salmonella sp.	Enterobacterales (91347)	Pseudomonadota (1224)	Salmonella_sp. (599)		Bacteria (2)	-11.878	-0.375111
NZ_ON960350.1	2023-02-06	0.470629				242061			circular				IncHI2_1, BX664015, |IncN_1, AY046276, |IncHI2A_1, BX664015,	IncHI2 DLST(-):smr0018(3);smr0199(-)|IncN MLST(-):repN(1);traJ(-);korA(-)	Gammaproteobacteria (1236)	Enterobacteriaceae (543)	Salmonella (590)	Salmonella sp.	Enterobacterales (91347)	Pseudomonadota (1224)	Salmonella_sp. (599)		Bacteria (2)	-12.0528	-0.616142
NZ_ON960343.1	2023-02-06	0.457111				241276			circular				IncHI2_1, BX664015, |IncN_1, AY046276, |IncHI2A_1, BX664015,	IncHI2 DLST(3):smr0018(3);smr0199(2)|IncN MLST(-):repN(1);traJ(-);korA(-)	Gammaproteobacteria (1236)	Enterobacteriaceae (543)	Escherichia (561)	Escherichia coli	Enterobacterales (91347)	Pseudomonadota (1224)	Escherichia_coli (562)		Bacteria (2)	-12.2859	-0.481199
NZ_CP115680.1	2023-02-06	0.510377	Homo sapiens		blood	372276	USA		circular	39.7837	-100.446	USA	IncHI1A(NDM-CIT)_1, JX182975, |IncHI1B(pNDM-CIT)_1, JX182975,	IncHI1 MLST(-):HCM1_043(2);HCM1_064(4);HCM1_099(4);HCM1_116(~4);HCM1_178ac(-);HCM1_259(4)	Gammaproteobacteria (1236)	Enterobacteriaceae (543)	Klebsiella (570)	Klebsiella oxytoca	Enterobacterales (91347)	Pseudomonadota (1224)	Klebsiella_oxytoca (571)		Bacteria (2)	3.44996	-3.67765
NZ_ON960339.1	2023-02-06	0.458183				227418			circular				IncHI2_1, BX664015, |IncN_1, AY046276, |IncHI2A_1, BX664015,	IncHI2 DLST(3):smr0018(3);smr0199(2)|IncN MLST(-):repN(1);traJ(-);korA(-)	Gammaproteobacteria (1236)	Enterobacteriaceae (543)	Escherichia (561)	Escherichia coli	Enterobacterales (91347)	Pseudomonadota (1224)	Escherichia_coli (562)		Bacteria (2)	-12.2954	-0.458749
NZ_ON960346.1	2023-02-06	0.47133				283086			circular				IncHI2_1, BX664015, |IncHI2A_1, BX664015, |IncFIB(S)_1, FN432031,	IncHI2 DLST(14):smr0018(1);smr0199(2)|IncF RST(F-:A-:B22):FIA(-);FIB(22);FIC(-);FII(-);FIIK(-);FIIS(-);FIIY(-)	Gammaproteobacteria (1236)	Enterobacteriaceae (543)	Salmonella (590)	Salmonella sp.	Enterobacterales (91347)	Pseudomonadota (1224)	Salmonella_sp. (599)		Bacteria (2)	-12.1188	-0.843785
NZ_ON960342.1	2023-02-06	0.47133				265591			circular				IncHI2_1, BX664015, |IncN_1, AY046276, |IncHI2A_1, BX664015,	IncHI2 DLST(3):smr0018(3);smr0199(2)|IncN MLST(-):repN(1);traJ(-);korA(-)	Gammaproteobacteria (1236)	Enterobacteriaceae (543)	Escherichia (561)	Escherichia coli	Enterobacterales (91347)	Pseudomonadota (1224)	Escherichia_coli (562)		Bacteria (2)	-12.2498	-0.319722
NZ_ON960344.1	2023-02-06	0.468393				234726			circular				IncHI2_1, BX664015, |IncN_1, AY046276, |IncHI2A_1, BX664015,	IncHI2 DLST(3):smr0018(3);smr0199(2)|IncN MLST(-):repN(1?);traJ(-);korA(-)	Gammaproteobacteria (1236)	Enterobacteriaceae (543)	Escherichia (561)	Escherichia coli	Enterobacterales (91347)	Pseudomonadota (1224)	Escherichia_coli (562)		Bacteria (2)	-12.3355	-0.447624
NZ_ON960345.1	2023-02-06	0.459128				234377			circular				IncHI2_1, BX664015, |IncN_1, AY046276, |IncHI2A_1, BX664015,	IncHI2 DLST(3):smr0018(3);smr0199(2)|IncN MLST(-):repN(1);traJ(-);korA(-)	Gammaproteobacteria (1236)	Enterobacteriaceae (543)	Escherichia (561)	Escherichia coli	Enterobacterales (91347)	Pseudomonadota (1224)	Escherichia_coli (562)		Bacteria (2)	-12.2614	-0.342871
NZ_ON960347.1	2023-02-06	0.468084				254841			circular				IncHI2_1, BX664015, |IncN_1, AY046276, |IncHI2A_1, BX664015,	IncHI2 DLST(3):smr0018(3);smr0199(2)|IncN MLST(-):repN(1);traJ(-);korA(-)	Gammaproteobacteria (1236)	Enterobacteriaceae (543)	Salmonella (590)	Salmonella sp.	Enterobacterales (91347)	Pseudomonadota (1224)	Salmonella_sp. (599)		Bacteria (2)	-12.2904	-0.312337
NZ_ON960348.1	2023-02-06	0.469096				258199			circular				IncHI2_1, BX664015, |IncN_1, AY046276, |IncHI2A_1, BX664015,	IncHI2 DLST(3):smr0018(3);smr0199(2)|IncN MLST(-):repN(1);traJ(-);korA(-)	Gammaproteobacteria (1236)	Enterobacteriaceae (543)	Salmonella (590)	Salmonella sp.	Enterobacterales (91347)	Pseudomonadota (1224)	Salmonella_sp. (599)		Bacteria (2)	-12.2522	-0.301626
CP046897.1	2023-02-06	0.504577	Homo sapiens			215442	China: Chengdu, Sichuan	pure culture	circular	30.6428	104.068	China,Chengdu,Sichuan	repB_KLEB_VIR, AP006726, |IncHI1B(pNDM-MAR)_1, JN420336,	IncHI1 MLST(-):HCM1_043(-);HCM1_064(-);HCM1_099(-);HCM1_116(-);HCM1_178ac(-);HCM1_259(-)	Gammaproteobacteria (1236)	Enterobacteriaceae (543)	Klebsiella (570)	Klebsiella pneumoniae	Enterobacterales (91347)	Pseudomonadota (1224)	Klebsiella_pneumoniae (573)		Bacteria (2)	3.15296	-5.26917
CP046893.1	2023-02-06	0.500237	Homo sapiens			227750	China: Chengdu, Sichuan	pure culture	circular	30.6428	104.068	China,Chengdu,Sichuan	repB_KLEB_VIR, AP006726, |IncHI1B(pNDM-MAR)_1, JN420336,	IncHI1 MLST(-):HCM1_043(-);HCM1_064(-);HCM1_099(-);HCM1_116(-);HCM1_178ac(-);HCM1_259(-)	Gammaproteobacteria (1236)	Enterobacteriaceae (543)	Klebsiella (570)	Klebsiella pneumoniae	Enterobacterales (91347)	Pseudomonadota (1224)	Klebsiella_pneumoniae (573)		Bacteria (2)	11.215	5.34982
NZ_OL518976.1	2022-09-05	0.483296				454926			circular				IncHI2A_1, BX664015, |IncHI2_1, BX664015,	IncHI2 DLST(1):smr0018(1);smr0199(1)	Gammaproteobacteria (1236)	Enterobacteriaceae (543)	Leclercia (83654)	Leclercia sp. 29361	Enterobacterales (91347)	Pseudomonadota (1224)	Leclercia_sp._29361 (2714951)		Bacteria (2)	-3.5774	9.96586
NZ_CP102631.1	2022-08-21	0.504931	Homo sapiens		Sputm	177347	China: Hangzhou		circular	30.3	120.2		repB_KLEB_VIR, AP006726, |IncHI1B(pNDM-MAR)_1, JN420336,	IncHI1 MLST(-):HCM1_043(-);HCM1_064(-);HCM1_099(-);HCM1_116(-);HCM1_178ac(-);HCM1_259(-)	Gammaproteobacteria (1236)	Enterobacteriaceae (543)	Klebsiella (570)	Klebsiella pneumoniae	Enterobacterales (91347)	Pseudomonadota (1224)	Klebsiella_pneumoniae (573)		Bacteria (2)	1.53732	2.70502
NZ_CP102640.1	2022-08-21	0.503021	Homo sapiens		feces	144986	China: Hangzhou		circular	30.3	120.2		IncHI1B(pNDM-MAR)_1, JN420336, |repB_KLEB_VIR, AP006726,	IncHI1 MLST(-):HCM1_043(-);HCM1_064(-);HCM1_099(-);HCM1_116(-);HCM1_178ac(-);HCM1_259(-)	Gammaproteobacteria (1236)	Enterobacteriaceae (543)	Klebsiella (570)	Klebsiella pneumoniae	Enterobacterales (91347)	Pseudomonadota (1224)	Klebsiella_pneumoniae (573)		Bacteria (2)	10.9038	5.67764
NZ_CP102638.1	2022-08-21	0.501113	Homo sapiens		blood	198127	China: Hangzhou		circular	30.3	120.2		IncHI1B(pNDM-MAR)_1, JN420336, |repB_KLEB_VIR, AP006726,	IncHI1 MLST(-):HCM1_043(-);HCM1_064(-);HCM1_099(-);HCM1_116(-);HCM1_178ac(-);HCM1_259(-)	Gammaproteobacteria (1236)	Enterobacteriaceae (543)	Klebsiella (570)	Klebsiella pneumoniae	Enterobacterales (91347)	Pseudomonadota (1224)	Klebsiella_pneumoniae (573)		Bacteria (2)	-9.13595	-1.71897
NZ_MW719568.1	2022-02-08	0.453164				210842			circular				IncHI2A_1, BX664015,	IncHI2 DLST(4):smr0018(4);smr0199(2)	Gammaproteobacteria (1236)	Enterobacteriaceae (543)	Escherichia (561)	Escherichia coli	Enterobacterales (91347)	Pseudomonadota (1224)	Escherichia_coli (562)		Bacteria (2)	-12.2364	-0.481131
NZ_CP047530.1	2020-01-09	0.464037			feces	197840	China: Shanghai		circular	31.23	121.47		IncHI2_1, BX664015, |IncHI2A_1, BX664015,	IncHI2 DLST(-):smr0018(3,3);smr0199(-)	Gammaproteobacteria (1236)	Enterobacteriaceae (543)	Salmonella (590)	Salmonella enterica	Enterobacterales (91347)	Pseudomonadota (1224)	Salmonella_enterica (28901)		Bacteria (2)	-11.8185	-0.369769
NZ_MZ666126.1	2021-11-22	0.459466				227392			circular				IncHI2_1, BX664015, |IncHI2A_1, BX664015, |IncQ1_1, M28829,	IncHI2 DLST(4):smr0018(4);smr0199(2)	Gammaproteobacteria (1236)	Enterobacteriaceae (543)	Salmonella (590)	Salmonella enterica	Enterobacterales (91347)	Pseudomonadota (1224)	Salmonella_enterica (28901)		Bacteria (2)	-12.2779	-0.484834
NZ_MZ156802.1	2021-06-17	0.48561				342942			circular				IncHI2_1, BX664015, |IncHI2A_1, BX664015,	IncHI2 DLST(-):smr0018(~1);smr0199(1)	Gammaproteobacteria (1236)	Enterobacteriaceae (543)	Enterobacter (547)	Enterobacter cloacae complex sp.	Enterobacterales (91347)	Pseudomonadota (1224)	Enterobacter_cloacae_complex_sp. (2027919)		Bacteria (2)	-4.02193	9.72874
NZ_MW651977.1	2021-04-19	0.465121				237048			circular				IncHI2A_1, BX664015, |IncHI2_1, BX664015,	IncHI2 DLST(3):smr0018(3);smr0199(2)	Gammaproteobacteria (1236)	Enterobacteriaceae (543)	Escherichia (561)	Escherichia coli	Enterobacterales (91347)	Pseudomonadota (1224)	Escherichia_coli (562)		Bacteria (2)	-12.2831	-0.507389
NZ_CP019360.1	2021-02-09	0.476031	Homo sapiens		urine	349248	China:Zhejiang		circular	30.2568	120.202		IncHI2_1, BX664015, |IncFIB(AP001918)_1, AP001918, |IncFIC(FII)_1, AP001918, |IncHI2A_1, BX664015,	IncHI2 DLST(3):smr0018(3);smr0199(2)|IncF RST(--:A-:B1):FIA(-);FIB(1);FIC(4);FII(18);FIIK(-);FIIS(-);FIIY(-)	Gammaproteobacteria (1236)	Enterobacteriaceae (543)	Escherichia (561)	Escherichia coli	Enterobacterales (91347)	Pseudomonadota (1224)	Escherichia_coli (562)		Bacteria (2)	-12.2462	-0.417261
NZ_CP019353.1	2021-02-09	0.469125	Homo sapiens		Wound secretion	265134	China:Zhejiang		circular	30.2568	120.202		IncHI2_1, BX664015, |IncHI2A_1, BX664015, |IncN_1, AY046276,	IncHI2 DLST(3):smr0018(3);smr0199(2)|IncN MLST(-):repN(1);traJ(-);korA(-)	Gammaproteobacteria (1236)	Enterobacteriaceae (543)	Escherichia (561)	Escherichia coli	Enterobacterales (91347)	Pseudomonadota (1224)	Escherichia_coli (562)		Bacteria (2)	-12.2527	-0.309897
NZ_CP019356.1	2021-01-26	0.472209	Homo sapiens		urine	275899	China:Zhejiang		circular	30.2568	120.202		IncHI2A_1, BX664015, |IncHI2_1, BX664015, |IncN_1, AY046276,	IncHI2 DLST(3):smr0018(3);smr0199(2)|IncN MLST(-):repN(1);traJ(-);korA(-)	Gammaproteobacteria (1236)	Enterobacteriaceae (543)	Escherichia (561)	Escherichia coli	Enterobacterales (91347)	Pseudomonadota (1224)	Escherichia_coli (562)		Bacteria (2)	-12.1096	-0.755648
NZ_MH114596.1	2020-10-23	0.460525	Homo sapiens			201750	Canada		circular	61.0667	-107.992	Canada	IncHI2A_1, BX664015, |IncHI2_1, BX664015,	IncHI2 DLST(-):smr0018(3);smr0199(-)	Gammaproteobacteria (1236)	Enterobacteriaceae (543)	Salmonella (590)	Salmonella enterica subsp. enterica serovar Typhimurium var. monophasic 4,[5],12:i:-	Enterobacterales (91347)	Pseudomonadota (1224)	Salmonella_enterica (28901)	Salmonella_enterica_subsp._enterica_serovar_Typhimurium_var._monophasic_4,[5],12:i:- (1461749)	Bacteria (2)	-11.9623	-0.499035
NZ_MT499884.1	2020-09-30	0.466337				195826			circular				IncHI2A_1, BX664015, |IncHI2_1, BX664015,	IncHI2 DLST(-):smr0018(4);smr0199(-)	Gammaproteobacteria (1236)	Enterobacteriaceae (543)	Escherichia (561)	Escherichia coli	Enterobacterales (91347)	Pseudomonadota (1224)	Escherichia_coli (562)		Bacteria (2)	-11.965	-0.431064
NZ_MT180430.1	2020-09-23	0.473835				252609			circular				IncHI2_1, BX664015, |IncHI2A_1, BX664015, |IncN_1, AY046276,	IncHI2 DLST(3):smr0018(3);smr0199(2)|IncN MLST(-):repN(1);traJ(-);korA(-)	Gammaproteobacteria (1236)	Enterobacteriaceae (543)	Escherichia (561)	Escherichia coli	Enterobacterales (91347)	Pseudomonadota (1224)	Escherichia_coli (562)		Bacteria (2)	-12.2929	-0.488165
NZ_KX856065.1	2020-08-01	0.469366			pig annal swab	187257	China		circular	34.4118	86.0327	China	IncHI2_1, BX664015, |IncHI2A_1, BX664015,	IncHI2 DLST(-):smr0018(3);smr0199(-)	Gammaproteobacteria (1236)	Enterobacteriaceae (543)	Salmonella (590)	Salmonella enterica	Enterobacterales (91347)	Pseudomonadota (1224)	Salmonella_enterica (28901)		Bacteria (2)	-11.8449	-0.386541
NZ_MG874042.1	2020-07-01	0.470653				237130			circular				IncHI1B(R27)_1_R27, AF250878, |IncHI1A_1, AF250878, |IncFIA(HI1)_1, AF250878,	IncHI1 MLST(16):HCM1_043(1);HCM1_064(1);HCM1_099(1);HCM1_116(1);HCM1_178ac(0);HCM1_259(2)|IncF RST(F-:A8:B-):FIA(8);FIB(-);FIC(-);FII(-);FIIK(-);FIIS(-);FIIY(-)	Gammaproteobacteria (1236)	Enterobacteriaceae (543)	Salmonella (590)	Salmonella sp.	Enterobacterales (91347)	Pseudomonadota (1224)	Salmonella_sp. (599)		Bacteria (2)	0.453885	-6.54487
NZ_MH077952.1	2020-06-03	0.462436				260339	South Korea		circular	36.5582	127.941	South Korea	IncHI2_1, BX664015, |IncHI2A_1, BX664015,	IncHI2 DLST(3):smr0018(3);smr0199(2)	Gammaproteobacteria (1236)	Enterobacteriaceae (543)	Escherichia (561)	Escherichia coli	Enterobacterales (91347)	Pseudomonadota (1224)	Escherichia_coli (562)		Bacteria (2)	-12.0567	-0.800361
NZ_KY990887.1	2020-06-03	0.465526			dairy cow feces	254048	China		circular	34.4118	86.0327	China	IncHI2_1, BX664015, |IncHI2A_1, BX664015,	IncHI2 DLST(3):smr0018(3);smr0199(2)	Gammaproteobacteria (1236)	Enterobacteriaceae (543)	Escherichia (561)	Escherichia coli	Enterobacterales (91347)	Pseudomonadota (1224)	Escherichia_coli (562)		Bacteria (2)	-12.2713	-0.263434
NZ_KY019259.1	2020-06-03	0.46508			chicken meat	249153			circular				IncHI2_1, BX664015, |IncHI2A_1, BX664015,	IncHI2 DLST(3):smr0018(3);smr0199(2)	Gammaproteobacteria (1236)	Enterobacteriaceae (543)	Escherichia (561)	Escherichia coli	Enterobacterales (91347)	Pseudomonadota (1224)	Escherichia_coli (562)		Bacteria (2)	-12.1818	-0.367533
NZ_KY689632.1	2020-06-03	0.45951			human feces	232345	Switzerland		circular	46.7986	8.23197	Switzerland	IncHI2A_1, BX664015, |IncHI2_1, BX664015,	IncHI2 DLST(4):smr0018(4);smr0199(2)	Gammaproteobacteria (1236)	Enterobacteriaceae (543)	Escherichia (561)	Escherichia coli	Enterobacterales (91347)	Pseudomonadota (1224)	Escherichia_coli (562)		Bacteria (2)	-12.2516	-0.49446
NZ_KY689633.1	2020-06-03	0.468071			human feces	256260	Switzerland		circular	46.7986	8.23197	Switzerland	IncHI2A_1, BX664015, |IncHI2_1, BX664015,	IncHI2 DLST(4):smr0018(4);smr0199(2)	Gammaproteobacteria (1236)	Enterobacteriaceae (543)	Escherichia (561)	Escherichia coli	Enterobacterales (91347)	Pseudomonadota (1224)	Escherichia_coli (562)		Bacteria (2)	-12.2537	-0.488264
NZ_KX518743.1	2020-06-03	0.460291			pig farm	224736	China		circular	34.4118	86.0327	China	IncHI2_1, BX664015, |IncHI2A_1, BX664015,	IncHI2 DLST(3):smr0018(3);smr0199(2)	Gammaproteobacteria (1236)	Enterobacteriaceae (543)	Escherichia (561)	Escherichia coli	Enterobacterales (91347)	Pseudomonadota (1224)	Escherichia_coli (562)		Bacteria (2)	-12.2209	-0.360749
NZ_KX254341.1	2020-06-03	0.466417			faeces of pig	267486	China		circular	34.4118	86.0327	China	IncHI2_1, BX664015, |IncFIB(K)_1, JN233704, |IncHI2A_1, BX664015,	IncHI2 DLST(3):smr0018(3);smr0199(2)|IncF RST(F-:A-:B-):FIA(-);FIB(-);FIC(-);FII(-);FIIK(-);FIIS(-);FIIY(-)	Gammaproteobacteria (1236)	Enterobacteriaceae (543)	Escherichia (561)	Escherichia coli	Enterobacterales (91347)	Pseudomonadota (1224)	Escherichia_coli (562)		Bacteria (2)	-12.2876	-0.448361
NZ_KX246266.1	2020-06-03	0.46064			chicken	233814			circular				IncHI2_1, BX664015, |IncHI2A_1, BX664015,	IncHI2 DLST(3):smr0018(3);smr0199(2)	Gammaproteobacteria (1236)	Enterobacteriaceae (543)	Escherichia (561)	Escherichia coli	Enterobacterales (91347)	Pseudomonadota (1224)	Escherichia_coli (562)		Bacteria (2)	-12.2631	-0.426267
NZ_KX029332.1	2020-06-03	0.472526			tracheal aspirate	209419	Brazil		circular	-10.3333	-53.2	Brazil	IncHI1B(pNDM-MAR)_1, JN420336,	IncHI1 MLST(-):HCM1_043(-);HCM1_064(-);HCM1_099(-);HCM1_116(-);HCM1_178ac(-);HCM1_259(-)	Gammaproteobacteria (1236)	Enterobacteriaceae (543)	Klebsiella (570)	Klebsiella pneumoniae	Enterobacterales (91347)	Pseudomonadota (1224)	Klebsiella_pneumoniae (573)		Bacteria (2)	3.34156	-8.71821
NZ_KX129782.1	2020-06-03	0.466983				247885			circular				IncHI2A_1, BX664015, |IncHI2_1, BX664015,	IncHI2 DLST(4):smr0018(4);smr0199(2)	Gammaproteobacteria (1236)	Enterobacteriaceae (543)	Escherichia (561)	Escherichia coli	Enterobacterales (91347)	Pseudomonadota (1224)	Escherichia_coli (562)		Bacteria (2)	-12.2557	-0.539223
NZ_KX084394.1	2020-06-03	0.461313			piglet feces	243572	China		circular	34.4118	86.0327	China	IncHI2_1, BX664015, |IncHI2A_1, BX664015,	IncHI2 DLST(3):smr0018(3);smr0199(2)	Gammaproteobacteria (1236)	Enterobacteriaceae (543)	Escherichia (561)	Escherichia coli	Enterobacterales (91347)	Pseudomonadota (1224)	Escherichia_coli (562)		Bacteria (2)	-12.1879	-0.384413
NZ_KU254578.1	2020-06-03	0.462274	Homo sapiens		urine	226580	USA		circular	39.7837	-100.446	USA	IncHI2_1, BX664015, |IncHI2A_1, BX664015,	IncHI2 DLST(2):smr0018(2);smr0199(2)	Gammaproteobacteria (1236)	Enterobacteriaceae (543)	Escherichia (561)	Escherichia coli	Enterobacterales (91347)	Pseudomonadota (1224)	Escherichia_coli (562)		Bacteria (2)	-12.2509	-0.488487
NZ_KX721511.1	2020-06-03	0.451774	chicken		stool	144405	China		circular	34.4118	86.0327	China	IncHI2A_1, BX664015, |IncHI2_1, BX664015,	IncHI2 DLST(-):smr0018(3);smr0199(-)	Gammaproteobacteria (1236)	Enterobacteriaceae (543)	Salmonella (590)	Salmonella enterica	Enterobacterales (91347)	Pseudomonadota (1224)	Salmonella_enterica (28901)		Bacteria (2)	-11.8402	-0.367624
NZ_KY019258.1	2020-06-03	0.465086			patient	249152			circular				IncHI2_1, BX664015, |IncHI2A_1, BX664015,	IncHI2 DLST(3):smr0018(3);smr0199(2)	Gammaproteobacteria (1236)	Enterobacteriaceae (543)	Escherichia (561)	Escherichia coli	Enterobacterales (91347)	Pseudomonadota (1224)	Escherichia_coli (562)		Bacteria (2)	-12.1711	-0.350657
NZ_KU341381.1	2020-06-03	0.465341			pig feces	251493			circular				IncHI2_1, BX664015, |IncHI2A_1, BX664015,	IncHI2 DLST(3):smr0018(3);smr0199(2)	Gammaproteobacteria (1236)	Enterobacteriaceae (543)	Escherichia (561)	Escherichia coli	Enterobacterales (91347)	Pseudomonadota (1224)	Escherichia_coli (562)		Bacteria (2)	-12.1942	-0.368317
NZ_KX434879.1	2020-06-03	0.443021	Homo sapiens		blood culture	125572	Germany		circular	51.0834	10.4234	Germany	IncHI2A_1, BX664015, |IncHI2_1, BX664015,	IncHI2 DLST(-):smr0018(3);smr0199(-)	Gammaproteobacteria (1236)	Enterobacteriaceae (543)	Klebsiella (570)	Klebsiella pneumoniae	Enterobacterales (91347)	Pseudomonadota (1224)	Klebsiella_pneumoniae (573)		Bacteria (2)	-11.8607	-0.384214
NZ_KX421096.1	2020-06-03	0.467391	chicken		Chicken feces	253092	China		circular	34.4118	86.0327	China	IncHI2_1, BX664015, |IncHI2A_1, BX664015,	IncHI2 DLST(3):smr0018(3);smr0199(2)	Gammaproteobacteria (1236)	Enterobacteriaceae (543)	Salmonella (590)	Salmonella enterica	Enterobacterales (91347)	Pseudomonadota (1224)	Salmonella_enterica (28901)		Bacteria (2)	-12.1868	-0.400887
NZ_KU743384.1	2020-06-03	0.462114	Homo sapiens		blood	240367	Saudi Arabia		circular	25.6243	42.3528	Saudi Arabia	IncHI2_1, BX664015, |IncHI2A_1, BX664015,	IncHI2 DLST(4):smr0018(4);smr0199(2)	Gammaproteobacteria (1236)	Enterobacteriaceae (543)	Escherichia (561)	Escherichia coli	Enterobacterales (91347)	Pseudomonadota (1224)	Escherichia_coli (562)		Bacteria (2)	-12.2242	-0.452778
NZ_KT334335.1	2020-06-03	0.462771	Homo sapiens		stool	244851	Hong Kong		circular	22.3506	114.185	Hong Kong	IncHI2_1, BX664015, |IncHI2A_1, BX664015,	IncHI2 DLST(3):smr0018(3);smr0199(2)	Gammaproteobacteria (1236)	Enterobacteriaceae (543)	Salmonella (590)	Salmonella enterica	Enterobacterales (91347)	Pseudomonadota (1224)	Salmonella_enterica (28901)		Bacteria (2)	-12.1212	-0.364363
NZ_CP013215.1	2020-04-20	0.472908	Homo sapiens		separated from patient's sputum	284628	China:Beijing		circular	39.56	116.2		IncHI2_1, BX664015, |IncHI2A_1, BX664015,	IncHI2 DLST(1):smr0018(1);smr0199(1)	Gammaproteobacteria (1236)	Enterobacteriaceae (543)	Klebsiella (570)	Klebsiella pneumoniae	Enterobacterales (91347)	Pseudomonadota (1224)	Klebsiella_pneumoniae (573)		Bacteria (2)	-3.95704	9.78991
NZ_CP019260.1	2019-08-25	0.454442	chicken		stool	251286	Hong Kong	whole organism	circular	22.3506	114.185	Hong Kong	IncHI2A_1, BX664015, |IncHI2_1, BX664015,	IncHI2 DLST(3):smr0018(3);smr0199(2)	Gammaproteobacteria (1236)	Enterobacteriaceae (543)	Escherichia (561)	Escherichia coli	Enterobacterales (91347)	Pseudomonadota (1224)	Escherichia_coli (562)		Bacteria (2)	-12.2495	-0.432619
NZ_CP018652.1	2017-11-15	0.469849			human	200045	USA		circular	39.7837	-100.446	USA	IncHI1B(R27)_1_R27, AF250878, |IncFIA(HI1)_1, AF250878, |IncHI1A_1, AF250878,	IncHI1 MLST(7):HCM1_043(3);HCM1_064(2);HCM1_099(2);HCM1_116(2);HCM1_178ac(1);HCM1_259(3)|IncF RST(F-:A8:B-):FIA(8);FIB(-);FIC(-);FII(-);FIIK(-);FIIS(-);FIIY(-)	Gammaproteobacteria (1236)	Enterobacteriaceae (543)	Salmonella (590)	Salmonella enterica	Enterobacterales (91347)	Pseudomonadota (1224)	Salmonella_enterica (28901)		Bacteria (2)	-6.14585	13.1942
NZ_CP018656.1	2017-11-09	0.480681			human	244210	USA		circular	39.7837	-100.446	USA	IncHI1A_1, AF250878, |IncFIB(S)_1, FN432031, |IncFII(S)_1, CP000858, |IncFIA(HI1)_1, AF250878, |IncHI1B(R27)_1_R27, AF250878,	IncHI1 MLST(8):HCM1_043(3);HCM1_064(2);HCM1_099(2);HCM1_116(0);HCM1_178ac(1);HCM1_259(3)|IncF RST(S1:A8:B22):FIA(8);FIB(22);FIC(-);FII(-);FIIK(-);FIIS(1);FIIY(-)	Gammaproteobacteria (1236)	Enterobacteriaceae (543)	Salmonella (590)	Salmonella enterica	Enterobacterales (91347)	Pseudomonadota (1224)	Salmonella_enterica (28901)		Bacteria (2)	-6.14654	13.197
NZ_CP017986.1	2017-01-21	0.451166	Homo sapiens		anal swab	244706	Germany: Goettingen		circular	51.5392	9.91156		IncHI1B(pNDM-MAR)_1, JN420336, |IncFIB(pNDM-Mar)_1, JN420336,	IncHI1 MLST(-):HCM1_043(-);HCM1_064(-);HCM1_099(-);HCM1_116(-);HCM1_178ac(-);HCM1_259(-)|IncF RST(F-:A-:B-):FIA(-);FIB(-);FIC(-);FII(-);FIIK(-);FIIS(-);FIIY(-)	Gammaproteobacteria (1236)	Enterobacteriaceae (543)	Klebsiella (570)	Klebsiella pneumoniae	Enterobacterales (91347)	Pseudomonadota (1224)	Klebsiella_pneumoniae (573)		Bacteria (2)	3.46508	-8.58749
NZ_CP018702.1	2016-12-20	0.451176	Homo sapiens		abdominal drainage fluid	246753	Germany: Goettingen		circular	51.5392	9.91156		IncHI1B(pNDM-MAR)_1, JN420336, |IncFIB(pNDM-Mar)_1, JN420336,	IncHI1 MLST(-):HCM1_043(-);HCM1_064(-);HCM1_099(-);HCM1_116(-);HCM1_178ac(-);HCM1_259(-)|IncF RST(F-:A-:B-):FIA(-);FIB(-);FIC(-);FII(-);FIIK(-);FIIS(-);FIIY(-)	Gammaproteobacteria (1236)	Enterobacteriaceae (543)	Klebsiella (570)	Klebsiella pneumoniae	Enterobacterales (91347)	Pseudomonadota (1224)	Klebsiella_pneumoniae (573)		Bacteria (2)	3.4782	-8.57459
NZ_CP018720.1	2016-12-20	0.451177	Homo sapiens		anal swab	246757	Germany: Goettingen		circular	51.5392	9.91156		IncHI1B(pNDM-MAR)_1, JN420336, |IncFIB(pNDM-Mar)_1, JN420336,	IncHI1 MLST(-):HCM1_043(-);HCM1_064(-);HCM1_099(-);HCM1_116(-);HCM1_178ac(-);HCM1_259(-)|IncF RST(F-:A-:B-):FIA(-);FIB(-);FIC(-);FII(-);FIIK(-);FIIS(-);FIIY(-)	Gammaproteobacteria (1236)	Enterobacteriaceae (543)	Klebsiella (570)	Klebsiella pneumoniae	Enterobacterales (91347)	Pseudomonadota (1224)	Klebsiella_pneumoniae (573)		Bacteria (2)	3.46223	-8.58891
NZ_CP018687.1	2016-12-20	0.451185	Homo sapiens		tracheal secretion	246757	Germany: Goettingen		circular	51.5392	9.91156		IncHI1B(pNDM-MAR)_1, JN420336, |IncFIB(pNDM-Mar)_1, JN420336,	IncHI1 MLST(-):HCM1_043(-);HCM1_064(-);HCM1_099(-);HCM1_116(-);HCM1_178ac(-);HCM1_259(-)|IncF RST(F-:A-:B-):FIA(-);FIB(-);FIC(-);FII(-);FIIK(-);FIIS(-);FIIY(-)	Gammaproteobacteria (1236)	Enterobacteriaceae (543)	Klebsiella (570)	Klebsiella pneumoniae	Enterobacterales (91347)	Pseudomonadota (1224)	Klebsiella_pneumoniae (573)		Bacteria (2)	3.47961	-8.57587
NZ_CP016921.1	2016-08-26	0.464102	Homo sapiens		urine	283369	USA: Pennsylvania		circular	40.97	-77.7279	USA,Pennsylvania	IncHI1B(pNDM-MAR)_1, JN420336, |IncFIB(pNDM-Mar)_1, JN420336,	IncHI1 MLST(-):HCM1_043(-);HCM1_064(-);HCM1_099(-);HCM1_116(-);HCM1_178ac(-);HCM1_259(-)|IncF RST(F-:A-:B-):FIA(-);FIB(-);FIC(-);FII(-);FIIK(-);FIIS(-);FIIY(-)	Gammaproteobacteria (1236)	Enterobacteriaceae (543)	Klebsiella (570)	Klebsiella pneumoniae	Enterobacterales (91347)	Pseudomonadota (1224)	Klebsiella_pneumoniae (573)		Bacteria (2)	3.32895	-8.72856
NZ_CP016815.1	2016-08-25	0.501015	Homo sapiens		blood	212770	Taiwan	whole organism	circular	23.5983	120.835	Taiwan	repB_KLEB_VIR, AP006726, |IncHI1B(pNDM-MAR)_1, JN420336,	IncHI1 MLST(-):HCM1_043(-);HCM1_064(-);HCM1_099(-);HCM1_116(-);HCM1_178ac(-);HCM1_259(-)	Gammaproteobacteria (1236)	Enterobacteriaceae (543)	Klebsiella (570)	Klebsiella pneumoniae	Enterobacterales (91347)	Pseudomonadota (1224)	Klebsiella_pneumoniae (573)		Bacteria (2)	11.1812	5.30916
NZ_CP013713.1	2015-12-31	0.497697			the activated sludge of Harbin Taiping wastewater treatment plant	53400	China: Harbin	whole oragnism	circular	45.7657	126.616	China,Harbin	IncHI1B(pNDM-MAR)_1, JN420336, |IncFIB(K)(pCAV1099-114)_1, CP011596,	IncHI1 MLST(-):HCM1_043(-);HCM1_064(-);HCM1_099(-);HCM1_116(-);HCM1_178ac(-);HCM1_259(-)|IncF RST(F-:A-:B-):FIA(-);FIB(-);FIC(-);FII(-);FIIK(-);FIIS(-);FIIY(-)	Gammaproteobacteria (1236)	Enterobacteriaceae (543)	Klebsiella (570)	Klebsiella pneumoniae	Enterobacterales (91347)	Pseudomonadota (1224)	Klebsiella_pneumoniae (573)		Bacteria (2)	1.14359	2.59651
NZ_CP004000.1	2015-01-21	0.479453	Homo sapiens		blood	295493	Brazil		circular	-10.3333	-53.2	Brazil	IncHI1B(pNDM-MAR)_1, JN420336, |IncFIB(pNDM-Mar)_1, JN420336,	IncHI1 MLST(-):HCM1_043(-);HCM1_064(-);HCM1_099(-);HCM1_116(-);HCM1_178ac(-);HCM1_259(-)|IncF RST(F-:A-:B-):FIA(-);FIB(-);FIC(-);FII(-);FIIK(-);FIIS(-);FIIY(-)	Gammaproteobacteria (1236)	Enterobacteriaceae (543)	Klebsiella (570)	Klebsiella pneumoniae subsp. pneumoniae Kp13	Enterobacterales (91347)	Pseudomonadota (1224)	Klebsiella_pneumoniae (573)	Klebsiella_pneumoniae_subsp._pneumoniae_Kp13 (1123862)	Bacteria (2)	3.38275	-8.69564
NC_005249.1	2003-12-03	0.503471				219385			circular				repB_KLEB_VIR, AP006726, |IncHI1B(pNDM-MAR)_1, JN420336,	IncHI1 MLST(-):HCM1_043(-);HCM1_064(-);HCM1_099(-);HCM1_116(-);HCM1_178ac(-);HCM1_259(-)	Gammaproteobacteria (1236)	Enterobacteriaceae (543)	Klebsiella (570)	Klebsiella pneumoniae CG43	Enterobacterales (91347)	Pseudomonadota (1224)	Klebsiella_pneumoniae (573)	Klebsiella_pneumoniae_CG43 (1244085)	Bacteria (2)	3.14503	-5.27439
NZ_CP107373.1	2023-02-02	0.503645	Homo sapiens		sputum	193835	China: Wuhan		circular	30.5941	114.298	China,Wuhan	repB_KLEB_VIR, AP006726, |IncHI1B(pNDM-MAR)_1, JN420336,	IncHI1 MLST(-):HCM1_043(-);HCM1_064(-);HCM1_099(-);HCM1_116(-);HCM1_178ac(-);HCM1_259(-)	Gammaproteobacteria (1236)	Enterobacteriaceae (543)	Klebsiella (570)	Klebsiella pneumoniae	Enterobacterales (91347)	Pseudomonadota (1224)	Klebsiella_pneumoniae (573)		Bacteria (2)	-9.1471	-1.71189
NZ_CP107346.1	2023-02-02	0.503647	Homo sapiens		sputum	193834	China: Wuhan		circular	30.5941	114.298	China,Wuhan	repB_KLEB_VIR, AP006726, |IncHI1B(pNDM-MAR)_1, JN420336,	IncHI1 MLST(-):HCM1_043(-);HCM1_064(-);HCM1_099(-);HCM1_116(-);HCM1_178ac(-);HCM1_259(-)	Gammaproteobacteria (1236)	Enterobacteriaceae (543)	Klebsiella (570)	Klebsiella pneumoniae	Enterobacterales (91347)	Pseudomonadota (1224)	Klebsiella_pneumoniae (573)		Bacteria (2)	-9.14442	-1.71161
NZ_CP107384.1	2023-02-02	0.504273	Homo sapiens		sputum	194591	China: Wuhan		circular	30.5941	114.298	China,Wuhan	repB_KLEB_VIR, AP006726, |IncHI1B(pNDM-MAR)_1, JN420336,	IncHI1 MLST(-):HCM1_043(-);HCM1_064(-);HCM1_099(-);HCM1_116(-);HCM1_178ac(-);HCM1_259(-)	Gammaproteobacteria (1236)	Enterobacteriaceae (543)	Klebsiella (570)	Klebsiella pneumoniae	Enterobacterales (91347)	Pseudomonadota (1224)	Klebsiella_pneumoniae (573)		Bacteria (2)	-9.14147	-1.71016
NZ_CP107298.1	2023-02-02	0.499516	Homo sapiens		sputum	217869	China: Wuhan		circular	30.5941	114.298	China,Wuhan	IncHI1B(pNDM-MAR)_1, JN420336, |repB_KLEB_VIR, AP006726,	IncHI1 MLST(-):HCM1_043(-);HCM1_064(-);HCM1_099(-);HCM1_116(-);HCM1_178ac(-);HCM1_259(-)	Gammaproteobacteria (1236)	Enterobacteriaceae (543)	Klebsiella (570)	Klebsiella pneumoniae	Enterobacterales (91347)	Pseudomonadota (1224)	Klebsiella_pneumoniae (573)		Bacteria (2)	10.9179	5.70094
NZ_CP107328.1	2023-02-02	0.503676	Homo sapiens		sputum	193827	China: Wuhan		circular	30.5941	114.298	China,Wuhan	repB_KLEB_VIR, AP006726, |IncHI1B(pNDM-MAR)_1, JN420336,	IncHI1 MLST(-):HCM1_043(-);HCM1_064(-);HCM1_099(-);HCM1_116(-);HCM1_178ac(-);HCM1_259(-)	Gammaproteobacteria (1236)	Enterobacteriaceae (543)	Klebsiella (570)	Klebsiella pneumoniae	Enterobacterales (91347)	Pseudomonadota (1224)	Klebsiella_pneumoniae (573)		Bacteria (2)	-9.14678	-1.71118
NZ_CP107321.1	2023-02-02	0.503689	Homo sapiens		sputum	193826	China: Wuhan		circular	30.5941	114.298	China,Wuhan	repB_KLEB_VIR, AP006726, |IncHI1B(pNDM-MAR)_1, JN420336,	IncHI1 MLST(-):HCM1_043(-);HCM1_064(-);HCM1_099(-);HCM1_116(-);HCM1_178ac(-);HCM1_259(-)	Gammaproteobacteria (1236)	Enterobacteriaceae (543)	Klebsiella (570)	Klebsiella pneumoniae	Enterobacterales (91347)	Pseudomonadota (1224)	Klebsiella_pneumoniae (573)		Bacteria (2)	-9.14448	-1.71191
NZ_CP107292.1	2023-02-02	0.49952	Homo sapiens		sputum	217869	China: Wuhan		circular	30.5941	114.298	China,Wuhan	IncHI1B(pNDM-MAR)_1, JN420336, |repB_KLEB_VIR, AP006726,	IncHI1 MLST(-):HCM1_043(-);HCM1_064(-);HCM1_099(-);HCM1_116(-);HCM1_178ac(-);HCM1_259(-)	Gammaproteobacteria (1236)	Enterobacteriaceae (543)	Klebsiella (570)	Klebsiella pneumoniae	Enterobacterales (91347)	Pseudomonadota (1224)	Klebsiella_pneumoniae (573)		Bacteria (2)	10.9172	5.70227
NZ_CP107335.1	2023-02-02	0.503673	Homo sapiens		sputum	193826	China: Wuhan		circular	30.5941	114.298	China,Wuhan	repB_KLEB_VIR, AP006726, |IncHI1B(pNDM-MAR)_1, JN420336,	IncHI1 MLST(-):HCM1_043(-);HCM1_064(-);HCM1_099(-);HCM1_116(-);HCM1_178ac(-);HCM1_259(-)	Gammaproteobacteria (1236)	Enterobacteriaceae (543)	Klebsiella (570)	Klebsiella pneumoniae	Enterobacterales (91347)	Pseudomonadota (1224)	Klebsiella_pneumoniae (573)		Bacteria (2)	-9.14492	-1.71192
NZ_CP116047.1	2023-01-25	0.462119			Anal swab	193145	China	culture	circular	34.4118	86.0327	China	IncHI1B(R27)_1_R27, AF250878, |IncHI1A_1, AF250878,	IncHI1 MLST(17):HCM1_043(4);HCM1_064(1);HCM1_099(1);HCM1_116(5);HCM1_178ac(1);HCM1_259(2)	Gammaproteobacteria (1236)	Enterobacteriaceae (543)	Escherichia (561)	Escherichia coli	Enterobacterales (91347)	Pseudomonadota (1224)	Escherichia_coli (562)		Bacteria (2)	0.552625	-6.45773
NZ_CP116107.1	2023-01-25	0.468482			ICU patient rectal swab	266247	China: Guangzhou	whole organism	circular	23.1302	113.259	China,Guangzhou	IncHI2A_1, BX664015, |IncHI2_1, BX664015,	IncHI2 DLST(2):smr0018(2);smr0199(2)	Gammaproteobacteria (1236)	Enterobacteriaceae (543)	Escherichia (561)	Escherichia coli	Enterobacterales (91347)	Pseudomonadota (1224)	Escherichia_coli (562)		Bacteria (2)	-12.5759	-0.822344
CP115835.1	2023-01-19	0.47472	Homo sapiens		stool	329489	Taiwan		circular	23.5983	120.835	Taiwan	IncHI2A_1, BX664015, |IncN_1, AY046276, |IncHI2_1, BX664015,	IncHI2 DLST(14):smr0018(1);smr0199(2)|IncN MLST(-):repN(1);traJ(-);korA(-)	Gammaproteobacteria (1236)	Enterobacteriaceae (543)	Salmonella (590)	Salmonella enterica	Enterobacterales (91347)	Pseudomonadota (1224)	Salmonella_enterica (28901)		Bacteria (2)	-12.1464	-0.776947
CP115615.1	2023-01-10	0.506752	Homo sapiens		urine	355146	USA		circular	39.7837	-100.446	USA	IncHI1A(NDM-CIT)_1, JX182975, |IncHI1B(pNDM-CIT)_1, JX182975,	IncHI1 MLST(-):HCM1_043(2);HCM1_064(4);HCM1_099(4);HCM1_116(~4);HCM1_178ac(-);HCM1_259(4)	Gammaproteobacteria (1236)	Enterobacteriaceae (543)	Citrobacter (544)	Citrobacter freundii	Enterobacterales (91347)	Pseudomonadota (1224)	Citrobacter_freundii (546)		Bacteria (2)	3.44302	-3.69337
NZ_CP096243.1	2023-01-12	0.500996	Homo sapiens		Unknown	228900	China		circular	39.87	116.28		repB_KLEB_VIR, AP006726, |IncHI1B(pNDM-MAR)_1, JN420336,	IncHI1 MLST(-):HCM1_043(-);HCM1_064(-);HCM1_099(-);HCM1_116(-);HCM1_178ac(-);HCM1_259(-)	Gammaproteobacteria (1236)	Enterobacteriaceae (543)	Klebsiella (570)	Klebsiella pneumoniae	Enterobacterales (91347)	Pseudomonadota (1224)	Klebsiella_pneumoniae (573)		Bacteria (2)	11.2279	5.31746
NZ_CP096239.1	2023-01-12	0.500581	Homo sapiens		Unknown	234915	China		circular	39.87	116.28		repB_KLEB_VIR, AP006726, |IncHI1B(pNDM-MAR)_1, JN420336,	IncHI1 MLST(-):HCM1_043(-);HCM1_064(-);HCM1_099(-);HCM1_116(-);HCM1_178ac(-);HCM1_259(-)	Gammaproteobacteria (1236)	Enterobacteriaceae (543)	Klebsiella (570)	Klebsiella pneumoniae	Enterobacterales (91347)	Pseudomonadota (1224)	Klebsiella_pneumoniae (573)		Bacteria (2)	11.1889	5.35659
NZ_CP096235.1	2023-01-12	0.500867	Homo sapiens		Unknown	229626	China		circular	39.87	116.28		repB_KLEB_VIR, AP006726, |IncHI1B(pNDM-MAR)_1, JN420336,	IncHI1 MLST(-):HCM1_043(-);HCM1_064(-);HCM1_099(-);HCM1_116(-);HCM1_178ac(-);HCM1_259(-)	Gammaproteobacteria (1236)	Enterobacteriaceae (543)	Klebsiella (570)	Klebsiella pneumoniae	Enterobacterales (91347)	Pseudomonadota (1224)	Klebsiella_pneumoniae (573)		Bacteria (2)	11.2094	5.33322
NZ_CP098384.1	2023-01-12	0.455527	Homo sapiens		Pus	285759	Viet Nam		circular	10.7811	106.703		IncHI2_1, BX664015, |IncHI2A_1, BX664015,	IncHI2 DLST(-):smr0018(~1);smr0199(1)	Gammaproteobacteria (1236)	Enterobacteriaceae (543)	Escherichia (561)	Escherichia coli	Enterobacterales (91347)	Pseudomonadota (1224)	Escherichia_coli (562)		Bacteria (2)	-3.51347	9.97401
NZ_CP098380.1	2023-01-12	0.455513	Homo sapiens		blood	285777	Viet Nam		circular	10.7811	106.703		IncHI2_1, BX664015, |IncHI2A_1, BX664015,	IncHI2 DLST(-):smr0018(~1);smr0199(1)	Gammaproteobacteria (1236)	Enterobacteriaceae (543)	Escherichia (561)	Escherichia coli	Enterobacterales (91347)	Pseudomonadota (1224)	Escherichia_coli (562)		Bacteria (2)	-3.47424	9.9567
NZ_CP097083.1	2023-01-04	0.503613	Homo sapiens		hospital	226565	China: Shanghai		circular	31.23	121.45		IncHI1B(pNDM-MAR)_1, JN420336, |repB_KLEB_VIR, AP006726,	IncHI1 MLST(-):HCM1_043(-);HCM1_064(-);HCM1_099(-);HCM1_116(-);HCM1_178ac(-);HCM1_259(-)	Gammaproteobacteria (1236)	Enterobacteriaceae (543)	Klebsiella (570)	Klebsiella pneumoniae	Enterobacterales (91347)	Pseudomonadota (1224)	Klebsiella_pneumoniae (573)		Bacteria (2)	3.1468	-5.27487
NZ_CP097077.1	2023-01-04	0.510734	Homo sapiens		hospital	296587	China: Shanghai		circular	31.23	121.45		repB_KLEB_VIR, AP006726, |IncHI1B(pNDM-MAR)_1, JN420336, |IncU_1, DQ401103, |IncN_1, AY046276,	IncHI1 MLST(-):HCM1_043(-);HCM1_064(-);HCM1_099(-);HCM1_116(-);HCM1_178ac(-);HCM1_259(-)|IncN MLST(7):repN(3);traJ(4);korA(2)	Gammaproteobacteria (1236)	Enterobacteriaceae (543)	Klebsiella (570)	Klebsiella pneumoniae	Enterobacterales (91347)	Pseudomonadota (1224)	Klebsiella_pneumoniae (573)		Bacteria (2)	3.14654	-5.27415
NZ_CP097080.1	2023-01-04	0.503615	Homo sapiens		hospital	226558	China: Shanghai		circular	31.23	121.45		repB_KLEB_VIR, AP006726, |IncHI1B(pNDM-MAR)_1, JN420336,	IncHI1 MLST(-):HCM1_043(-);HCM1_064(-);HCM1_099(-);HCM1_116(-);HCM1_178ac(-);HCM1_259(-)	Gammaproteobacteria (1236)	Enterobacteriaceae (543)	Klebsiella (570)	Klebsiella pneumoniae	Enterobacterales (91347)	Pseudomonadota (1224)	Klebsiella_pneumoniae (573)		Bacteria (2)	3.14713	-5.27689
NZ_CP089134.1	2021-12-07	0.464221	swine			244138	China: Henan		circular	34	114	China,Henan	IncHI2A_1, BX664015, |IncHI2_1, BX664015,	IncHI2 DLST(3):smr0018(3);smr0199(2)	Gammaproteobacteria (1236)	Enterobacteriaceae (543)	Escherichia (561)	Escherichia coli	Enterobacterales (91347)	Pseudomonadota (1224)	Escherichia_coli (562)		Bacteria (2)	-11.963	-0.169889
NZ_CP062979.2	2020-10-22	0.472675	Homo sapiens		stool	244538	Singapore		circular	1.3521	103.82		IncHI1A_1, AF250878, |IncHI1B(R27)_1_R27, AF250878, |IncFIA(HI1)_1, AF250878,	IncHI1 MLST(-):HCM1_043(1);HCM1_064(1);HCM1_099(1);HCM1_116(1);HCM1_178ac(-);HCM1_259(~2)|IncF RST(F-:A8:B-):FIA(8);FIB(-);FIC(-);FII(-);FIIK(-);FIIS(-);FIIY(-)	Gammaproteobacteria (1236)	Enterobacteriaceae (543)	Salmonella (590)	Salmonella enterica	Enterobacterales (91347)	Pseudomonadota (1224)	Salmonella_enterica (28901)		Bacteria (2)	0.548173	-6.46572
NZ_CP077815.1	2022-06-15	0.489342	Pteropus poliocephalus			174986	Australia	whole organism	circular	-24.7761	134.755	Australia	repB_KLEB_VIR, AP006726, |IncHI1B(pNDM-MAR)_1, JN420336,	IncHI1 MLST(-):HCM1_043(-);HCM1_064(-);HCM1_099(-);HCM1_116(-);HCM1_178ac(-);HCM1_259(-)	Gammaproteobacteria (1236)	Enterobacteriaceae (543)	Klebsiella (570)	Klebsiella pneumoniae	Enterobacterales (91347)	Pseudomonadota (1224)	Klebsiella_pneumoniae (573)		Bacteria (2)	0.506554	1.65383
NZ_CP089599.1	2021-12-23	0.500355	Homo sapiens		sputum	229581	China: Beijing		circular	40.22	116.23		repB_KLEB_VIR, AP006726, |IncHI1B(pNDM-MAR)_1, JN420336,	IncHI1 MLST(-):HCM1_043(-);HCM1_064(-);HCM1_099(-);HCM1_116(-);HCM1_178ac(-);HCM1_259(-)	Gammaproteobacteria (1236)	Enterobacteriaceae (543)	Klebsiella (570)	Klebsiella pneumoniae	Enterobacterales (91347)	Pseudomonadota (1224)	Klebsiella_pneumoniae (573)		Bacteria (2)	11.1915	5.34877
NZ_AP025221.1	2021-11-22	0.486436	Homo sapiens			129419	Viet Nam:Thai Binh		circular	20.5297	106.388	Viet Nam,Thai Binh	IncHI1B(pNDM-CIT)_1, JX182975, |p0111_1, AP010962,	IncHI1 MLST(-):HCM1_043(-);HCM1_064(-);HCM1_099(-);HCM1_116(-);HCM1_178ac(-);HCM1_259(-)	Gammaproteobacteria (1236)	Enterobacteriaceae (543)	Escherichia (561)	Escherichia coli	Enterobacterales (91347)	Pseudomonadota (1224)	Escherichia_coli (562)		Bacteria (2)	-0.458447	-0.735485
NZ_CP024813.1	2017-11-22	0.46776	Homo sapiens		wound	298989	South Korea: Seoul		circular	37.5667	126.978	South Korea,Seoul	IncHI2_1, BX664015, |IncHI2A_1, BX664015,	IncHI2 DLST(1):smr0018(1);smr0199(1)	Gammaproteobacteria (1236)	Enterobacteriaceae (543)	Enterobacter (547)	Enterobacter sp. CRENT-193	Enterobacterales (91347)	Pseudomonadota (1224)	Enterobacter_sp._CRENT-193 (2051905)		Bacteria (2)	-3.42074	9.92704
NZ_CP080123.1	2021-08-02	0.484939			chicken	139269	Pakistan: Faisalabad		circular	31.34	72.95		IncHI1B(pNDM-CIT)_1, JX182975, |p0111_1, AP010962,	IncHI1 MLST(-):HCM1_043(-);HCM1_064(-);HCM1_099(-);HCM1_116(-);HCM1_178ac(-);HCM1_259(-)	Gammaproteobacteria (1236)	Enterobacteriaceae (543)	Escherichia (561)	Escherichia coli	Enterobacterales (91347)	Pseudomonadota (1224)	Escherichia_coli (562)		Bacteria (2)	-0.477148	-0.712087
NZ_CP080122.1	2021-08-02	0.460113			chicken	267091	Pakistan: Faisalabad		circular	31.34	72.95		IncHI2A_1, BX664015, |IncHI2_1, BX664015,	IncHI2 DLST(3):smr0018(3);smr0199(2)	Gammaproteobacteria (1236)	Enterobacteriaceae (543)	Escherichia (561)	Escherichia coli	Enterobacterales (91347)	Pseudomonadota (1224)	Escherichia_coli (562)		Bacteria (2)	-12.1381	-0.851369
NZ_CP060586.1	2020-12-16	0.474074	Homo sapiens		stool	256017	China: Guangxi		circular	24	109	China,Guangxi	IncHI1B(R27)_1_R27, AF250878, |IncHI1A_1, AF250878, |IncFIA(HI1)_1, AF250878,	IncHI1 MLST(16):HCM1_043(1);HCM1_064(1);HCM1_099(1);HCM1_116(1);HCM1_178ac(0);HCM1_259(2)|IncF RST(F-:A8:B-):FIA(8);FIB(-);FIC(-);FII(-);FIIK(-);FIIS(-);FIIY(-)	Gammaproteobacteria (1236)	Enterobacteriaceae (543)	Salmonella (590)	Salmonella enterica	Enterobacterales (91347)	Pseudomonadota (1224)	Salmonella_enterica (28901)		Bacteria (2)	0.439028	-6.55684
NZ_CP114574.1	2022-12-28	0.474782			Henan	308217	China:a teaching hospital in Henan	Hydrothorax and ascites	circular	34.6852	113.61	China, Henan, Zhengzhou,Erqi District	IncHI2A_1, BX664015, |IncHI2_1, BX664015,	IncHI2 DLST(1):smr0018(1);smr0199(1)	Gammaproteobacteria (1236)	Enterobacteriaceae (543)	Enterobacter (547)	Enterobacter hormaechei	Enterobacterales (91347)	Pseudomonadota (1224)	Enterobacter_hormaechei (158836)		Bacteria (2)	-3.97651	9.77259
LC744504.1	2022-12-24	0.475417				383133			circular				IncHI2A_1, BX664015, |IncHI2_1, BX664015,	IncHI2 DLST(1):smr0018(1);smr0199(1)	Gammaproteobacteria (1236)	Enterobacteriaceae (543)	Escherichia (561)	Escherichia coli	Enterobacterales (91347)	Pseudomonadota (1224)	Escherichia_coli (562)		Bacteria (2)	-3.44134	9.92708
LC744500.1	2022-12-24	0.467755				289686			circular				IncHI2A_1, BX664015, |IncHI2_1, BX664015,	IncHI2 DLST(1):smr0018(1);smr0199(1)	Gammaproteobacteria (1236)	Enterobacteriaceae (543)	Escherichia (561)	Escherichia coli	Enterobacterales (91347)	Pseudomonadota (1224)	Escherichia_coli (562)		Bacteria (2)	-3.51793	9.96739
LC744493.1	2022-12-24	0.46775				289689			circular				IncHI2A_1, BX664015, |IncHI2_1, BX664015,	IncHI2 DLST(1):smr0018(1);smr0199(1)	Gammaproteobacteria (1236)	Enterobacteriaceae (543)	Escherichia (561)	Escherichia coli	Enterobacterales (91347)	Pseudomonadota (1224)	Escherichia_coli (562)		Bacteria (2)	-3.49748	9.96709
LC744489.1	2022-12-24	0.467379				287670			circular				IncHI2A_1, BX664015, |IncHI2_1, BX664015,	IncHI2 DLST(1):smr0018(1);smr0199(1)	Gammaproteobacteria (1236)	Enterobacteriaceae (543)	Escherichia (561)	Escherichia coli	Enterobacterales (91347)	Pseudomonadota (1224)	Escherichia_coli (562)		Bacteria (2)	-3.48714	9.99167
LC744471.1	2022-12-24	0.474013				309095			circular				IncHI2A_1, BX664015, |IncHI2_1, BX664015,	IncHI2 DLST(1):smr0018(1);smr0199(1)	Gammaproteobacteria (1236)	Enterobacteriaceae (543)	Escherichia (561)	Escherichia coli	Enterobacterales (91347)	Pseudomonadota (1224)	Escherichia_coli (562)		Bacteria (2)	-3.46022	9.95852
LC744441.1	2022-12-24	0.467764				289704			circular				IncHI2A_1, BX664015, |IncHI2_1, BX664015,	IncHI2 DLST(1):smr0018(1);smr0199(1)	Gammaproteobacteria (1236)	Enterobacteriaceae (543)	Escherichia (561)	Escherichia coli	Enterobacterales (91347)	Pseudomonadota (1224)	Escherichia_coli (562)		Bacteria (2)	-3.49368	9.96941
NZ_CP065555.1	2021-12-18	0.500563	Homo sapiens		feces	219459	China		circular	28.01	120.65		repB_KLEB_VIR, AP006726, |IncHI1B(pNDM-MAR)_1, JN420336,	IncHI1 MLST(-):HCM1_043(-);HCM1_064(-);HCM1_099(-);HCM1_116(-);HCM1_178ac(-);HCM1_259(-)	Gammaproteobacteria (1236)	Enterobacteriaceae (543)	Klebsiella (570)	Klebsiella pneumoniae	Enterobacterales (91347)	Pseudomonadota (1224)	Klebsiella_pneumoniae (573)		Bacteria (2)	10.912	5.7067
CP114565.1	2022-12-25	0.506558	Homo sapiens		Missing	359392	USA		circular	39.7837	-100.446	USA	IncHI1A(NDM-CIT)_1, JX182975, |IncHI1B(pNDM-CIT)_1, JX182975,	IncHI1 MLST(-):HCM1_043(2);HCM1_064(4);HCM1_099(4);HCM1_116(~4);HCM1_178ac(-);HCM1_259(4)	Gammaproteobacteria (1236)	Enterobacteriaceae (543)	Citrobacter (544)	Citrobacter freundii	Enterobacterales (91347)	Pseudomonadota (1224)	Citrobacter_freundii (546)		Bacteria (2)	3.44699	-3.68704
NZ_CP088990.1	2021-12-14	0.500684	Homo sapiens			228110	Taiwan		circular	23.5983	120.835	Taiwan	repB_KLEB_VIR, AP006726, |IncHI1B(pNDM-MAR)_1, JN420336,	IncHI1 MLST(-):HCM1_043(-);HCM1_064(-);HCM1_099(-);HCM1_116(-);HCM1_178ac(-);HCM1_259(-)	Gammaproteobacteria (1236)	Enterobacteriaceae (543)	Klebsiella (570)	Klebsiella pneumoniae	Enterobacterales (91347)	Pseudomonadota (1224)	Klebsiella_pneumoniae (573)		Bacteria (2)	3.14396	-5.27872
NZ_CP089098.1	2021-12-14	0.475458			hospital	330084	Hong Kong	tissue sample	circular	22.3506	114.185	Hong Kong	IncHI1B(pNDM-MAR)_1, JN420336, |IncFIB(pNDM-Mar)_1, JN420336,	IncHI1 MLST(-):HCM1_043(-);HCM1_064(-);HCM1_099(-);HCM1_116(-);HCM1_178ac(-);HCM1_259(-)|IncF RST(F-:A-:B-):FIA(-);FIB(-);FIC(-);FII(-);FIIK(-);FIIS(-);FIIY(-)	Gammaproteobacteria (1236)	Enterobacteriaceae (543)	Klebsiella (570)	Klebsiella pneumoniae	Enterobacterales (91347)	Pseudomonadota (1224)	Klebsiella_pneumoniae (573)		Bacteria (2)	3.37348	-8.70043
NZ_CP089030.1	2021-12-14	0.500236				229288			circular				repB_KLEB_VIR, AP006726, |IncHI1B(pNDM-MAR)_1, JN420336,	IncHI1 MLST(-):HCM1_043(-);HCM1_064(-);HCM1_099(-);HCM1_116(-);HCM1_178ac(-);HCM1_259(-)	Gammaproteobacteria (1236)	Enterobacteriaceae (543)	Klebsiella (570)	Klebsiella pneumoniae	Enterobacterales (91347)	Pseudomonadota (1224)	Klebsiella_pneumoniae (573)		Bacteria (2)	11.1991	5.34574
NZ_CP088999.1	2021-12-14	0.511416	Homo sapiens			116545			circular				repB_KLEB_VIR, AP006726, |IncHI1B(pNDM-MAR)_1, JN420336,	IncHI1 MLST(-):HCM1_043(-);HCM1_064(-);HCM1_099(-);HCM1_116(-);HCM1_178ac(-);HCM1_259(-)	Gammaproteobacteria (1236)	Enterobacteriaceae (543)	Klebsiella (570)	Klebsiella pneumoniae	Enterobacterales (91347)	Pseudomonadota (1224)	Klebsiella_pneumoniae (573)		Bacteria (2)	1.52553	2.69991
NZ_CP089011.1	2021-12-14	0.465886	Homo sapiens			276100	Russia		circular	64.6863	97.7453	Russia	IncHI1B(pNDM-MAR)_1, JN420336,	IncHI1 MLST(-):HCM1_043(-);HCM1_064(-);HCM1_099(-);HCM1_116(-);HCM1_178ac(-);HCM1_259(-)	Gammaproteobacteria (1236)	Enterobacteriaceae (543)	Klebsiella (570)	Klebsiella pneumoniae	Enterobacterales (91347)	Pseudomonadota (1224)	Klebsiella_pneumoniae (573)		Bacteria (2)	2.91477	-8.94692
NZ_CP088996.1	2021-12-14	0.498867	Homo sapiens			217070			circular				repB_KLEB_VIR, AP006726, |IncHI1B(pNDM-MAR)_1, JN420336,	IncHI1 MLST(-):HCM1_043(-);HCM1_064(-);HCM1_099(-);HCM1_116(-);HCM1_178ac(-);HCM1_259(-)	Gammaproteobacteria (1236)	Enterobacteriaceae (543)	Klebsiella (570)	Klebsiella pneumoniae	Enterobacterales (91347)	Pseudomonadota (1224)	Klebsiella_pneumoniae (573)		Bacteria (2)	10.9224	5.70633
NZ_CP088984.1	2021-12-14	0.500265	Homo sapiens			227891	Taiwan		circular	23.5983	120.835	Taiwan	repB_KLEB_VIR, AP006726, |IncHI1B(pNDM-MAR)_1, JN420336,	IncHI1 MLST(-):HCM1_043(-);HCM1_064(-);HCM1_099(-);HCM1_116(-);HCM1_178ac(-);HCM1_259(-)	Gammaproteobacteria (1236)	Enterobacteriaceae (543)	Klebsiella (570)	Klebsiella pneumoniae	Enterobacterales (91347)	Pseudomonadota (1224)	Klebsiella_pneumoniae (573)		Bacteria (2)	11.2272	5.36687
NZ_CP089013.1	2021-12-14	0.499633	Homo sapiens			208529	Germany		circular	51.0834	10.4234	Germany	repB_KLEB_VIR, AP006726, |IncHI1B(pNDM-MAR)_1, JN420336,	IncHI1 MLST(-):HCM1_043(-);HCM1_064(-);HCM1_099(-);HCM1_116(-);HCM1_178ac(-);HCM1_259(-)	Gammaproteobacteria (1236)	Enterobacteriaceae (543)	Klebsiella (570)	Klebsiella pneumoniae	Enterobacterales (91347)	Pseudomonadota (1224)	Klebsiella_pneumoniae (573)		Bacteria (2)	3.0847	-5.33193
NC_003384.1	2001-10-26	0.475811				218160			circular				IncHI1B(R27)_1_R27, AF250878, |IncHI1A_1, AF250878, |IncFIA(HI1)_1, AF250878, |IncQ1_1, M28829,	IncHI1 MLST(1):HCM1_043(1);HCM1_064(1);HCM1_099(1);HCM1_116(1);HCM1_178ac(1);HCM1_259(1)|IncF RST(F-:A8:B-):FIA(8);FIB(-);FIC(-);FII(-);FIIK(-);FIIS(-);FIIY(-)	Gammaproteobacteria (1236)	Enterobacteriaceae (543)	Salmonella (590)	Salmonella enterica subsp. enterica serovar Typhi str. CT18	Enterobacterales (91347)	Pseudomonadota (1224)	Salmonella_enterica (28901)	Salmonella_enterica_subsp._enterica_serovar_Typhi_str._CT18 (220341)	Bacteria (2)	0.449299	-6.56114
NZ_CP078124.1	2021-08-05	0.500178	Homo sapiens		sputum	221577	China:Wuhan	whole organism	circular	30.5941	114.298	China,Wuhan	repB_KLEB_VIR, AP006726, |IncHI1B(pNDM-MAR)_1, JN420336,	IncHI1 MLST(-):HCM1_043(-);HCM1_064(-);HCM1_099(-);HCM1_116(-);HCM1_178ac(-);HCM1_259(-)	Gammaproteobacteria (1236)	Enterobacteriaceae (543)	Klebsiella (570)	Klebsiella pneumoniae	Enterobacterales (91347)	Pseudomonadota (1224)	Klebsiella_pneumoniae (573)		Bacteria (2)	10.9101	5.70753
NZ_MW148604.1	2021-10-05	0.458866				237396			circular				IncHI2_1, BX664015, |IncHI2A_1, BX664015,	IncHI2 DLST(1):smr0018(1);smr0199(1)	Gammaproteobacteria (1236)	Enterobacteriaceae (543)	Klebsiella (570)	Klebsiella michiganensis	Enterobacterales (91347)	Pseudomonadota (1224)	Klebsiella_michiganensis (1134687)		Bacteria (2)	-3.71976	10.0306
NZ_CP068288.1	2021-01-27	0.479303	Homo sapiens			342447	China	whole organism	circular	34.4118	86.0327	China	IncHI2_1, BX664015, |IncHI2A_1, BX664015,	IncHI2 DLST(1):smr0018(1);smr0199(1)	Gammaproteobacteria (1236)	Enterobacteriaceae (543)	Enterobacter (547)	Enterobacter hormaechei	Enterobacterales (91347)	Pseudomonadota (1224)	Enterobacter_hormaechei (158836)		Bacteria (2)	-3.95017	9.7918
NZ_CP065940.1	2020-12-21	0.4692	Homo sapiens		rectal swab	307080	Australia: Melbourne		circular	-37.8136	144.963		IncHI2A_1, BX664015, |IncHI2_1, BX664015,	IncHI2 DLST(1):smr0018(1);smr0199(1)	Gammaproteobacteria (1236)	Enterobacteriaceae (543)	Enterobacter (547)	Enterobacter hormaechei	Enterobacterales (91347)	Pseudomonadota (1224)	Enterobacter_hormaechei (158836)		Bacteria (2)	-3.90498	9.83418
NZ_CP033103.1	2019-12-20	0.484322	Homo sapiens		feces	343918	China:zhejiang		circular	30.26	120.19		IncHI2A_1, BX664015, |IncHI2_1, BX664015,	IncHI2 DLST(1):smr0018(1);smr0199(1)	Gammaproteobacteria (1236)	Enterobacteriaceae (543)	Enterobacter (547)	Enterobacter hormaechei	Enterobacterales (91347)	Pseudomonadota (1224)	Enterobacter_hormaechei (158836)		Bacteria (2)	-3.98129	9.76886
NZ_LT991955.1	2018-03-22	0.458213	Homo sapiens		hospital	254277	France		linear	46.6034	1.88833	France	IncHI2A_1, BX664015, |IncHI2_1, BX664015,	IncHI2 DLST(1):smr0018(1);smr0199(1)	Gammaproteobacteria (1236)	Enterobacteriaceae (543)	Enterobacter (547)	Enterobacter hormaechei	Enterobacterales (91347)	Pseudomonadota (1224)	Enterobacter_hormaechei (158836)		Bacteria (2)	-3.71284	10.0404
NZ_CP008906.1	2015-01-21	0.445714			urine	176943	USA		circular	39.7837	-100.446	USA	IncHI2A_1, BX664015, |IncHI2_1, BX664015,	IncHI2 DLST(1):smr0018(1);smr0199(1)	Gammaproteobacteria (1236)	Enterobacteriaceae (543)	Enterobacter (547)	Enterobacter hormaechei subsp. hoffmannii ECR091	Enterobacterales (91347)	Pseudomonadota (1224)	Enterobacter_hormaechei (158836)	Enterobacter_hormaechei_subsp._hoffmannii_ECR091 (1333849)	Bacteria (2)	-3.85119	9.88626
NZ_CP008899.1	2015-01-21	0.467094			tracheal aspirate	255013	USA		circular	39.7837	-100.446	USA	IncHI2A_1, BX664015, |IncHI2_1, BX664015,	IncHI2 DLST(1):smr0018(1);smr0199(1)	Gammaproteobacteria (1236)	Enterobacteriaceae (543)	Enterobacter (547)	Enterobacter hormaechei subsp. hoffmannii ECNIH3	Enterobacterales (91347)	Pseudomonadota (1224)	Enterobacter_hormaechei (158836)	Enterobacter_hormaechei_subsp._hoffmannii_ECNIH3 (1333851)	Bacteria (2)	-3.96517	9.77311
NZ_CP091620.1	2022-12-17	0.454104	Homo sapiens		feces	172729	China: Hangzhou		circular	30.249	120.205	China,Hangzhou	IncHI2A_1, BX664015, |IncHI2_1, BX664015,	IncHI2 DLST(-):smr0018(3);smr0199(-)	Gammaproteobacteria (1236)	Enterobacteriaceae (543)	Salmonella (590)	Salmonella enterica	Enterobacterales (91347)	Pseudomonadota (1224)	Salmonella_enterica (28901)		Bacteria (2)	-11.9824	-0.365996
NZ_MW264510.1	2021-08-25	0.458483				223256			circular				IncHI2A_1, BX664015, |IncHI2_1, BX664015,	IncHI2 DLST(3):smr0018(3);smr0199(2)	Gammaproteobacteria (1236)	Enterobacteriaceae (543)	Salmonella (590)	Salmonella enterica	Enterobacterales (91347)	Pseudomonadota (1224)	Salmonella_enterica (28901)		Bacteria (2)	-12.2684	-0.395944
NZ_MW264505.1	2021-08-23	0.457183				222880			circular				IncHI2_1, BX664015, |IncHI2A_1, BX664015,	IncHI2 DLST(3):smr0018(3);smr0199(2)	Gammaproteobacteria (1236)	Enterobacteriaceae (543)	Salmonella (590)	Salmonella enterica	Enterobacterales (91347)	Pseudomonadota (1224)	Salmonella_enterica (28901)		Bacteria (2)	-12.2516	-0.429575
NZ_MW264504.1	2021-08-23	0.46435				249043			circular				IncHI2A_1, BX664015, |IncHI2_1, BX664015,	IncHI2 DLST(3):smr0018(3);smr0199(2)	Gammaproteobacteria (1236)	Enterobacteriaceae (543)	Salmonella (590)	Salmonella enterica	Enterobacterales (91347)	Pseudomonadota (1224)	Salmonella_enterica (28901)		Bacteria (2)	-12.1921	-0.372751
NZ_MW264513.1	2021-08-23	0.45831				228926			circular				IncHI2_1, BX664015, |IncHI2A_1, BX664015,	IncHI2 DLST(3):smr0018(3);smr0199(2)	Gammaproteobacteria (1236)	Enterobacteriaceae (543)	Salmonella (590)	Salmonella enterica	Enterobacterales (91347)	Pseudomonadota (1224)	Salmonella_enterica (28901)		Bacteria (2)	-12.318	-0.495569
NZ_MW264512.1	2021-08-23	0.451911				213458			circular				IncHI2A_1, BX664015, |IncHI2_1, BX664015,	IncHI2 DLST(3):smr0018(3);smr0199(2)	Gammaproteobacteria (1236)	Enterobacteriaceae (543)	Salmonella (590)	Salmonella enterica	Enterobacterales (91347)	Pseudomonadota (1224)	Salmonella_enterica (28901)		Bacteria (2)	-12.2805	-0.467304
NZ_LC590026.1	2020-11-10	0.473339				372260	Japan:Tokyo		circular	35.44	139.36		IncHI2A_1, BX664015, |IncHI2_1, BX664015,	IncHI2 DLST(1):smr0018(1);smr0199(1)	Gammaproteobacteria (1236)	Enterobacteriaceae (543)	Enterobacter (547)	Enterobacter hormaechei	Enterobacterales (91347)	Pseudomonadota (1224)	Enterobacter_hormaechei (158836)		Bacteria (2)	-6.55455	-10.1709
NZ_LC589174.1	2020-11-04	0.466733				317612	Japan:Tokyo		circular	35.44	139.36		IncHI2A_1, BX664015, |IncHI2_1, BX664015,	IncHI2 DLST(1):smr0018(1);smr0199(1)	Gammaproteobacteria (1236)	Enterobacteriaceae (543)	Enterobacter (547)	Enterobacter hormaechei	Enterobacterales (91347)	Pseudomonadota (1224)	Enterobacter_hormaechei (158836)		Bacteria (2)	-6.55486	-10.1647
NZ_LC589173.1	2020-11-04	0.470735				360770	Japan:Tokyo		circular	35.44	139.36		IncHI2A_1, BX664015, |IncHI2_1, BX664015,	IncHI2 DLST(1):smr0018(1);smr0199(1)	Gammaproteobacteria (1236)	Enterobacteriaceae (543)	Enterobacter (547)	Enterobacter hormaechei	Enterobacterales (91347)	Pseudomonadota (1224)	Enterobacter_hormaechei (158836)		Bacteria (2)	-6.55471	-10.1691
NZ_CP061494.1	2020-10-23	0.466459	Goose		stool	306188	Guadeloupe		circular	16.2323	-61.5629		IncHI2A_1, BX664015, |IncHI2_1, BX664015,	IncHI2 DLST(1):smr0018(1);smr0199(1)	Gammaproteobacteria (1236)	Enterobacteriaceae (543)	Enterobacter (547)	Enterobacter hormaechei	Enterobacterales (91347)	Pseudomonadota (1224)	Enterobacter_hormaechei (158836)		Bacteria (2)	-3.42341	9.9384
NZ_CP061493.1	2020-10-23	0.466169	Pig		stool	304958	Guadeloupe		circular	16.2323	-61.5629		IncHI2A_1, BX664015, |IncHI2_1, BX664015,	IncHI2 DLST(1):smr0018(1);smr0199(1)	Gammaproteobacteria (1236)	Enterobacteriaceae (543)	Enterobacter (547)	Enterobacter hormaechei	Enterobacterales (91347)	Pseudomonadota (1224)	Enterobacter_hormaechei (158836)		Bacteria (2)	-3.43529	9.93258
NZ_CP061495.1	2020-10-23	0.466471	Homo sapiens		urine	291493	Guadeloupe		circular	16.2371	-61.5255		IncHI2A_1, BX664015, |IncHI2_1, BX664015,	IncHI2 DLST(1):smr0018(1);smr0199(1)	Gammaproteobacteria (1236)	Enterobacteriaceae (543)	Enterobacter (547)	Enterobacter hormaechei	Enterobacterales (91347)	Pseudomonadota (1224)	Enterobacter_hormaechei (158836)		Bacteria (2)	-3.44227	9.93738
NZ_KP899803.1	2020-10-23	0.507366			environmental	311280	Czech Republic		circular	49.1932	16.6		IncHI1A(NDM-CIT)_1, JX182975, |IncHI1B(pNDM-CIT)_1, JX182975,	IncHI1 MLST(12):HCM1_043(2);HCM1_064(4);HCM1_099(4);HCM1_116(3);HCM1_178ac(0);HCM1_259(4)	Gammaproteobacteria (1236)	Enterobacteriaceae (543)	Salmonella (590)	Salmonella enterica	Enterobacterales (91347)	Pseudomonadota (1224)	Salmonella_enterica (28901)		Bacteria (2)	3.43306	-3.70388
NZ_LC532226.1	2020-08-04	0.463071	Homo sapiens			276927	Japan:Tokyo		circular	35.86	139.61		IncHI2A_1, BX664015, |IncHI2_1, BX664015,	IncHI2 DLST(1):smr0018(1);smr0199(1)	Gammaproteobacteria (1236)	Enterobacteriaceae (543)	Enterobacter (547)	Enterobacter hormaechei	Enterobacterales (91347)	Pseudomonadota (1224)	Enterobacter_hormaechei (158836)		Bacteria (2)	-3.57811	9.97077
NZ_LC532224.1	2020-08-04	0.463169	Homo sapiens			288696	Japan:Tokyo		circular	35.86	139.61		IncHI2A_1, BX664015, |IncHI2_1, BX664015,	IncHI2 DLST(1):smr0018(1);smr0199(1)	Gammaproteobacteria (1236)	Enterobacteriaceae (543)	Enterobacter (547)	Enterobacter hormaechei	Enterobacterales (91347)	Pseudomonadota (1224)	Enterobacter_hormaechei (158836)		Bacteria (2)	-3.64019	10.0335
NZ_MK673547.1	2020-06-04	0.468451	Pig			257318	China		circular	34.4118	86.0327	China	IncHI2_1, BX664015, |IncHI2A_1, BX664015,	IncHI2 DLST(3):smr0018(3);smr0199(2)	Gammaproteobacteria (1236)	Enterobacteriaceae (543)	Salmonella (590)	Salmonella enterica	Enterobacterales (91347)	Pseudomonadota (1224)	Salmonella_enterica (28901)		Bacteria (2)	-12.1763	-0.393567
NZ_MK673549.1	2020-06-04	0.465725	Pig			244799	China		circular	34.4118	86.0327	China	IncHI2_1, BX664015, |IncHI2A_1, BX664015,	IncHI2 DLST(3):smr0018(3);smr0199(2)	Gammaproteobacteria (1236)	Enterobacteriaceae (543)	Salmonella (590)	Salmonella enterica	Enterobacterales (91347)	Pseudomonadota (1224)	Salmonella_enterica (28901)		Bacteria (2)	-12.1803	-0.369162
NZ_MK673548.1	2020-06-04	0.464709	Pig			249627	China		circular	34.4118	86.0327	China	IncHI2_1, BX664015, |IncHI2A_1, BX664015,	IncHI2 DLST(3):smr0018(3);smr0199(2)	Gammaproteobacteria (1236)	Enterobacteriaceae (543)	Salmonella (590)	Salmonella enterica	Enterobacterales (91347)	Pseudomonadota (1224)	Salmonella_enterica (28901)		Bacteria (2)	-12.2083	-0.379449
NZ_LC511997.1	2020-06-03	0.479639	Homo sapiens			345906	Myanmar:Yangon		circular	16.78	96.15		IncHI2A_1, BX664015, |IncHI2_1, BX664015,	IncHI2 DLST(1):smr0018(1);smr0199(1)	Gammaproteobacteria (1236)	Enterobacteriaceae (543)	Enterobacter (547)	Enterobacter hormaechei	Enterobacterales (91347)	Pseudomonadota (1224)	Enterobacter_hormaechei (158836)		Bacteria (2)	-3.87716	9.87142
NZ_MG372114.1	2020-06-03	0.461249	Homo sapiens		feces from a 9-month old infant with acute diarrhea	227712	China: Hubei province		circular	32.094	112.117	China,Hubei province	IncHI2A_1, BX664015, |IncHI2_1, BX664015,	IncHI2 DLST(3):smr0018(3);smr0199(2)	Gammaproteobacteria (1236)	Enterobacteriaceae (543)	Salmonella (590)	Salmonella enterica	Enterobacterales (91347)	Pseudomonadota (1224)	Salmonella_enterica (28901)		Bacteria (2)	-12.2747	-0.371404
NZ_KY401053.1	2020-06-03	0.466145	Homo sapiens			269755	China		circular	34.4118	86.0327	China	IncHI2_1, BX664015, |IncFII(S)_1, CP000858, |IncFIB(S)_1, FN432031, |IncHI2A_1, BX664015,	IncHI2 DLST(3):smr0018(3);smr0199(2)|IncF RST(S1:A-:B22):FIA(-);FIB(22);FIC(-);FII(-);FIIK(-);FIIS(1);FIIY(-)	Gammaproteobacteria (1236)	Enterobacteriaceae (543)	Salmonella (590)	Salmonella enterica	Enterobacterales (91347)	Pseudomonadota (1224)	Salmonella_enterica (28901)		Bacteria (2)	-12.2207	-0.426688
NZ_KM396299.1	2020-06-03	0.450247				215897			circular				IncHI2_1, BX664015, |IncHI2A_1, BX664015,	IncHI2 DLST(2):smr0018(2);smr0199(2)	Gammaproteobacteria (1236)	Enterobacteriaceae (543)	Salmonella (590)	Salmonella enterica	Enterobacterales (91347)	Pseudomonadota (1224)	Salmonella_enterica (28901)		Bacteria (2)	-12.3046	-0.50995
NZ_KM396298.1	2020-06-03	0.450258				215892			circular				IncHI2_1, BX664015, |IncHI2A_1, BX664015,	IncHI2 DLST(2):smr0018(2);smr0199(2)	Gammaproteobacteria (1236)	Enterobacteriaceae (543)	Salmonella (590)	Salmonella enterica	Enterobacterales (91347)	Pseudomonadota (1224)	Salmonella_enterica (28901)		Bacteria (2)	-12.2756	-0.497681
NC_024983.1	2014-08-05	0.468973				309406			circular				IncHI2A_1, BX664015, |IncHI2_1, BX664015,	IncHI2 DLST(1):smr0018(1);smr0199(1)	Gammaproteobacteria (1236)	Enterobacteriaceae (543)	Salmonella (590)	Salmonella enterica	Enterobacterales (91347)	Pseudomonadota (1224)	Salmonella_enterica (28901)		Bacteria (2)	-3.43845	9.934
CP091641.1	2022-12-13	0.47385	Homo sapiens		feces	276543	China: Hangzhou		circular	30.249	120.205	China,Hangzhou	IncHI2A_1, BX664015, |IncHI2_1, BX664015,	IncHI2 DLST(2):smr0018(2);smr0199(2)	Gammaproteobacteria (1236)	Enterobacteriaceae (543)	Salmonella (590)	Salmonella enterica	Enterobacterales (91347)	Pseudomonadota (1224)	Salmonella_enterica (28901)		Bacteria (2)	-12.553	-0.811385
CP091637.1	2022-12-13	0.473439	Homo sapiens		feces	279202	China: Hangzhou		circular	30.249	120.205	China,Hangzhou	IncHI2A_1, BX664015, |IncHI2_1, BX664015,	IncHI2 DLST(2):smr0018(2);smr0199(2)	Gammaproteobacteria (1236)	Enterobacteriaceae (543)	Salmonella (590)	Salmonella enterica	Enterobacterales (91347)	Pseudomonadota (1224)	Salmonella_enterica (28901)		Bacteria (2)	-12.5827	-0.832809
NZ_CP062278.1	2022-01-18	0.5012	swine		oropharyngeal sample	213254	China:Guangdong	single cell	circular	23.1358	113.198	China,Guangdong	IncHI1B(pNDM-MAR)_1, JN420336, |IncFIB(K)(pCAV1099-114)_1, CP011596,	IncHI1 MLST(-):HCM1_043(-);HCM1_064(-);HCM1_099(-);HCM1_116(-);HCM1_178ac(-);HCM1_259(-)|IncF RST(F-:A-:B-):FIA(-);FIB(-);FIC(-);FII(-);FIIK(-);FIIS(-);FIIY(-)	Gammaproteobacteria (1236)	Enterobacteriaceae (543)	Klebsiella (570)	Klebsiella pneumoniae	Enterobacterales (91347)	Pseudomonadota (1224)	Klebsiella_pneumoniae (573)		Bacteria (2)	1.07807	2.65945
NZ_LN794248.1	2015-02-02	0.465555				300375			circular				IncHI2_1, BX664015, |IncHI2A_1, BX664015,	IncHI2 DLST(1):smr0018(1);smr0199(1)	Gammaproteobacteria (1236)	Enterobacteriaceae (543)	Salmonella (590)	Salmonella enterica	Enterobacterales (91347)	Pseudomonadota (1224)	Salmonella_enterica (28901)		Bacteria (2)	-3.43997	9.936
NZ_MH522413.1	2020-06-03	0.45765	Homo sapiens			163719			circular				IncHI2_1, BX664015, |IncHI2A_1, BX664015,	IncHI2 DLST(-):smr0018(3);smr0199(-)	Gammaproteobacteria (1236)	Enterobacteriaceae (543)	Salmonella (590)	Salmonella enterica	Enterobacterales (91347)	Pseudomonadota (1224)	Salmonella_enterica (28901)		Bacteria (2)	-11.8567	-0.392438
NZ_MH522426.1	2020-06-03	0.447442	Homo sapiens			277473			circular				IncHI2_1, BX664015, |IncHI2A_1, BX664015, |IncI2_1, KP347127,	IncHI2 DLST(3):smr0018(3);smr0199(2)	Gammaproteobacteria (1236)	Enterobacteriaceae (543)	Salmonella (590)	Salmonella enterica	Enterobacterales (91347)	Pseudomonadota (1224)	Salmonella_enterica (28901)		Bacteria (2)	-12.269	-0.449472
NZ_MH522424.1	2020-06-03	0.462792	Homo sapiens			278996			circular				IncHI2_1, BX664015, |IncHI2A_1, BX664015,	IncHI2 DLST(3):smr0018(3);smr0199(2)	Gammaproteobacteria (1236)	Enterobacteriaceae (543)	Salmonella (590)	Salmonella enterica	Enterobacterales (91347)	Pseudomonadota (1224)	Salmonella_enterica (28901)		Bacteria (2)	-12.0996	-0.758351
NZ_MH522423.1	2020-06-03	0.468957	Homo sapiens			297846			circular				IncHI2A_1, BX664015, |IncHI2_1, BX664015,	IncHI2 DLST(3):smr0018(3);smr0199(2)	Gammaproteobacteria (1236)	Enterobacteriaceae (543)	Salmonella (590)	Salmonella enterica	Enterobacterales (91347)	Pseudomonadota (1224)	Salmonella_enterica (28901)		Bacteria (2)	-12.0723	-0.737109
NZ_MH522421.1	2020-06-03	0.469064	Homo sapiens			299616			circular				IncHI2A_1, BX664015, |IncHI2_1, BX664015,	IncHI2 DLST(3):smr0018(3);smr0199(2)	Gammaproteobacteria (1236)	Enterobacteriaceae (543)	Salmonella (590)	Salmonella enterica	Enterobacterales (91347)	Pseudomonadota (1224)	Salmonella_enterica (28901)		Bacteria (2)	-12.0873	-0.736963
NZ_MH522420.1	2020-06-03	0.460263	Homo sapiens			264008			circular				IncHI2A_1, BX664015, |IncHI2_1, BX664015,	IncHI2 DLST(3):smr0018(3);smr0199(2)	Gammaproteobacteria (1236)	Enterobacteriaceae (543)	Salmonella (590)	Salmonella enterica	Enterobacterales (91347)	Pseudomonadota (1224)	Salmonella_enterica (28901)		Bacteria (2)	-12.1037	-0.782194
NZ_MH522425.1	2020-06-03	0.454172	Homo sapiens			217193			circular				IncHI2_1, BX664015, |IncHI2A_1, BX664015,	IncHI2 DLST(3):smr0018(3);smr0199(2)	Gammaproteobacteria (1236)	Enterobacteriaceae (543)	Salmonella (590)	Salmonella enterica	Enterobacterales (91347)	Pseudomonadota (1224)	Salmonella_enterica (28901)		Bacteria (2)	-12.2638	-0.445635
NZ_MH522418.1	2020-06-03	0.46358	Homo sapiens			244206			circular				IncHI2A_1, BX664015, |IncHI2_1, BX664015,	IncHI2 DLST(3):smr0018(3);smr0199(2)	Gammaproteobacteria (1236)	Enterobacteriaceae (543)	Salmonella (590)	Salmonella enterica	Enterobacterales (91347)	Pseudomonadota (1224)	Salmonella_enterica (28901)		Bacteria (2)	-12.2223	-0.37317
NZ_MH522419.1	2020-06-03	0.462107	Homo sapiens			229235			circular				IncQ1_1, M28829, |IncHI2_1, BX664015, |IncHI2A_1, BX664015,	IncHI2 DLST(3):smr0018(3);smr0199(2)	Gammaproteobacteria (1236)	Enterobacteriaceae (543)	Salmonella (590)	Salmonella enterica	Enterobacterales (91347)	Pseudomonadota (1224)	Salmonella_enterica (28901)		Bacteria (2)	-12.2309	-0.381946
NZ_KM396300.1	2020-06-03	0.450205				215937			circular				IncHI2_1, BX664015, |IncHI2A_1, BX664015,	IncHI2 DLST(-):smr0018(-);smr0199(2)	Gammaproteobacteria (1236)	Enterobacteriaceae (543)	Salmonella (590)	Salmonella enterica	Enterobacterales (91347)	Pseudomonadota (1224)	Salmonella_enterica (28901)		Bacteria (2)	-12.2576	-0.482155
NC_002305.1	2000-05-14	0.457766				180461			circular				IncHI1A_1, AF250878, |IncHI1B(R27)_1_R27, AF250878, |IncFIA(HI1)_1, AF250878,	IncHI1 MLST(5):HCM1_043(3);HCM1_064(2);HCM1_099(1);HCM1_116(2);HCM1_178ac(1);HCM1_259(2)|IncF RST(F-:A8:B-):FIA(8);FIB(-);FIC(-);FII(-);FIIK(-);FIIS(-);FIIY(-)	Gammaproteobacteria (1236)	Enterobacteriaceae (543)	Salmonella (590)	Salmonella enterica	Enterobacterales (91347)	Pseudomonadota (1224)	Salmonella_enterica (28901)		Bacteria (2)	0.509933	-6.48814
NZ_CP086665.1	2021-11-10	0.477736	Homo sapiens		intestine	323074	Russia: Moscow	Cell culture	circular	55.7507	37.6177	Russia,Moscow	IncHI1B(pNDM-MAR)_1, JN420336,	IncHI1 MLST(-):HCM1_043(-);HCM1_064(-);HCM1_099(-);HCM1_116(-);HCM1_178ac(-);HCM1_259(-)	Gammaproteobacteria (1236)	Enterobacteriaceae (543)	Klebsiella (570)	Klebsiella pneumoniae	Enterobacterales (91347)	Pseudomonadota (1224)	Klebsiella_pneumoniae (573)		Bacteria (2)	2.94384	-8.93016
CP094368.3	2022-03-25	0.477008	Homo sapiens		intestine	327418	Russia: Moscow	Cell culture	circular	55.7507	37.6177	Russia,Moscow	IncHI1B(pNDM-MAR)_1, JN420336,	IncHI1 MLST(-):HCM1_043(-);HCM1_064(-);HCM1_099(-);HCM1_116(-);HCM1_178ac(-);HCM1_259(-)	Gammaproteobacteria (1236)	Enterobacteriaceae (543)	Klebsiella (570)	Klebsiella pneumoniae	Enterobacterales (91347)	Pseudomonadota (1224)	Klebsiella_pneumoniae (573)		Bacteria (2)	2.94459	-8.9265
NZ_CP089235.1	2022-01-15	0.500705	Homo sapiens		blood	226890	China:Anhui	Genome assembly metadata	circular	32	117	China,Anhui	IncHI1B(pNDM-MAR)_1, JN420336, |repB_KLEB_VIR, AP006726,	IncHI1 MLST(-):HCM1_043(-);HCM1_064(-);HCM1_099(-);HCM1_116(-);HCM1_178ac(-);HCM1_259(-)	Gammaproteobacteria (1236)	Enterobacteriaceae (543)	Klebsiella (570)	Klebsiella sp. KPN54798	Enterobacterales (91347)	Pseudomonadota (1224)	Klebsiella_sp._KPN54798 (2897413)		Bacteria (2)	11.2103	5.3333
NZ_LR822059.1	2022-01-09	0.479409				395796	Ghana		circular	8.03003	-1.08003	Ghana	IncHI1B(pNDM-MAR)_1, JN420336, |IncFIB(pNDM-Mar)_1, JN420336, |IncC_1, JN157804,	IncHI1 MLST(-):HCM1_043(-);HCM1_064(-);HCM1_099(-);HCM1_116(-);HCM1_178ac(-);HCM1_259(-)|IncF RST(F-:A-:B-):FIA(-);FIB(-);FIC(-);FII(-);FIIK(-);FIIS(-);FIIY(-)	Gammaproteobacteria (1236)	Enterobacteriaceae (543)	Klebsiella (570)	Klebsiella pneumoniae	Enterobacterales (91347)	Pseudomonadota (1224)	Klebsiella_pneumoniae (573)		Bacteria (2)	1.97278	4.70638
NZ_OL331019.1	2022-01-10	0.469601				308992			circular				IncHI2A_1, BX664015, |IncHI2_1, BX664015,	IncHI2 DLST(1):smr0018(1);smr0199(1)	Gammaproteobacteria (1236)	Enterobacteriaceae (543)	Enterobacter (547)	Enterobacter asburiae	Enterobacterales (91347)	Pseudomonadota (1224)	Enterobacter_asburiae (61645)		Bacteria (2)	-3.42794	9.93075
NZ_OL331020.1	2022-01-10	0.474965				349057			circular				IncHI2A_1, BX664015, |IncHI2_1, BX664015,	IncHI2 DLST(1):smr0018(1);smr0199(1)	Gammaproteobacteria (1236)	Enterobacteriaceae (543)	Enterobacter (547)	Enterobacter cloacae	Enterobacterales (91347)	Pseudomonadota (1224)	Enterobacter_cloacae (550)		Bacteria (2)	-3.42884	9.9318
NZ_OL331018.1	2022-01-10	0.467717				330805			circular				IncHI2A_1, BX664015, |IncHI2_1, BX664015,	IncHI2 DLST(1):smr0018(1);smr0199(1)	Gammaproteobacteria (1236)	Enterobacteriaceae (543)	Enterobacter (547)	Enterobacter hormaechei	Enterobacterales (91347)	Pseudomonadota (1224)	Enterobacter_hormaechei (158836)		Bacteria (2)	-3.45017	9.93527
NZ_MN868652.1	2022-01-04	0.460398				217638			circular				IncHI1A_1, AF250878, |IncFIA(HI1)_1, AF250878, |IncX1_1, EU370913, |IncHI1B(R27)_1_R27, AF250878,	IncHI1 MLST(-):HCM1_043(4?);HCM1_064(-);HCM1_099(-);HCM1_116(-);HCM1_178ac(-);HCM1_259(-)|IncF RST(F-:A-:B-):FIA(-);FIB(-);FIC(-);FII(-);FIIK(-);FIIS(-);FIIY(-)	Gammaproteobacteria (1236)	Enterobacteriaceae (543)	Escherichia (561)	Escherichia coli	Enterobacterales (91347)	Pseudomonadota (1224)	Escherichia_coli (562)		Bacteria (2)	0.557359	-6.45988
NZ_MN868653.1	2022-01-04	0.460312				217737			circular				IncHI1A_1, AF250878, |IncFIA(HI1)_1, AF250878, |IncX1_1, EU370913, |IncHI1B(R27)_1_R27, AF250878,	IncHI1 MLST(-):HCM1_043(-);HCM1_064(-);HCM1_099(-);HCM1_116(-);HCM1_178ac(-);HCM1_259(-)|IncF RST(F-:A-:B-):FIA(-);FIB(-);FIC(-);FII(-);FIIK(-);FIIS(-);FIIY(-)	Gammaproteobacteria (1236)	Enterobacteriaceae (543)	Escherichia (561)	Escherichia coli	Enterobacterales (91347)	Pseudomonadota (1224)	Escherichia_coli (562)		Bacteria (2)	0.558235	-6.45552
NZ_MN868655.1	2022-01-04	0.482656				308860			circular				IncHI1A_1, AF250878, |IncFIA(HI1)_1, AF250878, |IncFII(pHN7A8)_1, JN232517, |IncX1_1, EU370913, |IncHI1B(R27)_1_R27, AF250878,	IncHI1 MLST(17):HCM1_043(4);HCM1_064(1);HCM1_099(1);HCM1_116(5);HCM1_178ac(1);HCM1_259(2)|IncF RST(F33:A8:B-):FIA(8);FIB(-);FIC(5?);FII(33);FIIK(-);FIIS(-);FIIY(-)	Gammaproteobacteria (1236)	Enterobacteriaceae (543)	Escherichia (561)	Escherichia coli	Enterobacterales (91347)	Pseudomonadota (1224)	Escherichia_coli (562)		Bacteria (2)	0.593402	-6.41899
NZ_MW553858.1	2021-11-22	0.45556				221163			circular				IncHI2_1, BX664015, |IncHI2A_1, BX664015,	IncHI2 DLST(3):smr0018(3);smr0199(2)	Gammaproteobacteria (1236)	Enterobacteriaceae (543)	Salmonella (590)	Salmonella enterica	Enterobacterales (91347)	Pseudomonadota (1224)	Salmonella_enterica (28901)		Bacteria (2)	-12.2531	-0.437898
[truncated: 655 more rows]

## Sheet: Geographical Distribution
Country	IncH
Afghanistan	4
Algeria	1
Argentina	5
Australia	40
Bangladesh	7
Belgium	8
Brazil	7
[truncated: 55 more rows]

## Sheet: host bacterial distribution
Species	IncH
[truncated: 49 more rows]
