# Supplementary material for: The association between the genetic structures of commonly incompatible plasmids in Gram-negative bacteria, their distribution and the resistance genes
Source: Front Cell Infect Microbiol. 2024 Nov 26;14:1472876. doi: 10.3389/fcimb.2024.1472876 (PMC11628540; doi:10.3389/fcimb.2024.1472876)
Supplement: Supplementary file 1 [file DataSheet1.zip › Supplementary material 1/IncL.xlsx]

## Sheet: IncL
NUCCORE_ACC	NUCCORE_CreateDate	NUCCORE_GC	BIOSAMPLE_Host	BIOSAMPLE_Host_processed	BIOSAMPLE_IsolationSource	NUCCORE_Length	BIOSAMPLE_Location	BIOSAMPLE_SampleType	NUCCORE_Topology	loc_lat	loc_lng	loc_parsed	plasmidfinder	pmlst	TAXONOMY_class	TAXONOMY_family	TAXONOMY_genus	TAXONOMY_taxon_name	TAXONOMY_order	TAXONOMY_phylum	TAXONOMY_species	TAXONOMY_strain	TAXONOMY_superkingdom	D1	D2
NZ_CP133880.1	2023-10-20	0.514237	Homo sapiens		blood	65499	Taiwan: Taichung		circular	24.24	120.54		IncL_1, JN626286,		Gammaproteobacteria (1236)	Enterobacteriaceae (543)	Klebsiella (570)	Klebsiella pneumoniae	Enterobacterales (91347)	Pseudomonadota (1224)	Klebsiella_pneumoniae (573)		Bacteria (2)	12.6908	9.80042
NZ_CP133885.1	2023-10-20	0.514252	Homo sapiens		blood	65499	Taiwan: Taipei		circular	24.24	120.54		IncL_1, JN626286,		Gammaproteobacteria (1236)	Enterobacteriaceae (543)	Klebsiella (570)	Klebsiella pneumoniae	Enterobacterales (91347)	Pseudomonadota (1224)	Klebsiella_pneumoniae (573)		Bacteria (2)	12.6909	9.80051
NZ_MN913381.1	2020-08-31	0.52038				65114			circular				IncL_1, JN626286,		Gammaproteobacteria (1236)	Yersiniaceae (1903411)	Serratia (613)	Serratia marcescens	Enterobacterales (91347)	Pseudomonadota (1224)	Serratia_marcescens (615)		Bacteria (2)	17.6616	15.3005
NZ_MN913380.1	2020-08-31	0.512251				62038			circular				IncL_1, JN626286,		Gammaproteobacteria (1236)	Yersiniaceae (1903411)	Serratia (613)	Serratia marcescens	Enterobacterales (91347)	Pseudomonadota (1224)	Serratia_marcescens (615)		Bacteria (2)	17.8821	15.7591
NZ_CP015075.2	2016-04-12	0.51207	Homo sapiens			63544	Morocco: Rabat		circular	34.04	-6.75		IncL_1, JN626286,		Gammaproteobacteria (1236)	Enterobacteriaceae (543)	Escherichia (561)	Escherichia coli	Enterobacterales (91347)	Pseudomonadota (1224)	Escherichia_coli (562)		Bacteria (2)	17.9521	15.8641
NZ_CP135684.1	2023-10-07	0.516081				58919	Japan		circular	36.5748	139.239	Japan	IncL_1, JN626286,		Gammaproteobacteria (1236)	Enterobacteriaceae (543)	Escherichia (561)	Escherichia coli	Enterobacterales (91347)	Pseudomonadota (1224)	Escherichia_coli (562)		Bacteria (2)	17.4174	15.1059
NZ_CP135496.1	2023-10-07	0.512753	Homo sapiens			61749	Canada: Ottawa	bacterial culture	circular	45.4209	-75.6901	Canada,Ottawa	IncL_1, JN626286,		Gammaproteobacteria (1236)	Enterobacteriaceae (543)	Enterobacter (547)	Enterobacter hormaechei	Enterobacterales (91347)	Pseudomonadota (1224)	Enterobacter_hormaechei (158836)		Bacteria (2)	-6.29214	-8.76192
NZ_CP135468.1	2023-10-07	0.506385	Homo sapiens			69064	Canada: Ottawa	bacterial culture	circular	45.4209	-75.6901	Canada,Ottawa	IncL_1, JN626286,		Gammaproteobacteria (1236)	Enterobacteriaceae (543)	Citrobacter (544)	Citrobacter freundii	Enterobacterales (91347)	Pseudomonadota (1224)	Citrobacter_freundii (546)		Bacteria (2)	17.9419	15.8488
NZ_CP126826.1	2023-09-29	0.512227	Dog		wound swab	63589	Switzerland	isolated bacterial culture	circular	46.7986	8.23197	Switzerland	IncL_1, JN626286,		Gammaproteobacteria (1236)	Enterobacteriaceae (543)	Enterobacter (547)	Enterobacter hormaechei	Enterobacterales (91347)	Pseudomonadota (1224)	Enterobacter_hormaechei (158836)		Bacteria (2)	17.9531	15.8597
NZ_CP126760.1	2023-09-29	0.512227	Dog		wound swab	63589	Switzerland	isolated bacterial culture	circular	46.7986	8.23197	Switzerland	IncL_1, JN626286,		Gammaproteobacteria (1236)	Enterobacteriaceae (543)	Enterobacter (547)	Enterobacter hormaechei	Enterobacterales (91347)	Pseudomonadota (1224)	Enterobacter_hormaechei (158836)		Bacteria (2)	17.9474	15.857
NZ_CP126786.1	2023-09-29	0.512211	Homo sapiens		rectal swab	63589	Switzerland	isolated bacterial culture	circular	46.7986	8.23197	Switzerland	IncL_1, JN626286,		Gammaproteobacteria (1236)	Enterobacteriaceae (543)	Enterobacter (547)	Enterobacter hormaechei	Enterobacterales (91347)	Pseudomonadota (1224)	Enterobacter_hormaechei (158836)		Bacteria (2)	17.9554	15.8649
NZ_CP126763.1	2023-09-29	0.511948	Homo sapiens		lower respiratory tract	66829	Switzerland	isolated bacterial culture	circular	46.7986	8.23197	Switzerland	IncL_1, JN626286,		Gammaproteobacteria (1236)	Enterobacteriaceae (543)	Enterobacter (547)	Enterobacter hormaechei	Enterobacterales (91347)	Pseudomonadota (1224)	Enterobacter_hormaechei (158836)		Bacteria (2)	17.9246	15.831
NZ_CP126794.1	2023-09-29	0.512522	Homo sapiens		rectal swab	64366	Switzerland	isolated bacterial culture	circular	46.7986	8.23197	Switzerland	IncL_1, JN626286,		Gammaproteobacteria (1236)	Enterobacteriaceae (543)	Enterobacter (547)	Enterobacter hormaechei	Enterobacterales (91347)	Pseudomonadota (1224)	Enterobacter_hormaechei (158836)		Bacteria (2)	17.9438	15.8506
NZ_CP126769.1	2023-09-29	0.506106	Homo sapiens		urine	72222	Switzerland	isolated bacterial culture	circular	46.7986	8.23197	Switzerland	IncL_1, JN626286,		Gammaproteobacteria (1236)	Enterobacteriaceae (543)	Enterobacter (547)	Enterobacter hormaechei	Enterobacterales (91347)	Pseudomonadota (1224)	Enterobacter_hormaechei (158836)		Bacteria (2)	17.0762	14.5007
NZ_CP126776.1	2023-09-28	0.511968	Homo sapiens		rectal swab	66217	Switzerland	isolated bacterial culture	circular	46.7986	8.23197	Switzerland	IncL_1, JN626286,		Gammaproteobacteria (1236)	Enterobacteriaceae (543)	Enterobacter (547)	Enterobacter hormaechei	Enterobacterales (91347)	Pseudomonadota (1224)	Enterobacter_hormaechei (158836)		Bacteria (2)	17.8347	15.5636
NZ_CP126790.1	2023-09-28	0.506106	Homo sapiens		lower respiratory tract	72224	Switzerland	isolated bacterial culture	circular	46.7986	8.23197	Switzerland	IncL_1, JN626286,		Gammaproteobacteria (1236)	Enterobacteriaceae (543)	Enterobacter (547)	Enterobacter hormaechei	Enterobacterales (91347)	Pseudomonadota (1224)	Enterobacter_hormaechei (158836)		Bacteria (2)	17.0768	14.5016
NZ_CP126840.1	2023-09-28	0.512211	Homo sapiens		lower respiratory tract	63589	Switzerland	isolated bacterial culture	circular	46.7986	8.23197	Switzerland	IncL_1, JN626286,		Gammaproteobacteria (1236)	Enterobacteriaceae (543)	Enterobacter (547)	Enterobacter hormaechei	Enterobacterales (91347)	Pseudomonadota (1224)	Enterobacter_hormaechei (158836)		Bacteria (2)	17.9437	15.8504
NZ_CP134687.1	2023-09-27	0.512781	Larus michahellis			64903	France	bacteria	circular	43.38	4.86		IncL_1, JN626286,		Gammaproteobacteria (1236)	Enterobacteriaceae (543)	Citrobacter (544)	Citrobacter portucalensis	Enterobacterales (91347)	Pseudomonadota (1224)	Citrobacter_portucalensis (1639133)		Bacteria (2)	17.9436	15.8502
NZ_CP134666.1	2023-09-25	0.512236	Larus michahellis			63582	France	bacteria	circular	43.38	4.86		IncL_1, JN626286,		Gammaproteobacteria (1236)	Enterobacteriaceae (543)	Escherichia (561)	Escherichia coli	Enterobacterales (91347)	Pseudomonadota (1224)	Escherichia_coli (562)		Bacteria (2)	17.9459	15.8531
NZ_CP091815.1	2022-09-15	0.506106	Homo sapiens		pus	72224	Qatar:Doha		circular	25.28	51.53		IncL_1, JN626286,		Gammaproteobacteria (1236)	Enterobacteriaceae (543)	Klebsiella (570)	Klebsiella pneumoniae	Enterobacterales (91347)	Pseudomonadota (1224)	Klebsiella_pneumoniae (573)		Bacteria (2)	17.0789	14.5051
NZ_CP133864.1	2023-09-16	0.512235	Homo sapiens		drain	63588	United Kingdom: England	pure culture	circular	52.7955	-0.54024	United Kingdom,England	IncL_1, JN626286,		Gammaproteobacteria (1236)	Enterobacteriaceae (543)	Enterobacter (547)	Enterobacter cloacae complex sp. EB5	Enterobacterales (91347)	Pseudomonadota (1224)	Enterobacter_cloacae_complex_sp._EB5 (3073865)		Bacteria (2)	17.9474	15.8563
NZ_CP133873.1	2023-09-16	0.512235	Homo sapiens		rectal swab	63588	United Kingdom: England	pure culture	circular	52.7955	-0.54024	United Kingdom,England	IncL_1, JN626286,		Gammaproteobacteria (1236)	Enterobacteriaceae (543)	Escherichia (561)	Escherichia coli	Enterobacterales (91347)	Pseudomonadota (1224)	Escherichia_coli (562)		Bacteria (2)	17.9284	15.8343
NZ_CP133846.1	2023-09-16	0.512219	Homo sapiens		urine	63590	United Kingdom: England	pure culture	circular	52.7955	-0.54024	United Kingdom,England	IncL_1, JN626286,		Gammaproteobacteria (1236)	Enterobacteriaceae (543)	Klebsiella (570)	Klebsiella pneumoniae	Enterobacterales (91347)	Pseudomonadota (1224)	Klebsiella_pneumoniae (573)		Bacteria (2)	17.3182	14.9733
NZ_CP126805.1	2023-08-22	0.512144	Homo sapiens		rectal swab	63570	Switzerland	isolated bacterial culture	circular	46.7986	8.23197	Switzerland	IncL_1, JN626286,		Gammaproteobacteria (1236)	Enterobacteriaceae (543)	Enterobacter (547)	Enterobacter hormaechei	Enterobacterales (91347)	Pseudomonadota (1224)	Enterobacter_hormaechei (158836)		Bacteria (2)	17.943	15.8493
CP133849.1	2023-09-13	0.512204	Homo sapiens		drain	63586	United Kingdom: England	pure culture	circular	52.7955	-0.54024	United Kingdom,England	IncL_1, JN626286,		Gammaproteobacteria (1236)	Enterobacteriaceae (543)	Citrobacter (544)	Citrobacter freundii	Enterobacterales (91347)	Pseudomonadota (1224)	Citrobacter_freundii (546)		Bacteria (2)	17.9616	15.8676
NZ_CP126854.1	2023-09-11	0.520287	Homo sapiens		urine	73571	Switzerland	isolated bacterial culture	circular	46.7986	8.23197	Switzerland	IncL_1, JN626286,		Gammaproteobacteria (1236)	Enterobacteriaceae (543)	Enterobacter (547)	Enterobacter hormaechei	Enterobacterales (91347)	Pseudomonadota (1224)	Enterobacter_hormaechei (158836)		Bacteria (2)	17.886	15.7776
NZ_CP126843.1	2023-09-11	0.512227	Homo sapiens		rectal swb	63589	Switzerland	isolated bacterial culture	circular	46.7986	8.23197	Switzerland	IncL_1, JN626286,		Gammaproteobacteria (1236)	Enterobacteriaceae (543)	Enterobacter (547)	Enterobacter hormaechei	Enterobacterales (91347)	Pseudomonadota (1224)	Enterobacter_hormaechei (158836)		Bacteria (2)	17.9437	15.856
NZ_OW967831.1	2022-05-19	0.51216	Homo sapiens		Hospital Universitario Ramon y Cajal (Madrid)	63570	Spain		circular	39.3262	-4.83806	Spain	IncL_1, JN626286,		Gammaproteobacteria (1236)	Yersiniaceae (1903411)	Serratia (613)	Serratia marcescens	Enterobacterales (91347)	Pseudomonadota (1224)	Serratia_marcescens (615)		Bacteria (2)	18.0058	15.9097
NZ_OW849493.1	2022-05-14	0.520349	Homo sapiens		Complejo Asistencial Universitario de Salamanca (Salamanca)	79391	Spain		circular	39.3262	-4.83806	Spain	IncL_1, JN626286,		Gammaproteobacteria (1236)	Yersiniaceae (1903411)	Serratia (613)	Serratia marcescens	Enterobacterales (91347)	Pseudomonadota (1224)	Serratia_marcescens (615)		Bacteria (2)	17.6639	15.2841
NZ_OW849112.1	2022-05-14	0.519176	Homo sapiens		Complejo Asistencial Universitario de Salamanca (Salamanca)	70086	Spain		circular	39.3262	-4.83806	Spain	IncL_1, JN626286,		Gammaproteobacteria (1236)	Yersiniaceae (1903411)	Serratia (613)	Serratia marcescens	Enterobacterales (91347)	Pseudomonadota (1224)	Serratia_marcescens (615)		Bacteria (2)	17.6814	15.3176
NZ_OW849156.1	2022-05-14	0.519932	Homo sapiens		Complejo Asistencial Universitario de Salamanca (Salamanca)	68707	Spain		circular	39.3262	-4.83806	Spain	IncL_1, JN626286,		Gammaproteobacteria (1236)	Yersiniaceae (1903411)	Serratia (613)	Serratia marcescens	Enterobacterales (91347)	Pseudomonadota (1224)	Serratia_marcescens (615)		Bacteria (2)	17.6818	15.3294
NZ_CP126867.1	2023-08-25	0.512227	Dog		central vein catheter	63589	Switzerland	isolated bacterial culture	circular	46.7986	8.23197	Switzerland	IncL_1, JN626286,		Gammaproteobacteria (1236)	Enterobacteriaceae (543)	Enterobacter (547)	Enterobacter hormaechei	Enterobacterales (91347)	Pseudomonadota (1224)	Enterobacter_hormaechei (158836)		Bacteria (2)	17.9428	15.8487
NZ_CP126749.1	2023-08-25	0.512211	Homo sapiens		rectal swab	63589	Switzerland	isolated bacterial culture	circular	46.7986	8.23197	Switzerland	IncL_1, JN626286,		Gammaproteobacteria (1236)	Enterobacteriaceae (543)	Enterobacter (547)	Enterobacter hormaechei	Enterobacterales (91347)	Pseudomonadota (1224)	Enterobacter_hormaechei (158836)		Bacteria (2)	17.3151	14.9705
NZ_CP126801.1	2023-08-25	0.512177	Homo sapiens		rectal swab	63437	Switzerland	isolated bacterial culture	circular	46.7986	8.23197	Switzerland	IncL_1, JN626286,		Gammaproteobacteria (1236)	Enterobacteriaceae (543)	Enterobacter (547)	Enterobacter hormaechei	Enterobacterales (91347)	Pseudomonadota (1224)	Enterobacter_hormaechei (158836)		Bacteria (2)	17.9577	15.8625
NZ_CP126846.1	2023-08-25	0.512211	Homo sapiens		nose	63589	Switzerland	isolated bacterial culture	circular	46.7986	8.23197	Switzerland	IncL_1, JN626286,		Gammaproteobacteria (1236)	Enterobacteriaceae (543)	Enterobacter (547)	Enterobacter hormaechei	Enterobacterales (91347)	Pseudomonadota (1224)	Enterobacter_hormaechei (158836)		Bacteria (2)	17.948	15.8566
NZ_CP126877.1	2023-08-25	0.512243	Homo sapiens		rectal swab	63589	Switzerland	isolated bacterial culture	circular	46.7986	8.23197	Switzerland	IncL_1, JN626286,		Gammaproteobacteria (1236)	Enterobacteriaceae (543)	Enterobacter (547)	Enterobacter hormaechei	Enterobacterales (91347)	Pseudomonadota (1224)	Enterobacter_hormaechei (158836)		Bacteria (2)	17.9546	15.8654
NZ_CP132700.1	2023-08-24	0.511972	Homo sapiens		Burn	62812	Turkey		circular	38.9598	34.925	Turkey	IncL_1, JN626286,		Gammaproteobacteria (1236)	Enterobacteriaceae (543)	Klebsiella (570)	Klebsiella pneumoniae	Enterobacterales (91347)	Pseudomonadota (1224)	Klebsiella_pneumoniae (573)		Bacteria (2)	17.8655	15.7265
NZ_CP132663.1	2023-08-24	0.514298	Homo sapiens		wound	65499	Ukraine		circular	49.4872	31.2718	Ukraine	IncL_1, JN626286,		Gammaproteobacteria (1236)	Enterobacteriaceae (543)	Klebsiella (570)	Klebsiella pneumoniae	Enterobacterales (91347)	Pseudomonadota (1224)	Klebsiella_pneumoniae (573)		Bacteria (2)	-6.01915	-2.28672
NZ_OW969635.1	2022-05-20	0.517458	Homo sapiens		Hospital Universitario La Princesa (Madrid)	52582	Spain		circular	39.3262	-4.83806	Spain	IncL_1, JN626286,		Gammaproteobacteria (1236)	Enterobacteriaceae (543)	Klebsiella (570)	Klebsiella aerogenes	Enterobacterales (91347)	Pseudomonadota (1224)	Klebsiella_aerogenes (548)		Bacteria (2)	16.5266	13.1895
NZ_OW967179.1	2022-05-19	0.521668	Homo sapiens		Hospital Universitario La Paz (Madrid)	70748	Spain		circular	39.3262	-4.83806	Spain	IncL_1, JN626286,		Gammaproteobacteria (1236)	Enterobacteriaceae (543)	Escherichia (561)	Escherichia coli	Enterobacterales (91347)	Pseudomonadota (1224)	Escherichia_coli (562)		Bacteria (2)	17.9437	15.8499
NZ_OW968013.1	2022-05-19	0.514283	Homo sapiens		Hospital Universitario Ramon y Cajal (Madrid)	65499	Spain		circular	39.3262	-4.83806	Spain	IncL_1, JN626286,		Gammaproteobacteria (1236)	Enterobacteriaceae (543)	Escherichia (561)	Escherichia coli	Enterobacterales (91347)	Pseudomonadota (1224)	Escherichia_coli (562)		Bacteria (2)	-6.02475	-2.28939
NZ_OW967797.1	2022-05-19	0.512211	Homo sapiens		Hospital Universitario Ramon y Cajal (Madrid)	63589	Spain		circular	39.3262	-4.83806	Spain	IncL_1, JN626286,		Gammaproteobacteria (1236)	Enterobacteriaceae (543)	Escherichia (561)	Escherichia coli	Enterobacterales (91347)	Pseudomonadota (1224)	Escherichia_coli (562)		Bacteria (2)	17.9503	15.8591
NZ_OW969712.1	2022-05-20	0.514275	Homo sapiens		Hospital Universitario Lucus Augusti (Lugo)	65498	Spain		circular	39.3262	-4.83806	Spain	IncL_1, JN626286,		Gammaproteobacteria (1236)	Enterobacteriaceae (543)	Citrobacter (544)	Citrobacter koseri	Enterobacterales (91347)	Pseudomonadota (1224)	Citrobacter_koseri (545)		Bacteria (2)	17.3116	14.9639
NZ_OW970454.1	2022-05-20	0.512553	Homo sapiens		Hospital Univeristario de Bellvitge (Barcelona)	64366	Spain		circular	39.3262	-4.83806	Spain	IncL_1, JN626286,		Gammaproteobacteria (1236)	Enterobacteriaceae (543)	Klebsiella (570)	Klebsiella pneumoniae	Enterobacterales (91347)	Pseudomonadota (1224)	Klebsiella_pneumoniae (573)		Bacteria (2)	17.9466	15.849
NZ_OW968113.1	2022-05-20	0.514155	Homo sapiens		Hospital Universitario La Paz (Madrid)	72412	Spain		circular	39.3262	-4.83806	Spain	IncL_1, JN626286,		Gammaproteobacteria (1236)	Enterobacteriaceae (543)	Escherichia (561)	Escherichia coli	Enterobacterales (91347)	Pseudomonadota (1224)	Escherichia_coli (562)		Bacteria (2)	17.683	15.3243
NZ_OQ803523.1	2023-08-14	0.513783				65989			circular				IncL_1, JN626286,		Gammaproteobacteria (1236)	Enterobacteriaceae (543)	Klebsiella (570)	Klebsiella pneumoniae	Enterobacterales (91347)	Pseudomonadota (1224)	Klebsiella_pneumoniae (573)		Bacteria (2)	17.8519	15.7035
NZ_CP026210.1	2018-02-24	0.521016				77585	USA		circular	38.9847	-77.0947		IncL_1, JN626286,		Gammaproteobacteria (1236)	Enterobacteriaceae (543)	Citrobacter (544)	Citrobacter sp. CFNIH10	Enterobacterales (91347)	Pseudomonadota (1224)	Citrobacter_sp._CFNIH10 (1920110)		Bacteria (2)	16.2785	13.7197
NZ_CP074679.1	2022-07-31	0.512196			Pavement of the street	63589	Switzerland: Bern	Pure culture	circular	46.9483	7.45145	Switzerland,Bern	IncL_1, JN626286,		Gammaproteobacteria (1236)	Enterobacteriaceae (543)	Klebsiella (570)	Klebsiella pneumoniae	Enterobacterales (91347)	Pseudomonadota (1224)	Klebsiella_pneumoniae (573)		Bacteria (2)	17.9486	15.857
NZ_CP026385.1	2018-02-24	0.517487				82860	USA		circular	38.9847	-77.0947		IncL_1, JN626286,		Gammaproteobacteria (1236)	Yersiniaceae (1903411)	Serratia (613)	Serratia sp. SSNIH1	Enterobacterales (91347)	Pseudomonadota (1224)	Serratia_sp._SSNIH1 (1758196)		Bacteria (2)	16.2903	13.7338
NZ_LN864820.1	2015-07-21	0.514252				49151	Lebanon:Tripoli		circular	34.4374	35.8349	Lebanon,Tripoli	IncL_1, JN626286,		Gammaproteobacteria (1236)	Enterobacteriaceae (543)	Citrobacter (544)	Citrobacter freundii	Enterobacterales (91347)	Pseudomonadota (1224)	Citrobacter_freundii (546)		Bacteria (2)	16.5406	13.1778
NZ_CP129798.1	2023-07-19	0.514427	Homo sapiens			65191	Taiwan	whole organism	circular	23.5983	120.835	Taiwan	IncL_1, JN626286,		Gammaproteobacteria (1236)	Enterobacteriaceae (543)	Klebsiella (570)	Klebsiella pneumoniae	Enterobacterales (91347)	Pseudomonadota (1224)	Klebsiella_pneumoniae (573)		Bacteria (2)	12.6896	9.8005
NZ_CP129727.1	2023-07-19	0.514456	Homo sapiens			66272	Taiwan	whole organism	circular	23.5983	120.835	Taiwan	IncL_1, JN626286,		Gammaproteobacteria (1236)	Enterobacteriaceae (543)	Klebsiella (570)	Klebsiella pneumoniae	Enterobacterales (91347)	Pseudomonadota (1224)	Klebsiella_pneumoniae (573)		Bacteria (2)	12.6909	9.80033
NZ_CP129806.1	2023-07-19	0.514375	Homo sapiens			65289	Taiwan	whole organism	circular	23.5983	120.835	Taiwan	IncL_1, JN626286,		Gammaproteobacteria (1236)	Enterobacteriaceae (543)	Klebsiella (570)	Klebsiella pneumoniae	Enterobacterales (91347)	Pseudomonadota (1224)	Klebsiella_pneumoniae (573)		Bacteria (2)	12.6915	9.80206
NZ_CP129781.1	2023-07-19	0.514603	Homo sapiens			65124	Taiwan	whole organism	circular	23.5983	120.835	Taiwan	IncL_1, JN626286,		Gammaproteobacteria (1236)	Enterobacteriaceae (543)	Klebsiella (570)	Klebsiella pneumoniae	Enterobacterales (91347)	Pseudomonadota (1224)	Klebsiella_pneumoniae (573)		Bacteria (2)	12.6845	9.7966
NZ_CP129637.1	2023-07-19	0.511187	Homo sapiens		Leg pus	61054	Senegal: Dakar		circular	14.709	-17.455		IncL_1, JN626286,		Gammaproteobacteria (1236)	Enterobacteriaceae (543)	Enterobacter (547)	Enterobacter hormaechei	Enterobacterales (91347)	Pseudomonadota (1224)	Enterobacter_hormaechei (158836)		Bacteria (2)	17.6919	15.4611
NZ_CP129735.1	2023-07-19	0.514454	Homo sapiens			66280	Taiwan	whole organism	circular	23.5983	120.835	Taiwan	IncL_1, JN626286,		Gammaproteobacteria (1236)	Enterobacteriaceae (543)	Klebsiella (570)	Klebsiella pneumoniae	Enterobacterales (91347)	Pseudomonadota (1224)	Klebsiella_pneumoniae (573)		Bacteria (2)	12.6903	9.79997
NZ_CP129825.1	2023-07-19	0.514267	Homo sapiens			65499	Taiwan	whole organism	circular	23.5983	120.835	Taiwan	IncL_1, JN626286,		Gammaproteobacteria (1236)	Enterobacteriaceae (543)	Klebsiella (570)	Klebsiella pneumoniae	Enterobacterales (91347)	Pseudomonadota (1224)	Klebsiella_pneumoniae (573)		Bacteria (2)	12.6907	9.80027
NZ_CP129789.1	2023-07-19	0.514293	Homo sapiens			65488	Taiwan	whole organism	circular	23.5983	120.835	Taiwan	IncL_1, JN626286,		Gammaproteobacteria (1236)	Enterobacteriaceae (543)	Klebsiella (570)	Klebsiella pneumoniae	Enterobacterales (91347)	Pseudomonadota (1224)	Klebsiella_pneumoniae (573)		Bacteria (2)	12.6909	9.80063
NZ_CP129762.1	2023-07-19	0.51447	Homo sapiens			66276	Taiwan	whole organism	circular	23.5983	120.835	Taiwan	IncL_1, JN626286,		Gammaproteobacteria (1236)	Enterobacteriaceae (543)	Klebsiella (570)	Klebsiella pneumoniae	Enterobacterales (91347)	Pseudomonadota (1224)	Klebsiella_pneumoniae (573)		Bacteria (2)	12.6908	9.80036
NZ_CP129724.1	2023-07-19	0.514252	Homo sapiens			65499	Taiwan	whole organism	circular	23.5983	120.835	Taiwan	IncL_1, JN626286,		Gammaproteobacteria (1236)	Enterobacteriaceae (543)	Klebsiella (570)	Klebsiella pneumoniae	Enterobacterales (91347)	Pseudomonadota (1224)	Klebsiella_pneumoniae (573)		Bacteria (2)	12.6908	9.80033
NZ_CP129767.1	2023-07-19	0.514494	Homo sapiens			66269	Taiwan	whole organism	circular	23.5983	120.835	Taiwan	IncL_1, JN626286,		Gammaproteobacteria (1236)	Enterobacteriaceae (543)	Klebsiella (570)	Klebsiella pneumoniae	Enterobacterales (91347)	Pseudomonadota (1224)	Klebsiella_pneumoniae (573)		Bacteria (2)	12.6911	9.80038
NZ_CP129733.1	2023-07-19	0.514784	Homo sapiens			65915	Taiwan	whole organism	circular	23.5983	120.835	Taiwan	IncL_1, JN626286,		Gammaproteobacteria (1236)	Enterobacteriaceae (543)	Klebsiella (570)	Klebsiella pneumoniae	Enterobacterales (91347)	Pseudomonadota (1224)	Klebsiella_pneumoniae (573)		Bacteria (2)	12.6922	9.80317
NZ_CP129777.1	2023-07-19	0.514192	Homo sapiens			65458	Taiwan	whole organism	circular	23.5983	120.835	Taiwan	IncL_1, JN626286,		Gammaproteobacteria (1236)	Enterobacteriaceae (543)	Klebsiella (570)	Klebsiella pneumoniae	Enterobacterales (91347)	Pseudomonadota (1224)	Klebsiella_pneumoniae (573)		Bacteria (2)	12.6934	9.80393
NZ_CP129704.1	2023-07-19	0.514252	Homo sapiens			65499	Taiwan	whole organism	circular	23.5983	120.835	Taiwan	IncL_1, JN626286,		Gammaproteobacteria (1236)	Enterobacteriaceae (543)	Klebsiella (570)	Klebsiella pneumoniae	Enterobacterales (91347)	Pseudomonadota (1224)	Klebsiella_pneumoniae (573)		Bacteria (2)	12.6909	9.80046
NZ_CP129387.1	2023-07-19	0.517096	Homo sapiens			58960	Taiwan		circular	23.5983	120.835	Taiwan	IncL_1, JN626286,		Gammaproteobacteria (1236)	Enterobacteriaceae (543)	Salmonella (590)	Salmonella enterica	Enterobacterales (91347)	Pseudomonadota (1224)	Salmonella_enterica (28901)		Bacteria (2)	17.3926	15.0715
NZ_OQ127402.1	2023-07-13	0.512399	Homo sapiens		wound swab	63675	Czech Republic: CITYLAB Praha		circular	50.07	14.41		IncL_1, JN626286,		Gammaproteobacteria (1236)	Enterobacteriaceae (543)	Enterobacter (547)	Enterobacter hormaechei	Enterobacterales (91347)	Pseudomonadota (1224)	Enterobacter_hormaechei (158836)		Bacteria (2)	17.546	15.2476
NZ_ON081618.1	2022-07-04	0.512159				63617			circular				IncL_1, JN626286,		Gammaproteobacteria (1236)	Enterobacteriaceae (543)	Klebsiella (570)	Klebsiella pneumoniae	Enterobacterales (91347)	Pseudomonadota (1224)	Klebsiella_pneumoniae (573)		Bacteria (2)	17.9036	15.8035
NZ_CP092591.1	2022-06-29	0.499725	Homo sapiens		sputum culture	74647	Ghana		circular	4.9239	-1.7446		IncL_1, JN626286,		Gammaproteobacteria (1236)	Enterobacteriaceae (543)	Klebsiella (570)	Klebsiella pneumoniae	Enterobacterales (91347)	Pseudomonadota (1224)	Klebsiella_pneumoniae (573)		Bacteria (2)	17.9909	15.8993
NZ_OX030704.1	2022-06-02	0.512176	Homo sapiens		Hospital Universitario Central de Asturias (Oviedo)	63570	Spain		circular	39.3262	-4.83806	Spain	IncL_1, JN626286,		Gammaproteobacteria (1236)	Enterobacteriaceae (543)	Escherichia (561)	Escherichia coli	Enterobacterales (91347)	Pseudomonadota (1224)	Escherichia_coli (562)		Bacteria (2)	17.9543	15.8642
CP128708.1	2023-07-03	0.512753	Homo sapiens		blood	61749	USA:Houston		circular	29.7107	-95.4006		IncL_1, JN626286,		Gammaproteobacteria (1236)	Enterobacteriaceae (543)	Klebsiella (570)	Klebsiella pneumoniae	Enterobacterales (91347)	Pseudomonadota (1224)	Klebsiella_pneumoniae (573)		Bacteria (2)	-6.28106	-8.74961
NZ_CP128465.1	2023-07-03	0.512211	Dog		skin	63589	Switzerland		circular	46.9481	7.44744		IncL_1, JN626286,		Gammaproteobacteria (1236)	Enterobacteriaceae (543)	Klebsiella (570)	Klebsiella variicola	Enterobacterales (91347)	Pseudomonadota (1224)	Klebsiella_variicola (244366)		Bacteria (2)	17.9519	15.8604
CP128713.1	2023-07-03	0.512753	Homo sapiens		bile	61749	USA:Houston		circular	29.7107	-95.4006		IncL_1, JN626286,		Gammaproteobacteria (1236)	Enterobacteriaceae (543)	Klebsiella (570)	Klebsiella pneumoniae	Enterobacterales (91347)	Pseudomonadota (1224)	Klebsiella_pneumoniae (573)		Bacteria (2)	-6.28105	-8.75026
NZ_CP068921.1	2021-02-03	0.512211	Homo sapiens			63589	Netherlands	Plasmid	circular	52.238	5.53461	Netherlands	IncL_1, JN626286,		Gammaproteobacteria (1236)	Enterobacteriaceae (543)	Escherichia (561)	Escherichia coli	Enterobacterales (91347)	Pseudomonadota (1224)	Escherichia_coli (562)		Bacteria (2)	17.9543	15.863
NZ_CP068335.1	2021-01-26	0.512751	Homo sapiens			61759	Netherlands	Plasmid	circular	52.238	5.53461	Netherlands	IncL_1, JN626286,		Gammaproteobacteria (1236)	Enterobacteriaceae (543)	Escherichia (561)	Escherichia coli	Enterobacterales (91347)	Pseudomonadota (1224)	Escherichia_coli (562)		Bacteria (2)	-6.2781	-8.74739
NZ_CP067267.1	2021-04-01	0.511788			waste water	63454	Switzerland: Basel	cell culture	circular	47.5581	7.58783	Switzerland,Basel	IncL_1, JN626286,		Gammaproteobacteria (1236)	Enterobacteriaceae (543)	Escherichia (561)	Escherichia coli	Enterobacterales (91347)	Pseudomonadota (1224)	Escherichia_coli (562)		Bacteria (2)	17.9537	15.8628
NZ_CP064106.1	2021-03-14	0.50811	Homo sapiens			65415	China: Beijing	whole organism	circular	39.906	116.391	China,Beijing	IncL_1, JN626286,		Gammaproteobacteria (1236)	Enterobacteriaceae (543)	Escherichia (561)	Escherichia coli	Enterobacterales (91347)	Pseudomonadota (1224)	Escherichia_coli (562)		Bacteria (2)	17.0751	14.4984
NZ_LR890259.1	2020-10-30	0.514252	Homo sapiens		wound swab	65499	Australia		circular	-24.7761	134.755	Australia	IncL_1, JN626286,		Gammaproteobacteria (1236)	Enterobacteriaceae (543)	Klebsiella (570)	Klebsiella pneumoniae	Enterobacterales (91347)	Pseudomonadota (1224)	Klebsiella_pneumoniae (573)		Bacteria (2)	12.6909	9.80033
NZ_CP031805.1	2018-09-02	0.514102	Homo sapiens		rectal swab	65454	Australia		circular	-24.7761	134.755	Australia	IncL_1, JN626286,		Gammaproteobacteria (1236)	Enterobacteriaceae (543)	Klebsiella (570)	Klebsiella pneumoniae	Enterobacterales (91347)	Pseudomonadota (1224)	Klebsiella_pneumoniae (573)		Bacteria (2)	12.6909	9.80041
NZ_CP068932.1	2021-02-03	0.512109	Homo sapiens			63588	Netherlands	Plasmid	circular	52.238	5.53461	Netherlands	IncL_1, JN626286,		Gammaproteobacteria (1236)	Enterobacteriaceae (543)	Escherichia (561)	Escherichia coli	Enterobacterales (91347)	Pseudomonadota (1224)	Escherichia_coli (562)		Bacteria (2)	17.9424	15.8629
NZ_CP068882.1	2021-02-03	0.511418	Homo sapiens			69405	Netherlands	Plasmid	circular	52.238	5.53461	Netherlands	IncL_1, JN626286,		Gammaproteobacteria (1236)	Enterobacteriaceae (543)	Escherichia (561)	Escherichia coli	Enterobacterales (91347)	Pseudomonadota (1224)	Escherichia_coli (562)		Bacteria (2)	17.9319	15.7887
NZ_CP068902.1	2021-02-03	0.512071	Homo sapiens			63583	Netherlands	Plasmid	circular	52.238	5.53461	Netherlands	IncL_1, JN626286,		Gammaproteobacteria (1236)	Enterobacteriaceae (543)	Escherichia (561)	Escherichia coli	Enterobacterales (91347)	Pseudomonadota (1224)	Escherichia_coli (562)		Bacteria (2)	17.9551	15.8651
NZ_CP068940.1	2021-02-03	0.506221	Homo sapiens			72255	Netherlands	Plasmid	circular	52.238	5.53461	Netherlands	IncL_1, JN626286,		Gammaproteobacteria (1236)	Enterobacteriaceae (543)	Escherichia (561)	Escherichia coli	Enterobacterales (91347)	Pseudomonadota (1224)	Escherichia_coli (562)		Bacteria (2)	17.0775	14.5023
NZ_CP068888.1	2021-02-03	0.512227	Homo sapiens			63589	Netherlands	Plasmid	circular	52.238	5.53461	Netherlands	IncL_1, JN626286,		Gammaproteobacteria (1236)	Enterobacteriaceae (543)	Escherichia (561)	Escherichia coli	Enterobacterales (91347)	Pseudomonadota (1224)	Escherichia_coli (562)		Bacteria (2)	17.955	15.8645
NZ_CP068886.1	2021-02-03	0.512235	Homo sapiens			63590	Netherlands	Plasmid	circular	52.238	5.53461	Netherlands	IncL_1, JN626286,		Gammaproteobacteria (1236)	Enterobacteriaceae (543)	Escherichia (561)	Escherichia coli	Enterobacterales (91347)	Pseudomonadota (1224)	Escherichia_coli (562)		Bacteria (2)	17.9547	15.8647
NZ_CP068844.1	2021-02-03	0.512306	Homo sapiens			62041	Netherlands	Plasmid	circular	52.238	5.53461	Netherlands	IncL_1, JN626286,		Gammaproteobacteria (1236)	Enterobacteriaceae (543)	Escherichia (561)	Escherichia coli	Enterobacterales (91347)	Pseudomonadota (1224)	Escherichia_coli (562)		Bacteria (2)	-6.27124	-8.74004
NZ_CP068833.1	2021-02-03	0.512367	Homo sapiens			64366	Netherlands	Plasmid	circular	52.238	5.53461	Netherlands	IncL_1, JN626286,		Gammaproteobacteria (1236)	Enterobacteriaceae (543)	Escherichia (561)	Escherichia coli	Enterobacterales (91347)	Pseudomonadota (1224)	Escherichia_coli (562)		Bacteria (2)	17.9561	15.8663
NZ_OW969782.1	2022-05-20	0.512599	Homo sapiens		Hospital Arquitecto Marcide (Ferrol)	61830	Spain		circular	39.3262	-4.83806	Spain	IncL_1, JN626286,		Gammaproteobacteria (1236)	Enterobacteriaceae (543)	Klebsiella (570)	Klebsiella oxytoca	Enterobacterales (91347)	Pseudomonadota (1224)	Klebsiella_oxytoca (571)		Bacteria (2)	-6.28127	-8.75238
NZ_OW967376.1	2022-05-19	0.511729	Homo sapiens		Hospital General de Alicante (Alicante)	68845	Spain		circular	39.3262	-4.83806	Spain	IncL_1, JN626286,		Gammaproteobacteria (1236)	Enterobacteriaceae (543)	Klebsiella (570)	Klebsiella oxytoca	Enterobacterales (91347)	Pseudomonadota (1224)	Klebsiella_oxytoca (571)		Bacteria (2)	17.8415	15.5781
NZ_OW968127.1	2022-05-20	0.51218	Homo sapiens		Hospital Universitario Mutua de Terrassa (Terrassa)	63589	Spain		circular	39.3262	-4.83806	Spain	IncL_1, JN626286,		Gammaproteobacteria (1236)	Enterobacteriaceae (543)	Escherichia (561)	Escherichia coli	Enterobacterales (91347)	Pseudomonadota (1224)	Escherichia_coli (562)		Bacteria (2)	17.9559	15.8667
NZ_CP124807.1	2023-05-16	0.512211	Homo sapiens		Human gut	63589	Spain		circular	40.4165	-3.70256		IncL_1, JN626286,		Gammaproteobacteria (1236)	Enterobacteriaceae (543)	Klebsiella (570)	Klebsiella variicola	Enterobacterales (91347)	Pseudomonadota (1224)	Klebsiella_variicola (244366)		Bacteria (2)	17.9545	15.8644
NZ_CP124829.1	2023-05-16	0.514283	Homo sapiens		Human gut	65499	Spain		circular	40.4165	-3.70256		IncL_1, JN626286,		Gammaproteobacteria (1236)	Enterobacteriaceae (543)	Klebsiella (570)	Klebsiella pneumoniae	Enterobacterales (91347)	Pseudomonadota (1224)	Klebsiella_pneumoniae (573)		Bacteria (2)	-6.02016	-2.28543
NZ_OW970518.1	2022-05-20	0.515062	Homo sapiens		Hospital Univeristario de Bellvitge (Barcelona)	49695	Spain		circular	39.3262	-4.83806	Spain	IncL_1, JN626286,		Gammaproteobacteria (1236)	Enterobacteriaceae (543)	Klebsiella (570)	Klebsiella pneumoniae	Enterobacterales (91347)	Pseudomonadota (1224)	Klebsiella_pneumoniae (573)		Bacteria (2)	16.5272	13.1863
NZ_OW969662.1	2022-05-20	0.512088	Homo sapiens		Hospital Universitario La Princesa (Madrid)	64401	Spain		circular	39.3262	-4.83806	Spain	IncL_1, JN626286,		Gammaproteobacteria (1236)	Enterobacteriaceae (543)	Klebsiella (570)	Klebsiella oxytoca	Enterobacterales (91347)	Pseudomonadota (1224)	Klebsiella_oxytoca (571)		Bacteria (2)	17.8169	15.5992
NZ_OW969693.1	2022-05-20	0.51426	Homo sapiens		Hospital Universitario Lucus Augusti (Lugo)	65498	Spain		circular	39.3262	-4.83806	Spain	IncL_1, JN626286,		Gammaproteobacteria (1236)	Enterobacteriaceae (543)	Citrobacter (544)	Citrobacter koseri	Enterobacterales (91347)	Pseudomonadota (1224)	Citrobacter_koseri (545)		Bacteria (2)	17.3146	14.9669
NZ_OW967006.1	2022-05-19	0.512038	Homo sapiens		Hospital General de Alicante (Alicante)	63589	Spain		circular	39.3262	-4.83806	Spain	IncL_1, JN626286,		Gammaproteobacteria (1236)	Enterobacteriaceae (543)	Escherichia (561)	Escherichia coli	Enterobacterales (91347)	Pseudomonadota (1224)	Escherichia_coli (562)		Bacteria (2)	17.9541	15.864
NZ_CP097657.1	2022-05-31	0.503406	Homo sapiens			59153	China		circular	34.4118	86.0327	China	IncL_1, JN626286, |IncR_1, DQ449578,		Gammaproteobacteria (1236)	Enterobacteriaceae (543)	Klebsiella (570)	Klebsiella pneumoniae	Enterobacterales (91347)	Pseudomonadota (1224)	Klebsiella_pneumoniae (573)		Bacteria (2)	-5.97521	-2.28983
NZ_CP033880.1	2018-11-26	0.514267	Homo sapiens		urine	65499	Norway		circular	64.5732	11.528	Norway	IncL_1, JN626286,		Gammaproteobacteria (1236)	Enterobacteriaceae (543)	Escherichia (561)	Escherichia coli	Enterobacterales (91347)	Pseudomonadota (1224)	Escherichia_coli (562)		Bacteria (2)	12.6909	9.80036
NZ_CP097422.1	2022-05-27	0.51727	Homo sapiens		Human gut	52373	Spain: Madrid		circular	40.48	-3.69		IncL_1, JN626286,		Gammaproteobacteria (1236)	Enterobacteriaceae (543)	Klebsiella (570)	Klebsiella pneumoniae	Enterobacterales (91347)	Pseudomonadota (1224)	Klebsiella_pneumoniae (573)		Bacteria (2)	16.5259	13.1877
NZ_CP097433.1	2022-05-26	0.512227	Homo sapiens		Human gut	63589	Spain: Madrid		circular	40.48	-3.69		IncL_1, JN626286,		Gammaproteobacteria (1236)	Enterobacteriaceae (543)	Escherichia (561)	Escherichia coli	Enterobacterales (91347)	Pseudomonadota (1224)	Escherichia_coli (562)		Bacteria (2)	17.9546	15.8646
NZ_CP097429.1	2022-05-26	0.512219	Homo sapiens		Human gut	63590	Spain: Madrid		circular	40.48	-3.69		IncL_1, JN626286,		Gammaproteobacteria (1236)	Enterobacteriaceae (543)	Escherichia (561)	Escherichia coli	Enterobacterales (91347)	Pseudomonadota (1224)	Escherichia_coli (562)		Bacteria (2)	17.9546	15.8648
NZ_CP097424.1	2022-05-26	0.51406	Homo sapiens		Human gut	64722	Spain: Madrid		circular	40.48	-3.69		IncL_1, JN626286,		Gammaproteobacteria (1236)	Enterobacteriaceae (543)	Klebsiella (570)	Klebsiella pneumoniae	Enterobacterales (91347)	Pseudomonadota (1224)	Klebsiella_pneumoniae (573)		Bacteria (2)	-6.02702	-2.26639
NZ_LT838202.1	2017-04-20	0.513114	Homo sapiens		clinical isolate	62645	France		circular	46.6034	1.88833	France	IncL_1, JN626286,		Gammaproteobacteria (1236)	Enterobacteriaceae (543)	Escherichia (561)	Escherichia coli	Enterobacterales (91347)	Pseudomonadota (1224)	Escherichia_coli (562)		Bacteria (2)	17.3002	14.9398
NZ_CP124826.1	2023-05-16	0.512211	Homo sapiens		Human gut	63589	Spain		circular	40.4165	-3.70256		IncL_1, JN626286,		Gammaproteobacteria (1236)	Enterobacteriaceae (543)	Klebsiella (570)	Klebsiella pneumoniae	Enterobacterales (91347)	Pseudomonadota (1224)	Klebsiella_pneumoniae (573)		Bacteria (2)	17.9732	15.8846
NZ_CP124810.1	2023-05-16	0.512196	Homo sapiens		Human gut	63589	Spain		circular	40.4165	-3.70256		IncL_1, JN626286,		Gammaproteobacteria (1236)	Enterobacteriaceae (543)	Citrobacter (544)	Citrobacter freundii	Enterobacterales (91347)	Pseudomonadota (1224)	Citrobacter_freundii (546)		Bacteria (2)	17.9561	15.8664
NZ_CP087620.1	2022-04-23	0.520407	Homo sapiens		Unknown	70343	China:Shanghai		circular	39.87	116.28		IncL_1, JN626286,		Gammaproteobacteria (1236)	Enterobacteriaceae (543)	Klebsiella (570)	Klebsiella pneumoniae	Enterobacterales (91347)	Pseudomonadota (1224)	Klebsiella_pneumoniae (573)		Bacteria (2)	17.6358	15.399
NZ_CP080360.1	2021-08-04	0.51218	Homo sapiens		blood	63589	China:wuxi	pure culture	circular	31.4933	120.307	China,wuxi	IncL_1, JN626286,		Gammaproteobacteria (1236)	Enterobacteriaceae (543)	Klebsiella (570)	Klebsiella pneumoniae	Enterobacterales (91347)	Pseudomonadota (1224)	Klebsiella_pneumoniae (573)		Bacteria (2)	17.9713	15.879
NZ_KM406489.1	2020-06-03	0.529903				86748			circular				IncL_1, JN626286,		Gammaproteobacteria (1236)	Yersiniaceae (1903411)	Serratia (613)	Serratia marcescens	Enterobacterales (91347)	Pseudomonadota (1224)	Serratia_marcescens (615)		Bacteria (2)	17.2715	14.9237
NZ_KM406491.1	2020-06-03	0.512276				63581	Switzerland: Bern		circular	46.9483	7.45145	Switzerland,Bern	IncL_1, JN626286,		Gammaproteobacteria (1236)	Enterobacteriaceae (543)	Klebsiella (570)	Klebsiella pneumoniae	Enterobacterales (91347)	Pseudomonadota (1224)	Klebsiella_pneumoniae (573)		Bacteria (2)	17.9161	15.8173
NC_021078.1	2013-04-30	0.505823				71446			circular				IncL_1, JN626286,		Gammaproteobacteria (1236)	Enterobacteriaceae (543)	Klebsiella (570)	Klebsiella pneumoniae	Enterobacterales (91347)	Pseudomonadota (1224)	Klebsiella_pneumoniae (573)		Bacteria (2)	17.0779	14.503
NZ_CP092010.1	2022-04-15	0.511914	Homo sapiens		inguinal swab	63499	Switzerland	whole organism	circular	46.7986	8.23197	Switzerland	IncL_1, JN626286,		Gammaproteobacteria (1236)	Enterobacteriaceae (543)	Salmonella (590)	Salmonella enterica	Enterobacterales (91347)	Pseudomonadota (1224)	Salmonella_enterica (28901)		Bacteria (2)	17.9434	15.85
NZ_CP122575.1	2023-04-23	0.512166	Homo sapiens			64276	Taiwan		circular	23.5983	120.835	Taiwan	IncL_1, JN626286,		Gammaproteobacteria (1236)	Enterobacteriaceae (543)	Klebsiella (570)	Klebsiella pneumoniae	Enterobacterales (91347)	Pseudomonadota (1224)	Klebsiella_pneumoniae (573)		Bacteria (2)	17.9132	15.8208
NZ_CP122568.1	2023-04-23	0.513951	Homo sapiens			65409	Taiwan		circular	23.5983	120.835	Taiwan	IncL_1, JN626286,		Gammaproteobacteria (1236)	Enterobacteriaceae (543)	Klebsiella (570)	Klebsiella pneumoniae	Enterobacterales (91347)	Pseudomonadota (1224)	Klebsiella_pneumoniae (573)		Bacteria (2)	12.6908	9.80048
NZ_CP086443.1	2022-03-31	0.512243	Homo sapiens		stool	63589	Switzerland		circular	46.7986	8.23197	Switzerland	IncL_1, JN626286,		Gammaproteobacteria (1236)	Enterobacteriaceae (543)	Klebsiella (570)	Klebsiella pneumoniae	Enterobacterales (91347)	Pseudomonadota (1224)	Klebsiella_pneumoniae (573)		Bacteria (2)	17.9349	15.8414
NZ_CP089887.1	2023-04-04	0.518915	Milk			58472	China: Shanghai	pure culture	circular	31.2253	121.489	China,Shanghai	IncL_1, JN626286,		Gammaproteobacteria (1236)	Enterobacteriaceae (543)	Klebsiella (570)	Klebsiella pneumoniae	Enterobacterales (91347)	Pseudomonadota (1224)	Klebsiella_pneumoniae (573)		Bacteria (2)	17.3255	14.9839
NZ_CP097345.1	2022-08-10	0.512227	Homo sapiens		cervical swab	63589	Germany		circular	50.11	8.68		IncL_1, JN626286,		Gammaproteobacteria (1236)	Enterobacteriaceae (543)	Enterobacter (547)	Enterobacter hormaechei	Enterobacterales (91347)	Pseudomonadota (1224)	Enterobacter_hormaechei (158836)		Bacteria (2)	17.9527	15.8626
NZ_AP025789.1	2022-06-18	0.516703	Homo sapiens			59961	Japan:Aichi		circular	35.07	137		IncL_1, JN626286,		Gammaproteobacteria (1236)	Enterobacteriaceae (543)	Enterobacter (547)	Enterobacter hormaechei	Enterobacterales (91347)	Pseudomonadota (1224)	Enterobacter_hormaechei (158836)		Bacteria (2)	17.4494	15.1422
NZ_CP091667.1	2022-03-08	0.517594			river water	59054	Japan		circular	34.6	135.5		IncL_1, JN626286,		Gammaproteobacteria (1236)	Enterobacteriaceae (543)	Escherichia (561)	Escherichia coli	Enterobacterales (91347)	Pseudomonadota (1224)	Escherichia_coli (562)		Bacteria (2)	17.3734	15.0468
NZ_CP082157.1	2022-02-04	0.514612	Homo sapiens		Rectal swab	65599	Spain: Madrid		circular	40.4168	-3.7038		IncL_1, JN626286,		Gammaproteobacteria (1236)	Enterobacteriaceae (543)	Klebsiella (570)	Klebsiella pneumoniae	Enterobacterales (91347)	Pseudomonadota (1224)	Klebsiella_pneumoniae (573)		Bacteria (2)	-6.02124	-2.29054
NZ_CP090194.1	2022-01-11	0.51447	Homo sapiens		pus	66276	Taiwan: Taichung		circular	24.24	120.54		IncL_1, JN626286,		Gammaproteobacteria (1236)	Enterobacteriaceae (543)	Enterobacter (547)	Enterobacter hormaechei	Enterobacterales (91347)	Pseudomonadota (1224)	Enterobacter_hormaechei (158836)		Bacteria (2)	12.6906	9.80023
NZ_CP064115.1	2021-03-13	0.506114	Homo sapiens			72217	China: Beijing	whole organism	circular	39.906	116.391	China,Beijing	IncL_1, JN626286,		Gammaproteobacteria (1236)	Enterobacteriaceae (543)	Enterobacter (547)	Enterobacter hormaechei	Enterobacterales (91347)	Pseudomonadota (1224)	Enterobacter_hormaechei (158836)		Bacteria (2)	17.08	14.5067
NZ_CP062988.1	2020-10-13	0.511835	Homo sapiens		traumatic discharge	63454	Russia: Moscow		circular	55.76	37.62		IncL_1, JN626286,		Gammaproteobacteria (1236)	Enterobacteriaceae (543)	Klebsiella (570)	Klebsiella pneumoniae	Enterobacterales (91347)	Pseudomonadota (1224)	Klebsiella_pneumoniae (573)		Bacteria (2)	17.9406	15.8469
NZ_CP022150.1	2017-07-03	0.51163			wastewater	63458	Switzerland:Basel	water	circular	47.5581	7.58783	Switzerland,Basel	IncL_1, JN626286,		Gammaproteobacteria (1236)	Enterobacteriaceae (543)	Enterobacter (547)	Enterobacter roggenkampii	Enterobacterales (91347)	Pseudomonadota (1224)	Enterobacter_roggenkampii (1812935)		Bacteria (2)	17.9735	15.8867
NZ_CP063280.1	2020-10-30	0.512243	Homo sapiens		Postoperative wound	63589	Russia:Moscow		circular	55.8	37.6		IncL_1, JN626286,		Gammaproteobacteria (1236)	Enterobacteriaceae (543)	Klebsiella (570)	Klebsiella pneumoniae	Enterobacterales (91347)	Pseudomonadota (1224)	Klebsiella_pneumoniae (573)		Bacteria (2)	17.9632	15.8783
LC746219.1	2023-03-10	0.509838				76493			circular				IncL_1, JN626286,					uncultured bacterium			uncultured_bacterium (77133)		Bacteria (2)	17.7978	15.6498
NZ_CP118929.1	2023-03-09	0.518039	Homo sapiens			59233	China: Zhejiang	stool	circular	29	120	China,Zhejiang	IncL_1, JN626286,		Gammaproteobacteria (1236)	Enterobacteriaceae (543)	Citrobacter (544)	Citrobacter koseri	Enterobacterales (91347)	Pseudomonadota (1224)	Citrobacter_koseri (545)		Bacteria (2)	17.348	15.0232
NZ_CP118400.1	2023-02-28	0.531636	Homo sapiens		Tissue	69147	USA		linear	39.7837	-100.446	USA	IncL_1, JN626286,		Gammaproteobacteria (1236)	Enterobacteriaceae (543)	Klebsiella (570)	Klebsiella pneumoniae	Enterobacterales (91347)	Pseudomonadota (1224)	Klebsiella_pneumoniae (573)		Bacteria (2)	17.4664	15.1715
NZ_OW849472.1	2022-05-14	0.512176	Homo sapiens		Hospital Universitario Central de Asturias (Oviedo)	63570	Spain		circular	39.3262	-4.83806	Spain	IncL_1, JN626286,		Gammaproteobacteria (1236)	Enterobacteriaceae (543)	Klebsiella (570)	Klebsiella oxytoca	Enterobacterales (91347)	Pseudomonadota (1224)	Klebsiella_oxytoca (571)		Bacteria (2)	17.98	15.8895
NZ_CP023419.1	2018-09-08	0.518929	Homo sapiens		hospital	70869	Spain: Madrid	Bilis	circular	40.4167	-3.70358	Spain,Madrid	IncL_1, JN626286,		Gammaproteobacteria (1236)	Enterobacteriaceae (543)	Klebsiella (570)	Klebsiella pneumoniae	Enterobacterales (91347)	Pseudomonadota (1224)	Klebsiella_pneumoniae (573)		Bacteria (2)	17.6767	15.3113
NZ_CP117991.1	2023-02-21	0.507156			medicine capsule	71966	Denmark	isolate	circular	56.2098	9.30008	Denmark	IncL_1, JN626286,		Gammaproteobacteria (1236)	Enterobacteriaceae (543)	Enterobacter (547)	Enterobacter hormaechei	Enterobacterales (91347)	Pseudomonadota (1224)	Enterobacter_hormaechei (158836)		Bacteria (2)	17.9211	15.7979
NZ_KP061858.1	2020-06-03	0.51222				63584	Portugal		circular	40.0333	-7.88963	Portugal	IncL_1, JN626286,		Gammaproteobacteria (1236)	Enterobacteriaceae (543)	Enterobacter (547)	Enterobacter cloacae	Enterobacterales (91347)	Pseudomonadota (1224)	Enterobacter_cloacae (550)		Bacteria (2)	17.9183	15.8264
NZ_OW849100.1	2022-05-14	0.519509	Homo sapiens		Hospital Universitario Gregorio Maranon (Madrid)	74480	Spain		circular	39.3262	-4.83806	Spain	IncL_1, JN626286,		Gammaproteobacteria (1236)	Enterobacteriaceae (543)	Citrobacter (544)	Citrobacter freundii	Enterobacterales (91347)	Pseudomonadota (1224)	Citrobacter_freundii (546)		Bacteria (2)	17.6639	15.2966
NZ_KU159085.1	2020-07-31	0.511561				63359			circular				IncL_1, JN626286,		Gammaproteobacteria (1236)	Enterobacteriaceae (543)	Klebsiella (570)	Klebsiella pneumoniae	Enterobacterales (91347)	Pseudomonadota (1224)	Klebsiella_pneumoniae (573)		Bacteria (2)	17.869	15.7382
NZ_MK370728.1	2020-06-03	0.511368				62677	France		circular	46.6034	1.88833	France	IncL_1, JN626286,		Gammaproteobacteria (1236)	Enterobacteriaceae (543)	Klebsiella (570)	Klebsiella pneumoniae	Enterobacterales (91347)	Pseudomonadota (1224)	Klebsiella_pneumoniae (573)		Bacteria (2)	17.8082	15.645
NZ_KY213890.1	2020-06-03	0.510874			ascitic fluid	56650	China		circular	34.4118	86.0327	China	IncL_1, JN626286,		Gammaproteobacteria (1236)	Enterobacteriaceae (543)	Klebsiella (570)	Klebsiella pneumoniae	Enterobacterales (91347)	Pseudomonadota (1224)	Klebsiella_pneumoniae (573)		Bacteria (2)	-6.2624	-8.72652
NZ_KY200950.1	2020-06-03	0.534				31191	Belgium		circular	50.6403	4.66671	Belgium	IncL_1, JN626286,		Gammaproteobacteria (1236)	Enterobacteriaceae (543)	Klebsiella (570)	Klebsiella pneumoniae	Enterobacterales (91347)	Pseudomonadota (1224)	Klebsiella_pneumoniae (573)		Bacteria (2)	16.5266	13.2238
NZ_KY215945.1	2020-06-03	0.512031				60678	Belgium		circular	50.6403	4.66671	Belgium	IncL_1, JN626286,		Gammaproteobacteria (1236)	Enterobacteriaceae (543)	Klebsiella (570)	Klebsiella pneumoniae	Enterobacterales (91347)	Pseudomonadota (1224)	Klebsiella_pneumoniae (573)		Bacteria (2)	-6.2813	-8.75236
NZ_KX636096.1	2020-06-03	0.512762				61748			circular				IncL_1, JN626286,		Gammaproteobacteria (1236)	Enterobacteriaceae (543)	Klebsiella (570)	Klebsiella pneumoniae	Enterobacterales (91347)	Pseudomonadota (1224)	Klebsiella_pneumoniae (573)		Bacteria (2)	-6.28017	-8.75185
NZ_KX523902.1	2020-06-03	0.512345				66059			circular				IncL_1, JN626286,		Gammaproteobacteria (1236)	Enterobacteriaceae (543)	Klebsiella (570)	Klebsiella pneumoniae	Enterobacterales (91347)	Pseudomonadota (1224)	Klebsiella_pneumoniae (573)		Bacteria (2)	17.9018	15.7886
NZ_KX523900.1	2020-06-03	0.512522				63566			circular				IncL_1, JN626286,		Gammaproteobacteria (1236)	Enterobacteriaceae (543)	Klebsiella (570)	Klebsiella pneumoniae	Enterobacterales (91347)	Pseudomonadota (1224)	Klebsiella_pneumoniae (573)		Bacteria (2)	17.7132	15.4797
NZ_KX523901.1	2020-06-03	0.514293				65488			circular				IncL_1, JN626286,		Gammaproteobacteria (1236)	Enterobacteriaceae (543)	Klebsiella (570)	Klebsiella pneumoniae	Enterobacterales (91347)	Pseudomonadota (1224)	Klebsiella_pneumoniae (573)		Bacteria (2)	-6.0232	-2.28651
NZ_KX524525.1	2020-06-03	0.515988				49257			circular				IncL_1, JN626286,		Gammaproteobacteria (1236)	Enterobacteriaceae (543)	Klebsiella (570)	Klebsiella pneumoniae	Enterobacterales (91347)	Pseudomonadota (1224)	Klebsiella_pneumoniae (573)		Bacteria (2)	16.5262	13.19
NZ_CP017288.1	2017-02-09	0.516577			riverwater	58665			circular	35.1685	126.884		IncL_1, JN626286,		Gammaproteobacteria (1236)	Enterobacteriaceae (543)	Klebsiella (570)	Klebsiella variicola	Enterobacterales (91347)	Pseudomonadota (1224)	Klebsiella_variicola (244366)		Bacteria (2)	17.5186	15.229
NZ_CP017853.1	2017-02-09	0.516602			riverwater	58666			circular	35.1685	126.884		IncL_1, JN626286,		Gammaproteobacteria (1236)	Enterobacteriaceae (543)	Klebsiella (570)	Klebsiella variicola	Enterobacterales (91347)	Pseudomonadota (1224)	Klebsiella_variicola (244366)		Bacteria (2)	17.5166	15.2243
NZ_CP017282.1	2017-02-09	0.516585			river water	58666	South Korea		circular	35.1685	126.884		IncL_1, JN626286,		Gammaproteobacteria (1236)	Enterobacteriaceae (543)	Klebsiella (570)	Klebsiella variicola	Enterobacterales (91347)	Pseudomonadota (1224)	Klebsiella_variicola (244366)		Bacteria (2)	17.5043	15.2112
NZ_CP018315.1	2017-02-04	0.512227	Homo sapiens		nose	63587	Germany: Goettingen		circular	51.5392	9.9116		IncL_1, JN626286,		Gammaproteobacteria (1236)	Enterobacteriaceae (543)	Klebsiella (570)	Klebsiella pneumoniae	Enterobacterales (91347)	Pseudomonadota (1224)	Klebsiella_pneumoniae (573)		Bacteria (2)	17.9213	15.8284
NZ_CP018736.1	2016-12-22	0.512227	Homo sapiens		urine sample	63589	Germany: Goettingen		linear	51.5392	9.91156		IncL_1, JN626286,		Gammaproteobacteria (1236)	Enterobacteriaceae (543)	Klebsiella (570)	Klebsiella pneumoniae	Enterobacterales (91347)	Pseudomonadota (1224)	Klebsiella_pneumoniae (573)		Bacteria (2)	17.907	15.8054
NZ_CP018706.1	2016-12-20	0.512251	Homo sapiens		abdominal drainage fluid	63588	Germany: Goettingen		circular	51.5392	9.91156		IncL_1, JN626286,		Gammaproteobacteria (1236)	Enterobacteriaceae (543)	Klebsiella (570)	Klebsiella pneumoniae	Enterobacterales (91347)	Pseudomonadota (1224)	Klebsiella_pneumoniae (573)		Bacteria (2)	17.8998	15.7762
NZ_CP018723.1	2016-12-20	0.512251	Homo sapiens		anal swab	63588	Germany: Goettingen		circular	51.5392	9.91156		IncL_1, JN626286,		Gammaproteobacteria (1236)	Enterobacteriaceae (543)	Klebsiella (570)	Klebsiella pneumoniae	Enterobacterales (91347)	Pseudomonadota (1224)	Klebsiella_pneumoniae (573)		Bacteria (2)	17.9112	15.796
NZ_CP018717.1	2016-12-20	0.512243	Homo sapiens		abdominal drainage fluid	63589	Germany: Goettingen		circular	51.5392	9.91156		IncL_1, JN626286,		Gammaproteobacteria (1236)	Enterobacteriaceae (543)	Klebsiella (570)	Klebsiella pneumoniae	Enterobacterales (91347)	Pseudomonadota (1224)	Klebsiella_pneumoniae (573)		Bacteria (2)	17.904	15.7925
NZ_CP018690.1	2016-12-20	0.512243	Homo sapiens		tracheal secretion	63589	Germany: Goettingen		circular	51.5392	9.91156		IncL_1, JN626286,		Gammaproteobacteria (1236)	Enterobacteriaceae (543)	Klebsiella (570)	Klebsiella pneumoniae	Enterobacterales (91347)	Pseudomonadota (1224)	Klebsiella_pneumoniae (573)		Bacteria (2)	17.9044	15.7836
NZ_CP018700.1	2016-12-20	0.512282	Homo sapiens		abdominal drain fluid	63588	Germany: Goettingen		circular	51.5392	9.91156		IncL_1, JN626286,		Gammaproteobacteria (1236)	Enterobacteriaceae (543)	Klebsiella (570)	Klebsiella pneumoniae	Enterobacterales (91347)	Pseudomonadota (1224)	Klebsiella_pneumoniae (573)		Bacteria (2)	17.9092	15.7967
NZ_CP018712.1	2016-12-20	0.512212	Homo sapiens		nasal swab	63583	Germany: Goettingen		circular	51.5392	9.91156		IncL_1, JN626286,		Gammaproteobacteria (1236)	Enterobacteriaceae (543)	Klebsiella (570)	Klebsiella pneumoniae	Enterobacterales (91347)	Pseudomonadota (1224)	Klebsiella_pneumoniae (573)		Bacteria (2)	17.8777	15.766
NZ_CP018694.1	2016-12-20	0.515146	Homo sapiens		anal swab	50609	Germany: Goettingen		circular	51.5392	9.91156		IncL_1, JN626286,		Gammaproteobacteria (1236)	Enterobacteriaceae (543)	Klebsiella (570)	Klebsiella pneumoniae	Enterobacterales (91347)	Pseudomonadota (1224)	Klebsiella_pneumoniae (573)		Bacteria (2)	16.5265	13.189
NZ_CP018342.1	2016-12-19	0.512235	Homo sapiens		wound swab	63588	Germany: Goettingen		circular	51.5392	9.91156		IncL_1, JN626286,		Gammaproteobacteria (1236)	Enterobacteriaceae (543)	Klebsiella (570)	Klebsiella pneumoniae	Enterobacterales (91347)	Pseudomonadota (1224)	Klebsiella_pneumoniae (573)		Bacteria (2)	17.8571	15.7556
NZ_CP018443.1	2016-12-19	0.515145	Homo sapiens		skin swab	50611	Germany: Goettingen		circular	51.5392	9.91156		IncL_1, JN626286,		Gammaproteobacteria (1236)	Enterobacteriaceae (543)	Klebsiella (570)	Klebsiella pneumoniae	Enterobacterales (91347)	Pseudomonadota (1224)	Klebsiella_pneumoniae (573)		Bacteria (2)	16.5265	13.1889
CP114756.1	2022-12-27	0.514715	Homo sapiens		Rectal swab	67278	Spain: Madrid		circular	40.4168	-3.7038		IncL_1, JN626286,		Gammaproteobacteria (1236)	Enterobacteriaceae (543)	Klebsiella (570)	Klebsiella pneumoniae	Enterobacterales (91347)	Pseudomonadota (1224)	Klebsiella_pneumoniae (573)		Bacteria (2)	17.6771	15.6366
NZ_CP089027.1	2021-12-14	0.511686				63408			circular				IncL_1, JN626286,		Gammaproteobacteria (1236)	Enterobacteriaceae (543)	Klebsiella (570)	Klebsiella pneumoniae	Enterobacterales (91347)	Pseudomonadota (1224)	Klebsiella_pneumoniae (573)		Bacteria (2)	17.8867	15.7772
NZ_CP089008.1	2021-12-14	0.512227	Homo sapiens			63589	Russia		circular	64.6863	97.7453	Russia	IncL_1, JN626286,		Gammaproteobacteria (1236)	Enterobacteriaceae (543)	Klebsiella (570)	Klebsiella pneumoniae	Enterobacterales (91347)	Pseudomonadota (1224)	Klebsiella_pneumoniae (573)		Bacteria (2)	17.9223	15.8288
NZ_CP083053.1	2021-12-11	0.51278	Homo sapiens		urine	61736	Switzerland		circular	46.1881	6.14342		IncL_1, JN626286,		Gammaproteobacteria (1236)	Enterobacteriaceae (543)	Klebsiella (570)	Klebsiella pneumoniae	Enterobacterales (91347)	Pseudomonadota (1224)	Klebsiella_pneumoniae (573)		Bacteria (2)	-6.28109	-8.75135
NZ_CP083064.1	2021-12-11	0.512781	Homo sapiens		urine	61693	Switzerland		circular	46.1881	6.14342		IncL_1, JN626286,		Gammaproteobacteria (1236)	Enterobacteriaceae (543)	Klebsiella (570)	Klebsiella pneumoniae	Enterobacterales (91347)	Pseudomonadota (1224)	Klebsiella_pneumoniae (573)		Bacteria (2)	-6.29431	-8.74568
NZ_CP082969.1	2021-12-11	0.512383	Homo sapiens			63675	Switzerland		circular	46.9321	7.4199		IncL_1, JN626286,		Gammaproteobacteria (1236)	Enterobacteriaceae (543)	Klebsiella (570)	Klebsiella pneumoniae	Enterobacterales (91347)	Pseudomonadota (1224)	Klebsiella_pneumoniae (573)		Bacteria (2)	17.5396	15.2377
NZ_CP082996.1	2021-12-11	0.512522	Homo sapiens		blood	64366	Switzerland		circular	46.9479	7.42228		IncL_1, JN626286,		Gammaproteobacteria (1236)	Enterobacteriaceae (543)	Klebsiella (570)	Klebsiella pneumoniae	Enterobacterales (91347)	Pseudomonadota (1224)	Klebsiella_pneumoniae (573)		Bacteria (2)	17.9181	15.8202
NZ_OV754000.1	2022-11-18	0.511427				78539	Venezuela		circular	8.00187	-66.1109	Venezuela	IncL_1, JN626286,		Gammaproteobacteria (1236)	Enterobacteriaceae (543)	Klebsiella (570)	Klebsiella quasipneumoniae	Enterobacterales (91347)	Pseudomonadota (1224)	Klebsiella_quasipneumoniae (1463165)		Bacteria (2)	16.2813	13.7241
NZ_OV753994.1	2022-11-18	0.518067				74473	Venezuela		circular	8.00187	-66.1109	Venezuela	IncL_1, JN626286,		Gammaproteobacteria (1236)	Enterobacteriaceae (543)	Klebsiella (570)	Klebsiella pneumoniae	Enterobacterales (91347)	Pseudomonadota (1224)	Klebsiella_pneumoniae (573)		Bacteria (2)	16.269	13.7165
NZ_OV753989.1	2022-11-18	0.518086				74476	Venezuela		circular	8.00187	-66.1109	Venezuela	IncL_1, JN626286,		Gammaproteobacteria (1236)	Enterobacteriaceae (543)	Klebsiella (570)	Klebsiella pneumoniae	Enterobacterales (91347)	Pseudomonadota (1224)	Klebsiella_pneumoniae (573)		Bacteria (2)	16.2872	13.7324
NZ_OV754012.1	2022-11-18	0.517516				74247	Venezuela		circular	8.00187	-66.1109	Venezuela	IncL_1, JN626286,		Gammaproteobacteria (1236)	Enterobacteriaceae (543)	Klebsiella (570)	Klebsiella pneumoniae	Enterobacterales (91347)	Pseudomonadota (1224)	Klebsiella_pneumoniae (573)		Bacteria (2)	16.2832	13.7264
NZ_OV753637.1	2022-11-18	0.511427				78541	Venezuela		circular	8.00187	-66.1109	Venezuela	IncL_1, JN626286,		Gammaproteobacteria (1236)	Enterobacteriaceae (543)	Klebsiella (570)	Klebsiella quasipneumoniae	Enterobacterales (91347)	Pseudomonadota (1224)	Klebsiella_quasipneumoniae (1463165)		Bacteria (2)	16.2714	13.7174
NZ_OU342709.1	2021-07-06	0.508959	Homo sapiens		urine	76065	Spain		circular	39.3262	-4.83806	Spain	IncL_1, JN626286,		Gammaproteobacteria (1236)	Enterobacteriaceae (543)	Klebsiella (570)	Klebsiella pneumoniae	Enterobacterales (91347)	Pseudomonadota (1224)	Klebsiella_pneumoniae (573)		Bacteria (2)	17.6895	15.3367
NZ_CP068953.1	2021-02-03	0.514245	Homo sapiens			65498	Netherlands	Plasmid	circular	52.238	5.53461	Netherlands	IncL_1, JN626286,		Gammaproteobacteria (1236)	Enterobacteriaceae (543)	Klebsiella (570)	Klebsiella pneumoniae	Enterobacterales (91347)	Pseudomonadota (1224)	Klebsiella_pneumoniae (573)		Bacteria (2)	17.3148	14.9675
NZ_CP068947.1	2021-02-03	0.512676	Homo sapiens			64452	Netherlands	Plasmid	circular	52.238	5.53461	Netherlands	IncL_1, JN626286,		Gammaproteobacteria (1236)	Enterobacteriaceae (543)	Klebsiella (570)	Klebsiella pneumoniae	Enterobacterales (91347)	Pseudomonadota (1224)	Klebsiella_pneumoniae (573)		Bacteria (2)	17.5497	15.2483
NZ_CP068937.1	2021-02-03	0.518019	Homo sapiens			53556	Netherlands	Plasmid	circular	52.238	5.53461	Netherlands	IncL_1, JN626286,		Gammaproteobacteria (1236)	Enterobacteriaceae (543)	Klebsiella (570)	Klebsiella pneumoniae	Enterobacterales (91347)	Pseudomonadota (1224)	Klebsiella_pneumoniae (573)		Bacteria (2)	16.5263	13.189
NZ_CP068956.1	2021-02-03	0.51218	Homo sapiens			63589	Netherlands	Plasmid	circular	52.238	5.53461	Netherlands	IncL_1, JN626286,		Gammaproteobacteria (1236)	Enterobacteriaceae (543)	Klebsiella (570)	Klebsiella pneumoniae	Enterobacterales (91347)	Pseudomonadota (1224)	Klebsiella_pneumoniae (573)		Bacteria (2)	17.8751	15.783
NZ_CP068927.1	2021-02-03	0.512211	Homo sapiens			63589	Netherlands	Plasmid	circular	52.238	5.53461	Netherlands	IncL_1, JN626286,		Gammaproteobacteria (1236)	Enterobacteriaceae (543)	Klebsiella (570)	Klebsiella pneumoniae	Enterobacterales (91347)	Pseudomonadota (1224)	Klebsiella_pneumoniae (573)		Bacteria (2)	17.3187	14.9733
NZ_CP068926.1	2021-02-03	0.51246	Homo sapiens			64366	Netherlands	Plasmid	circular	52.238	5.53461	Netherlands	IncL_1, JN626286,		Gammaproteobacteria (1236)	Enterobacteriaceae (543)	Klebsiella (570)	Klebsiella pneumoniae	Enterobacterales (91347)	Pseudomonadota (1224)	Klebsiella_pneumoniae (573)		Bacteria (2)	17.9122	15.819
NZ_CP068917.1	2021-02-03	0.512243	Homo sapiens			63589	Netherlands	Plasmid	circular	52.238	5.53461	Netherlands	IncL_1, JN626286,		Gammaproteobacteria (1236)	Enterobacteriaceae (543)	Klebsiella (570)	Klebsiella pneumoniae	Enterobacterales (91347)	Pseudomonadota (1224)	Klebsiella_pneumoniae (573)		Bacteria (2)	17.942	15.8484
NZ_CP068873.1	2021-02-03	0.512409	Homo sapiens			61691	Netherlands	Plasmid	circular	52.238	5.53461	Netherlands	IncL_1, JN626286,		Gammaproteobacteria (1236)	Enterobacteriaceae (543)	Klebsiella (570)	Klebsiella pneumoniae	Enterobacterales (91347)	Pseudomonadota (1224)	Klebsiella_pneumoniae (573)		Bacteria (2)	-6.28222	-8.74986
NZ_CP068857.1	2021-02-03	0.512211	Homo sapiens			63589	Netherlands	Plasmid	circular	52.238	5.53461	Netherlands	IncL_1, JN626286,		Gammaproteobacteria (1236)	Enterobacteriaceae (543)	Klebsiella (570)	Klebsiella pneumoniae	Enterobacterales (91347)	Pseudomonadota (1224)	Klebsiella_pneumoniae (573)		Bacteria (2)	17.9518	15.8612
NZ_CP068869.1	2021-02-03	0.511914	Homo sapiens			63499	Netherlands	Plasmid	circular	52.238	5.53461	Netherlands	IncL_1, JN626286,		Gammaproteobacteria (1236)	Enterobacteriaceae (543)	Klebsiella (570)	Klebsiella pneumoniae	Enterobacterales (91347)	Pseudomonadota (1224)	Klebsiella_pneumoniae (573)		Bacteria (2)	17.952	15.8613
NZ_CP068836.1	2021-02-03	0.51143	Homo sapiens			68375	Netherlands	Plasmid	circular	52.238	5.53461	Netherlands	IncL_1, JN626286,		Gammaproteobacteria (1236)	Enterobacteriaceae (543)	Klebsiella (570)	Klebsiella pneumoniae	Enterobacterales (91347)	Pseudomonadota (1224)	Klebsiella_pneumoniae (573)		Bacteria (2)	17.0807	14.5067
NZ_CP068863.1	2021-02-03	0.51488	Homo sapiens			45296	Netherlands	Plasmid	circular	52.238	5.53461	Netherlands	IncL_1, JN626286,		Gammaproteobacteria (1236)	Enterobacteriaceae (543)	Klebsiella (570)	Klebsiella pneumoniae	Enterobacterales (91347)	Pseudomonadota (1224)	Klebsiella_pneumoniae (573)		Bacteria (2)	16.5313	13.2189
NZ_CP068838.1	2021-02-03	0.513158	Homo sapiens			47537	Netherlands	Plasmid	circular	52.238	5.53461	Netherlands	IncL_1, JN626286,		Gammaproteobacteria (1236)	Enterobacteriaceae (543)	Klebsiella (570)	Klebsiella pneumoniae	Enterobacterales (91347)	Pseudomonadota (1224)	Klebsiella_pneumoniae (573)		Bacteria (2)	16.5317	13.2013
NZ_CP068914.1	2021-02-03	0.512211	Homo sapiens			63589	Netherlands	Plasmid	circular	52.238	5.53461	Netherlands	IncL_1, JN626286,		Gammaproteobacteria (1236)	Enterobacteriaceae (543)	Klebsiella (570)	Klebsiella pneumoniae	Enterobacterales (91347)	Pseudomonadota (1224)	Klebsiella_pneumoniae (573)		Bacteria (2)	17.9669	15.876
NZ_CP068871.1	2021-02-03	0.512057	Homo sapiens			63405	Netherlands	Plasmid	circular	52.238	5.53461	Netherlands	IncL_1, JN626286,		Gammaproteobacteria (1236)	Enterobacteriaceae (543)	Klebsiella (570)	Klebsiella pneumoniae	Enterobacterales (91347)	Pseudomonadota (1224)	Klebsiella_pneumoniae (573)		Bacteria (2)	17.9194	15.8261
NZ_CP068915.1	2021-02-03	0.50615	Homo sapiens			72194	Netherlands	Plasmid	circular	52.238	5.53461	Netherlands	IncL_1, JN626286,		Gammaproteobacteria (1236)	Enterobacteriaceae (543)	Klebsiella (570)	Klebsiella pneumoniae	Enterobacterales (91347)	Pseudomonadota (1224)	Klebsiella_pneumoniae (573)		Bacteria (2)	17.0825	14.5103
NZ_CP053038.1	2020-09-14	0.515375	Homo sapiens		blood	53270	Brazil: Sao Paulo		circular	-23.5975	-46.6436		IncL_1, JN626286,		Gammaproteobacteria (1236)	Enterobacteriaceae (543)	Klebsiella (570)	Klebsiella pneumoniae	Enterobacterales (91347)	Pseudomonadota (1224)	Klebsiella_pneumoniae (573)		Bacteria (2)	17.3529	15.0171
NZ_MN792918.1	2020-08-04	0.511185				61913			circular				IncL_1, JN626286,		Gammaproteobacteria (1236)	Enterobacteriaceae (543)	Klebsiella (570)	Klebsiella aerogenes	Enterobacterales (91347)	Pseudomonadota (1224)	Klebsiella_aerogenes (548)		Bacteria (2)	17.706	15.4805
NZ_MK966142.1	2020-08-04	0.511588				63426			circular				IncL_1, JN626286,		Gammaproteobacteria (1236)	Enterobacteriaceae (543)	Klebsiella (570)	Klebsiella pneumoniae	Enterobacterales (91347)	Pseudomonadota (1224)	Klebsiella_pneumoniae (573)		Bacteria (2)	17.8937	15.8056
NZ_MK249861.1	2020-08-04	0.511175				61881			circular				IncL_1, JN626286,		Gammaproteobacteria (1236)	Enterobacteriaceae (543)	Klebsiella (570)	Klebsiella pneumoniae	Enterobacterales (91347)	Pseudomonadota (1224)	Klebsiella_pneumoniae (573)		Bacteria (2)	17.7491	15.5484
NZ_MK249856.1	2020-08-04	0.511159				61881			circular				IncL_1, JN626286,		Gammaproteobacteria (1236)	Enterobacteriaceae (543)	Klebsiella (570)	Klebsiella pneumoniae	Enterobacterales (91347)	Pseudomonadota (1224)	Klebsiella_pneumoniae (573)		Bacteria (2)	17.7399	15.5339
NZ_MK249860.1	2020-08-04	0.511142				61881			circular				IncL_1, JN626286,		Gammaproteobacteria (1236)	Enterobacteriaceae (543)	Klebsiella (570)	Klebsiella oxytoca	Enterobacterales (91347)	Pseudomonadota (1224)	Klebsiella_oxytoca (571)		Bacteria (2)	17.8748	15.7531
NZ_LN864819.1	2015-07-21	0.531714				84252	Lebanon:Tripoli		circular	34.4374	35.8349	Lebanon,Tripoli	IncL_1, JN626286,		Gammaproteobacteria (1236)	Enterobacteriaceae (543)	Klebsiella (570)	Klebsiella pneumoniae	Enterobacterales (91347)	Pseudomonadota (1224)	Klebsiella_pneumoniae (573)		Bacteria (2)	17.9681	15.8808
NZ_MK088079.1	2020-06-03	0.512438			tracheal aspirate	62214	Turkey		circular	38.9598	34.925	Turkey	IncL_1, JN626286,		Gammaproteobacteria (1236)	Enterobacteriaceae (543)	Klebsiella (570)	Klebsiella pneumoniae	Enterobacterales (91347)	Pseudomonadota (1224)	Klebsiella_pneumoniae (573)		Bacteria (2)	17.921	15.8317
NZ_KP659188.1	2020-06-03	0.513207				62014			circular				IncL_1, JN626286,		Gammaproteobacteria (1236)	Enterobacteriaceae (543)	Klebsiella (570)	Klebsiella pneumoniae	Enterobacterales (91347)	Pseudomonadota (1224)	Klebsiella_pneumoniae (573)		Bacteria (2)	-6.28142	-8.75215
NZ_CP045017.1	2019-10-17	0.50847	Homo sapiens			61331			circular				IncL_1, JN626286,		Gammaproteobacteria (1236)	Enterobacteriaceae (543)	Klebsiella (570)	Klebsiella pneumoniae	Enterobacterales (91347)	Pseudomonadota (1224)	Klebsiella_pneumoniae (573)		Bacteria (2)	16.5148	13.905
NZ_CP044032.1	2019-09-27	0.512227	Homo sapiens		clinical isolate	63589	USA: MI		circular	43.6212	-84.6824	USA,MI	IncL_1, JN626286,		Gammaproteobacteria (1236)	Enterobacteriaceae (543)	Klebsiella (570)	Klebsiella pneumoniae	Enterobacterales (91347)	Pseudomonadota (1224)	Klebsiella_pneumoniae (573)		Bacteria (2)	17.9927	15.9022
NZ_CP041085.1	2019-06-28	0.511914				63499			circular				IncL_1, JN626286,		Gammaproteobacteria (1236)	Enterobacteriaceae (543)	Klebsiella (570)	Klebsiella pneumoniae	Enterobacterales (91347)	Pseudomonadota (1224)	Klebsiella_pneumoniae (573)		Bacteria (2)	17.9162	15.806
NZ_CP007733.1	2015-02-17	0.513437			groin	80411	USA		circular	39.7837	-100.446	USA	IncL_1, JN626286,		Gammaproteobacteria (1236)	Enterobacteriaceae (543)	Klebsiella (570)	Klebsiella pneumoniae subsp. pneumoniae KPNIH27	Enterobacterales (91347)	Pseudomonadota (1224)	Klebsiella_pneumoniae (573)	Klebsiella_pneumoniae_subsp._pneumoniae_KPNIH27 (1328324)	Bacteria (2)	16.2779	13.7192
NZ_CP083508.1	2021-11-14	0.513939	Homo sapiens		blood	65500	Taiwan		circular	24	120		IncL_1, JN626286,		Gammaproteobacteria (1236)	Enterobacteriaceae (543)	Escherichia (561)	Escherichia coli	Enterobacterales (91347)	Pseudomonadota (1224)	Escherichia_coli (562)		Bacteria (2)	12.69	9.79964
NZ_CP083515.1	2021-11-14	0.51777	Homo sapiens		blood	77013	Taiwan		circular	24	120		IncL_1, JN626286,		Gammaproteobacteria (1236)	Enterobacteriaceae (543)	Escherichia (561)	Escherichia coli	Enterobacterales (91347)	Pseudomonadota (1224)	Escherichia_coli (562)		Bacteria (2)	12.6842	9.79713
NZ_MW245020.1	2021-06-07	0.524527				97179			circular				IncL_1, JN626286,		Gammaproteobacteria (1236)	Enterobacteriaceae (543)	Klebsiella (570)	Klebsiella pneumoniae	Enterobacterales (91347)	Pseudomonadota (1224)	Klebsiella_pneumoniae (573)		Bacteria (2)	17.8182	15.5947
NZ_CP065954.1	2021-05-12	0.514592	Homo sapiens			63769	Taiwan		circular	23.5983	120.835	Taiwan	IncL_1, JN626286,		Gammaproteobacteria (1236)	Enterobacteriaceae (543)	Klebsiella (570)	Klebsiella pneumoniae	Enterobacterales (91347)	Pseudomonadota (1224)	Klebsiella_pneumoniae (573)		Bacteria (2)	12.6865	9.79612
NZ_CP061969.1	2021-03-15	0.512228	Homo sapiens		bile	63581	China: Lanzhou	whole organism	circular	36.0621	103.832	China,Lanzhou	IncL_1, JN626286,		Gammaproteobacteria (1236)	Enterobacteriaceae (543)	Klebsiella (570)	Klebsiella pneumoniae	Enterobacterales (91347)	Pseudomonadota (1224)	Klebsiella_pneumoniae (573)		Bacteria (2)	17.9028	15.7994
NZ_CP068574.1	2021-03-13	0.506079			sputum	72218	China: Beijing	whole organism	circular	39.906	116.391	China,Beijing	IncL_1, JN626286,		Gammaproteobacteria (1236)	Enterobacteriaceae (543)	Klebsiella (570)	Klebsiella pneumoniae	Enterobacterales (91347)	Pseudomonadota (1224)	Klebsiella_pneumoniae (573)		Bacteria (2)	17.0826	14.5103
NZ_CP064112.1	2021-03-13	0.508508	Homo sapiens			79397	China: Beijing	whole organism	circular	39.906	116.391	China,Beijing	IncL_1, JN626286,		Gammaproteobacteria (1236)	Enterobacteriaceae (543)	Klebsiella (570)	Klebsiella oxytoca	Enterobacterales (91347)	Pseudomonadota (1224)	Klebsiella_oxytoca (571)		Bacteria (2)	17.0926	14.527
NZ_CP061964.1	2021-03-13	0.512457	Homo sapiens		urine	63578	China: Jinan	whole organism	circular	36.6507	117.114	China,Jinan	IncL_1, JN626286,		Gammaproteobacteria (1236)	Enterobacteriaceae (543)	Klebsiella (570)	Klebsiella pneumoniae	Enterobacterales (91347)	Pseudomonadota (1224)	Klebsiella_pneumoniae (573)		Bacteria (2)	17.8554	15.732
NZ_CP061978.1	2021-03-13	0.506705	Homo sapiens		sputum	77479	China: Beijing	whole organism	circular	39.906	116.391	China,Beijing	IncL_1, JN626286,		Gammaproteobacteria (1236)	Enterobacteriaceae (543)	Klebsiella (570)	Klebsiella pneumoniae	Enterobacterales (91347)	Pseudomonadota (1224)	Klebsiella_pneumoniae (573)		Bacteria (2)	17.0841	14.5135
NZ_CP061974.1	2021-03-13	0.514286	Homo sapiens		urine	72450	China: Beijing	whole organism	circular	39.906	116.391	China,Beijing	IncL_1, JN626286,		Gammaproteobacteria (1236)	Enterobacteriaceae (543)	Klebsiella (570)	Klebsiella pneumoniae	Enterobacterales (91347)	Pseudomonadota (1224)	Klebsiella_pneumoniae (573)		Bacteria (2)	17.0909	14.5235
NZ_CP061956.1	2021-03-13	0.510041	Homo sapiens		urine	67524	China: Beijing	whole organism	circular	39.906	116.391	China,Beijing	IncL_1, JN626286,		Gammaproteobacteria (1236)	Enterobacteriaceae (543)	Klebsiella (570)	Klebsiella pneumoniae	Enterobacterales (91347)	Pseudomonadota (1224)	Klebsiella_pneumoniae (573)		Bacteria (2)	17.094	14.5265
NZ_CP061951.1	2021-03-13	0.506692	Homo sapiens		blood	77477	China: Beijing	whole organism	circular	39.906	116.391	China,Beijing	IncL_1, JN626286,		Gammaproteobacteria (1236)	Enterobacteriaceae (543)	Klebsiella (570)	Klebsiella pneumoniae	Enterobacterales (91347)	Pseudomonadota (1224)	Klebsiella_pneumoniae (573)		Bacteria (2)	17.0915	14.5252
NZ_CP070110.1	2021-02-23	0.530379	Homo sapiens			78821	USA:WA		circular	47.2868	-120.213	USA,WA	IncL_1, JN626286,		Gammaproteobacteria (1236)	Enterobacteriaceae (543)	Klebsiella (570)	Klebsiella pneumoniae	Enterobacterales (91347)	Pseudomonadota (1224)	Klebsiella_pneumoniae (573)		Bacteria (2)	17.1018	14.7482
NZ_CP068951.1	2021-02-03	0.512118	Homo sapiens			63585	Netherlands	Plasmid	circular	52.238	5.53461	Netherlands	IncL_1, JN626286,		Gammaproteobacteria (1236)	Enterobacteriaceae (543)	Klebsiella (570)	Klebsiella pneumoniae	Enterobacterales (91347)	Pseudomonadota (1224)	Klebsiella_pneumoniae (573)		Bacteria (2)	17.8791	15.7646
NZ_CP068918.1	2021-02-03	0.511749	Homo sapiens			68942	Netherlands	Plasmid	circular	52.238	5.53461	Netherlands	IncL_1, JN626286,		Gammaproteobacteria (1236)	Enterobacteriaceae (543)	Klebsiella (570)	Klebsiella pneumoniae	Enterobacterales (91347)	Pseudomonadota (1224)	Klebsiella_pneumoniae (573)		Bacteria (2)	17.0769	14.5001
NZ_CP068954.1	2021-02-03	0.512188	Homo sapiens			63586	Netherlands	Plasmid	circular	52.238	5.53461	Netherlands	IncL_1, JN626286,		Gammaproteobacteria (1236)	Enterobacteriaceae (543)	Klebsiella (570)	Klebsiella pneumoniae	Enterobacterales (91347)	Pseudomonadota (1224)	Klebsiella_pneumoniae (573)		Bacteria (2)	17.943	15.8505
NZ_CP068916.1	2021-02-03	0.51216	Homo sapiens			63570	Netherlands	Plasmid	circular	52.238	5.53461	Netherlands	IncL_1, JN626286,		Gammaproteobacteria (1236)	Enterobacteriaceae (543)	Klebsiella (570)	Klebsiella pneumoniae	Enterobacterales (91347)	Pseudomonadota (1224)	Klebsiella_pneumoniae (573)		Bacteria (2)	17.9525	15.8619
NZ_CP068928.1	2021-02-03	0.512662	Homo sapiens			64444	Netherlands	Plasmid	circular	52.238	5.53461	Netherlands	IncL_1, JN626286,		Gammaproteobacteria (1236)	Enterobacteriaceae (543)	Klebsiella (570)	Klebsiella pneumoniae	Enterobacterales (91347)	Pseudomonadota (1224)	Klebsiella_pneumoniae (573)		Bacteria (2)	17.5484	15.2497
NZ_CP068867.1	2021-02-03	0.511956	Homo sapiens			62812	Netherlands	Plasmid	circular	52.238	5.53461	Netherlands	IncL_1, JN626286,		Gammaproteobacteria (1236)	Enterobacteriaceae (543)	Klebsiella (570)	Klebsiella pneumoniae	Enterobacterales (91347)	Pseudomonadota (1224)	Klebsiella_pneumoniae (573)		Bacteria (2)	17.8721	15.7392
NZ_CP068870.1	2021-02-03	0.511914	Homo sapiens			63499	Netherlands	Plasmid	circular	52.238	5.53461	Netherlands	IncL_1, JN626286,		Gammaproteobacteria (1236)	Enterobacteriaceae (543)	Klebsiella (570)	Klebsiella pneumoniae	Enterobacterales (91347)	Pseudomonadota (1224)	Klebsiella_pneumoniae (573)		Bacteria (2)	17.948	15.8568
NZ_CP068864.1	2021-02-03	0.511898	Homo sapiens			63499	Netherlands	Plasmid	circular	52.238	5.53461	Netherlands	IncL_1, JN626286,		Gammaproteobacteria (1236)	Enterobacteriaceae (543)	Klebsiella (570)	Klebsiella pneumoniae	Enterobacterales (91347)	Pseudomonadota (1224)	Klebsiella_pneumoniae (573)		Bacteria (2)	17.9914	15.9005
NZ_CP068854.1	2021-02-03	0.512227	Homo sapiens			63589	Netherlands	Plasmid	circular	52.238	5.53461	Netherlands	IncL_1, JN626286,		Gammaproteobacteria (1236)	Enterobacteriaceae (543)	Klebsiella (570)	Klebsiella pneumoniae	Enterobacterales (91347)	Pseudomonadota (1224)	Klebsiella_pneumoniae (573)		Bacteria (2)	17.933	15.8473
NZ_CP068832.1	2021-02-03	0.512918	Homo sapiens			62433	Netherlands	Plasmid	circular	52.238	5.53461	Netherlands	IncL_1, JN626286,		Gammaproteobacteria (1236)	Enterobacteriaceae (543)	Klebsiella (570)	Klebsiella pneumoniae	Enterobacterales (91347)	Pseudomonadota (1224)	Klebsiella_pneumoniae (573)		Bacteria (2)	-6.28264	-8.75304
NZ_CP068862.1	2021-02-03	0.512634	Homo sapiens			61660	Netherlands	Plasmid	circular	52.238	5.53461	Netherlands	IncL_1, JN626286,		Gammaproteobacteria (1236)	Enterobacteriaceae (543)	Klebsiella (570)	Klebsiella pneumoniae	Enterobacterales (91347)	Pseudomonadota (1224)	Klebsiella_pneumoniae (573)		Bacteria (2)	-6.28062	-8.7515
NZ_CP068880.1	2021-02-03	0.513425	Homo sapiens			62755	Netherlands	Plasmid	circular	52.238	5.53461	Netherlands	IncL_1, JN626286,		Gammaproteobacteria (1236)	Enterobacteriaceae (543)	Klebsiella (570)	Klebsiella pneumoniae	Enterobacterales (91347)	Pseudomonadota (1224)	Klebsiella_pneumoniae (573)		Bacteria (2)	-6.28257	-8.75363
NZ_CP068855.1	2021-02-03	0.512133	Homo sapiens			63585	Netherlands	Plasmid	circular	52.238	5.53461	Netherlands	IncL_1, JN626286,		Gammaproteobacteria (1236)	Enterobacteriaceae (543)	Klebsiella (570)	Klebsiella pneumoniae	Enterobacterales (91347)	Pseudomonadota (1224)	Klebsiella_pneumoniae (573)		Bacteria (2)	17.9381	15.856
NZ_CP068841.1	2021-02-03	0.512211	Homo sapiens			63589	Netherlands	Plasmid	circular	52.238	5.53461	Netherlands	IncL_1, JN626286,		Gammaproteobacteria (1236)	Enterobacteriaceae (543)	Klebsiella (570)	Klebsiella pneumoniae	Enterobacterales (91347)	Pseudomonadota (1224)	Klebsiella_pneumoniae (573)		Bacteria (2)	17.9148	15.8234
NZ_CP068879.1	2021-02-03	0.511898	Homo sapiens			63499	Netherlands	Plasmid	circular	52.238	5.53461	Netherlands	IncL_1, JN626286,		Gammaproteobacteria (1236)	Enterobacteriaceae (543)	Klebsiella (570)	Klebsiella pneumoniae	Enterobacterales (91347)	Pseudomonadota (1224)	Klebsiella_pneumoniae (573)		Bacteria (2)	17.9726	15.8812
NZ_CP068834.1	2021-02-03	0.514283	Homo sapiens			65499	Netherlands	Plasmid	circular	52.238	5.53461	Netherlands	IncL_1, JN626286,		Gammaproteobacteria (1236)	Enterobacteriaceae (543)	Klebsiella (570)	Klebsiella pneumoniae	Enterobacterales (91347)	Pseudomonadota (1224)	Klebsiella_pneumoniae (573)		Bacteria (2)	-6.02187	-2.291
NZ_CP068859.1	2021-02-03	0.512211	Homo sapiens			63589	Netherlands	Plasmid	circular	52.238	5.53461	Netherlands	IncL_1, JN626286,		Gammaproteobacteria (1236)	Enterobacteriaceae (543)	Klebsiella (570)	Klebsiella pneumoniae	Enterobacterales (91347)	Pseudomonadota (1224)	Klebsiella_pneumoniae (573)		Bacteria (2)	17.9537	15.8632
NZ_CP068831.1	2021-02-03	0.522986	Homo sapiens			78593	Netherlands	Plasmid	circular	52.238	5.53461	Netherlands	IncL_1, JN626286,		Gammaproteobacteria (1236)	Enterobacteriaceae (543)	Klebsiella (570)	Klebsiella pneumoniae	Enterobacterales (91347)	Pseudomonadota (1224)	Klebsiella_pneumoniae (573)		Bacteria (2)	-6.28226	-8.75365
NZ_CP068845.1	2021-02-03	0.534035	Homo sapiens			31247	Netherlands	Plasmid	circular	52.238	5.53461	Netherlands	IncL_1, JN626286,		Gammaproteobacteria (1236)	Enterobacteriaceae (543)	Klebsiella (570)	Klebsiella pneumoniae	Enterobacterales (91347)	Pseudomonadota (1224)	Klebsiella_pneumoniae (573)		Bacteria (2)	16.5257	13.2023
NZ_CP068908.1	2021-02-03	0.512211	Homo sapiens			63589	Netherlands	Plasmid	circular	52.238	5.53461	Netherlands	IncL_1, JN626286,		Gammaproteobacteria (1236)	Enterobacteriaceae (543)	Klebsiella (570)	Klebsiella pneumoniae	Enterobacterales (91347)	Pseudomonadota (1224)	Klebsiella_pneumoniae (573)		Bacteria (2)	17.9491	15.8583
NZ_CP068878.1	2021-02-03	0.512649	Homo sapiens			64789	Netherlands	Plasmid	circular	52.238	5.53461	Netherlands	IncL_1, JN626286,		Gammaproteobacteria (1236)	Enterobacteriaceae (543)	Klebsiella (570)	Klebsiella pneumoniae	Enterobacterales (91347)	Pseudomonadota (1224)	Klebsiella_pneumoniae (573)		Bacteria (2)	17.8477	15.6591
NZ_CP068920.1	2021-02-03	0.512196	Homo sapiens			63589	Netherlands	Plasmid	circular	52.238	5.53461	Netherlands	IncL_1, JN626286,		Gammaproteobacteria (1236)	Enterobacteriaceae (543)	Klebsiella (570)	Klebsiella pneumoniae	Enterobacterales (91347)	Pseudomonadota (1224)	Klebsiella_pneumoniae (573)		Bacteria (2)	17.9435	15.8517
NZ_CP068893.1	2021-02-03	0.514749	Homo sapiens			48649	Netherlands	Plasmid	circular	52.238	5.53461	Netherlands	IncL_1, JN626286,		Gammaproteobacteria (1236)	Enterobacteriaceae (543)	Klebsiella (570)	Klebsiella pneumoniae	Enterobacterales (91347)	Pseudomonadota (1224)	Klebsiella_pneumoniae (573)		Bacteria (2)	16.5035	13.15
NZ_CP068912.1	2021-02-03	0.514393	Homo sapiens			47870	Netherlands	Plasmid	circular	52.238	5.53461	Netherlands	IncL_1, JN626286,		Gammaproteobacteria (1236)	Enterobacteriaceae (543)	Klebsiella (570)	Klebsiella pneumoniae	Enterobacterales (91347)	Pseudomonadota (1224)	Klebsiella_pneumoniae (573)		Bacteria (2)	16.5275	13.1899
NZ_CP068906.1	2021-02-03	0.512219	Homo sapiens			63588	Netherlands	Plasmid	circular	52.238	5.53461	Netherlands	IncL_1, JN626286,		Gammaproteobacteria (1236)	Enterobacteriaceae (543)	Klebsiella (570)	Klebsiella pneumoniae	Enterobacterales (91347)	Pseudomonadota (1224)	Klebsiella_pneumoniae (573)		Bacteria (2)	17.9435	15.8516
NZ_CP068877.1	2021-02-03	0.51281	Homo sapiens			62491	Netherlands	Plasmid	circular	52.238	5.53461	Netherlands	IncL_1, JN626286,		Gammaproteobacteria (1236)	Enterobacteriaceae (543)	Klebsiella (570)	Klebsiella pneumoniae	Enterobacterales (91347)	Pseudomonadota (1224)	Klebsiella_pneumoniae (573)		Bacteria (2)	17.5399	15.233
NZ_CP068872.1	2021-02-03	0.511929	Homo sapiens			63499	Netherlands	Plasmid	circular	52.238	5.53461	Netherlands	IncL_1, JN626286,		Gammaproteobacteria (1236)	Enterobacteriaceae (543)	Klebsiella (570)	Klebsiella pneumoniae	Enterobacterales (91347)	Pseudomonadota (1224)	Klebsiella_pneumoniae (573)		Bacteria (2)	17.9437	15.8514
NZ_CP068319.1	2021-01-26	0.512495	Homo sapiens			64785	Netherlands	Plasmid	circular	52.238	5.53461	Netherlands	IncL_1, JN626286,		Gammaproteobacteria (1236)	Enterobacteriaceae (543)	Klebsiella (570)	Klebsiella pneumoniae	Enterobacterales (91347)	Pseudomonadota (1224)	Klebsiella_pneumoniae (573)		Bacteria (2)	17.571	15.2758
NZ_CP068314.1	2021-01-26	0.514326	Homo sapiens			66032	Netherlands	Plasmid	circular	52.238	5.53461	Netherlands	IncL_1, JN626286,		Gammaproteobacteria (1236)	Enterobacteriaceae (543)	Klebsiella (570)	Klebsiella pneumoniae	Enterobacterales (91347)	Pseudomonadota (1224)	Klebsiella_pneumoniae (573)		Bacteria (2)	17.9421	15.8497
NZ_CP068304.1	2021-01-26	0.508938	Homo sapiens			75854	Netherlands	Plasmid	circular	52.238	5.53461	Netherlands	IncL_1, JN626286,		Gammaproteobacteria (1236)	Enterobacteriaceae (543)	Klebsiella (570)	Klebsiella pneumoniae	Enterobacterales (91347)	Pseudomonadota (1224)	Klebsiella_pneumoniae (573)		Bacteria (2)	17.0821	14.5093
NZ_CP068299.1	2021-01-26	0.511816	Homo sapiens			70371	Netherlands	Plasmid	circular	52.238	5.53461	Netherlands	IncL_1, JN626286,		Gammaproteobacteria (1236)	Enterobacteriaceae (543)	Klebsiella (570)	Klebsiella pneumoniae	Enterobacterales (91347)	Pseudomonadota (1224)	Klebsiella_pneumoniae (573)		Bacteria (2)	17.0738	14.4949
NZ_CP068310.1	2021-01-26	0.512129	Homo sapiens			64556	Netherlands	Plasmid	circular	52.238	5.53461	Netherlands	IncL_1, JN626286,		Gammaproteobacteria (1236)	Enterobacteriaceae (543)	Klebsiella (570)	Klebsiella pneumoniae	Enterobacterales (91347)	Pseudomonadota (1224)	Klebsiella_pneumoniae (573)		Bacteria (2)	17.8425	15.7162
NZ_CP068305.1	2021-01-26	0.512109	Homo sapiens			63922	Netherlands	Plasmid	circular	52.238	5.53461	Netherlands	IncL_1, JN626286,		Gammaproteobacteria (1236)	Enterobacteriaceae (543)	Klebsiella (570)	Klebsiella pneumoniae	Enterobacterales (91347)	Pseudomonadota (1224)	Klebsiella_pneumoniae (573)		Bacteria (2)	17.8758	15.7419
NZ_CP030295.1	2021-05-22	0.517641	Homo sapiens		Physical	58585	China: Ningbo		circular	29.88	121.55		IncL_1, JN626286,		Gammaproteobacteria (1236)	Enterobacteriaceae (543)	Klebsiella (570)	Klebsiella pneumoniae	Enterobacterales (91347)	Pseudomonadota (1224)	Klebsiella_pneumoniae (573)		Bacteria (2)	17.4438	15.1385
NZ_CP027039.1	2018-12-06	0.512227	Homo sapiens		stool	63589	Greece: Athens		circular	38.03	23.79		IncL_1, JN626286,		Gammaproteobacteria (1236)	Enterobacteriaceae (543)	Klebsiella (570)	Klebsiella pneumoniae	Enterobacterales (91347)	Pseudomonadota (1224)	Klebsiella_pneumoniae (573)		Bacteria (2)	17.9508	15.8685
NZ_CP030135.1	2018-09-02	0.514275	Homo sapiens		urine	65500	Taiwan		circular	24.08	120.37		IncL_1, JN626286,		Gammaproteobacteria (1236)	Enterobacteriaceae (543)	Klebsiella (570)	Klebsiella pneumoniae	Enterobacterales (91347)	Pseudomonadota (1224)	Klebsiella_pneumoniae (573)		Bacteria (2)	12.6926	9.80152
CP110599.1	2022-11-21	0.514252	Homo sapiens		wound swab	65499	Australia		circular	-24.7761	134.755	Australia	IncL_1, JN626286,		Gammaproteobacteria (1236)	Enterobacteriaceae (543)	Klebsiella (570)	Klebsiella pneumoniae	Enterobacterales (91347)	Pseudomonadota (1224)	Klebsiella_pneumoniae (573)		Bacteria (2)	12.691	9.80056
CP110598.1	2022-11-21	0.514254	Homo sapiens		wound	65491	Australia: Melbourne		circular	-37.8457	144.982		IncL_1, JN626286,		Gammaproteobacteria (1236)	Enterobacteriaceae (543)	Klebsiella (570)	Klebsiella pneumoniae	Enterobacterales (91347)	Pseudomonadota (1224)	Klebsiella_pneumoniae (573)		Bacteria (2)	12.6923	9.80125
CP110725.1	2022-11-21	0.514292	Homo sapiens		tissue	65490	Australia		circular	-24.7761	134.755	Australia	IncL_1, JN626286,		Gammaproteobacteria (1236)	Enterobacteriaceae (543)	Klebsiella (570)	Klebsiella pneumoniae	Enterobacterales (91347)	Pseudomonadota (1224)	Klebsiella_pneumoniae (573)		Bacteria (2)	12.6912	9.80051
NZ_CP063239.1	2021-01-15	0.520131	Homo sapiens		Greece	83750	Greece		circular	38.9954	21.9877	Greece	IncL_1, JN626286,		Gammaproteobacteria (1236)	Yersiniaceae (1903411)	Serratia (613)	Serratia marcescens	Enterobacterales (91347)	Pseudomonadota (1224)	Serratia_marcescens (615)		Bacteria (2)	17.7642	15.5155
NZ_CP068339.1	2021-01-26	0.512211	Homo sapiens			63589	Netherlands	Plasmid	circular	52.238	5.53461	Netherlands	IncL_1, JN626286,		Gammaproteobacteria (1236)	Enterobacteriaceae (543)	Klebsiella (570)	Klebsiella pneumoniae	Enterobacterales (91347)	Pseudomonadota (1224)	Klebsiella_pneumoniae (573)		Bacteria (2)	17.3143	14.9692
NZ_CP068324.1	2021-01-26	0.512966	Homo sapiens			64940	Netherlands	Plasmid	circular	52.238	5.53461	Netherlands	IncL_1, JN626286,		Gammaproteobacteria (1236)	Enterobacteriaceae (543)	Klebsiella (570)	Klebsiella pneumoniae	Enterobacterales (91347)	Pseudomonadota (1224)	Klebsiella_pneumoniae (573)		Bacteria (2)	17.9427	15.8508
NZ_CP068323.1	2021-01-26	0.512542	Homo sapiens			54934	Netherlands	Plasmid	circular	52.238	5.53461	Netherlands	IncL_1, JN626286,		Gammaproteobacteria (1236)	Enterobacteriaceae (543)	Klebsiella (570)	Klebsiella pneumoniae	Enterobacterales (91347)	Pseudomonadota (1224)	Klebsiella_pneumoniae (573)		Bacteria (2)	17.1871	14.3798
NZ_CP068313.1	2021-01-26	0.512211	Homo sapiens			63589	Netherlands	Plasmid	circular	52.238	5.53461	Netherlands	IncL_1, JN626286,		Gammaproteobacteria (1236)	Enterobacteriaceae (543)	Klebsiella (570)	Klebsiella pneumoniae	Enterobacterales (91347)	Pseudomonadota (1224)	Klebsiella_pneumoniae (573)		Bacteria (2)	17.9429	15.8774
NZ_CP068303.1	2021-01-26	0.515525	Homo sapiens			52465	Netherlands	Plasmid	circular	52.238	5.53461	Netherlands	IncL_1, JN626286,		Gammaproteobacteria (1236)	Enterobacteriaceae (543)	Klebsiella (570)	Klebsiella pneumoniae	Enterobacterales (91347)	Pseudomonadota (1224)	Klebsiella_pneumoniae (573)		Bacteria (2)	16.5262	13.1887
NZ_CP068331.1	2021-01-26	0.511808	Homo sapiens			63430	Netherlands	Plasmid	circular	52.238	5.53461	Netherlands	IncL_1, JN626286,		Gammaproteobacteria (1236)	Enterobacteriaceae (543)	Klebsiella (570)	Klebsiella pneumoniae	Enterobacterales (91347)	Pseudomonadota (1224)	Klebsiella_pneumoniae (573)		Bacteria (2)	17.9149	15.8266
NZ_CP068326.1	2021-01-26	0.512399	Homo sapiens			63675	Netherlands	Plasmid	circular	52.238	5.53461	Netherlands	IncL_1, JN626286,		Gammaproteobacteria (1236)	Enterobacteriaceae (543)	Klebsiella (570)	Klebsiella pneumoniae	Enterobacterales (91347)	Pseudomonadota (1224)	Klebsiella_pneumoniae (573)		Bacteria (2)	17.8973	15.7799
NZ_CP068321.1	2021-01-26	0.511914	Homo sapiens			63499	Netherlands	Plasmid	circular	52.238	5.53461	Netherlands	IncL_1, JN626286,		Gammaproteobacteria (1236)	Enterobacteriaceae (543)	Klebsiella (570)	Klebsiella pneumoniae	Enterobacterales (91347)	Pseudomonadota (1224)	Klebsiella_pneumoniae (573)		Bacteria (2)	17.8846	15.759
NZ_CP068337.1	2021-01-26	0.51545	Homo sapiens			51652	Netherlands	Plasmid	circular	52.238	5.53461	Netherlands	IncL_1, JN626286,		Gammaproteobacteria (1236)	Enterobacteriaceae (543)	Klebsiella (570)	Klebsiella pneumoniae	Enterobacterales (91347)	Pseudomonadota (1224)	Klebsiella_pneumoniae (573)		Bacteria (2)	16.5309	13.1995
NZ_CP068302.1	2021-01-26	0.511734	Homo sapiens			69628	Netherlands	Plasmid	circular	52.238	5.53461	Netherlands	IncL_1, JN626286,		Gammaproteobacteria (1236)	Enterobacteriaceae (543)	Klebsiella (570)	Klebsiella pneumoniae	Enterobacterales (91347)	Pseudomonadota (1224)	Klebsiella_pneumoniae (573)		Bacteria (2)	17.0717	14.4921
NZ_CP068341.1	2021-01-26	0.51517	Homo sapiens			48617	Netherlands	Plasmid	circular	52.238	5.53461	Netherlands	IncL_1, JN626286,		Gammaproteobacteria (1236)	Enterobacteriaceae (543)	Klebsiella (570)	Klebsiella pneumoniae	Enterobacterales (91347)	Pseudomonadota (1224)	Klebsiella_pneumoniae (573)		Bacteria (2)	16.5304	13.1861
NZ_CP068295.1	2021-01-26	0.513158	Homo sapiens			47537	Netherlands	Plasmid	circular	52.238	5.53461	Netherlands	IncL_1, JN626286,		Gammaproteobacteria (1236)	Enterobacteriaceae (543)	Klebsiella (570)	Klebsiella pneumoniae	Enterobacterales (91347)	Pseudomonadota (1224)	Klebsiella_pneumoniae (573)		Bacteria (2)	16.532	13.2021
NZ_CP068343.1	2021-01-26	0.512211	Homo sapiens			63589	Netherlands	Plasmid	circular	52.238	5.53461	Netherlands	IncL_1, JN626286,		Gammaproteobacteria (1236)	Enterobacteriaceae (543)	Klebsiella (570)	Klebsiella pneumoniae	Enterobacterales (91347)	Pseudomonadota (1224)	Klebsiella_pneumoniae (573)		Bacteria (2)	17.9409	15.8482
NZ_CP068342.1	2021-01-26	0.512399	Homo sapiens			63675	Netherlands	Plasmid	circular	52.238	5.53461	Netherlands	IncL_1, JN626286,		Gammaproteobacteria (1236)	Enterobacteriaceae (543)	Klebsiella (570)	Klebsiella pneumoniae	Enterobacterales (91347)	Pseudomonadota (1224)	Klebsiella_pneumoniae (573)		Bacteria (2)	17.544	15.2452
NZ_CP068338.1	2021-01-26	0.514876	Homo sapiens			50282	Netherlands	Plasmid	circular	52.238	5.53461	Netherlands	IncL_1, JN626286,		Gammaproteobacteria (1236)	Enterobacteriaceae (543)	Klebsiella (570)	Klebsiella pneumoniae	Enterobacterales (91347)	Pseudomonadota (1224)	Klebsiella_pneumoniae (573)		Bacteria (2)	16.527	13.1893
NZ_CP068312.1	2021-01-26	0.513222	Homo sapiens			62322	Netherlands	Plasmid	circular	52.238	5.53461	Netherlands	IncL_1, JN626286,		Gammaproteobacteria (1236)	Enterobacteriaceae (543)	Klebsiella (570)	Klebsiella pneumoniae	Enterobacterales (91347)	Pseudomonadota (1224)	Klebsiella_pneumoniae (573)		Bacteria (2)	-6.28116	-8.7516
NZ_CP068307.1	2021-01-26	0.514062	Homo sapiens			65284	Netherlands	Plasmid	circular	52.238	5.53461	Netherlands	IncL_1, JN626286,		Gammaproteobacteria (1236)	Enterobacteriaceae (543)	Klebsiella (570)	Klebsiella pneumoniae	Enterobacterales (91347)	Pseudomonadota (1224)	Klebsiella_pneumoniae (573)		Bacteria (2)	-6.03072	-2.30043
NZ_CP068329.1	2021-01-26	0.512267	Homo sapiens			64398	Netherlands	Plasmid	circular	52.238	5.53461	Netherlands	IncL_1, JN626286,		Gammaproteobacteria (1236)	Enterobacteriaceae (543)	Klebsiella (570)	Klebsiella pneumoniae	Enterobacterales (91347)	Pseudomonadota (1224)	Klebsiella_pneumoniae (573)		Bacteria (2)	17.874	15.7459
NZ_CP068308.1	2021-01-26	0.512144	Homo sapiens			63570	Netherlands	Plasmid	circular	52.238	5.53461	Netherlands	IncL_1, JN626286,		Gammaproteobacteria (1236)	Enterobacteriaceae (543)	Klebsiella (570)	Klebsiella pneumoniae	Enterobacterales (91347)	Pseudomonadota (1224)	Klebsiella_pneumoniae (573)		Bacteria (2)	17.9439	15.8542
NZ_CP068297.1	2021-01-26	0.5122	Homo sapiens			52007	Netherlands	Plasmid	circular	52.238	5.53461	Netherlands	IncL_1, JN626286,		Gammaproteobacteria (1236)	Enterobacteriaceae (543)	Klebsiella (570)	Klebsiella pneumoniae	Enterobacterales (91347)	Pseudomonadota (1224)	Klebsiella_pneumoniae (573)		Bacteria (2)	16.9814	14.3279
NZ_CP065455.1	2020-12-16	0.518105	Homo sapiens		Taichung Veterans General Hospital	74205	Taiwan		not-set	23.5983	120.835	Taiwan	IncL_1, JN626286,		Gammaproteobacteria (1236)	Enterobacteriaceae (543)	Klebsiella (570)	Klebsiella pneumoniae	Enterobacterales (91347)	Pseudomonadota (1224)	Klebsiella_pneumoniae (573)		Bacteria (2)	12.706	9.81758
NZ_MT989347.1	2020-11-04	0.514275				65498			circular				IncL_1, JN626286,		Gammaproteobacteria (1236)	Enterobacteriaceae (543)	Klebsiella (570)	Klebsiella pneumoniae	Enterobacterales (91347)	Pseudomonadota (1224)	Klebsiella_pneumoniae (573)		Bacteria (2)	-6.02421	-2.28709
NZ_MT989349.1	2020-11-04	0.511631				53523			circular				IncL_1, JN626286,		Gammaproteobacteria (1236)	Enterobacteriaceae (543)	Klebsiella (570)	Klebsiella pneumoniae	Enterobacterales (91347)	Pseudomonadota (1224)	Klebsiella_pneumoniae (573)		Bacteria (2)	-6.27749	-8.73589
NZ_MT989345.1	2020-11-04	0.514763				63569			circular				IncL_1, JN626286,		Gammaproteobacteria (1236)	Enterobacteriaceae (543)	Klebsiella (570)	Klebsiella pneumoniae	Enterobacterales (91347)	Pseudomonadota (1224)	Klebsiella_pneumoniae (573)		Bacteria (2)	12.6534	9.77304
NZ_LC545850.1	2020-08-04	0.512101	Homo sapiens			57022	Malawi:Lilongwe		circular	-13.9626	33.7741		IncL_1, JN626286,		Gammaproteobacteria (1236)	Enterobacteriaceae (543)	Klebsiella (570)	Klebsiella variicola	Enterobacterales (91347)	Pseudomonadota (1224)	Klebsiella_variicola (244366)		Bacteria (2)	16.5277	13.1887
NZ_LN864821.1	2015-06-19	0.511729				63434	Lebanon:Tripoli		circular	34.4374	35.8349	Lebanon,Tripoli	IncL_1, JN626286,		Gammaproteobacteria (1236)	Enterobacteriaceae (543)	Raoultella (160674)	Raoultella planticola	Enterobacterales (91347)	Pseudomonadota (1224)	Raoultella_planticola (575)		Bacteria (2)	17.9402	15.8474
NZ_CP040031.1	2020-03-15	0.514237	Homo sapiens		pus	65499	Taiwan:Taichung		circular	23.3	120.9		IncL_1, JN626286,		Gammaproteobacteria (1236)	Enterobacteriaceae (543)	Klebsiella (570)	Klebsiella pneumoniae	Enterobacterales (91347)	Pseudomonadota (1224)	Klebsiella_pneumoniae (573)		Bacteria (2)	12.6911	9.80055
NZ_LR745044.1	2020-01-09	0.511261	Homo sapiens		urine	61761	France		linear	46.6034	1.88833	France	IncL_1, JN626286,		Gammaproteobacteria (1236)	Enterobacteriaceae (543)	Klebsiella (570)	Klebsiella pneumoniae	Enterobacterales (91347)	Pseudomonadota (1224)	Klebsiella_pneumoniae (573)		Bacteria (2)	17.8931	15.7816
NC_023027.1	2013-12-12	0.512284				63578			circular				IncL_1, JN626286,		Gammaproteobacteria (1236)	Enterobacteriaceae (543)	Klebsiella (570)	Klebsiella pneumoniae	Enterobacterales (91347)	Pseudomonadota (1224)	Klebsiella_pneumoniae (573)		Bacteria (2)	17.9403	15.8475
NC_021502.1	2013-07-01	0.51956				167203			circular				IncL_1, JN626286, |IncFIA(HI1)_1, AF250878, |IncFII(K)_1, CP000648,	IncF RST(K7:A10:B-):FIA(10);FIB(-);FIC(-);FII(-);FIIK(7);FIIS(-);FIIY(-)	Gammaproteobacteria (1236)	Enterobacteriaceae (543)	Klebsiella (570)	Klebsiella pneumoniae	Enterobacterales (91347)	Pseudomonadota (1224)	Klebsiella_pneumoniae (573)		Bacteria (2)	-6.01866	-2.28992
NC_021488.1	2013-07-01	0.510864				62592			circular				IncL_1, JN626286,		Gammaproteobacteria (1236)	Enterobacteriaceae (543)	Klebsiella (570)	Klebsiella pneumoniae	Enterobacterales (91347)	Pseudomonadota (1224)	Klebsiella_pneumoniae (573)		Bacteria (2)	17.8979	15.8027
NC_019154.1	2012-11-03	0.511062				61881			circular				IncL_1, JN626286,		Gammaproteobacteria (1236)	Enterobacteriaceae (543)	Klebsiella (570)	Klebsiella pneumoniae	Enterobacterales (91347)	Pseudomonadota (1224)	Klebsiella_pneumoniae (573)		Bacteria (2)	17.6952	15.4692
NZ_LR025095.1	2019-01-29	0.512219				63592			circular				IncL_1, JN626286,		Gammaproteobacteria (1236)	Enterobacteriaceae (543)	Klebsiella (570)	Klebsiella pneumoniae	Enterobacterales (91347)	Pseudomonadota (1224)	Klebsiella_pneumoniae (573)		Bacteria (2)	17.9966	15.9032
NZ_CP034283.1	2018-12-13	0.512196				63589			circular				IncL_1, JN626286,		Gammaproteobacteria (1236)	Enterobacteriaceae (543)	Klebsiella (570)	Klebsiella pneumoniae	Enterobacterales (91347)	Pseudomonadota (1224)	Klebsiella_pneumoniae (573)		Bacteria (2)	18.0242	15.9263
NZ_CP034041.1	2018-11-26	0.514417	Homo sapiens		miscellaneous body fluid	65202	USA: Ohio		circular	40.2254	-82.6881	USA,Ohio	IncL_1, JN626286,		Gammaproteobacteria (1236)	Enterobacteriaceae (543)	Klebsiella (570)	Klebsiella pneumoniae	Enterobacterales (91347)	Pseudomonadota (1224)	Klebsiella_pneumoniae (573)		Bacteria (2)	-6.02	-2.29276
NZ_CP032174.1	2018-09-19	0.512211				63589			circular				IncL_1, JN626286,		Gammaproteobacteria (1236)	Enterobacteriaceae (543)	Klebsiella (570)	Klebsiella pneumoniae	Enterobacterales (91347)	Pseudomonadota (1224)	Klebsiella_pneumoniae (573)		Bacteria (2)	17.9414	15.8483
NZ_CP023251.1	2018-06-08	0.511914	Homo sapiens		urine	63075	Sweden: Gothenburg		linear	57.6823	11.9613		IncL_1, JN626286,		Gammaproteobacteria (1236)	Enterobacteriaceae (543)	Klebsiella (570)	Klebsiella pneumoniae	Enterobacterales (91347)	Pseudomonadota (1224)	Klebsiella_pneumoniae (573)		Bacteria (2)	17.81	15.6576
NZ_CP024878.1	2018-04-11	0.522969	Homo sapiens		sputum	73339	Thailand		circular	18	100		IncL_1, JN626286,		Gammaproteobacteria (1236)	Enterobacteriaceae (543)	Klebsiella (570)	Klebsiella pneumoniae	Enterobacterales (91347)	Pseudomonadota (1224)	Klebsiella_pneumoniae (573)		Bacteria (2)	17.774	15.5971
NZ_CP026395.1	2018-02-24	0.517981				80642	USA		circular	38.9847	-77.0947		IncL_1, JN626286,		Gammaproteobacteria (1236)	Enterobacteriaceae (543)	Klebsiella (570)	Klebsiella pneumoniae	Enterobacterales (91347)	Pseudomonadota (1224)	Klebsiella_pneumoniae (573)		Bacteria (2)	16.2843	13.7262
NZ_CP020844.1	2017-05-25	0.511857	Homo sapiens		respiratory	74177	USA: Houston		circular	29.7107	-95.4006		IncL_1, JN626286,		Gammaproteobacteria (1236)	Enterobacteriaceae (543)	Klebsiella (570)	Klebsiella pneumoniae	Enterobacterales (91347)	Pseudomonadota (1224)	Klebsiella_pneumoniae (573)		Bacteria (2)	-6.25143	-8.70806
NZ_CP016927.1	2016-08-26	0.5055	Homo sapiens		tracheal aspirate	72093	USA: Minnesota		circular	45.9897	-94.6113	USA,Minnesota	IncL_1, JN626286,		Gammaproteobacteria (1236)	Enterobacteriaceae (543)	Klebsiella (570)	Klebsiella pneumoniae	Enterobacterales (91347)	Pseudomonadota (1224)	Klebsiella_pneumoniae (573)		Bacteria (2)	17.0595	14.4807
NZ_CP082931.1	2022-10-13	0.512438	Homo sapiens		stool	64841	Canada		circular	49.89	-97.13		IncL_1, JN626286,		Gammaproteobacteria (1236)	Enterobacteriaceae (543)	Salmonella (590)	Salmonella enterica	Enterobacterales (91347)	Pseudomonadota (1224)	Salmonella_enterica (28901)		Bacteria (2)	17.945	15.8512
NZ_MK966141.1	2020-08-04	0.51164				63490			circular				IncL_1, JN626286,		Gammaproteobacteria (1236)	Enterobacteriaceae (543)	Enterobacter (547)	Enterobacter cloacae	Enterobacterales (91347)	Pseudomonadota (1224)	Enterobacter_cloacae (550)		Bacteria (2)	17.9317	15.8444
NC_019344.1	2012-11-04	0.532026				81793			circular				IncL_1, JN626286,		Gammaproteobacteria (1236)	Yersiniaceae (1903411)	Serratia (613)	Serratia marcescens	Enterobacterales (91347)	Pseudomonadota (1224)	Serratia_marcescens (615)		Bacteria (2)	17.3169	14.9775
NC_005246.1	2003-12-03	0.514723			apple	60145	Lebanon		circular	33.8751	35.8434	Lebanon	IncL_1, JN626286,		Gammaproteobacteria (1236)	Erwiniaceae (1903409)	Erwinia (551)	Erwinia amylovora	Enterobacterales (91347)	Pseudomonadota (1224)	Erwinia_amylovora (552)		Bacteria (2)	16.5829	14.0073
CP071788.1	2022-07-05	0.511859	Homo sapiens		rectal swab	63072	France: Marseille		circular	43.3	5.4		IncL_1, JN626286,		Gammaproteobacteria (1236)	Enterobacteriaceae (543)	Enterobacter (547)	Enterobacter cloacae	Enterobacterales (91347)	Pseudomonadota (1224)	Enterobacter_cloacae (550)		Bacteria (2)	17.99	15.9008
OX030690.1	2022-06-02	0.514267	Homo sapiens		Hospital Universitario La Princesa (Madrid)	65499	Spain		circular	39.3262	-4.83806	Spain	IncL_1, JN626286,		Gammaproteobacteria (1236)	Enterobacteriaceae (543)	Klebsiella (570)	Klebsiella pneumoniae	Enterobacterales (91347)	Pseudomonadota (1224)	Klebsiella_pneumoniae (573)		Bacteria (2)	-6.01895	-2.30573
OW995948.1	2022-06-01	0.51216	Homo sapiens		Hospital Universitario Central de Asturias (Oviedo)	63570	Spain		circular	39.3262	-4.83806	Spain	IncL_1, JN626286,		Gammaproteobacteria (1236)	Enterobacteriaceae (543)	Klebsiella (570)	Klebsiella pneumoniae	Enterobacterales (91347)	Pseudomonadota (1224)	Klebsiella_pneumoniae (573)		Bacteria (2)	17.9505	15.859
OX030751.1	2022-06-02	0.515472	Homo sapiens		Hospital de Guadalajara (Guadalajara)	59623	Spain		circular	39.3262	-4.83806	Spain	IncL_1, JN626286,		Gammaproteobacteria (1236)	Enterobacteriaceae (543)	Klebsiella (570)	Klebsiella pneumoniae	Enterobacterales (91347)	Pseudomonadota (1224)	Klebsiella_pneumoniae (573)		Bacteria (2)	17.88	15.7561
NZ_ON261190.1	2022-06-15	0.505311				69290			circular				IncL_1, JN626286,		Gammaproteobacteria (1236)	Enterobacteriaceae (543)	Klebsiella (570)	Klebsiella pneumoniae	Enterobacterales (91347)	Pseudomonadota (1224)	Klebsiella_pneumoniae (573)		Bacteria (2)	17.0705	14.4947
NZ_CP068939.1	2021-02-03	0.514916	Homo sapiens			50115	Netherlands	Plasmid	circular	52.238	5.53461	Netherlands	IncL_1, JN626286,		Gammaproteobacteria (1236)	Enterobacteriaceae (543)	Escherichia (561)	Escherichia coli	Enterobacterales (91347)	Pseudomonadota (1224)	Escherichia_coli (562)		Bacteria (2)	16.5273	13.1895
NZ_CP068948.1	2021-02-03	0.512019	Homo sapiens			61943	Netherlands	Plasmid	circular	52.238	5.53461	Netherlands	IncL_1, JN626286,		Gammaproteobacteria (1236)	Enterobacteriaceae (543)	Escherichia (561)	Escherichia coli	Enterobacterales (91347)	Pseudomonadota (1224)	Escherichia_coli (562)		Bacteria (2)	-6.28297	-8.75253
NZ_CP068843.1	2021-02-03	0.512211	Homo sapiens			63589	Netherlands	Plasmid	circular	52.238	5.53461	Netherlands	IncL_1, JN626286,		Gammaproteobacteria (1236)	Enterobacteriaceae (543)	Escherichia (561)	Escherichia coli	Enterobacterales (91347)	Pseudomonadota (1224)	Escherichia_coli (562)		Bacteria (2)	17.9844	15.8963
NZ_CP068890.1	2021-02-03	0.512258	Homo sapiens			64938	Netherlands	Plasmid	circular	52.238	5.53461	Netherlands	IncL_1, JN626286,		Gammaproteobacteria (1236)	Enterobacteriaceae (543)	Escherichia (561)	Escherichia coli	Enterobacterales (91347)	Pseudomonadota (1224)	Escherichia_coli (562)		Bacteria (2)	17.9472	15.8538
NZ_CP068848.1	2021-02-03	0.512211	Homo sapiens			63589	Netherlands	Plasmid	circular	52.238	5.53461	Netherlands	IncL_1, JN626286,		Gammaproteobacteria (1236)	Enterobacteriaceae (543)	Escherichia (561)	Escherichia coli	Enterobacterales (91347)	Pseudomonadota (1224)	Escherichia_coli (562)		Bacteria (2)	17.9774	15.8881
NZ_CP068851.1	2021-02-03	0.512088	Homo sapiens			64276	Netherlands	Plasmid	circular	52.238	5.53461	Netherlands	IncL_1, JN626286,		Gammaproteobacteria (1236)	Enterobacteriaceae (543)	Escherichia (561)	Escherichia coli	Enterobacterales (91347)	Pseudomonadota (1224)	Escherichia_coli (562)		Bacteria (2)	17.9678	15.8766
NZ_LC545849.1	2020-08-04	0.512227	Homo sapiens			63589	Malawi:Lilongwe		circular	-13.9626	33.7741		IncL_1, JN626286,		Gammaproteobacteria (1236)	Enterobacteriaceae (543)	Escherichia (561)	Escherichia coli	Enterobacterales (91347)	Pseudomonadota (1224)	Escherichia_coli (562)		Bacteria (2)	17.9847	15.9221
NZ_CP097413.1	2022-05-26	0.514625	Homo sapiens		Human gut	65300	Spain: Madrid		circular	40.48	-3.69		IncL_1, JN626286,		Gammaproteobacteria (1236)	Enterobacteriaceae (543)	Klebsiella (570)	Klebsiella pneumoniae	Enterobacterales (91347)	Pseudomonadota (1224)	Klebsiella_pneumoniae (573)		Bacteria (2)	-6.02286	-2.2855
OW959933.1	2022-05-18	0.51261	Homo sapiens		Hospital Universitario Marques de Valdecilla (Santander)	71569	Spain		circular	39.3262	-4.83806	Spain	IncL_1, JN626286,		Gammaproteobacteria (1236)	Enterobacteriaceae (543)	Klebsiella (570)	Klebsiella pneumoniae	Enterobacterales (91347)	Pseudomonadota (1224)	Klebsiella_pneumoniae (573)		Bacteria (2)	-6.00951	-2.26931
OW959910.1	2022-05-18	0.512211	Homo sapiens		Hospital Universitario Valencia Tres cruces (Valencia)	63589	Spain		circular	39.3262	-4.83806	Spain	IncL_1, JN626286,		Gammaproteobacteria (1236)	Enterobacteriaceae (543)	Klebsiella (570)	Klebsiella pneumoniae	Enterobacterales (91347)	Pseudomonadota (1224)	Klebsiella_pneumoniae (573)		Bacteria (2)	17.9659	15.8769
OW959906.1	2022-05-18	0.514531	Homo sapiens		Hospital Universitario Marques de Valdecilla (Santander)	66274	Spain		circular	39.3262	-4.83806	Spain	IncL_1, JN626286,		Gammaproteobacteria (1236)	Enterobacteriaceae (543)	Klebsiella (570)	Klebsiella pneumoniae	Enterobacterales (91347)	Pseudomonadota (1224)	Klebsiella_pneumoniae (573)		Bacteria (2)	-6.02289	-2.28873
OW970323.1	2022-05-20	0.512583	Homo sapiens		Hospital Arquitecto Marcide (Ferrol)	61830	Spain		circular	39.3262	-4.83806	Spain	IncL_1, JN626286,		Gammaproteobacteria (1236)	Enterobacteriaceae (543)	Enterobacter (547)	Enterobacter cloacae	Enterobacterales (91347)	Pseudomonadota (1224)	Enterobacter_cloacae (550)		Bacteria (2)	-6.28069	-8.75334
OW970156.1	2022-05-20	0.512196	Homo sapiens		Hospital Arquitecto Marcide (Ferrol)	63589	Spain		circular	39.3262	-4.83806	Spain	IncL_1, JN626286,		Gammaproteobacteria (1236)	Enterobacteriaceae (543)	Klebsiella (570)	Klebsiella pneumoniae	Enterobacterales (91347)	Pseudomonadota (1224)	Klebsiella_pneumoniae (573)		Bacteria (2)	17.9514	15.8614
OW970026.1	2022-05-20	0.510098				57191			circular				IncL_1, JN626286,		Gammaproteobacteria (1236)	Enterobacteriaceae (543)	Klebsiella (570)	Klebsiella pneumoniae	Enterobacterales (91347)	Pseudomonadota (1224)	Klebsiella_pneumoniae (573)		Bacteria (2)	17.9386	15.8558
OW969949.1	2022-05-20	0.509731				67159			circular				IncL_1, JN626286,		Gammaproteobacteria (1236)	Enterobacteriaceae (543)	Klebsiella (570)	Klebsiella pneumoniae	Enterobacterales (91347)	Pseudomonadota (1224)	Klebsiella_pneumoniae (573)		Bacteria (2)	17.3062	14.9574
OW969940.1	2022-05-20	0.514229	Homo sapiens		Complejo Hospitalario Universitario de A Coruna (A Coruna)	65498	Spain		circular	39.3262	-4.83806	Spain	IncL_1, JN626286,		Gammaproteobacteria (1236)	Enterobacteriaceae (543)	Klebsiella (570)	Klebsiella pneumoniae	Enterobacterales (91347)	Pseudomonadota (1224)	Klebsiella_pneumoniae (573)		Bacteria (2)	17.309	14.9613
OW969832.1	2022-05-20	0.517486	Homo sapiens		Hospital Universitario La Princesa (Madrid)	52442	Spain		circular	39.3262	-4.83806	Spain	IncL_1, JN626286,		Gammaproteobacteria (1236)	Enterobacteriaceae (543)	Klebsiella (570)	Klebsiella pneumoniae	Enterobacterales (91347)	Pseudomonadota (1224)	Klebsiella_pneumoniae (573)		Bacteria (2)	16.5263	13.1884
OW969829.1	2022-05-20	0.512361	Homo sapiens		Hospital Universitario Central de Asturias (Oviedo)	64314	Spain		circular	39.3262	-4.83806	Spain	IncL_1, JN626286,		Gammaproteobacteria (1236)	Enterobacteriaceae (543)	Klebsiella (570)	Klebsiella pneumoniae	Enterobacterales (91347)	Pseudomonadota (1224)	Klebsiella_pneumoniae (573)		Bacteria (2)	17.9495	15.8569
OW969775.1	2022-05-20	0.51426	Homo sapiens		Complejo Hospitalario Universitario de A Coruna (A Coruna)	65498	Spain		circular	39.3262	-4.83806	Spain	IncL_1, JN626286,		Gammaproteobacteria (1236)	Enterobacteriaceae (543)	Klebsiella (570)	Klebsiella pneumoniae	Enterobacterales (91347)	Pseudomonadota (1224)	Klebsiella_pneumoniae (573)		Bacteria (2)	17.3104	14.9626
OW969770.1	2022-05-20	0.514275	Homo sapiens		Clinica Universitaria de Navarra (Navarra)	65498	Spain		circular	39.3262	-4.83806	Spain	IncL_1, JN626286,		Gammaproteobacteria (1236)	Enterobacteriaceae (543)	Klebsiella (570)	Klebsiella pneumoniae	Enterobacterales (91347)	Pseudomonadota (1224)	Klebsiella_pneumoniae (573)		Bacteria (2)	17.3092	14.9601
OW969767.1	2022-05-20	0.514291	Homo sapiens		Hospital Universitario Lucus Augusti (Lugo)	65498	Spain		circular	39.3262	-4.83806	Spain	IncL_1, JN626286,		Gammaproteobacteria (1236)	Enterobacteriaceae (543)	Klebsiella (570)	Klebsiella pneumoniae	Enterobacterales (91347)	Pseudomonadota (1224)	Klebsiella_pneumoniae (573)		Bacteria (2)	17.3154	14.9691
OW969758.1	2022-05-20	0.512315	Homo sapiens		Hospital Universitario Central de Asturias (Oviedo)	64718	Spain		circular	39.3262	-4.83806	Spain	IncL_1, JN626286,		Gammaproteobacteria (1236)	Enterobacteriaceae (543)	Klebsiella (570)	Klebsiella pneumoniae	Enterobacterales (91347)	Pseudomonadota (1224)	Klebsiella_pneumoniae (573)		Bacteria (2)	17.8928	15.7653
OW969743.1	2022-05-20	0.514053	Homo sapiens		Hospital Universitario Lucus Augusti (Lugo)	64721	Spain		circular	39.3262	-4.83806	Spain	IncL_1, JN626286,		Gammaproteobacteria (1236)	Enterobacteriaceae (543)	Klebsiella (570)	Klebsiella pneumoniae	Enterobacterales (91347)	Pseudomonadota (1224)	Klebsiella_pneumoniae (573)		Bacteria (2)	17.3129	14.9668
OW969705.1	2022-05-20	0.514275	Homo sapiens		Hospital Universitario Lucus Augusti (Lugo)	65498	Spain		circular	39.3262	-4.83806	Spain	IncL_1, JN626286,		Gammaproteobacteria (1236)	Enterobacteriaceae (543)	Klebsiella (570)	Klebsiella pneumoniae	Enterobacterales (91347)	Pseudomonadota (1224)	Klebsiella_pneumoniae (573)		Bacteria (2)	17.31	14.9612
OW969680.1	2022-05-20	0.513912	Homo sapiens		Hospital Universitario Ramon y Cajal (Madrid)	58905	Spain		circular	39.3262	-4.83806	Spain	IncL_1, JN626286,		Gammaproteobacteria (1236)	Enterobacteriaceae (543)	Klebsiella (570)	Klebsiella pneumoniae	Enterobacterales (91347)	Pseudomonadota (1224)	Klebsiella_pneumoniae (573)		Bacteria (2)	-5.9914	-2.32946
OW969658.1	2022-05-20	0.514267	Homo sapiens		Hospital Universitario La Princesa (Madrid)	65499	Spain		circular	39.3262	-4.83806	Spain	IncL_1, JN626286,		Gammaproteobacteria (1236)	Enterobacteriaceae (543)	Klebsiella (570)	Klebsiella pneumoniae	Enterobacterales (91347)	Pseudomonadota (1224)	Klebsiella_pneumoniae (573)		Bacteria (2)	-6.02381	-2.28713
OW969646.1	2022-05-20	0.517241	Homo sapiens		Hospital Universitario La Princesa (Madrid)	98834	Spain		circular	39.3262	-4.83806	Spain	IncL_1, JN626286,		Gammaproteobacteria (1236)	Enterobacteriaceae (543)	Klebsiella (570)	Klebsiella pneumoniae	Enterobacterales (91347)	Pseudomonadota (1224)	Klebsiella_pneumoniae (573)		Bacteria (2)	17.681	15.324
OW969626.1	2022-05-20	0.514298	Homo sapiens		Hospital Universitario La Princesa (Madrid)	65499	Spain		circular	39.3262	-4.83806	Spain	IncL_1, JN626286,		Gammaproteobacteria (1236)	Enterobacteriaceae (543)	Enterobacter (547)	Enterobacter cloacae	Enterobacterales (91347)	Pseudomonadota (1224)	Enterobacter_cloacae (550)		Bacteria (2)	-6.02158	-2.28679
OW969621.1	2022-05-20	0.517384	Homo sapiens		Hospital Universitario La Princesa (Madrid)	105272	Spain		circular	39.3262	-4.83806	Spain	IncL_1, JN626286,		Gammaproteobacteria (1236)	Enterobacteriaceae (543)	Enterobacter (547)	Enterobacter cloacae	Enterobacterales (91347)	Pseudomonadota (1224)	Enterobacter_cloacae (550)		Bacteria (2)	-5.99872	-2.27414
OW969617.1	2022-05-20	0.51678	Homo sapiens		Hospital Universitario Miguel Servet (Zaragoza)	68979	Spain		circular	39.3262	-4.83806	Spain	IncL_1, JN626286,		Gammaproteobacteria (1236)	Enterobacteriaceae (543)	Klebsiella (570)	Klebsiella oxytoca	Enterobacterales (91347)	Pseudomonadota (1224)	Klebsiella_oxytoca (571)		Bacteria (2)	17.6905	15.3427
OW969595.1	2022-05-20	0.514267	Homo sapiens		Hospital Universitario Gregorio Maranon (Madrid)	65499	Spain		circular	39.3262	-4.83806	Spain	IncL_1, JN626286,		Gammaproteobacteria (1236)	Enterobacteriaceae (543)	Klebsiella (570)	Klebsiella pneumoniae	Enterobacterales (91347)	Pseudomonadota (1224)	Klebsiella_pneumoniae (573)		Bacteria (2)	-6.02166	-2.28671
OW968461.1	2022-05-20	0.528365	Homo sapiens		Hospital de Guadalajara (Guadalajara)	26406	Spain		circular	39.3262	-4.83806	Spain	IncL_1, JN626286,		Gammaproteobacteria (1236)	Enterobacteriaceae (543)	Klebsiella (570)	Klebsiella pneumoniae	Enterobacterales (91347)	Pseudomonadota (1224)	Klebsiella_pneumoniae (573)		Bacteria (2)	16.5286	13.2222
OW968448.1	2022-05-20	0.512176	Homo sapiens		Hospital Universitario Central de Asturias (Oviedo)	63570	Spain		circular	39.3262	-4.83806	Spain	IncL_1, JN626286,		Gammaproteobacteria (1236)	Enterobacteriaceae (543)	Klebsiella (570)	Klebsiella oxytoca	Enterobacterales (91347)	Pseudomonadota (1224)	Klebsiella_oxytoca (571)		Bacteria (2)	17.9589	15.8716
OW968427.1	2022-05-20	0.515472	Homo sapiens		Hospital Vall d'Hebron (Barcelona)	48441	Spain		circular	39.3262	-4.83806	Spain	IncL_1, JN626286,		Gammaproteobacteria (1236)	Enterobacteriaceae (543)	Klebsiella (570)	Klebsiella pneumoniae	Enterobacterales (91347)	Pseudomonadota (1224)	Klebsiella_pneumoniae (573)		Bacteria (2)	16.5271	13.1893
OW968397.1	2022-05-20	0.51216	Homo sapiens		Hospital de Guadalajara (Guadalajara)	63570	Spain		circular	39.3262	-4.83806	Spain	IncL_1, JN626286,		Gammaproteobacteria (1236)	Enterobacteriaceae (543)	Enterobacter (547)	Enterobacter cloacae	Enterobacterales (91347)	Pseudomonadota (1224)	Enterobacter_cloacae (550)		Bacteria (2)	17.9512	15.8608
OW968385.1	2022-05-20	0.514291	Homo sapiens		Hospital Universitario Marques de Valdecilla (Santander)	65498	Spain		circular	39.3262	-4.83806	Spain	IncL_1, JN626286,		Gammaproteobacteria (1236)	Enterobacteriaceae (543)	Klebsiella (570)	Klebsiella pneumoniae	Enterobacterales (91347)	Pseudomonadota (1224)	Klebsiella_pneumoniae (573)		Bacteria (2)	-6.02062	-2.28772
OW968320.1	2022-05-20	0.512211	Homo sapiens		Hospital General de Alicante (Alicante)	63589	Spain		circular	39.3262	-4.83806	Spain	IncL_1, JN626286,		Gammaproteobacteria (1236)	Enterobacteriaceae (543)	Klebsiella (570)	Klebsiella pneumoniae	Enterobacterales (91347)	Pseudomonadota (1224)	Klebsiella_pneumoniae (573)		Bacteria (2)	17.9514	15.8611
OW968298.1	2022-05-20	0.52044	Homo sapiens		Hospital de Guadalajara (Guadalajara)	67220	Spain		circular	39.3262	-4.83806	Spain	IncL_1, JN626286,		Gammaproteobacteria (1236)	Enterobacteriaceae (543)	Enterobacter (547)	Enterobacter cloacae	Enterobacterales (91347)	Pseudomonadota (1224)	Enterobacter_cloacae (550)		Bacteria (2)	17.6919	15.3436
OW968285.1	2022-05-20	0.515357	Homo sapiens		Hospital de Guadalajara (Guadalajara)	65473	Spain		circular	39.3262	-4.83806	Spain	IncL_1, JN626286,		Gammaproteobacteria (1236)	Enterobacteriaceae (543)	Klebsiella (570)	Klebsiella pneumoniae	Enterobacterales (91347)	Pseudomonadota (1224)	Klebsiella_pneumoniae (573)		Bacteria (2)	-6.27424	-8.73693
OW968227.1	2022-05-20	0.514813	Homo sapiens		Hospital Universitario Central de Asturias (Oviedo)	67240	Spain		circular	39.3262	-4.83806	Spain	IncL_1, JN626286,		Gammaproteobacteria (1236)	Enterobacteriaceae (543)	Klebsiella (570)	Klebsiella pneumoniae	Enterobacterales (91347)	Pseudomonadota (1224)	Klebsiella_pneumoniae (573)		Bacteria (2)	17.6755	15.6161
OW968122.1	2022-05-20	0.512211	Homo sapiens		Hospital Universitario La Paz (Madrid)	63589	Spain		circular	39.3262	-4.83806	Spain	IncL_1, JN626286,		Gammaproteobacteria (1236)	Enterobacteriaceae (543)	Klebsiella (570)	Klebsiella pneumoniae	Enterobacterales (91347)	Pseudomonadota (1224)	Klebsiella_pneumoniae (573)		Bacteria (2)	17.951	15.8604
OW968206.1	2022-05-20	0.512211	Homo sapiens		Hospital Universitario Valencia Tres cruces (Valencia)	63589	Spain		circular	39.3262	-4.83806	Spain	IncL_1, JN626286,		Gammaproteobacteria (1236)	Enterobacteriaceae (543)	Klebsiella (570)	Klebsiella pneumoniae	Enterobacterales (91347)	Pseudomonadota (1224)	Klebsiella_pneumoniae (573)		Bacteria (2)	17.951	15.8606
OW968066.1	2022-05-20	0.512243	Homo sapiens		Hospital Clinic (Barcelona)	63589	Spain		circular	39.3262	-4.83806	Spain	IncL_1, JN626286,		Gammaproteobacteria (1236)	Enterobacteriaceae (543)	Klebsiella (570)	Klebsiella pneumoniae	Enterobacterales (91347)	Pseudomonadota (1224)	Klebsiella_pneumoniae (573)		Bacteria (2)	17.9498	15.8576
OW968043.1	2022-05-20	0.526818	Homo sapiens		Hospital Universitario La Paz (Madrid)	88765	Spain		circular	39.3262	-4.83806	Spain	IncL_1, JN626286,		Gammaproteobacteria (1236)	Enterobacteriaceae (543)	Klebsiella (570)	Klebsiella pneumoniae	Enterobacterales (91347)	Pseudomonadota (1224)	Klebsiella_pneumoniae (573)		Bacteria (2)	17.6782	15.3136
OW968019.1	2022-05-19	0.514384	Homo sapiens		Hospital Universitario La Paz (Madrid)	66565	Spain		circular	39.3262	-4.83806	Spain	IncL_1, JN626286,		Gammaproteobacteria (1236)	Enterobacteriaceae (543)	Enterobacter (547)	Enterobacter cloacae	Enterobacterales (91347)	Pseudomonadota (1224)	Enterobacter_cloacae (550)		Bacteria (2)	-6.02271	-2.28912
OW968009.1	2022-05-20	0.51464	Homo sapiens		Hospital Universitario Ramon y Cajal (Madrid)	66699	Spain		circular	39.3262	-4.83806	Spain	IncL_1, JN626286,		Gammaproteobacteria (1236)	Enterobacteriaceae (543)	Klebsiella (570)	Klebsiella pneumoniae	Enterobacterales (91347)	Pseudomonadota (1224)	Klebsiella_pneumoniae (573)		Bacteria (2)	-6.02398	-2.28628
OW967998.1	2022-05-20	0.511813	Homo sapiens		Hospital Clinic (Barcelona)	63871	Spain		circular	39.3262	-4.83806	Spain	IncL_1, JN626286,		Gammaproteobacteria (1236)	Enterobacteriaceae (543)	Klebsiella (570)	Klebsiella pneumoniae	Enterobacterales (91347)	Pseudomonadota (1224)	Klebsiella_pneumoniae (573)		Bacteria (2)	17.9503	15.8581
OW967986.1	2022-05-20	0.512227	Homo sapiens		Hospital Universitario Ramon y Cajal (Madrid)	63589	Spain		circular	39.3262	-4.83806	Spain	IncL_1, JN626286,		Gammaproteobacteria (1236)	Enterobacteriaceae (543)	Klebsiella (570)	Klebsiella pneumoniae	Enterobacterales (91347)	Pseudomonadota (1224)	Klebsiella_pneumoniae (573)		Bacteria (2)	17.9658	15.8748
OW967951.1	2022-05-20	0.520248	Homo sapiens		Hospital Universitario Ramon y Cajal (Madrid)	79391	Spain		circular	39.3262	-4.83806	Spain	IncL_1, JN626286,		Gammaproteobacteria (1236)	Enterobacteriaceae (543)	Klebsiella (570)	Klebsiella pneumoniae	Enterobacterales (91347)	Pseudomonadota (1224)	Klebsiella_pneumoniae (573)		Bacteria (2)	17.6867	15.3122
OW967870.1	2022-05-19	0.512211	Homo sapiens		Hospital Universitario Ramon y Cajal (Madrid)	63589	Spain		circular	39.3262	-4.83806	Spain	IncL_1, JN626286,		Gammaproteobacteria (1236)	Enterobacteriaceae (543)	Klebsiella (570)	Klebsiella pneumoniae	Enterobacterales (91347)	Pseudomonadota (1224)	Klebsiella_pneumoniae (573)		Bacteria (2)	17.9521	15.8615
OW967859.1	2022-05-20	0.507711	Homo sapiens		Hospital Universitario Ramon y Cajal (Madrid)	68994	Spain		circular	39.3262	-4.83806	Spain	IncL_1, JN626286,		Gammaproteobacteria (1236)	Enterobacteriaceae (543)	Klebsiella (570)	Klebsiella pneumoniae	Enterobacterales (91347)	Pseudomonadota (1224)	Klebsiella_pneumoniae (573)		Bacteria (2)	-6.02316	-2.28948
OW967839.1	2022-05-20	0.51406	Homo sapiens		Hospital Universitario Ramon y Cajal (Madrid)	64722	Spain		circular	39.3262	-4.83806	Spain	IncL_1, JN626286,		Gammaproteobacteria (1236)	Enterobacteriaceae (543)	Klebsiella (570)	Klebsiella pneumoniae	Enterobacterales (91347)	Pseudomonadota (1224)	Klebsiella_pneumoniae (573)		Bacteria (2)	-6.02549	-2.28428
OW966974.1	2022-05-19	0.512923	Homo sapiens		Hospital Universitario Marques de Valdecilla (Santander)	60050	Spain		circular	39.3262	-4.83806	Spain	IncL_1, JN626286,		Gammaproteobacteria (1236)	Enterobacteriaceae (543)	Klebsiella (570)	Klebsiella pneumoniae	Enterobacterales (91347)	Pseudomonadota (1224)	Klebsiella_pneumoniae (573)		Bacteria (2)	-6.01424	-2.27452
OW966941.1	2022-05-19	0.512196	Homo sapiens		Hospital Universitario Gregorio Maranon (Madrid)	63589	Spain		circular	39.3262	-4.83806	Spain	IncL_1, JN626286,		Gammaproteobacteria (1236)	Enterobacteriaceae (543)	Klebsiella (570)	Klebsiella pneumoniae	Enterobacterales (91347)	Pseudomonadota (1224)	Klebsiella_pneumoniae (573)		Bacteria (2)	17.9514	15.8605
OW967302.1	2022-05-19	0.514291	Homo sapiens		Hospital Universitario Marques de Valdecilla (Santander)	65498	Spain		circular	39.3262	-4.83806	Spain	IncL_1, JN626286,		Gammaproteobacteria (1236)	Enterobacteriaceae (543)	Klebsiella (570)	Klebsiella pneumoniae	Enterobacterales (91347)	Pseudomonadota (1224)	Klebsiella_pneumoniae (573)		Bacteria (2)	-6.02312	-2.28567
OW967458.1	2022-05-19	0.512265	Homo sapiens		Hospital Puerta del Mar (Cadiz)	64939	Spain		circular	39.3262	-4.83806	Spain	IncL_1, JN626286,		Gammaproteobacteria (1236)	Enterobacteriaceae (543)	Klebsiella (570)	Klebsiella pneumoniae	Enterobacterales (91347)	Pseudomonadota (1224)	Klebsiella_pneumoniae (573)		Bacteria (2)	17.9504	15.8583
OW967771.1	2022-05-19	0.513085	Homo sapiens		Hospital Universitario Ramon y Cajal (Madrid)	64005	Spain		circular	39.3262	-4.83806	Spain	IncL_1, JN626286,		Gammaproteobacteria (1236)	Enterobacteriaceae (543)	Klebsiella (570)	Klebsiella pneumoniae	Enterobacterales (91347)	Pseudomonadota (1224)	Klebsiella_pneumoniae (573)		Bacteria (2)	-6.02068	-2.28795
OW967785.1	2022-05-20	0.512575	Homo sapiens		Hospital Universitario Mutua de Terrassa (Terrassa)	61829	Spain		circular	39.3262	-4.83806	Spain	IncL_1, JN626286,		Gammaproteobacteria (1236)	Enterobacteriaceae (543)	Klebsiella (570)	Klebsiella pneumoniae	Enterobacterales (91347)	Pseudomonadota (1224)	Klebsiella_pneumoniae (573)		Bacteria (2)	-6.28091	-8.751
OW967762.1	2022-05-19	0.512227	Homo sapiens		Hospital Clinic (Barcelona)	63589	Spain		circular	39.3262	-4.83806	Spain	IncL_1, JN626286,		Gammaproteobacteria (1236)	Enterobacteriaceae (543)	Klebsiella (570)	Klebsiella pneumoniae	Enterobacterales (91347)	Pseudomonadota (1224)	Klebsiella_pneumoniae (573)		Bacteria (2)	17.9504	15.8582
OW967598.1	2022-05-19	0.565292	Homo sapiens		Hospital Universitario Marques de Valdecilla (Santander)	107410	Spain		circular	39.3262	-4.83806	Spain	IncL_1, JN626286,		Gammaproteobacteria (1236)	Enterobacteriaceae (543)	Klebsiella (570)	Klebsiella pneumoniae	Enterobacterales (91347)	Pseudomonadota (1224)	Klebsiella_pneumoniae (573)		Bacteria (2)	-6.00216	-2.25925
OW967390.1	2022-05-19	0.511715	Homo sapiens		Hospital General de Alicante (Alicante)	68845	Spain		circular	39.3262	-4.83806	Spain	IncL_1, JN626286,		Gammaproteobacteria (1236)	Enterobacteriaceae (543)	Enterobacter (547)	Enterobacter cloacae	Enterobacterales (91347)	Pseudomonadota (1224)	Enterobacter_cloacae (550)		Bacteria (2)	17.843	15.5807
OW967384.1	2022-05-19	0.514275	Homo sapiens		Hospital Universitari Germans Trias i Pujol (Badalona)	65498	Spain		circular	39.3262	-4.83806	Spain	IncL_1, JN626286,		Gammaproteobacteria (1236)	Enterobacteriaceae (543)	Klebsiella (570)	Klebsiella pneumoniae	Enterobacterales (91347)	Pseudomonadota (1224)	Klebsiella_pneumoniae (573)		Bacteria (2)	17.3129	14.966
OW967221.1	2022-05-19	0.504693	Homo sapiens		Hospital Vall d'Hebron (Barcelona)	69575	Spain		circular	39.3262	-4.83806	Spain	IncL_1, JN626286,		Gammaproteobacteria (1236)	Enterobacteriaceae (543)	Klebsiella (570)	Klebsiella pneumoniae	Enterobacterales (91347)	Pseudomonadota (1224)	Klebsiella_pneumoniae (573)		Bacteria (2)	17.9505	15.8585
OW967201.1	2022-05-19	0.518888	Homo sapiens		Hospital Universitario Marques de Valdecilla (Santander)	59269	Spain		circular	39.3262	-4.83806	Spain	IncL_1, JN626286,		Gammaproteobacteria (1236)	Enterobacteriaceae (543)	Klebsiella (570)	Klebsiella pneumoniae	Enterobacterales (91347)	Pseudomonadota (1224)	Klebsiella_pneumoniae (573)		Bacteria (2)	-6.01419	-2.28509
OW967032.1	2022-05-19	0.512591	Homo sapiens		Hospital Universitari Germans Trias i Pujol (Badalona)	61829	Spain		circular	39.3262	-4.83806	Spain	IncL_1, JN626286,		Gammaproteobacteria (1236)	Enterobacteriaceae (543)	Klebsiella (570)	Klebsiella pneumoniae	Enterobacterales (91347)	Pseudomonadota (1224)	Klebsiella_pneumoniae (573)		Bacteria (2)	-6.28084	-8.75148
OW849513.1	2022-05-14	0.51216	Homo sapiens		Hospital Universitario Central de Asturias (Oviedo)	63570	Spain		circular	39.3262	-4.83806	Spain	IncL_1, JN626286,		Gammaproteobacteria (1236)	Enterobacteriaceae (543)	Klebsiella (570)	Klebsiella pneumoniae	Enterobacterales (91347)	Pseudomonadota (1224)	Klebsiella_pneumoniae (573)		Bacteria (2)	17.9519	15.8611
OW849509.1	2022-05-14	0.512144	Homo sapiens		Hospital Universitario Central de Asturias (Oviedo)	63570	Spain		circular	39.3262	-4.83806	Spain	IncL_1, JN626286,		Gammaproteobacteria (1236)	Enterobacteriaceae (543)	Enterobacter (547)	Enterobacter cloacae	Enterobacterales (91347)	Pseudomonadota (1224)	Enterobacter_cloacae (550)		Bacteria (2)	17.9504	15.8584
OW849490.1	2022-05-14	0.51426	Homo sapiens		Hospital Universitario Marques de Valdecilla (Santander)	65498	Spain		circular	39.3262	-4.83806	Spain	IncL_1, JN626286,		Gammaproteobacteria (1236)	Enterobacteriaceae (543)	Klebsiella (570)	Klebsiella pneumoniae	Enterobacterales (91347)	Pseudomonadota (1224)	Klebsiella_pneumoniae (573)		Bacteria (2)	-6.02119	-2.28668
OW849485.1	2022-05-14	0.513587	Homo sapiens		Hospital Universitario Marques de Valdecilla (Santander)	73676	Spain		circular	39.3262	-4.83806	Spain	IncL_1, JN626286,		Gammaproteobacteria (1236)	Enterobacteriaceae (543)	Enterobacter (547)	Enterobacter cloacae	Enterobacterales (91347)	Pseudomonadota (1224)	Enterobacter_cloacae (550)		Bacteria (2)	17.6813	15.3286
OW848871.1	2022-05-14	0.512347	Homo sapiens		Hospital Universitario Gregorio Maranon (Madrid)	63779	Spain		circular	39.3262	-4.83806	Spain	IncL_1, JN626286,		Gammaproteobacteria (1236)	Enterobacteriaceae (543)	Klebsiella (570)	Klebsiella pneumoniae	Enterobacterales (91347)	Pseudomonadota (1224)	Klebsiella_pneumoniae (573)		Bacteria (2)	17.9516	15.8609
OW848864.1	2022-05-14	0.512196	Homo sapiens		Hospital Universitario Gregorio Maranon (Madrid)	63589	Spain		circular	39.3262	-4.83806	Spain	IncL_1, JN626286,		Gammaproteobacteria (1236)	Enterobacteriaceae (543)	Klebsiella (570)	Klebsiella pneumoniae	Enterobacterales (91347)	Pseudomonadota (1224)	Klebsiella_pneumoniae (573)		Bacteria (2)	17.9807	15.8888
OW848852.1	2022-05-14	0.512476				64366			circular				IncL_1, JN626286,		Gammaproteobacteria (1236)	Enterobacteriaceae (543)	Klebsiella (570)	Klebsiella pneumoniae	Enterobacterales (91347)	Pseudomonadota (1224)	Klebsiella_pneumoniae (573)		Bacteria (2)	17.983	15.891
OW848847.1	2022-05-14	0.513912	Homo sapiens		Hospital Universitario Gregorio Maranon (Madrid)	59806	Spain		circular	39.3262	-4.83806	Spain	IncL_1, JN626286,		Gammaproteobacteria (1236)	Enterobacteriaceae (543)	Klebsiella (570)	Klebsiella pneumoniae	Enterobacterales (91347)	Pseudomonadota (1224)	Klebsiella_pneumoniae (573)		Bacteria (2)	-6.27309	-8.73196
OW849436.1	2022-05-14	0.512144	Homo sapiens		Hospital Universitario Central de Asturias (Oviedo)	63570	Spain		circular	39.3262	-4.83806	Spain	IncL_1, JN626286,		Gammaproteobacteria (1236)	Enterobacteriaceae (543)	Klebsiella (570)	Klebsiella pneumoniae	Enterobacterales (91347)	Pseudomonadota (1224)	Klebsiella_pneumoniae (573)		Bacteria (2)	17.9513	15.8593
OW848836.1	2022-05-14	0.512196	Homo sapiens		Hospital Universitario Gregorio Maranon (Madrid)	63589	Spain		circular	39.3262	-4.83806	Spain	IncL_1, JN626286,		Gammaproteobacteria (1236)	Enterobacteriaceae (543)	Klebsiella (570)	Klebsiella pneumoniae	Enterobacterales (91347)	Pseudomonadota (1224)	Klebsiella_pneumoniae (573)		Bacteria (2)	17.9521	15.8613
OW849423.1	2022-05-14	0.512211	Homo sapiens		Hospital Universitario Valencia Tres cruces (Valencia)	63589	Spain		circular	39.3262	-4.83806	Spain	IncL_1, JN626286,		Gammaproteobacteria (1236)	Enterobacteriaceae (543)	Klebsiella (570)	Klebsiella pneumoniae	Enterobacterales (91347)	Pseudomonadota (1224)	Klebsiella_pneumoniae (573)		Bacteria (2)	17.9493	15.8563
OW848813.1	2022-05-14	0.513163	Homo sapiens		Hospital Universitario Son de Espases (Palma de Mallorca)	47519	Spain		circular	39.3262	-4.83806	Spain	IncL_1, JN626286,		Gammaproteobacteria (1236)	Enterobacteriaceae (543)	Enterobacter (547)	Enterobacter cloacae	Enterobacterales (91347)	Pseudomonadota (1224)	Enterobacter_cloacae (550)		Bacteria (2)	16.5283	13.1961
OW848809.1	2022-05-14	0.510478	Homo sapiens		Hospital Puerta del Mar (Cadiz)	68475	Spain		circular	39.3262	-4.83806	Spain	IncL_1, JN626286,		Gammaproteobacteria (1236)	Enterobacteriaceae (543)	Klebsiella (570)	Klebsiella pneumoniae	Enterobacterales (91347)	Pseudomonadota (1224)	Klebsiella_pneumoniae (573)		Bacteria (2)	-6.01546	-2.28083
OW849397.1	2022-05-14	0.512196	Homo sapiens		Hospital Universitario Valencia Tres cruces (Valencia)	63589	Spain		circular	39.3262	-4.83806	Spain	IncL_1, JN626286,		Gammaproteobacteria (1236)	Enterobacteriaceae (543)	Klebsiella (570)	Klebsiella pneumoniae	Enterobacterales (91347)	Pseudomonadota (1224)	Klebsiella_pneumoniae (573)		Bacteria (2)	17.9521	15.8601
OW848800.1	2022-05-14	0.511082	Homo sapiens		Hospital Universitario Central de Asturias (Oviedo)	65015	Spain		circular	39.3262	-4.83806	Spain	IncL_1, JN626286,		Gammaproteobacteria (1236)	Enterobacteriaceae (543)	Klebsiella (570)	Klebsiella pneumoniae	Enterobacterales (91347)	Pseudomonadota (1224)	Klebsiella_pneumoniae (573)		Bacteria (2)	17.9425	15.8514
OW849383.1	2022-05-14	0.512211	Homo sapiens		Hospital Vall d'Hebron (Barcelona)	63589	Spain		circular	39.3262	-4.83806	Spain	IncL_1, JN626286,		Gammaproteobacteria (1236)	Enterobacteriaceae (543)	Enterobacter (547)	Enterobacter cloacae	Enterobacterales (91347)	Pseudomonadota (1224)	Enterobacter_cloacae (550)		Bacteria (2)	17.9565	15.8696
OW849376.1	2022-05-14	0.512856	Homo sapiens		Hospital Universitario Central de Asturias (Oviedo)	65572	Spain		circular	39.3262	-4.83806	Spain	IncL_1, JN626286,		Gammaproteobacteria (1236)	Enterobacteriaceae (543)	Klebsiella (570)	Klebsiella pneumoniae	Enterobacterales (91347)	Pseudomonadota (1224)	Klebsiella_pneumoniae (573)		Bacteria (2)	18.0065	15.7877
OW849359.1	2022-05-14	0.512196	Homo sapiens		Hospital Vall d'Hebron (Barcelona)	63589	Spain		circular	39.3262	-4.83806	Spain	IncL_1, JN626286,		Gammaproteobacteria (1236)	Enterobacteriaceae (543)	Enterobacter (547)	Enterobacter cloacae	Enterobacterales (91347)	Pseudomonadota (1224)	Enterobacter_cloacae (550)		Bacteria (2)	17.9516	15.8596
OW849309.1	2022-05-14	0.515126	Homo sapiens		Hospital Univeristario de Bellvitge (Barcelona)	50838	Spain		circular	39.3262	-4.83806	Spain	IncL_1, JN626286,		Gammaproteobacteria (1236)	Enterobacteriaceae (543)	Enterobacter (547)	Enterobacter cloacae	Enterobacterales (91347)	Pseudomonadota (1224)	Enterobacter_cloacae (550)		Bacteria (2)	16.5277	13.1882
OW849291.1	2022-05-14	0.512176	Homo sapiens		Hospital Universitario Central de Asturias (Oviedo)	63570	Spain		circular	39.3262	-4.83806	Spain	IncL_1, JN626286,		Gammaproteobacteria (1236)	Enterobacteriaceae (543)	Klebsiella (570)	Klebsiella pneumoniae	Enterobacterales (91347)	Pseudomonadota (1224)	Klebsiella_pneumoniae (573)		Bacteria (2)	17.9771	15.8864
OW849274.1	2022-05-14	0.511067	Homo sapiens		Hospital Universitario Central de Asturias (Oviedo)	65015	Spain		circular	39.3262	-4.83806	Spain	IncL_1, JN626286,		Gammaproteobacteria (1236)	Enterobacteriaceae (543)	Klebsiella (570)	Klebsiella pneumoniae	Enterobacterales (91347)	Pseudomonadota (1224)	Klebsiella_pneumoniae (573)		Bacteria (2)	17.9429	15.8516
OW849264.1	2022-05-14	0.521021	Homo sapiens		Hospital Puerta de Hierro (Madrid)	78064	Spain		circular	39.3262	-4.83806	Spain	IncL_1, JN626286,		Gammaproteobacteria (1236)	Enterobacteriaceae (543)	Klebsiella (570)	Klebsiella pneumoniae	Enterobacterales (91347)	Pseudomonadota (1224)	Klebsiella_pneumoniae (573)		Bacteria (2)	17.6779	15.2963
OW849252.1	2022-05-14	0.510399	Homo sapiens		Hospital Universitario Valencia Tres cruces (Valencia)	63660	Spain		circular	39.3262	-4.83806	Spain	IncL_1, JN626286,		Gammaproteobacteria (1236)	Enterobacteriaceae (543)	Klebsiella (570)	Klebsiella pneumoniae	Enterobacterales (91347)	Pseudomonadota (1224)	Klebsiella_pneumoniae (573)		Bacteria (2)	17.8048	15.5122
OW849241.1	2022-05-14	0.514546	Homo sapiens		Hospital Universitario Marques de Valdecilla (Santander)	66274	Spain		circular	39.3262	-4.83806	Spain	IncL_1, JN626286,		Gammaproteobacteria (1236)	Enterobacteriaceae (543)	Klebsiella (570)	Klebsiella pneumoniae	Enterobacterales (91347)	Pseudomonadota (1224)	Klebsiella_pneumoniae (573)		Bacteria (2)	-6.02188	-2.28715
OW849212.1	2022-05-14	0.512176	Homo sapiens		Hospital Universitario Central de Asturias (Oviedo)	63570	Spain		circular	39.3262	-4.83806	Spain	IncL_1, JN626286,		Gammaproteobacteria (1236)	Enterobacteriaceae (543)	Citrobacter (544)	Citrobacter freundii	Enterobacterales (91347)	Pseudomonadota (1224)	Citrobacter_freundii (546)		Bacteria (2)	17.9531	15.8624
OW849120.1	2022-05-14	0.514267	Homo sapiens		Hospital Universitario Gregorio Maranon (Madrid)	65499	Spain		circular	39.3262	-4.83806	Spain	IncL_1, JN626286,		Gammaproteobacteria (1236)	Enterobacteriaceae (543)	Klebsiella (570)	Klebsiella pneumoniae	Enterobacterales (91347)	Pseudomonadota (1224)	Klebsiella_pneumoniae (573)		Bacteria (2)	-6.0206	-2.28621
OW849054.1	2022-05-14	0.512211	Homo sapiens		Hospital Clinic (Barcelona)	63589	Spain		circular	39.3262	-4.83806	Spain	IncL_1, JN626286,		Gammaproteobacteria (1236)	Enterobacteriaceae (543)	Klebsiella (570)	Klebsiella pneumoniae	Enterobacterales (91347)	Pseudomonadota (1224)	Klebsiella_pneumoniae (573)		Bacteria (2)	17.9544	15.8644
OW849014.1	2022-05-14	0.51426	Homo sapiens		Hospital Clinic (Barcelona)	65498	Spain		circular	39.3262	-4.83806	Spain	IncL_1, JN626286,		Gammaproteobacteria (1236)	Enterobacteriaceae (543)	Klebsiella (570)	Klebsiella pneumoniae	Enterobacterales (91347)	Pseudomonadota (1224)	Klebsiella_pneumoniae (573)		Bacteria (2)	17.3097	14.9606
CP067504.1	2022-03-01	0.516459	Homo sapiens		blood	58903	USA: South		circular	33.3055	-118.343	USA,South	IncL_1, JN626286,		Gammaproteobacteria (1236)	Enterobacteriaceae (543)	Klebsiella (570)	Klebsiella pneumoniae	Enterobacterales (91347)	Pseudomonadota (1224)	Klebsiella_pneumoniae (573)		Bacteria (2)	17.3445	15.0021
CP090143.1	2022-01-10	0.517673	Homo sapiens		stool	53329	Taiwan: Taichung		circular	24.14	120.33		IncL_1, JN626286,		Gammaproteobacteria (1236)	Enterobacteriaceae (543)	Salmonella (590)	Salmonella enterica	Enterobacterales (91347)	Pseudomonadota (1224)	Salmonella_enterica (28901)		Bacteria (2)	16.5256	13.1869
CP090135.1	2022-01-10	0.517673	Homo sapiens		stool	53329	Taiwan: Taichung		circular	24.14	120.33		IncL_1, JN626286,		Gammaproteobacteria (1236)	Enterobacteriaceae (543)	Salmonella (590)	Salmonella enterica	Enterobacterales (91347)	Pseudomonadota (1224)	Salmonella_enterica (28901)		Bacteria (2)	16.5257	13.1872
CP052472.1	2020-05-04	0.518154	Homo sapiens		blood	58581	South Korea: Gangwon		circular	37.82	128.16		IncL_1, JN626286,		Gammaproteobacteria (1236)	Enterobacteriaceae (543)	Klebsiella (570)	Klebsiella pneumoniae	Enterobacterales (91347)	Pseudomonadota (1224)	Klebsiella_pneumoniae (573)		Bacteria (2)	17.4391	15.134
CP048353.1	2020-02-09	0.512211			environment	63589	Switzerland	cell culture	circular	46.7986	8.23197	Switzerland	IncL_1, JN626286,		Gammaproteobacteria (1236)	Enterobacteriaceae (543)	Raoultella (160674)	Raoultella ornithinolytica	Enterobacterales (91347)	Pseudomonadota (1224)	Raoultella_ornithinolytica (54291)		Bacteria (2)	17.947	15.855
CP048042.1	2020-01-23	0.523231	cattle		milk from cattle farm	85769	China: Jilin		circular	45.19	122.45		IncL_1, JN626286,		Gammaproteobacteria (1236)	Yersiniaceae (1903411)	Serratia (613)	Serratia liquefaciens	Enterobacterales (91347)	Pseudomonadota (1224)	Serratia_liquefaciens (614)		Bacteria (2)	17.8384	15.6985
CP034202.2	2018-12-04	0.506183	Homo sapiens		blood	72057	United Kingdom		circular	51.48	-0.22		IncL_1, JN626286,		Gammaproteobacteria (1236)	Enterobacteriaceae (543)	Klebsiella (570)	Klebsiella pneumoniae	Enterobacterales (91347)	Pseudomonadota (1224)	Klebsiella_pneumoniae (573)		Bacteria (2)	17.0708	14.4945
CP031374.2	2018-08-07	0.514163	Homo sapiens		blood	65380	United Kingdom		circular	51.64	-0.4		IncL_1, JN626286,		Gammaproteobacteria (1236)	Enterobacteriaceae (543)	Klebsiella (570)	Klebsiella pneumoniae	Enterobacterales (91347)	Pseudomonadota (1224)	Klebsiella_pneumoniae (573)		Bacteria (2)	-6.02047	-2.28806
CP009857.1	2014-11-17	0.507148			sink drain	77575	USA		circular	39.7837	-100.446	USA	IncL_1, JN626286,		Gammaproteobacteria (1236)	Enterobacteriaceae (543)	Enterobacter (547)	Enterobacter cloacae	Enterobacterales (91347)	Pseudomonadota (1224)	Enterobacter_cloacae (550)		Bacteria (2)	16.2773	13.7188
CP009852.1	2014-11-17	0.514913			sink drain	77248	USA		circular	39.7837	-100.446	USA	IncL_1, JN626286,		Gammaproteobacteria (1236)	Enterobacteriaceae (543)	Enterobacter (547)	Enterobacter cloacae	Enterobacterales (91347)	Pseudomonadota (1224)	Enterobacter_cloacae (550)		Bacteria (2)	16.2838	13.7263
CP026188.1	2018-01-29	0.517493				82861	USA		circular	38.9847	-77.0947		IncL_1, JN626286,		Gammaproteobacteria (1236)	Enterobacteriaceae (543)		Enterobacteriaceae bacterium ENNIH2	Enterobacterales (91347)	Pseudomonadota (1224)	Enterobacteriaceae_bacterium_ENNIH2 (1920109)		Bacteria (2)	16.2868	13.7293
CP026194.1	2018-01-29	0.518653				79128	USA		circular	38.9847	-77.0947		IncL_1, JN626286,		Gammaproteobacteria (1236)	Enterobacteriaceae (543)		Enterobacteriaceae bacterium ENNIH1	Enterobacterales (91347)	Pseudomonadota (1224)	Enterobacteriaceae_bacterium_ENNIH1 (2066051)		Bacteria (2)	16.2834	13.7252
CP022153.1	2017-06-30	0.511787			wastewater	63458	Switzerland:Basel	water	circular	47.5581	7.58783	Switzerland,Basel	IncL_1, JN626286,		Gammaproteobacteria (1236)	Enterobacteriaceae (543)	Citrobacter (544)	Citrobacter freundii	Enterobacterales (91347)	Pseudomonadota (1224)	Citrobacter_freundii (546)		Bacteria (2)	17.9325	15.8451
CP018461.1	2016-12-13	0.512242	Homo sapiens		tracheal secretion	63593	Germany: Goettingen		circular	51.5392	9.91156		IncL_1, JN626286,		Gammaproteobacteria (1236)	Enterobacteriaceae (543)	Klebsiella (570)	Klebsiella pneumoniae	Enterobacterales (91347)	Pseudomonadota (1224)	Klebsiella_pneumoniae (573)		Bacteria (2)	17.9526	15.8634

## Sheet: Geographical Distribution
Country	IncL
Australia	5
Belgium	2
Brazil	1
Canada	3
China	45
Czech Republic	1
Denmark	1
France	6
Germany	13
Ghana	1
Greece	2
Japan	3
Lebanon	4
Malawi	2
Morocco	1
Netherlands	85
Norway	1
Portugal	1
Qatar	1
Russia	3
Senegal	1
South Korea	2
Spain	119
Sweden	1
Switzerland	30
Thailand	1
Turkey	2
Ukraine	1
United Kingdom	6
Unstated source	41
USA	17
Venezuela	5
total	407

## Sheet: host bacterial distribution
Species	IncL
Citrobacter_freundii	7
Citrobacter_koseri	3
Citrobacter_portucalensis	1
Citrobacter_sp.	1
Enterobacter_cloacae	18
Enterobacter_cloacae_complex_sp.	1
Enterobacter_hormaechei	25
Enterobacter_roggenkampii	1
Enterobacteriaceae_bacterium	2
Erwinia_amylovora	1
Escherichia_coli	37
Klebsiella_aerogenes	2
Klebsiella_oxytoca	8
Klebsiella_pneumoniae	273
Klebsiella_quasipneumoniae	2
Klebsiella_variicola	6
Raoultella_ornithinolytica	1
Raoultella_planticola	1
Salmonella_enterica	5
Serratia_liquefaciens	1
Serratia_marcescens	9
Serratia_sp.	1
uncultured_bacterium	1
total	407
