# Supplementary material for: The association between the genetic structures of commonly incompatible plasmids in Gram-negative bacteria, their distribution and the resistance genes
Source: Front Cell Infect Microbiol. 2024 Nov 26;14:1472876. doi: 10.3389/fcimb.2024.1472876 (PMC11628540; doi:10.3389/fcimb.2024.1472876)
Supplement: Supplementary file 1 [file DataSheet1.zip › Supplementary material 1/IncM.xlsx]

## Sheet: IncM
NUCCORE_ACC	NUCCORE_CreateDate	NUCCORE_GC	BIOSAMPLE_Host	BIOSAMPLE_Host_processed	BIOSAMPLE_IsolationSource	NUCCORE_Length	BIOSAMPLE_Location	BIOSAMPLE_SampleType	NUCCORE_Topology	loc_lat	loc_lng	loc_parsed	plasmidfinder	pmlst	TAXONOMY_class	TAXONOMY_family	TAXONOMY_genus	TAXONOMY_taxon_name	TAXONOMY_order	TAXONOMY_phylum	TAXONOMY_species	TAXONOMY_strain	TAXONOMY_superkingdom	D1	D2
NZ_CP114034.1	2023-10-19	0.520528			soil	59140	China	cell culture	circular	34.4118	86.0327	China	IncM2_1, AF550415,		Gammaproteobacteria (1236)	Enterobacteriaceae (543)	Enterobacter (547)	Enterobacter hormaechei	Enterobacterales (91347)	Pseudomonadota (1224)	Enterobacter_hormaechei (158836)		Bacteria (2)	17.3765	15.0477
NZ_CP081885.1	2021-09-01	0.516241			sludge from the aeration tanks of urban wastewater treatment plants	59079	China:shanghai	cell culture	circular	31.2323	121.469	China,shanghai	IncM2_1, AF550415,		Gammaproteobacteria (1236)	Enterobacteriaceae (543)	Escherichia (561)	Escherichia coli	Enterobacterales (91347)	Pseudomonadota (1224)	Escherichia_coli (562)		Bacteria (2)	17.3549	15.0365
NZ_CP135467.1	2023-10-07	0.521758	Homo sapiens			73996	Canada: Ottawa	bacterial culture	circular	45.4209	-75.6901	Canada,Ottawa	IncM1_1, U27345,		Gammaproteobacteria (1236)	Enterobacteriaceae (543)	Citrobacter (544)	Citrobacter freundii	Enterobacterales (91347)	Pseudomonadota (1224)	Citrobacter_freundii (546)		Bacteria (2)	16.4951	13.8987
NC_019368.1	2012-11-14	0.527898				87731			circular				IncM2_1, AF550415,		Gammaproteobacteria (1236)	Enterobacteriaceae (543)	Enterobacter (547)	Enterobacter cloacae	Enterobacterales (91347)	Pseudomonadota (1224)	Enterobacter_cloacae (550)		Bacteria (2)	9.03	11.4719
NZ_CP133747.1	2023-09-13	0.5051	Homo sapiens		rectal swab	78141	United Kingdom: England	pure culture	circular	52.7955	-0.54024	United Kingdom,England	IncM2_1, AF550415,		Gammaproteobacteria (1236)	Enterobacteriaceae (543)	Klebsiella (570)	Klebsiella pneumoniae	Enterobacterales (91347)	Pseudomonadota (1224)	Klebsiella_pneumoniae (573)		Bacteria (2)	9.00672	11.4711
NZ_AP024917.1	2023-09-03	0.532619	Homo sapiens			81133	Japan:Tokyo		circular	34.6969	139.405	Japan,Tokyo	IncM1_1, U27345,		Gammaproteobacteria (1236)	Yersiniaceae (1903411)	Serratia (613)	Serratia marcescens	Enterobacterales (91347)	Pseudomonadota (1224)	Serratia_marcescens (615)		Bacteria (2)	16.521	13.9239
NZ_CP042501.1	2019-10-13	0.526989			Shower 3	96541	Australia: Sydney	Whole organism	circular	-33.8548	151.216	Australia,Sydney	IncM2_1, AF550415,		Gammaproteobacteria (1236)	Enterobacteriaceae (543)	Enterobacter (547)	Enterobacter sp. E76	Enterobacterales (91347)	Pseudomonadota (1224)	Enterobacter_sp._E76 (2596949)		Bacteria (2)	9.02865	11.4712
NC_019346.1	2012-11-04	0.522614				66531			circular				IncM1_1, U27345, |Col440I_1, CP023920,		Gammaproteobacteria (1236)	Enterobacteriaceae (543)	Enterobacter (547)	Enterobacter cloacae	Enterobacterales (91347)	Pseudomonadota (1224)	Enterobacter_cloacae (550)		Bacteria (2)	16.5059	13.8969
NZ_CP131948.1	2023-08-03	0.525291	Homo sapiens		urine	71469	USA		circular	39.7837	-100.446	USA	IncM1_1, U27345,		Gammaproteobacteria (1236)	Enterobacteriaceae (543)	Klebsiella (570)	Klebsiella pneumoniae	Enterobacterales (91347)	Pseudomonadota (1224)	Klebsiella_pneumoniae (573)		Bacteria (2)	16.523	13.9201
AP028565.1	2023-07-26	0.530404	Homo sapiens			87948	Japan		circular	36.5748	139.239	Japan	IncM2_1, AF550415,		Gammaproteobacteria (1236)	Yersiniaceae (1903411)	Serratia (613)	Serratia marcescens	Enterobacterales (91347)	Pseudomonadota (1224)	Serratia_marcescens (615)		Bacteria (2)	17.2765	14.9492
AP028551.1	2023-07-26	0.533586	Homo sapiens			82206	Japan		circular	36.5748	139.239	Japan	IncM2_1, AF550415,		Gammaproteobacteria (1236)	Yersiniaceae (1903411)	Serratia (613)	Serratia marcescens	Enterobacterales (91347)	Pseudomonadota (1224)	Serratia_marcescens (615)		Bacteria (2)	17.2767	14.9496
AP028463.1	2023-07-26	0.538131	Homo sapiens			83240	France		circular	46.6034	1.88833	France	IncM1_1, U27345,		Gammaproteobacteria (1236)	Yersiniaceae (1903411)	Serratia (613)	Serratia marcescens	Enterobacterales (91347)	Pseudomonadota (1224)	Serratia_marcescens (615)		Bacteria (2)	17.1088	14.759
NZ_KP975075.1	2020-06-03	0.521635	Homo sapiens		urine	72892	USA		circular	39.7837	-100.446	USA	IncM1_1, U27345,		Gammaproteobacteria (1236)	Enterobacteriaceae (543)	Citrobacter (544)	Citrobacter freundii	Enterobacterales (91347)	Pseudomonadota (1224)	Citrobacter_freundii (546)		Bacteria (2)	16.5147	13.9149
NZ_CP048418.1	2020-05-19	0.517479	Homo sapiens		rectal swab	56468	Brazil: Sao Paulo	Pure culture one microbial species	circular	-21.955	-49.0232	Brazil,Sao Paulo	IncM2_1, AF550415,		Gammaproteobacteria (1236)	Enterobacteriaceae (543)	Citrobacter (544)	Citrobacter freundii	Enterobacterales (91347)	Pseudomonadota (1224)	Citrobacter_freundii (546)		Bacteria (2)	17.3227	14.9807
NZ_CP106893.1	2023-06-25	0.521052				59140	Israel		circular	32.047	34.84		IncM1_1, U27345,		Gammaproteobacteria (1236)	Enterobacteriaceae (543)	Klebsiella (570)	Klebsiella pneumoniae	Enterobacterales (91347)	Pseudomonadota (1224)	Klebsiella_pneumoniae (573)		Bacteria (2)	17.3324	14.9938
NZ_CP053283.1	2020-05-19	0.516562	Homo sapiens		rectal swab from healthy college student	68199	USA: California	whole organism	circular	36.7015	-118.756	USA,California	IncM1_1, U27345,		Gammaproteobacteria (1236)	Enterobacteriaceae (543)	Escherichia (561)	Escherichia coli	Enterobacterales (91347)	Pseudomonadota (1224)	Escherichia_coli (562)		Bacteria (2)	16.5153	13.9142
NZ_CP042580.1	2019-10-13	0.528838	Homo sapiens		clinical sample	82010	Australia: Sydney	Whole organism	circular	-33.8548	151.216	Australia,Sydney	IncM2_1, AF550415,		Gammaproteobacteria (1236)	Enterobacteriaceae (543)	Enterobacter (547)	Enterobacter kobei	Enterobacterales (91347)	Pseudomonadota (1224)	Enterobacter_kobei (208224)		Bacteria (2)	9.0248	11.4685
NZ_CP109729.1	2023-06-07	0.512475			Sink Drain	63890	USA	whole organism	circular	39.7837	-100.446	USA	IncM1_1, U27345,		Gammaproteobacteria (1236)	Enterobacteriaceae (543)	Enterobacter (547)	Enterobacter roggenkampii	Enterobacterales (91347)	Pseudomonadota (1224)	Enterobacter_roggenkampii (1812935)		Bacteria (2)	16.5099	13.9094
NZ_CP109742.1	2023-06-07	0.519386	Homo sapiens		swab	59632	USA	whole organism	circular	39.7837	-100.446	USA	IncM1_1, U27345,		Gammaproteobacteria (1236)	Yersiniaceae (1903411)	Serratia (613)	Serratia nevei	Enterobacterales (91347)	Pseudomonadota (1224)	Serratia_nevei (2703794)		Bacteria (2)	16.5363	13.9401
CP109717.1	2023-06-06	0.520093			Sink Drain	69476	USA	whole organism	circular	39.7837	-100.446	USA	IncM1_1, U27345,		Gammaproteobacteria (1236)	Enterobacteriaceae (543)	Citrobacter (544)	Citrobacter freundii	Enterobacterales (91347)	Pseudomonadota (1224)	Citrobacter_freundii (546)		Bacteria (2)	16.5019	13.8911
NZ_OW967005.1	2022-05-19	0.516562	Homo sapiens		Hospital General de Alicante (Alicante)	68199	Spain		circular	39.3262	-4.83806	Spain	IncM1_1, U27345,		Gammaproteobacteria (1236)	Enterobacteriaceae (543)	Escherichia (561)	Escherichia coli	Enterobacterales (91347)	Pseudomonadota (1224)	Escherichia_coli (562)		Bacteria (2)	16.5276	13.9251
NZ_CP038457.1	2019-05-08	0.519407	Homosapiens			58586	Japan: Tokyo	Sputum	circular	34.6969	139.405	Japan,Tokyo	IncM1_1, U27345,		Gammaproteobacteria (1236)	Enterobacteriaceae (543)	Escherichia (561)	Escherichia coli	Enterobacterales (91347)	Pseudomonadota (1224)	Escherichia_coli (562)		Bacteria (2)	17.3711	15.0414
NZ_CP031322.1	2018-08-08	0.525415	Homo sapiens		rectal swab	75645	United Kingdom		circular	54.7024	-3.27658	United Kingdom	IncM2_1, AF550415,		Gammaproteobacteria (1236)	Enterobacteriaceae (543)	Escherichia (561)	Escherichia coli	Enterobacterales (91347)	Pseudomonadota (1224)	Escherichia_coli (562)		Bacteria (2)	10.6601	-4.804
NZ_LT985387.1	2018-03-15	0.510557				90270			circular				IncM2_1, AF550415,		Gammaproteobacteria (1236)	Enterobacteriaceae (543)	Escherichia (561)	Escherichia coli	Enterobacterales (91347)	Pseudomonadota (1224)	Escherichia_coli (562)		Bacteria (2)	9.00137	11.4756
NZ_LT985241.1	2018-03-15	0.510472				90291			circular				IncM2_1, AF550415,		Gammaproteobacteria (1236)	Enterobacteriaceae (543)	Escherichia (561)	Escherichia coli	Enterobacterales (91347)	Pseudomonadota (1224)	Escherichia_coli (562)		Bacteria (2)	9.00447	11.473
NZ_LT985264.1	2018-03-15	0.538804				86770			circular				IncM1_1, U27345,		Gammaproteobacteria (1236)	Enterobacteriaceae (543)	Escherichia (561)	Escherichia coli	Enterobacterales (91347)	Pseudomonadota (1224)	Escherichia_coli (562)		Bacteria (2)	17.1277	14.7772
NZ_CP126060.1	2023-05-28	0.509161	Homo sapiens		anorectal swab	84490	Germany:Muenster		circular	51.96	7.61		IncM2_1, AF550415,		Gammaproteobacteria (1236)	Enterobacteriaceae (543)	Klebsiella (570)	Klebsiella pneumoniae	Enterobacterales (91347)	Pseudomonadota (1224)	Klebsiella_pneumoniae (573)		Bacteria (2)	9.00522	11.4734
CP093457.1	2023-05-22	0.510733	Homo sapiens		Isolated from blood of an 54 years old female	91772	Chile: Metropolitan Region		circular	-33.5776	-70.6957	Chile,Metropolitan Region	IncM2_1, AF550415,		Gammaproteobacteria (1236)	Enterobacteriaceae (543)	Klebsiella (570)	Klebsiella pneumoniae	Enterobacterales (91347)	Pseudomonadota (1224)	Klebsiella_pneumoniae (573)		Bacteria (2)	9.00375	11.4746
NZ_KY781949.1	2020-06-03	0.509854	Amazona aestiva			70377	Brazil		circular	-10.3333	-53.2	Brazil	IncM1_1, U27345,		Gammaproteobacteria (1236)	Enterobacteriaceae (543)	Klebsiella (570)	Klebsiella pneumoniae	Enterobacterales (91347)	Pseudomonadota (1224)	Klebsiella_pneumoniae (573)		Bacteria (2)	16.5187	13.9177
NZ_CP125090.1	2023-05-17	0.507078	Homo sapiens		urine	90422	Singapore		circular	1.2941	103.783		IncM2_1, AF550415,		Gammaproteobacteria (1236)	Enterobacteriaceae (543)	Klebsiella (570)	Klebsiella pneumoniae	Enterobacterales (91347)	Pseudomonadota (1224)	Klebsiella_pneumoniae (573)		Bacteria (2)	9.00268	11.4742
NZ_MZ359668.1	2022-02-08	0.511424	Homo sapiens		rectal swab	86615	United Kingdom		circular	54.7024	-3.27658	United Kingdom	IncM2_1, AF550415,		Gammaproteobacteria (1236)	Enterobacteriaceae (543)	Enterobacter (547)	Enterobacter cloacae	Enterobacterales (91347)	Pseudomonadota (1224)	Enterobacter_cloacae (550)		Bacteria (2)	10.6588	-4.80626
NZ_CP085741.1	2021-11-03	0.516567	Homo sapiens		urine	55865	Czech Republic: Zlin Region		circular	49.43	13.75		IncM1_1, U27345,		Gammaproteobacteria (1236)	Enterobacteriaceae (543)	Klebsiella (570)	Klebsiella pneumoniae	Enterobacterales (91347)	Pseudomonadota (1224)	Klebsiella_pneumoniae (573)		Bacteria (2)	16.5154	13.9161
NZ_MT560065.1	2020-11-17	0.507017				61919			circular				IncM1_1, U27345,		Gammaproteobacteria (1236)	Enterobacteriaceae (543)	Klebsiella (570)	Klebsiella pneumoniae	Enterobacterales (91347)	Pseudomonadota (1224)	Klebsiella_pneumoniae (573)		Bacteria (2)	16.5147	13.9149
NZ_MN626603.1	2020-11-04	0.507294				78968			circular				IncM1_1, U27345,		Gammaproteobacteria (1236)	Enterobacteriaceae (543)	Escherichia (561)	Escherichia coli	Enterobacterales (91347)	Pseudomonadota (1224)	Escherichia_coli (562)		Bacteria (2)	16.507	13.9091
NZ_AP018454.1	2020-06-26	0.532666				78997			circular				IncM2_1, AF550415,		Gammaproteobacteria (1236)	Enterobacteriaceae (543)	Klebsiella (570)	Klebsiella pneumoniae	Enterobacterales (91347)	Pseudomonadota (1224)	Klebsiella_pneumoniae (573)		Bacteria (2)	17.3086	14.9831
NZ_AP018455.1	2020-06-26	0.531635				86881			circular				IncM2_1, AF550415,		Gammaproteobacteria (1236)	Enterobacteriaceae (543)	Klebsiella (570)	Klebsiella aerogenes	Enterobacterales (91347)	Pseudomonadota (1224)	Klebsiella_aerogenes (548)		Bacteria (2)	17.2654	14.9358
NZ_KP025948.1	2020-06-03	0.506884	Homo sapiens		urine	72127			circular				IncM1_1, U27345,		Gammaproteobacteria (1236)	Morganellaceae (1903414)	Proteus (583)	Proteus mirabilis	Enterobacterales (91347)	Pseudomonadota (1224)	Proteus_mirabilis (584)		Bacteria (2)	16.7009	14.0942
NZ_KM406490.1	2020-06-03	0.544892				79502			circular				IncM1_1, U27345,		Gammaproteobacteria (1236)	Enterobacteriaceae (543)	Salmonella (590)	Salmonella enterica	Enterobacterales (91347)	Pseudomonadota (1224)	Salmonella_enterica (28901)		Bacteria (2)	17.1096	14.7604
NZ_KM406488.1	2020-06-03	0.507434				78899			circular				IncM1_1, U27345,		Gammaproteobacteria (1236)	Enterobacteriaceae (543)	Salmonella (590)	Salmonella enterica	Enterobacterales (91347)	Pseudomonadota (1224)	Salmonella_enterica (28901)		Bacteria (2)	16.504	13.9047
NC_019063.1	2012-11-02	0.515208				88803			circular				IncM2_1, AF550415,		Gammaproteobacteria (1236)	Enterobacteriaceae (543)	Escherichia (561)	Escherichia coli	Enterobacterales (91347)	Pseudomonadota (1224)	Escherichia_coli (562)		Bacteria (2)	10.6591	-4.80628
LC765518.1	2023-04-26	0.511697	Homo sapiens			80659	Myanmar:Naypyitaw		circular	16.9	96.1		IncM2_1, AF550415,		Gammaproteobacteria (1236)	Enterobacteriaceae (543)	Klebsiella (570)	Klebsiella pneumoniae	Enterobacterales (91347)	Pseudomonadota (1224)	Klebsiella_pneumoniae (573)		Bacteria (2)	10.6588	-4.80339
NZ_CP045511.1	2020-03-21	0.515399			meat	54907	Taiwan: Linkou		circular	24.91	121.3		IncM2_1, AF550415,		Gammaproteobacteria (1236)	Enterobacteriaceae (543)	Salmonella (590)	Salmonella enterica	Enterobacterales (91347)	Pseudomonadota (1224)	Salmonella_enterica (28901)		Bacteria (2)	9.0124	11.4625
NZ_CP019841.1	2017-04-20	0.510006			sewage water	79101	China:Shandong	culture	circular	36	119	China,Shandong	IncM1_1, U27345,		Gammaproteobacteria (1236)	Enterobacteriaceae (543)	Enterobacter (547)	Enterobacter roggenkampii	Enterobacterales (91347)	Pseudomonadota (1224)	Enterobacter_roggenkampii (1812935)		Bacteria (2)	16.5197	13.9237
NZ_CP060926.1	2022-03-15	0.513314	Homo sapiens		wound	118444	China: Hangzhou		circular	30.249	120.205	China,Hangzhou	IncM2_1, AF550415,		Gammaproteobacteria (1236)	Enterobacteriaceae (543)	Escherichia (561)	Escherichia coli	Enterobacterales (91347)	Pseudomonadota (1224)	Escherichia_coli (562)		Bacteria (2)	9.00097	11.4742
NZ_CP071281.1	2021-03-10	0.512505	Homo sapiens		blood	68932	Saudi Arabia		circular	24.7743	46.7386		IncM1_1, U27345,		Gammaproteobacteria (1236)	Enterobacteriaceae (543)	Klebsiella (570)	Klebsiella pneumoniae	Enterobacterales (91347)	Pseudomonadota (1224)	Klebsiella_pneumoniae (573)		Bacteria (2)	16.6091	14.0036
NZ_CP047704.1	2020-12-11	0.508022			Rectal	73052	Canada:Ontario		circular	43.6532	-79.3832		IncM1_1, U27345,		Gammaproteobacteria (1236)	Enterobacteriaceae (543)	Klebsiella (570)	Klebsiella pneumoniae	Enterobacterales (91347)	Pseudomonadota (1224)	Klebsiella_pneumoniae (573)		Bacteria (2)	16.6239	14.0145
NZ_CP044337.1	2020-05-07	0.511387	Homo sapiens		tissue	94408	Taiwan		linear	24.12	120.35		IncM2_1, AF550415,		Gammaproteobacteria (1236)	Enterobacteriaceae (543)	Enterobacter (547)	Enterobacter hormaechei	Enterobacterales (91347)	Pseudomonadota (1224)	Enterobacter_hormaechei (158836)		Bacteria (2)	9.00159	11.4745
NZ_CP042542.1	2019-10-17	0.528003	Homo sapiens		clinical sample	88956	Australia: Sydney	Whole organism	circular	-33.8548	151.216	Australia,Sydney	IncM2_1, AF550415,		Gammaproteobacteria (1236)	Enterobacteriaceae (543)	Enterobacter (547)	Enterobacter hormaechei	Enterobacterales (91347)	Pseudomonadota (1224)	Enterobacter_hormaechei (158836)		Bacteria (2)	9.02321	11.4695
NZ_CP042574.1	2019-10-17	0.528552			Shower 3	86404	Australia: Sydney	Whole organism	circular	-33.8548	151.216	Australia,Sydney	IncM2_1, AF550415,		Gammaproteobacteria (1236)	Enterobacteriaceae (543)	Enterobacter (547)	Enterobacter hormaechei	Enterobacterales (91347)	Pseudomonadota (1224)	Enterobacter_hormaechei (158836)		Bacteria (2)	9.02527	11.4674
NZ_CP042490.1	2019-10-13	0.520084	Homo sapiens		clinical sample	60173	Australia: Sydney	Whole organism	not-set	-33.8548	151.216	Australia,Sydney	IncM2_1, AF550415,		Gammaproteobacteria (1236)	Enterobacteriaceae (543)	Enterobacter (547)	Enterobacter hormaechei	Enterobacterales (91347)	Pseudomonadota (1224)	Enterobacter_hormaechei (158836)		Bacteria (2)	9.01618	11.4651
NZ_CP042568.1	2019-10-13	0.527991	Homo sapiens		clinical sample	88956	Australia: Sydney	Whole organism	circular	-33.8548	151.216	Australia,Sydney	IncM2_1, AF550415,		Gammaproteobacteria (1236)	Enterobacteriaceae (543)	Enterobacter (547)	Enterobacter hormaechei	Enterobacterales (91347)	Pseudomonadota (1224)	Enterobacter_hormaechei (158836)		Bacteria (2)	9.02409	11.4733
NZ_CP011609.1	2015-06-18	0.523113	Homo sapiens		Urine/Genitourinary	70610	USA:Virginia		circular	38.14	-78.45		IncM1_1, U27345,		Gammaproteobacteria (1236)	Enterobacteriaceae (543)	Citrobacter (544)	Citrobacter freundii	Enterobacterales (91347)	Pseudomonadota (1224)	Citrobacter_freundii (546)		Bacteria (2)	16.5035	13.9107
NZ_CP032193.1	2018-09-19	0.51522				87450			circular				IncM2_1, AF550415,		Gammaproteobacteria (1236)	Enterobacteriaceae (543)	Salmonella (590)	Salmonella enterica	Enterobacterales (91347)	Pseudomonadota (1224)	Salmonella_enterica (28901)		Bacteria (2)	10.6607	-4.80534
NZ_CP047714.1	2020-12-11	0.519015			Rectal	58507	Canada:Ontario		circular	43.6532	-79.3832		IncM1_1, U27345,		Gammaproteobacteria (1236)	Enterobacteriaceae (543)	Escherichia (561)	Escherichia coli	Enterobacterales (91347)	Pseudomonadota (1224)	Escherichia_coli (562)		Bacteria (2)	17.2753	14.9296
NZ_CP063010.1	2020-10-13	0.509998	Homo sapiens		granulation tissue	84069	Russia: Moscow		circular	55.76	37.62		IncM2_1, AF550415,		Gammaproteobacteria (1236)	Enterobacteriaceae (543)	Klebsiella (570)	Klebsiella pneumoniae	Enterobacterales (91347)	Pseudomonadota (1224)	Klebsiella_pneumoniae (573)		Bacteria (2)	9.00524	11.4772
NZ_CP118555.1	2023-03-02	0.518199	Homo sapiens		other	60471	USA		circular	39.7837	-100.446	USA	IncM1_1, U27345,		Gammaproteobacteria (1236)	Enterobacteriaceae (543)	Enterobacter (547)	Enterobacter hormaechei	Enterobacterales (91347)	Pseudomonadota (1224)	Enterobacter_hormaechei (158836)		Bacteria (2)	16.5125	13.9139
NZ_CP053669.1	2023-02-15	0.517745	Homo sapiens		respiratory tract specimen	71962	China: Zhengzhou	sputum	circular	34.7592	113.652	China,Zhengzhou	IncM2_1, AF550415,		Gammaproteobacteria (1236)	Enterobacteriaceae (543)	Klebsiella (570)	Klebsiella pneumoniae	Enterobacterales (91347)	Pseudomonadota (1224)	Klebsiella_pneumoniae (573)		Bacteria (2)	9.01154	11.4659
NZ_KU159086.1	2020-07-31	0.511481				66284			circular				IncM2_1, AF550415,		Gammaproteobacteria (1236)	Enterobacteriaceae (543)	Klebsiella (570)	Klebsiella pneumoniae	Enterobacterales (91347)	Pseudomonadota (1224)	Klebsiella_pneumoniae (573)		Bacteria (2)	9.01323	11.4729
NZ_MF156266.1	2020-06-03	0.516454	Homo sapiens (healthy adult)		feces	72932			not-set				IncM1_1, U27345,		Gammaproteobacteria (1236)	Enterobacteriaceae (543)	Escherichia (561)	Escherichia coli	Enterobacterales (91347)	Pseudomonadota (1224)	Escherichia_coli (562)		Bacteria (2)	16.5045	13.9047
NZ_KX009507.1	2020-06-03	0.507161			clinical settings	89090	South Korea		circular	36.5582	127.941	South Korea	IncM2_1, AF550415,		Gammaproteobacteria (1236)	Enterobacteriaceae (543)	Escherichia (561)	Escherichia coli	Enterobacterales (91347)	Pseudomonadota (1224)	Escherichia_coli (562)		Bacteria (2)	9.00126	11.476
NZ_KT935445.1	2020-06-03	0.536231			Trachael aspirate	78828	Brazil		circular	-10.3333	-53.2	Brazil	IncM1_1, U27345,		Gammaproteobacteria (1236)	Enterobacteriaceae (543)	Klebsiella (570)	Klebsiella pneumoniae	Enterobacterales (91347)	Pseudomonadota (1224)	Klebsiella_pneumoniae (573)		Bacteria (2)	16.514	13.9142
NZ_KX783441.1	2020-06-03	0.531648				67144	Brazil		circular	-10.3333	-53.2	Brazil	IncM1_1, U27345,		Gammaproteobacteria (1236)	Enterobacteriaceae (543)	Klebsiella (570)	Klebsiella pneumoniae	Enterobacterales (91347)	Pseudomonadota (1224)	Klebsiella_pneumoniae (573)		Bacteria (2)	16.5152	13.9173
NZ_KU315015.1	2020-06-03	0.536357				95855			linear				IncM1_1, U27345,		Gammaproteobacteria (1236)	Yersiniaceae (1903411)	Serratia (613)	Serratia marcescens	Enterobacterales (91347)	Pseudomonadota (1224)	Serratia_marcescens (615)		Bacteria (2)	17.1135	14.7593
NZ_KM877517.1	2020-06-03	0.535163				133208			circular				IncM2_1, AF550415, |IncN_1, AY046276, |IncR_1, DQ449578,	IncN MLST(-):repN(2);traJ(-);korA(-)	Gammaproteobacteria (1236)	Enterobacteriaceae (543)	Enterobacter (547)	Enterobacter cloacae	Enterobacterales (91347)	Pseudomonadota (1224)	Enterobacter_cloacae (550)		Bacteria (2)	9.02124	11.4707
NZ_CP018452.1	2016-12-19	0.505753	Homo sapiens		urine sample	67100	Germany: Goettingen		circular	51.5392	9.91156		IncM1_1, U27345,		Gammaproteobacteria (1236)	Enterobacteriaceae (543)	Klebsiella (570)	Klebsiella pneumoniae	Enterobacterales (91347)	Pseudomonadota (1224)	Klebsiella_pneumoniae (573)		Bacteria (2)	16.6899	14.0543
NZ_CP018449.1	2016-12-19	0.505775	Homo sapiens		wound swab	67101	Germany: Goettingen		circular	51.5392	9.91156		IncM1_1, U27345,		Gammaproteobacteria (1236)	Enterobacteriaceae (543)	Klebsiella (570)	Klebsiella pneumoniae	Enterobacterales (91347)	Pseudomonadota (1224)	Klebsiella_pneumoniae (573)		Bacteria (2)	16.6762	14.0395
NZ_CP014698.2	2016-03-23	0.529802	Homo sapiens		Urine from hospitalized patient	77127	USA: VA		circular	37.1232	-78.4928	USA,VA	IncM1_1, U27345,		Gammaproteobacteria (1236)	Enterobacteriaceae (543)	Klebsiella (570)	Klebsiella quasipneumoniae	Enterobacterales (91347)	Pseudomonadota (1224)	Klebsiella_quasipneumoniae (1463165)		Bacteria (2)	16.4849	13.8883
NZ_CP017932.1	2016-11-08	0.526868	Homo sapiens		blood	76186	USA:Virginia		circular	38.14	-78.45		IncM1_1, U27345,		Gammaproteobacteria (1236)	Enterobacteriaceae (543)	Klebsiella (570)	Klebsiella oxytoca	Enterobacterales (91347)	Pseudomonadota (1224)	Klebsiella_oxytoca (571)		Bacteria (2)	16.4694	13.8747
NZ_CP017936.1	2016-11-08	0.526868	Homo sapiens		Abdominal Abscess	76186	USA:Virginia		circular	38.14	-78.45		IncM1_1, U27345,		Gammaproteobacteria (1236)	Enterobacteriaceae (543)	Klebsiella (570)	Klebsiella pneumoniae	Enterobacterales (91347)	Pseudomonadota (1224)	Klebsiella_pneumoniae (573)		Bacteria (2)	16.4699	13.8756
NZ_CP015071.1	2016-04-12	0.509306	Homo sapiens			69471	United Arab Emirates: Dubai		circular	25.28	55.3		IncM1_1, U27345,		Gammaproteobacteria (1236)	Enterobacteriaceae (543)	Escherichia (561)	Escherichia coli	Enterobacterales (91347)	Pseudomonadota (1224)	Escherichia_coli (562)		Bacteria (2)	16.6231	14.0046
NC_024997.1	2014-09-25	0.544139	Escherichia coli DH5-alpha			89977			circular				IncM1_1, U27345,		Gammaproteobacteria (1236)	Enterobacteriaceae (543)	Klebsiella (570)	Klebsiella oxytoca	Enterobacterales (91347)	Pseudomonadota (1224)	Klebsiella_oxytoca (571)		Bacteria (2)	17.1139	14.7598
NZ_CP107356.1	2023-02-02	0.519192	Homo sapiens		sputum	76517	China: Wuhan		circular	30.5941	114.298	China,Wuhan	IncM1_1, U27345,		Gammaproteobacteria (1236)	Enterobacteriaceae (543)	Klebsiella (570)	Klebsiella pneumoniae	Enterobacterales (91347)	Pseudomonadota (1224)	Klebsiella_pneumoniae (573)		Bacteria (2)	16.5024	13.9137
NZ_CP115691.1	2023-01-18	0.53067	Homo sapiens		Tracheal Aspirate/Wash	76313	USA		circular	39.7837	-100.446	USA	IncM1_1, U27345,		Gammaproteobacteria (1236)	Enterobacteriaceae (543)	Enterobacter (547)	Enterobacter hormaechei	Enterobacterales (91347)	Pseudomonadota (1224)	Enterobacter_hormaechei (158836)		Bacteria (2)	16.4997	13.9014
CP114147.1	2023-01-06	0.518182	Homo sapiens		blood	60471	USA		circular	39.7837	-100.446	USA	IncM1_1, U27345,		Gammaproteobacteria (1236)	Enterobacteriaceae (543)	Enterobacter (547)	Enterobacter hormaechei	Enterobacterales (91347)	Pseudomonadota (1224)	Enterobacter_hormaechei (158836)		Bacteria (2)	16.5291	13.9299
NZ_CP114310.1	2022-12-14	0.522081	Homo sapiens		sputum	66959	USA		circular	39.7837	-100.446	USA	IncM1_1, U27345,		Gammaproteobacteria (1236)	Enterobacteriaceae (543)	Klebsiella (570)	Klebsiella oxytoca	Enterobacterales (91347)	Pseudomonadota (1224)	Klebsiella_oxytoca (571)		Bacteria (2)	16.5254	13.9281
NZ_CP114357.1	2022-12-14	0.518805	Homo sapiens		Wound/Abscess	66898	USA		circular	39.7837	-100.446	USA	IncM1_1, U27345,		Gammaproteobacteria (1236)	Enterobacteriaceae (543)	Klebsiella (570)	Klebsiella variicola	Enterobacterales (91347)	Pseudomonadota (1224)	Klebsiella_variicola (244366)		Bacteria (2)	16.5049	13.9077
NZ_CP089449.1	2021-12-21	0.523591	Human body fluids			81451	China: Kunming	cell culture	circular	25.0363	102.709	China,Kunming	IncM2_1, AF550415,		Gammaproteobacteria (1236)	Enterobacteriaceae (543)	Klebsiella (570)	Klebsiella michiganensis	Enterobacterales (91347)	Pseudomonadota (1224)	Klebsiella_michiganensis (1134687)		Bacteria (2)	9.00674	11.4718
NZ_CP089409.1	2021-12-20	0.527898	Homo sapiens		urine	87731	Australia: Melbourne		circular	-37.8136	144.963		IncM2_1, AF550415,		Gammaproteobacteria (1236)	Enterobacteriaceae (543)	Klebsiella (570)	Klebsiella michiganensis	Enterobacterales (91347)	Pseudomonadota (1224)	Klebsiella_michiganensis (1134687)		Bacteria (2)	9.02834	11.4711
NZ_CP089405.1	2021-12-20	0.527892	Homo sapiens		feces	87732	Australia: Melbourne		circular	-37.8136	144.963		IncM2_1, AF550415,		Gammaproteobacteria (1236)	Enterobacteriaceae (543)	Klebsiella (570)	Klebsiella pasteurii	Enterobacterales (91347)	Pseudomonadota (1224)	Klebsiella_pasteurii (2587529)		Bacteria (2)	9.03076	11.4724
NZ_AP022128.1	2020-08-13	0.510331				92491	Japan:Tokyo		circular	35.6538	139.513		IncM2_1, AF550415,		Gammaproteobacteria (1236)	Enterobacteriaceae (543)	Enterobacter (547)	Enterobacter cloacae	Enterobacterales (91347)	Pseudomonadota (1224)	Enterobacter_cloacae (550)		Bacteria (2)	9.00365	11.4713
NZ_CP083077.1	2021-12-11	0.50372	Homo sapiens		urine	74736	Switzerland		circular	46.1881	6.14342		IncM1_1, U27345,		Gammaproteobacteria (1236)	Enterobacteriaceae (543)	Klebsiella (570)	Klebsiella pneumoniae	Enterobacterales (91347)	Pseudomonadota (1224)	Klebsiella_pneumoniae (573)		Bacteria (2)	16.6766	14.0537
NZ_CP082980.1	2021-12-11	0.505753	Homo sapiens			67100	Switzerland		circular	46.9321	7.4199		IncM1_1, U27345,		Gammaproteobacteria (1236)	Enterobacteriaceae (543)	Klebsiella (570)	Klebsiella pneumoniae	Enterobacterales (91347)	Pseudomonadota (1224)	Klebsiella_pneumoniae (573)		Bacteria (2)	16.6843	14.0489
NZ_CP010365.1	2015-03-04	0.514253	Homo sapiens		bodily fluid	70092	USA		circular	39.7837	-100.446	USA	IncM1_1, U27345,		Gammaproteobacteria (1236)	Enterobacteriaceae (543)	Enterobacter (547)	Enterobacter hormaechei	Enterobacterales (91347)	Pseudomonadota (1224)	Enterobacter_hormaechei (158836)		Bacteria (2)	16.5153	13.9168
NZ_CP029447.1	2019-11-27	0.533598	Homo sapiens		Peri-rectal	73100	USA:Virginia		circular	38.14	-78.45		IncM1_1, U27345,		Gammaproteobacteria (1236)	Yersiniaceae (1903411)	Serratia (613)	Serratia marcescens	Enterobacterales (91347)	Pseudomonadota (1224)	Serratia_marcescens (615)		Bacteria (2)	16.4913	13.8944
NZ_MN187903.1	2020-08-04	0.511081				68453			circular				IncM1_1, U27345,		Gammaproteobacteria (1236)	Enterobacteriaceae (543)	Citrobacter (544)	Citrobacter freundii	Enterobacterales (91347)	Pseudomonadota (1224)	Citrobacter_freundii (546)		Bacteria (2)	16.5126	13.9113
NZ_CP011640.1	2015-06-18	0.533598	Homo sapiens		respiratory	73100	USA:Virginia		circular	38.14	-78.45		IncM1_1, U27345,		Gammaproteobacteria (1236)	Yersiniaceae (1903411)	Serratia (613)	Serratia marcescens	Enterobacterales (91347)	Pseudomonadota (1224)	Serratia_marcescens (615)		Bacteria (2)	16.4925	13.8956
NC_004464.2	2002-12-27	0.510305				89468			circular				IncM2_1, AF550415,		Gammaproteobacteria (1236)	Enterobacteriaceae (543)	Citrobacter (544)	Citrobacter freundii	Enterobacterales (91347)	Pseudomonadota (1224)	Citrobacter_freundii (546)		Bacteria (2)	9.00185	11.4753
NZ_CP086407.1	2021-11-19	0.509987			water	79100	China:Jinan	water	circular	36.6507	117.114	China,Jinan	IncM1_1, U27345,		Gammaproteobacteria (1236)	Enterobacteriaceae (543)	Enterobacter (547)	Enterobacter roggenkampii	Enterobacterales (91347)	Pseudomonadota (1224)	Enterobacter_roggenkampii (1812935)		Bacteria (2)	16.5107	13.9126
NZ_CP070185.1	2021-02-23	0.485633	Homo sapiens			29895	USA:WA		linear	47.2868	-120.213	USA,WA	IncM2_1, AF550415,		Gammaproteobacteria (1236)	Enterobacteriaceae (543)	Klebsiella (570)	Klebsiella pneumoniae	Enterobacterales (91347)	Pseudomonadota (1224)	Klebsiella_pneumoniae (573)		Bacteria (2)	9.0151	11.4703
NZ_CP084785.1	2021-10-20	0.535502	Homo sapiens		blood	78123	Greece	Whole organism	circular	38.9954	21.9877	Greece	IncM1_1, U27345,		Gammaproteobacteria (1236)	Enterobacteriaceae (543)	Klebsiella (570)	Klebsiella quasipneumoniae	Enterobacterales (91347)	Pseudomonadota (1224)	Klebsiella_quasipneumoniae (1463165)		Bacteria (2)	17.1288	14.7786
NZ_CP084499.1	2021-10-13	0.51223	Homo sapiens			91703	China	whole organism	circular	34.4118	86.0327	China	IncM2_1, AF550415,		Gammaproteobacteria (1236)	Enterobacteriaceae (543)	Klebsiella (570)	Klebsiella pneumoniae	Enterobacterales (91347)	Pseudomonadota (1224)	Klebsiella_pneumoniae (573)		Bacteria (2)	9.00243	11.4741
NZ_CP072519.1	2021-09-28	0.519235	swine			59397	China:Guangxi	genomic assembly	circular	24	109	China,Guangxi	IncM2_1, AF550415,		Gammaproteobacteria (1236)	Enterobacteriaceae (543)	Klebsiella (570)	Klebsiella quasipneumoniae	Enterobacterales (91347)	Pseudomonadota (1224)	Klebsiella_quasipneumoniae (1463165)		Bacteria (2)	17.327	14.9758
NZ_CP075893.1	2021-06-02	0.52431	Homo sapiens		blood	87454	India		circular	12.9165	79.1325		IncM1_1, U27345,		Gammaproteobacteria (1236)	Enterobacteriaceae (543)	Klebsiella (570)	Klebsiella pneumoniae	Enterobacterales (91347)	Pseudomonadota (1224)	Klebsiella_pneumoniae (573)		Bacteria (2)	17.1324	14.78
NZ_CP068017.1	2021-06-02	0.505406	Homo sapiens		sputum	80836	Spain: Valladolid		circular	41.6521	-4.72856	Spain,Valladolid	IncM2_1, AF550415,		Gammaproteobacteria (1236)	Enterobacteriaceae (543)	Klebsiella (570)	Klebsiella pneumoniae	Enterobacterales (91347)	Pseudomonadota (1224)	Klebsiella_pneumoniae (573)		Bacteria (2)	9.00448	11.4757
NZ_CP068942.1	2021-02-03	0.505845	Homo sapiens			67062	Netherlands	Plasmid	circular	52.238	5.53461	Netherlands	IncM1_1, U27345,		Gammaproteobacteria (1236)	Enterobacteriaceae (543)	Klebsiella (570)	Klebsiella pneumoniae	Enterobacterales (91347)	Pseudomonadota (1224)	Klebsiella_pneumoniae (573)		Bacteria (2)	16.7201	14.0918
NZ_CP068895.1	2021-02-03	0.506136	Homo sapiens			67877	Netherlands	Plasmid	circular	52.238	5.53461	Netherlands	IncM1_1, U27345,		Gammaproteobacteria (1236)	Enterobacteriaceae (543)	Klebsiella (570)	Klebsiella pneumoniae	Enterobacterales (91347)	Pseudomonadota (1224)	Klebsiella_pneumoniae (573)		Bacteria (2)	16.6887	14.0567
NZ_LC556221.1	2020-08-04	0.521598				80842			circular				IncM2_1, AF550415,		Gammaproteobacteria (1236)	Enterobacteriaceae (543)	Klebsiella (570)	Klebsiella pneumoniae	Enterobacterales (91347)	Pseudomonadota (1224)	Klebsiella_pneumoniae (573)		Bacteria (2)	9.00919	11.4689
NZ_LC556222.1	2020-08-04	0.52161				80890			circular				IncM2_1, AF550415,		Gammaproteobacteria (1236)	Enterobacteriaceae (543)	Klebsiella (570)	Klebsiella pneumoniae	Enterobacterales (91347)	Pseudomonadota (1224)	Klebsiella_pneumoniae (573)		Bacteria (2)	9.00918	11.4682
NZ_LC536683.1	2020-08-04	0.511938	Homo sapiens			80795	Myanmar:Naypyitaw		circular	16.9	96.1		IncM2_1, AF550415,		Gammaproteobacteria (1236)	Enterobacteriaceae (543)	Klebsiella (570)	Klebsiella pneumoniae	Enterobacterales (91347)	Pseudomonadota (1224)	Klebsiella_pneumoniae (573)		Bacteria (2)	10.6592	-4.8028
NZ_LC505604.1	2020-08-04	0.507547				86197			circular				IncM2_1, AF550415,		Gammaproteobacteria (1236)	Enterobacteriaceae (543)	Klebsiella (570)	Klebsiella pneumoniae	Enterobacterales (91347)	Pseudomonadota (1224)	Klebsiella_pneumoniae (573)		Bacteria (2)	9.00194	11.4751
NZ_LC508722.1	2020-08-04	0.5075				86197			circular				IncM2_1, AF550415,		Gammaproteobacteria (1236)	Enterobacteriaceae (543)	Klebsiella (570)	Klebsiella pneumoniae	Enterobacterales (91347)	Pseudomonadota (1224)	Klebsiella_pneumoniae (573)		Bacteria (2)	9.00121	11.4758
NZ_LC508263.1	2020-08-04	0.507547				86197			circular				IncM2_1, AF550415,		Gammaproteobacteria (1236)	Enterobacteriaceae (543)	Klebsiella (570)	Klebsiella pneumoniae	Enterobacterales (91347)	Pseudomonadota (1224)	Klebsiella_pneumoniae (573)		Bacteria (2)	8.98814	11.4889
NZ_MG516907.1	2020-07-31	0.532127			silver gull	85489	Australia		circular	-24.7761	134.755	Australia	IncM2_1, AF550415,		Gammaproteobacteria (1236)	Enterobacteriaceae (543)	Klebsiella (570)	Klebsiella aerogenes	Enterobacterales (91347)	Pseudomonadota (1224)	Klebsiella_aerogenes (548)		Bacteria (2)	9.02416	11.4686
NZ_CP042522.1	2019-10-13	0.527898	Homo sapiens		clinical sample	87731	Australia: Sydney	Whole organism	circular	-33.8548	151.216	Australia,Sydney	IncM2_1, AF550415,		Gammaproteobacteria (1236)	Enterobacteriaceae (543)	Klebsiella (570)	Klebsiella pneumoniae	Enterobacterales (91347)	Pseudomonadota (1224)	Klebsiella_pneumoniae (573)		Bacteria (2)	9.02817	11.4711
NZ_CP042532.1	2019-10-13	0.52798	Homo sapiens		clinical sample	88956	Australia: Sydney	Whole organism	circular	-33.8548	151.216	Australia,Sydney	IncM2_1, AF550415,		Gammaproteobacteria (1236)	Enterobacteriaceae (543)	Klebsiella (570)	Klebsiella aerogenes	Enterobacterales (91347)	Pseudomonadota (1224)	Klebsiella_aerogenes (548)		Bacteria (2)	9.02539	11.4698
NZ_CP026156.1	2019-02-01	0.512701	Homo sapiens		sputum	77359	China: Inner Mongolia Autonomous Prefecture		circular	40.657	109.84		IncM2_1, AF550415,		Gammaproteobacteria (1236)	Enterobacteriaceae (543)	Klebsiella (570)	Klebsiella pneumoniae	Enterobacterales (91347)	Pseudomonadota (1224)	Klebsiella_pneumoniae (573)		Bacteria (2)	9.00048	11.4752
NZ_CP014072.1	2018-03-04	0.530454	Homo sapiens		urine	76312	USA:VA	Missing	linear	37.1232	-78.4928	USA,VA	IncM1_1, U27345,		Gammaproteobacteria (1236)	Enterobacteriaceae (543)	Klebsiella (570)	Klebsiella quasipneumoniae	Enterobacterales (91347)	Pseudomonadota (1224)	Klebsiella_quasipneumoniae (1463165)		Bacteria (2)	16.4902	13.8936
NZ_CP022826.1	2017-08-27	0.518489	Homo sapiens		wound	67851	USA: Houston		circular	29.7107	-95.4006		IncM1_1, U27345,		Gammaproteobacteria (1236)	Enterobacteriaceae (543)	Klebsiella (570)	Klebsiella quasivariicola	Enterobacterales (91347)	Pseudomonadota (1224)	Klebsiella_quasivariicola (2026240)		Bacteria (2)	16.4974	13.9006
NZ_CP018669.1	2016-12-20	0.539239	Homo sapiens		urine	88688	USA:Virginia		circular	38.14	-78.45		IncM1_1, U27345,		Gammaproteobacteria (1236)	Enterobacteriaceae (543)	Klebsiella (570)	Klebsiella pneumoniae	Enterobacterales (91347)	Pseudomonadota (1224)	Klebsiella_pneumoniae (573)		Bacteria (2)	16.4865	13.889
NZ_CP011614.1	2015-06-18	0.532298	Homo sapiens		Urine/Genitourinary	92095	USA:Virginia		circular	38.14	-78.45		IncM1_1, U27345,		Gammaproteobacteria (1236)	Enterobacteriaceae (543)	Klebsiella (570)	Klebsiella oxytoca	Enterobacterales (91347)	Pseudomonadota (1224)	Klebsiella_oxytoca (571)		Bacteria (2)	16.4657	13.8723
NZ_CP011593.1	2015-06-18	0.521245	Homo sapiens		Perirectal	68910	USA:Virginia		circular	38.14	-78.45		IncM1_1, U27345,		Gammaproteobacteria (1236)	Enterobacteriaceae (543)	Klebsiella (570)	Klebsiella oxytoca	Enterobacterales (91347)	Pseudomonadota (1224)	Klebsiella_oxytoca (571)		Bacteria (2)	16.4905	13.8937
NZ_CP068924.1	2021-02-03	0.505761	Homo sapiens			67091	Netherlands	Plasmid	circular	52.238	5.53461	Netherlands	IncM1_1, U27345,		Gammaproteobacteria (1236)	Enterobacteriaceae (543)	Klebsiella (570)	Klebsiella pneumoniae	Enterobacterales (91347)	Pseudomonadota (1224)	Klebsiella_pneumoniae (573)		Bacteria (2)	16.6832	14.0492
NZ_CP068874.1	2021-02-03	0.505738	Homo sapiens			67100	Netherlands	Plasmid	circular	52.238	5.53461	Netherlands	IncM1_1, U27345,		Gammaproteobacteria (1236)	Enterobacteriaceae (543)	Klebsiella (570)	Klebsiella pneumoniae	Enterobacterales (91347)	Pseudomonadota (1224)	Klebsiella_pneumoniae (573)		Bacteria (2)	16.6843	14.0478
NZ_CP068865.1	2021-02-03	0.511262	Homo sapiens			68683	Netherlands	Plasmid	circular	52.238	5.53461	Netherlands	IncM1_1, U27345,		Gammaproteobacteria (1236)	Enterobacteriaceae (543)	Klebsiella (570)	Klebsiella pneumoniae	Enterobacterales (91347)	Pseudomonadota (1224)	Klebsiella_pneumoniae (573)		Bacteria (2)	16.6877	14.05
NZ_CP068900.1	2021-02-03	0.505795	Homo sapiens			67037	Netherlands	Plasmid	circular	52.238	5.53461	Netherlands	IncM1_1, U27345,		Gammaproteobacteria (1236)	Enterobacteriaceae (543)	Klebsiella (570)	Klebsiella pneumoniae	Enterobacterales (91347)	Pseudomonadota (1224)	Klebsiella_pneumoniae (573)		Bacteria (2)	16.6825	14.0536
NZ_CP068901.1	2021-02-03	0.505592	Homo sapiens			66975	Netherlands	Plasmid	circular	52.238	5.53461	Netherlands	IncM1_1, U27345,		Gammaproteobacteria (1236)	Enterobacteriaceae (543)	Klebsiella (570)	Klebsiella pneumoniae	Enterobacterales (91347)	Pseudomonadota (1224)	Klebsiella_pneumoniae (573)		Bacteria (2)	16.683	14.046
NZ_CP068897.1	2021-02-03	0.515248	Homo sapiens			65190	Netherlands	Plasmid	circular	52.238	5.53461	Netherlands	IncM1_1, U27345,		Gammaproteobacteria (1236)	Enterobacteriaceae (543)	Klebsiella (570)	Klebsiella pneumoniae	Enterobacterales (91347)	Pseudomonadota (1224)	Klebsiella_pneumoniae (573)		Bacteria (2)	17.2698	14.9192
NZ_CP068320.1	2021-01-26	0.511262	Homo sapiens			68683	Netherlands	Plasmid	circular	52.238	5.53461	Netherlands	IncM1_1, U27345,		Gammaproteobacteria (1236)	Enterobacteriaceae (543)	Klebsiella (570)	Klebsiella pneumoniae	Enterobacterales (91347)	Pseudomonadota (1224)	Klebsiella_pneumoniae (573)		Bacteria (2)	16.6887	14.0518
NZ_CP026142.1	2019-02-01	0.517691	Homo sapiens		ascites	59379	China: Fujian Province		circular	26.0939	119.313		IncM2_1, AF550415,		Gammaproteobacteria (1236)	Enterobacteriaceae (543)	Klebsiella (570)	Klebsiella pneumoniae	Enterobacterales (91347)	Pseudomonadota (1224)	Klebsiella_pneumoniae (573)		Bacteria (2)	17.3009	14.9767
NZ_LT994838.1	2018-06-30	0.521886	Homo sapiens		blood	69498	France		circular	46.6034	1.88833	France	IncM2_1, AF550415,		Gammaproteobacteria (1236)	Enterobacteriaceae (543)	Klebsiella (570)	Klebsiella variicola	Enterobacterales (91347)	Pseudomonadota (1224)	Klebsiella_variicola (244366)		Bacteria (2)	10.6435	-4.71145
NZ_CP029599.1	2018-06-02	0.529853	Homo sapiens		urine	77110	USA: Richmond, VA		circular	49.1977	-123.191	USA,Richmond,VA	IncM1_1, U27345,		Gammaproteobacteria (1236)	Enterobacteriaceae (543)	Klebsiella (570)	Klebsiella quasipneumoniae	Enterobacterales (91347)	Pseudomonadota (1224)	Klebsiella_quasipneumoniae (1463165)		Bacteria (2)	16.49	13.8963
NZ_CP046648.1	2022-11-16	0.509347	Homo sapiens		fecal isolate from poultry farm worker	66546	Egypt		circular	30.0131	31.2089		IncM1_1, U27345,		Gammaproteobacteria (1236)	Enterobacteriaceae (543)	Klebsiella (570)	Klebsiella pneumoniae	Enterobacterales (91347)	Pseudomonadota (1224)	Klebsiella_pneumoniae (573)		Bacteria (2)	16.59	13.9834
NZ_MH722219.1	2020-11-04	0.517117				88129			circular				IncM2_1, AF550415,		Gammaproteobacteria (1236)	Yersiniaceae (1903411)	Serratia (613)	Serratia marcescens	Enterobacterales (91347)	Pseudomonadota (1224)	Serratia_marcescens (615)		Bacteria (2)	10.6607	-4.80444
NZ_MH722216.1	2020-11-04	0.527451				78923			circular				IncM2_1, AF550415,		Gammaproteobacteria (1236)	Enterobacteriaceae (543)	Citrobacter (544)	Citrobacter freundii	Enterobacterales (91347)	Pseudomonadota (1224)	Citrobacter_freundii (546)		Bacteria (2)	10.6594	-4.80349
NZ_CP054664.1	2022-02-10	0.531747	Mus musculus (G2 mouse)			68935	Portugal:Oeiras	whole organism	circular	38.7125	-9.2713	Portugal,Oeiras	IncM1_1, U27345,		Gammaproteobacteria (1236)	Enterobacteriaceae (543)	Escherichia (561)	Escherichia coli	Enterobacterales (91347)	Pseudomonadota (1224)	Escherichia_coli (562)		Bacteria (2)	17.1134	14.7606
NZ_CP031566.1	2019-02-09	0.522133	Homo sapiens		Rectal swab	64859	Missing		circular				IncM1_1, U27345,		Gammaproteobacteria (1236)	Enterobacteriaceae (543)	Enterobacter (547)	Enterobacter hormaechei	Enterobacterales (91347)	Pseudomonadota (1224)	Enterobacter_hormaechei (158836)		Bacteria (2)	16.5096	13.9155
NZ_CP069833.1	2021-02-23	0.524112	Homo sapiens			79088	USA:WA		circular	47.2868	-120.213	USA,WA	IncM2_1, AF550415,		Gammaproteobacteria (1236)	Enterobacteriaceae (543)	Klebsiella (570)	Klebsiella pneumoniae	Enterobacterales (91347)	Pseudomonadota (1224)	Klebsiella_pneumoniae (573)		Bacteria (2)	9.00956	11.4715
NZ_CP068316.1	2021-01-26	0.53148	Homo sapiens			30289	Netherlands	Plasmid	circular	52.238	5.53461	Netherlands	IncM1_1, U27345,		Gammaproteobacteria (1236)	Enterobacteriaceae (543)	Klebsiella (570)	Klebsiella pneumoniae	Enterobacterales (91347)	Pseudomonadota (1224)	Klebsiella_pneumoniae (573)		Bacteria (2)	16.7055	14.0079
NZ_MH722217.1	2020-11-04	0.514313				90688			circular				IncM2_1, AF550415,		Gammaproteobacteria (1236)	Enterobacteriaceae (543)	Klebsiella (570)	Klebsiella pneumoniae	Enterobacterales (91347)	Pseudomonadota (1224)	Klebsiella_pneumoniae (573)		Bacteria (2)	10.6603	-4.80353
NZ_MH722218.1	2020-11-04	0.514313				90688			circular				IncM2_1, AF550415,		Gammaproteobacteria (1236)	Enterobacteriaceae (543)	Klebsiella (570)	Klebsiella pneumoniae	Enterobacterales (91347)	Pseudomonadota (1224)	Klebsiella_pneumoniae (573)		Bacteria (2)	10.6604	-4.80303
NZ_CP050846.1	2020-04-09	0.516281			milk	57277	China: Heilongjiang		circular	47.6	126.08		IncM1_1, U27345,		Gammaproteobacteria (1236)	Enterobacteriaceae (543)	Klebsiella (570)	Klebsiella pneumoniae	Enterobacterales (91347)	Pseudomonadota (1224)	Klebsiella_pneumoniae (573)		Bacteria (2)	16.5389	13.949
NZ_AP019667.1	2020-03-01	0.529032				88953			circular				IncM1_1, U27345,		Gammaproteobacteria (1236)	Enterobacteriaceae (543)	Klebsiella (570)	Klebsiella pneumoniae	Enterobacterales (91347)	Pseudomonadota (1224)	Klebsiella_pneumoniae (573)		Bacteria (2)	16.512	13.9136
NC_025134.1	2014-06-21	0.534427				90439	Italy		circular	42.6384	12.6743	Italy	IncM1_1, U27345,		Gammaproteobacteria (1236)	Enterobacteriaceae (543)	Klebsiella (570)	Klebsiella pneumoniae	Enterobacterales (91347)	Pseudomonadota (1224)	Klebsiella_pneumoniae (573)		Bacteria (2)	16.5356	13.9455
NC_019889.1	2012-12-31	0.515215			urinary catheter	87185	Oman		circular	21	57.0037	Oman	IncM2_1, AF550415,		Gammaproteobacteria (1236)	Enterobacteriaceae (543)	Klebsiella (570)	Klebsiella pneumoniae	Enterobacterales (91347)	Pseudomonadota (1224)	Klebsiella_pneumoniae (573)		Bacteria (2)	10.66	-4.80546
NC_011641.1	2008-12-09	0.514114				68018			circular				IncM2_1, AF550415,		Gammaproteobacteria (1236)	Enterobacteriaceae (543)	Klebsiella (570)	Klebsiella pneumoniae	Enterobacterales (91347)	Pseudomonadota (1224)	Klebsiella_pneumoniae (573)		Bacteria (2)	9.01459	11.468
NZ_LT994833.1	2018-06-30	0.508324	Homo sapiens		rectum	79416	France		circular	46.6034	1.88833	France	IncM2_1, AF550415,		Gammaproteobacteria (1236)	Enterobacteriaceae (543)	Klebsiella (570)	Klebsiella pneumoniae	Enterobacterales (91347)	Pseudomonadota (1224)	Klebsiella_pneumoniae (573)		Bacteria (2)	10.6671	-4.77799
NZ_CP032170.1	2018-09-19	0.523008				65672			circular				IncM1_1, U27345,		Gammaproteobacteria (1236)	Enterobacteriaceae (543)	Klebsiella (570)	Klebsiella pneumoniae	Enterobacterales (91347)	Pseudomonadota (1224)	Klebsiella_pneumoniae (573)		Bacteria (2)	16.494	13.8977
NZ_CP026497.1	2018-05-03	0.512323	Homo sapiens		urine	55141	Iran		circular	35.6892	51.389		IncM1_1, U27345,		Gammaproteobacteria (1236)	Enterobacteriaceae (543)	Klebsiella (570)	Klebsiella pneumoniae	Enterobacterales (91347)	Pseudomonadota (1224)	Klebsiella_pneumoniae (573)		Bacteria (2)	17.1766	14.8254
NZ_CP029138.1	2018-05-02	0.536426				81137			circular				IncM1_1, U27345,		Gammaproteobacteria (1236)	Enterobacteriaceae (543)	Klebsiella (570)	Klebsiella pneumoniae	Enterobacterales (91347)	Pseudomonadota (1224)	Klebsiella_pneumoniae (573)		Bacteria (2)	16.4903	13.8936
NZ_CP027148.1	2018-03-12	0.514677				47286			linear				IncM1_1, U27345,		Gammaproteobacteria (1236)	Enterobacteriaceae (543)	Klebsiella (570)	Klebsiella pneumoniae	Enterobacterales (91347)	Pseudomonadota (1224)	Klebsiella_pneumoniae (573)		Bacteria (2)	16.5079	13.8937
NZ_CP021742.1	2017-06-15	0.526904				76179			circular				IncM1_1, U27345,		Gammaproteobacteria (1236)	Enterobacteriaceae (543)	Klebsiella (570)	Klebsiella pneumoniae	Enterobacterales (91347)	Pseudomonadota (1224)	Klebsiella_pneumoniae (573)		Bacteria (2)	16.4853	13.8895
LC735985.1	2022-11-02	0.515754				69124			circular				IncM2_1, AF550415,		Gammaproteobacteria (1236)	Enterobacteriaceae (543)	Citrobacter (544)	Citrobacter freundii	Enterobacterales (91347)	Pseudomonadota (1224)	Citrobacter_freundii (546)		Bacteria (2)	9.00939	11.4531
NZ_CP103502.1	2022-09-06	0.518676	Homo sapiens		blood	67896	USA: Houston		circular	29.7068	-95.3971		IncM1_1, U27345,		Gammaproteobacteria (1236)	Enterobacteriaceae (543)	Klebsiella (570)	Klebsiella pneumoniae	Enterobacterales (91347)	Pseudomonadota (1224)	Klebsiella_pneumoniae (573)		Bacteria (2)	16.4876	13.889
NZ_CP103701.1	2022-09-06	0.517196	Homo sapiens		blood	57922	USA: Houston		circular	29.7068	-95.3971		IncM1_1, U27345,		Gammaproteobacteria (1236)	Enterobacteriaceae (543)	Klebsiella (570)	Klebsiella pneumoniae	Enterobacterales (91347)	Pseudomonadota (1224)	Klebsiella_pneumoniae (573)		Bacteria (2)	16.516	13.918
CP103692.1	2022-09-04	0.533223	Homo sapiens		blood	81842	USA: Houston		circular	29.7068	-95.3971		IncM1_1, U27345,		Gammaproteobacteria (1236)	Enterobacteriaceae (543)	Klebsiella (570)	Klebsiella oxytoca	Enterobacterales (91347)	Pseudomonadota (1224)	Klebsiella_oxytoca (571)		Bacteria (2)	16.4719	13.8745
NZ_MN380440.1	2020-08-04	0.507175	horse		synovial fluid	86207	Israel		circular	30.876	35.0015	Israel	IncM2_1, AF550415,		Gammaproteobacteria (1236)	Enterobacteriaceae (543)	Salmonella (590)	Salmonella enterica	Enterobacterales (91347)	Pseudomonadota (1224)	Salmonella_enterica (28901)		Bacteria (2)	9.00126	11.476
NZ_LC556220.1	2020-08-04	0.521725				80989			circular				IncM2_1, AF550415,		Gammaproteobacteria (1236)	Enterobacteriaceae (543)	Enterobacter (547)	Enterobacter cloacae	Enterobacterales (91347)	Pseudomonadota (1224)	Enterobacter_cloacae (550)		Bacteria (2)	9.00865	11.4679
NZ_LC556218.1	2020-08-04	0.521612				80859			circular				IncM2_1, AF550415,		Gammaproteobacteria (1236)	Enterobacteriaceae (543)	Enterobacter (547)	Enterobacter cloacae	Enterobacterales (91347)	Pseudomonadota (1224)	Enterobacter_cloacae (550)		Bacteria (2)	9.00909	11.4686
NZ_LC556219.1	2020-08-04	0.519212				74041			circular				IncM2_1, AF550415,		Gammaproteobacteria (1236)	Enterobacteriaceae (543)	Enterobacter (547)	Enterobacter cloacae	Enterobacterales (91347)	Pseudomonadota (1224)	Enterobacter_cloacae (550)		Bacteria (2)	9.00931	11.4674
NZ_MT193824.1	2020-08-04	0.513681				63627			circular				IncM1_1, U27345,		Gammaproteobacteria (1236)	Enterobacteriaceae (543)	Escherichia (561)	Escherichia coli	Enterobacterales (91347)	Pseudomonadota (1224)	Escherichia_coli (562)		Bacteria (2)	17.3204	14.9786
NZ_LC556216.1	2020-08-04	0.521587				80907			circular				IncM2_1, AF550415,		Gammaproteobacteria (1236)	Enterobacteriaceae (543)	Escherichia (561)	Escherichia coli	Enterobacterales (91347)	Pseudomonadota (1224)	Escherichia_coli (562)		Bacteria (2)	9.00959	11.4673
NZ_LC556214.1	2020-08-04	0.521299				81153			circular				IncM2_1, AF550415,		Gammaproteobacteria (1236)	Enterobacteriaceae (543)	Escherichia (561)	Escherichia coli	Enterobacterales (91347)	Pseudomonadota (1224)	Escherichia_coli (562)		Bacteria (2)	9.02386	11.4543
NZ_LC556217.1	2020-08-04	0.521671				80915			circular				IncM2_1, AF550415,		Gammaproteobacteria (1236)	Enterobacteriaceae (543)	Escherichia (561)	Escherichia coli	Enterobacterales (91347)	Pseudomonadota (1224)	Escherichia_coli (562)		Bacteria (2)	9.00949	11.4676
NZ_LC556215.1	2020-08-04	0.521457				80814			circular				IncM2_1, AF550415,		Gammaproteobacteria (1236)	Enterobacteriaceae (543)	Escherichia (561)	Escherichia coli	Enterobacterales (91347)	Pseudomonadota (1224)	Escherichia_coli (562)		Bacteria (2)	9.00928	11.4676
NZ_CP048339.1	2020-02-20	0.516146			environment	59239	Switzerland	cell culture	circular	46.7986	8.23197	Switzerland	IncM2_1, AF550415,		Gammaproteobacteria (1236)	Enterobacteriaceae (543)	Escherichia (561)	Escherichia coli	Enterobacterales (91347)	Pseudomonadota (1224)	Escherichia_coli (562)		Bacteria (2)	17.3739	15.0486
NZ_CP031235.1	2019-04-03	0.509724	Homo sapiens		rectal swab	85456	United Kingdom		circular	53.41	-2.96		IncM2_1, AF550415,		Gammaproteobacteria (1236)	Enterobacteriaceae (543)	Escherichia (561)	Escherichia coli	Enterobacterales (91347)	Pseudomonadota (1224)	Escherichia_coli (562)		Bacteria (2)	9.00415	11.4734
NZ_CP031216.1	2018-08-02	0.525276	Homo sapiens		rectal swab	98533	United Kingdom		circular	54.7024	-3.27658	United Kingdom	IncM2_1, AF550415,		Gammaproteobacteria (1236)	Enterobacteriaceae (543)	Escherichia (561)	Escherichia coli	Enterobacterales (91347)	Pseudomonadota (1224)	Escherichia_coli (562)		Bacteria (2)	9.02638	11.4689
NZ_LT985279.1	2018-03-15	0.515133				63009			circular				IncM1_1, U27345,		Gammaproteobacteria (1236)	Enterobacteriaceae (543)	Escherichia (561)	Escherichia coli	Enterobacterales (91347)	Pseudomonadota (1224)	Escherichia_coli (562)		Bacteria (2)	16.5589	13.9558
OW959901.1	2022-05-18	0.515077	Homo sapiens		Hospital Univeristario de Bellvitge (Barcelona)	90272	Spain		circular	39.3262	-4.83806	Spain	IncM2_1, AF550415,		Gammaproteobacteria (1236)	Enterobacteriaceae (543)	Klebsiella (570)	Klebsiella pneumoniae	Enterobacterales (91347)	Pseudomonadota (1224)	Klebsiella_pneumoniae (573)		Bacteria (2)	17.356	15.0246
OW967489.1	2022-05-19	0.525962	Homo sapiens		Hospital Universitari Germans Trias i Pujol (Badalona)	76169	Spain		circular	39.3262	-4.83806	Spain	IncM2_1, AF550415,		Gammaproteobacteria (1236)	Enterobacteriaceae (543)	Enterobacter (547)	Enterobacter cloacae	Enterobacterales (91347)	Pseudomonadota (1224)	Enterobacter_cloacae (550)		Bacteria (2)	17.4123	15.0564
NZ_CP018974.1	2017-03-06	0.512797	Homo sapiens			70876	Viet Nam: Ho Chi Minh City		circular	10.82	106.62		IncM1_1, U27345,		Gammaproteobacteria (1236)	Enterobacteriaceae (543)	Escherichia (561)	Escherichia coli	Enterobacterales (91347)	Pseudomonadota (1224)	Escherichia_coli (562)		Bacteria (2)	17.2611	14.8941
CP094900.1	2022-04-01	0.531042	Homo sapiens			74544	USA	whole organism	circular	39.7837	-100.446	USA	IncM1_1, U27345,		Gammaproteobacteria (1236)	Enterobacteriaceae (543)	Klebsiella (570)	Klebsiella pneumoniae	Enterobacterales (91347)	Pseudomonadota (1224)	Klebsiella_pneumoniae (573)		Bacteria (2)	16.4982	13.8994
NZ_MZ359669.1	2022-02-08	0.513654	Homo sapiens		rectal swab	84882	United Kingdom		circular	54.7024	-3.27658	United Kingdom	IncM2_1, AF550415,		Gammaproteobacteria (1236)	Enterobacteriaceae (543)	Klebsiella (570)	Klebsiella pneumoniae	Enterobacterales (91347)	Pseudomonadota (1224)	Klebsiella_pneumoniae (573)		Bacteria (2)	10.6608	-4.80536
LC635857.1	2021-06-09	0.53327	Homo sapiens			94680	Japan:Osaka		circular	34.6938	135.501	Japan,Osaka	IncM2_1, AF550415,		Gammaproteobacteria (1236)	Enterobacteriaceae (543)	Enterobacter (547)	Enterobacter cloacae	Enterobacterales (91347)	Pseudomonadota (1224)	Enterobacter_cloacae (550)		Bacteria (2)	17.2835	14.9642
LC602700.1	2021-03-03	0.532126	Homo sapiens			91016	Japan:Osaka		circular	34.6938	135.501	Japan,Osaka	IncM2_1, AF550415,		Gammaproteobacteria (1236)	Enterobacteriaceae (543)	Enterobacter (547)	Enterobacter cloacae	Enterobacterales (91347)	Pseudomonadota (1224)	Enterobacter_cloacae (550)		Bacteria (2)	17.2768	14.9492
MW548582.1	2021-02-24	0.523687				86019			circular				IncM2_1, AF550415,		Gammaproteobacteria (1236)	Enterobacteriaceae (543)	Escherichia (561)	Escherichia coli	Enterobacterales (91347)	Pseudomonadota (1224)	Escherichia_coli (562)		Bacteria (2)	9.00923	11.4678
CP029720.1	2018-06-10	0.523008				65672			circular				IncM1_1, U27345,		Gammaproteobacteria (1236)	Enterobacteriaceae (543)	Enterobacter (547)	Enterobacter cloacae complex sp.	Enterobacterales (91347)	Pseudomonadota (1224)	Enterobacter_cloacae_complex_sp. (2027919)		Bacteria (2)	16.5077	13.9106
LR890436.1	2020-10-30	0.519626	Homo sapiens		rectal swab	58367	Australia		circular	-24.7761	134.755	Australia	IncM2_1, AF550415,		Gammaproteobacteria (1236)	Enterobacteriaceae (543)	Klebsiella (570)	Klebsiella pneumoniae	Enterobacterales (91347)	Pseudomonadota (1224)	Klebsiella_pneumoniae (573)		Bacteria (2)	17.3208	14.9741
CP042526.1	2019-10-09	0.527886			Shower 3	87731	Australia: Sydney	Whole organism	circular	-33.8548	151.216	Australia,Sydney	IncM2_1, AF550415,		Gammaproteobacteria (1236)	Enterobacteriaceae (543)	Citrobacter (544)	Citrobacter freundii	Enterobacterales (91347)	Pseudomonadota (1224)	Citrobacter_freundii (546)		Bacteria (2)	9.02892	11.4723
CP042509.1	2019-10-09	0.528838			Shower 3	82010	Australia: Sydney	Whole organism	circular	-33.8548	151.216	Australia,Sydney	IncM2_1, AF550415,		Gammaproteobacteria (1236)	Enterobacteriaceae (543)	Leclercia (83654)	Leclercia adecarboxylata	Enterobacterales (91347)	Pseudomonadota (1224)	Leclercia_adecarboxylata (83655)		Bacteria (2)	9.02398	11.4687
CP037737.1	2019-03-12	0.532597			hospital sink	85575	USA:Charlottesville	cell culture	circular	38.0293	-78.4767	USA,Charlottesville	IncM1_1, U27345,		Gammaproteobacteria (1236)	Enterobacteriaceae (543)	Citrobacter (544)	Citrobacter freundii	Enterobacterales (91347)	Pseudomonadota (1224)	Citrobacter_freundii (546)		Bacteria (2)	16.4982	13.8998
CP035217.1	2019-01-22	0.53438	Homo sapiens		Rectal Swab	87421	Australia: Queensland		circular	-21.9183	144.459	Australia,Queensland	IncM2_1, AF550415,		Gammaproteobacteria (1236)	Enterobacteriaceae (543)	Klebsiella (570)	Klebsiella michiganensis	Enterobacterales (91347)	Pseudomonadota (1224)	Klebsiella_michiganensis (1134687)		Bacteria (2)	9.01031	11.4648
CP034325.1	2018-12-12	0.523829			blood	156910	China	Blood sample	circular	34.4118	86.0327	China	IncM1_1, U27345, |repB(R1701)_1, CP039970, |IncFII(K)_1, CP000648, |IncQ1_1, M28829,	IncF RST(K2:A-:B-):FIA(-);FIB(-);FIC(-);FII(-);FIIK(2);FIIS(-);FIIY(-)	Gammaproteobacteria (1236)	Enterobacteriaceae (543)	Klebsiella (570)	Klebsiella pneumoniae	Enterobacterales (91347)	Pseudomonadota (1224)	Klebsiella_pneumoniae (573)		Bacteria (2)	-0.105024	1.66031
CP011599.1	2015-06-09	0.536898	Homo sapiens		Perirectal	82986	USA:Virginia		circular	38.14	-78.45		IncM1_1, U27345,		Gammaproteobacteria (1236)	Enterobacteriaceae (543)	Phytobacter (447792)	Phytobacter ursingii	Enterobacterales (91347)	Pseudomonadota (1224)	Phytobacter_ursingii (1972431)		Bacteria (2)	16.4728	13.879
CP027699.1	2018-08-09	0.510934	Homo sapiens		Not collected	71749	Not collected		circular				IncM1_1, U27345,		Gammaproteobacteria (1236)	Enterobacteriaceae (543)	Klebsiella (570)	Klebsiella pneumoniae	Enterobacterales (91347)	Pseudomonadota (1224)	Klebsiella_pneumoniae (573)		Bacteria (2)	16.5206	13.9202
CP014298.1	2017-03-02	0.515475	Homo sapiens		Not collected	70438	Not collected		circular				IncM2_1, AF550415,		Gammaproteobacteria (1236)	Enterobacteriaceae (543)	Klebsiella (570)	Klebsiella pneumoniae	Enterobacterales (91347)	Pseudomonadota (1224)	Klebsiella_pneumoniae (573)		Bacteria (2)	9.01125	11.4699
CP020502.1	2018-04-03	0.532412	Homo sapiens		blood	74726	USA:Boston		circular	42.3603	-71.0583	USA,Boston	IncM1_1, U27345,		Gammaproteobacteria (1236)	Yersiniaceae (1903411)	Serratia (613)	Serratia marcescens	Enterobacterales (91347)	Pseudomonadota (1224)	Serratia_marcescens (615)		Bacteria (2)	16.4833	13.8872
CP020530.1	2018-04-03	0.519314	Homo sapiens		blood	69663	USA:Boston		circular	42.3603	-71.0583	USA,Boston	IncM1_1, U27345,		Gammaproteobacteria (1236)	Enterobacteriaceae (543)	Enterobacter (547)	Enterobacter cloacae	Enterobacterales (91347)	Pseudomonadota (1224)	Enterobacter_cloacae (550)		Bacteria (2)	16.4999	13.9032
CP011632.1	2015-06-09	0.531703	Homo sapiens		Perirectal	83652	USA:Virginia		circular	38.14	-78.45		IncM1_1, U27345,		Gammaproteobacteria (1236)	Enterobacteriaceae (543)	Klebsiella (570)	Klebsiella oxytoca	Enterobacterales (91347)	Pseudomonadota (1224)	Klebsiella_oxytoca (571)		Bacteria (2)	16.4527	13.8563

## Sheet: Geographical Distribution
Country	IncM
Australia	15
Brazil	4
Canada	3
Chile	1
China	16
Czech Republic	1
Egypt	1
France	3
Germany	3
Greece	1
India	1
Iran	1
Israel	2
Italy	1
Japan	7
Missing	1
Myanmar	2
Netherlands	10
Oman	1
Portugal	1
Russia	1
Saudi Arabia	1
Singapore	1
South Korea	1
Spain	4
Switzerland	3
United Arab Emirates	1
United Kingdom	6
USA	35
Viet Nam	1
Unstated source	50
total	179

## Sheet: host bacterial distribution
Species	IncM
Citrobacter_freundii	11
Enterobacter_cloacae	12
Enterobacter_cloacae_complex_sp.	1
Enterobacter_hormaechei	11
Enterobacter_kobei	1
Enterobacter_roggenkampii	3
Enterobacter_sp.	1
Escherichia_coli	27
Klebsiella_aerogenes	3
Klebsiella_michiganensis	3
Klebsiella_oxytoca	7
Klebsiella_pasteurii	1
Klebsiella_pneumoniae	72
Klebsiella_quasipneumoniae	5
Klebsiella_quasivariicola	1
Klebsiella_variicola	2
Leclercia_adecarboxylata	1
Phytobacter_ursingii	1
Proteus_mirabilis	1
Salmonella_enterica	5
Serratia_marcescens	9
Serratia_nevei	1
total	179
