# Supplementary material for: The association between the genetic structures of commonly incompatible plasmids in Gram-negative bacteria, their distribution and the resistance genes
Source: Front Cell Infect Microbiol. 2024 Nov 26;14:1472876. doi: 10.3389/fcimb.2024.1472876 (PMC11628540; doi:10.3389/fcimb.2024.1472876)
Supplement: Supplementary file 1 [file DataSheet1.zip › Supplementary material 1/IncP.xlsx]

## Sheet: Sheet1
NUCCORE_ACC	NUCCORE_CreateDate	NUCCORE_GC	BIOSAMPLE_Host	BIOSAMPLE_Host_processed	BIOSAMPLE_IsolationSource	NUCCORE_Length	BIOSAMPLE_Location	BIOSAMPLE_SampleType	NUCCORE_Topology	loc_lat	loc_lng	loc_parsed	plasmidfinder	pmlst	TAXONOMY_class	TAXONOMY_family	TAXONOMY_genus	TAXONOMY_taxon_name	TAXONOMY_order	TAXONOMY_phylum	TAXONOMY_species	TAXONOMY_strain	TAXONOMY_superkingdom	D1	D2
NZ_OR146256.1	2023-10-30	0.644908				42389			circular				IncP1_2, U67194,		Betaproteobacteria (28216)	Alcaligenaceae (506)	Bordetella (517)	Bordetella pertussis	Burkholderiales (80840)	Pseudomonadota (1224)	Bordetella_pertussis (520)		Bacteria (2)	5.09439	-2.64615
NC_019312.1	2012-11-04	0.639949			WWTP effluents	61669			circular				IncP1_2, U67194,		Betaproteobacteria (28216)	Comamonadaceae (80864)	Delftia (80865)	Delftia sp. KV29	Burkholderiales (80840)	Pseudomonadota (1224)	Delftia_sp._KV29 (1170710)		Bacteria (2)	5.1312	-2.62864
NZ_CP028566.1	2018-04-05	0.581922			Sewage	38976	China: Sichuan, Chengdu	Pure Culture	circular	30.6766	104.061	China,Sichuan,Chengdu	IncP6_1, JF785550,		Gammaproteobacteria (1236)	Aeromonadaceae (84642)	Aeromonas (642)	Aeromonas hydrophila	Aeromonadales (135624)	Pseudomonadota (1224)	Aeromonas_hydrophila (644)		Bacteria (2)	3.58722	-2.24934
NZ_CP078010.1	2021-09-04	0.604189	Homo sapiens			24350	China:Hangzhou		circular	30.28	120.15		IncP6_1, JF785550,		Gammaproteobacteria (1236)	Pseudomonadaceae (135621)	Pseudomonas (286)	Pseudomonas aeruginosa	Pseudomonadales (72274)	Pseudomonadota (1224)	Pseudomonas_aeruginosa (287)		Bacteria (2)	3.55328	-2.00858
NZ_AP026377.1	2022-09-29	0.605856				31080	Japan		circular	36.5748	139.239	Japan	IncP6_1, JF785550,		Gammaproteobacteria (1236)	Aeromonadaceae (84642)	Aeromonas (642)	Aeromonas caviae	Aeromonadales (135624)	Pseudomonadota (1224)	Aeromonas_caviae (648)		Bacteria (2)	3.78848	-2.179
NZ_AP026405.1	2022-09-29	0.613105				36687	Japan		circular	36.5748	139.239	Japan	IncP6_1, JF785550,		Gammaproteobacteria (1236)	Aeromonadaceae (84642)	Aeromonas (642)	Aeromonas caviae	Aeromonadales (135624)	Pseudomonadota (1224)	Aeromonas_caviae (648)		Bacteria (2)	3.84069	-2.15526
NZ_AP026371.1	2022-09-29	0.588231				51711	Japan		circular	36.5748	139.239	Japan	IncP6_1, JF785550,		Gammaproteobacteria (1236)	Aeromonadaceae (84642)	Aeromonas (642)	Aeromonas caviae	Aeromonadales (135624)	Pseudomonadota (1224)	Aeromonas_caviae (648)		Bacteria (2)	3.80647	-2.17999
NZ_AP026427.1	2022-09-29	0.605705				31063	Japan		circular	36.5748	139.239	Japan	IncP6_1, JF785550,		Gammaproteobacteria (1236)	Enterobacteriaceae (543)	Klebsiella (570)	Klebsiella quasipneumoniae	Enterobacterales (91347)	Pseudomonadota (1224)	Klebsiella_quasipneumoniae (1463165)		Bacteria (2)	3.78791	-2.17089
NZ_CP040685.1	2019-08-06	0.580762	Homo sapiens			40180	China	Bacterial cell culture	circular	34.4118	86.0327	China	IncP6_1, JF785550,		Gammaproteobacteria (1236)	Pseudomonadaceae (135621)	Pseudomonas (286)	Pseudomonas aeruginosa	Pseudomonadales (72274)	Pseudomonadota (1224)	Pseudomonas_aeruginosa (287)		Bacteria (2)	3.63952	-2.26451
NZ_CP102829.1	2022-08-24	0.469369			sick organs of a dead chicken	50798	China: Xuzhou		circular	34.26	117.2		IncP1_3, KX377410,		Gammaproteobacteria (1236)	Enterobacteriaceae (543)	Salmonella (590)	Salmonella enterica	Enterobacterales (91347)	Pseudomonadota (1224)	Salmonella_enterica (28901)		Bacteria (2)	-1.47552	14.2212
NZ_CP135479.1	2023-10-07	0.581584	Homo sapiens			36674	Canada: Ottawa	bacterial culture	circular	45.4209	-75.6901	Canada,Ottawa	IncP6_1, JF785550,		Gammaproteobacteria (1236)	Enterobacteriaceae (543)	Enterobacter (547)	Enterobacter cloacae	Enterobacterales (91347)	Pseudomonadota (1224)	Enterobacter_cloacae (550)		Bacteria (2)	3.61472	-2.24763
NZ_OR283034.1	2023-09-26	0.571473				496601			circular				IncP6_1, JF785550,		Gammaproteobacteria (1236)	Pseudomonadaceae (135621)	Pseudomonas (286)	Pseudomonas aeruginosa	Pseudomonadales (72274)	Pseudomonadota (1224)	Pseudomonas_aeruginosa (287)		Bacteria (2)	3.84008	2.66305
NZ_CP079826.1	2022-09-08	0.577484			Hospital sewage	51662	China:Suzhou	Hospital sewage	circular	31.3017	120.581	China,Suzhou	IncP6_1, JF785550,		Gammaproteobacteria (1236)	Aeromonadaceae (84642)	Aeromonas (642)	Aeromonas veronii	Aeromonadales (135624)	Pseudomonadota (1224)	Aeromonas_veronii (654)		Bacteria (2)	3.52724	-2.22566
NZ_AP025731.1	2022-06-18	0.649945				30838	Japan:Kanagawa, Yokohama		circular	35.52	139.55		IncP1_2, U67194,		Betaproteobacteria (28216)	Sphaerotilaceae (2975441)	Sphaerotilus (34102)	Sphaerotilus sp. FB-5	Burkholderiales (80840)	Pseudomonadota (1224)	Sphaerotilus_sp._FB-5 (2914710)		Bacteria (2)	5.05344	-2.71384
NZ_CP080110.1	2021-08-02	0.529305			raw sewage	34721	Argentina: Buenos Aires		circular	-34.7157	-58.506		IncP6_1, JF785550,		Gammaproteobacteria (1236)	Enterobacteriaceae (543)	Enterobacter (547)	Enterobacter asburiae	Enterobacterales (91347)	Pseudomonadota (1224)	Enterobacter_asburiae (61645)		Bacteria (2)	3.53792	-2.27268
NZ_KP289281.1	2020-06-03	0.625806				108845			circular				IncP1_2, U67194,		Gammaproteobacteria (1236)	Pseudomonadaceae (135621)	Pseudomonas (286)	Pseudomonas sp. EGD-AKN5	Pseudomonadales (72274)	Pseudomonadota (1224)	Pseudomonas_sp._EGD-AKN5 (1524461)		Bacteria (2)	5.17019	-2.6249
NZ_CP041049.1	2019-06-25	0.604763	Homo sapiens			19568	China		circular	33	120		IncP6_1, JF785550,		Gammaproteobacteria (1236)	Enterobacteriaceae (543)	Citrobacter (544)	Citrobacter sp. CF971	Enterobacterales (91347)	Pseudomonadota (1224)	Citrobacter_sp._CF971 (2566012)		Bacteria (2)	3.55846	-2.00323
NZ_MK050973.1	2020-07-31	0.575735	Homo sapiens		blood	31445	China		circular	34.4118	86.0327	China	IncP6_1, JF785550,		Gammaproteobacteria (1236)	Enterobacteriaceae (543)	Citrobacter (544)	Citrobacter freundii	Enterobacterales (91347)	Pseudomonadota (1224)	Citrobacter_freundii (546)		Bacteria (2)	3.58876	-2.27427
NZ_CP083711.1	2021-09-29	0.607026	Homo sapiens		sputum	70058	China:Yongchuan District, Chongqing	pure culture	circular	29.4643	105.981	China,Yongchuan District,Chongqing	IncP1_2, U67194,		Gammaproteobacteria (1236)	Enterobacteriaceae (543)	Enterobacter (547)	Enterobacter cloacae complex sp. ECL352	Enterobacterales (91347)	Pseudomonadota (1224)	Enterobacter_cloacae_complex_sp._ECL352 (2876028)		Bacteria (2)	5.09169	-2.6748
NZ_CP119975.1	2023-08-08	0.62682			soil	96511	China: Nanning	pure culture	circular	22.8212	108.316	China,Nanning	IncP1_2, U67194,		Alphaproteobacteria (28211)	Rhizobiaceae (82115)	Agrobacterium (357)	Agrobacterium leguminum	Hyphomicrobiales (356)	Pseudomonadota (1224)	Agrobacterium_leguminum (2792015)		Bacteria (2)	5.17915	-2.67311
NZ_CP065408.1	2020-12-08	0.668835			soil	77623	Brazil	whole organism	circular	-10.3333	-53.2	Brazil	IncP1_2, U67194,		Betaproteobacteria (28216)	Comamonadaceae (80864)	Diaphorobacter (238749)	Diaphorobacter sp. JS3051	Burkholderiales (80840)	Pseudomonadota (1224)	Diaphorobacter_sp._JS3051 (2792224)		Bacteria (2)	5.12736	-2.72957
NZ_MN539620.1	2020-08-04	0.580936				40013			circular				IncP6_1, JF785550,		Gammaproteobacteria (1236)	Enterobacteriaceae (543)	Citrobacter (544)	Citrobacter sp.	Enterobacterales (91347)	Pseudomonadota (1224)	Citrobacter_sp. (1896336)		Bacteria (2)	3.58898	-2.26928
NC_021077.1	2013-04-30	0.635697			contaminated soil	119225	China		circular	31.42	119.32		IncP1_2, U67194,		Betaproteobacteria (28216)	Comamonadaceae (80864)	Comamonas (283)	Comamonas sp. 7D-2	Burkholderiales (80840)	Pseudomonadota (1224)	Comamonas_sp._7D-2 (1232667)		Bacteria (2)	5.13684	-2.72182
NC_024998.1	2014-09-26	0.644993				59534			circular				IncP1_2, U67194,		Betaproteobacteria (28216)	Comamonadaceae (80864)	Paracidovorax (3051137)	Paracidovorax avenae	Burkholderiales (80840)	Pseudomonadota (1224)	Paracidovorax_avenae (80867)		Bacteria (2)	5.04476	-2.57122
NZ_CP053984.1	2020-06-07	0.647953				91397	Germany: Braunschweig		circular	52.2647	10.5236	Germany,Braunschweig	IncP1_2, U67194,		Betaproteobacteria (28216)	Alcaligenaceae (506)	Achromobacter (222)	Achromobacter pestifer	Burkholderiales (80840)	Pseudomonadota (1224)	Achromobacter_pestifer (1353889)		Bacteria (2)	5.10106	-2.76118
NZ_MH624131.1	2020-06-03	0.580171				53205			circular				IncP6_1, JF785550, |IncQ2_1, FJ696404,		Gammaproteobacteria (1236)	Aeromonadaceae (84642)	Aeromonas (642)	Aeromonas taiwanensis	Aeromonadales (135624)	Pseudomonadota (1224)	Aeromonas_taiwanensis (633417)		Bacteria (2)	3.50887	-2.23075
NZ_MG558000.1	2020-06-03	0.594922				30051			circular				IncP6_1, JF785550,		Gammaproteobacteria (1236)	Enterobacteriaceae (543)	Citrobacter (544)	Citrobacter freundii	Enterobacterales (91347)	Pseudomonadota (1224)	Citrobacter_freundii (546)		Bacteria (2)	3.57973	-1.93696
NZ_KR014106.1	2020-06-03	0.583339				44451			circular				IncP6_1, JF785550,		Gammaproteobacteria (1236)	Aeromonadaceae (84642)	Aeromonas (642)	Aeromonas hydrophila	Aeromonadales (135624)	Pseudomonadota (1224)	Aeromonas_hydrophila (644)		Bacteria (2)	3.60509	-2.25389
NZ_AP027427.1	2023-06-24	0.470647	Musca domestica		whole body	50626	Thailand	cell culture	circular	14.8972	100.833	Thailand	IncP1_3, KX377410,		Gammaproteobacteria (1236)	Enterobacteriaceae (543)	Escherichia (561)	Escherichia coli	Enterobacterales (91347)	Pseudomonadota (1224)	Escherichia_coli (562)		Bacteria (2)	-1.4822	14.2127
NZ_CP053213.1	2021-04-10	0.470812	dog		feces	50638	China: Changchun, Jilin	feces	circular	43.8944	125.319	China,Changchun,Jilin	IncP1_3, KX377410,		Gammaproteobacteria (1236)	Enterobacteriaceae (543)	Escherichia (561)	Escherichia coli	Enterobacterales (91347)	Pseudomonadota (1224)	Escherichia_coli (562)		Bacteria (2)	-1.48303	14.2132
NZ_MW574946.1	2021-04-06	0.638647				62944			circular				IncP1_2, U67194,		Gammaproteobacteria (1236)	Enterobacteriaceae (543)	Escherichia (561)	Escherichia coli	Enterobacterales (91347)	Pseudomonadota (1224)	Escherichia_coli (562)		Bacteria (2)	5.05613	-2.63219
NZ_MW574941.1	2021-04-06	0.609073				51649			circular				IncP1_2, U67194,		Gammaproteobacteria (1236)	Enterobacteriaceae (543)	Escherichia (561)	Escherichia coli	Enterobacterales (91347)	Pseudomonadota (1224)	Escherichia_coli (562)		Bacteria (2)	4.92671	-2.63674
NZ_MW574937.1	2021-04-06	0.613973				49709			circular				IncP1_2, U67194,		Gammaproteobacteria (1236)	Enterobacteriaceae (543)	Escherichia (561)	Escherichia coli	Enterobacterales (91347)	Pseudomonadota (1224)	Escherichia_coli (562)		Bacteria (2)	4.92093	-2.61633
NZ_MW574943.1	2021-04-06	0.616006				51506			circular				IncP1_2, U67194,		Gammaproteobacteria (1236)	Enterobacteriaceae (543)	Escherichia (561)	Escherichia coli	Enterobacterales (91347)	Pseudomonadota (1224)	Escherichia_coli (562)		Bacteria (2)	4.93765	-2.63592
NZ_MW574938.1	2021-04-06	0.596216				63269			circular				IncP1_2, U67194,		Gammaproteobacteria (1236)	Enterobacteriaceae (543)	Escherichia (561)	Escherichia coli	Enterobacterales (91347)	Pseudomonadota (1224)	Escherichia_coli (562)		Bacteria (2)	4.91519	-2.61736
NZ_MW574939.1	2021-04-06	0.638651				62942			circular				IncP1_2, U67194,		Gammaproteobacteria (1236)	Enterobacteriaceae (543)	Escherichia (561)	Escherichia coli	Enterobacterales (91347)	Pseudomonadota (1224)	Escherichia_coli (562)		Bacteria (2)	5.05135	-2.62101
NZ_CP063470.1	2021-02-28	0.471979			chicken meat	47839	Laos		circular	20.0171	103.378	Laos	IncP1_3, KX377410,		Gammaproteobacteria (1236)	Enterobacteriaceae (543)	Escherichia (561)	Escherichia coli	Enterobacterales (91347)	Pseudomonadota (1224)	Escherichia_coli (562)		Bacteria (2)	-1.48167	14.2136
NZ_CP063495.1	2021-02-27	0.468954	Gallus gallus		chicken stool	56980	Laos		circular	20.0171	103.378	Laos	IncP1_3, KX377410,		Gammaproteobacteria (1236)	Enterobacteriaceae (543)	Escherichia (561)	Escherichia coli	Enterobacterales (91347)	Pseudomonadota (1224)	Escherichia_coli (562)		Bacteria (2)	-1.49943	14.1958
NZ_OW967267.1	2022-05-19	0.577309	Homo sapiens		Hospital Universitario Gregorio Maranon (Madrid)	40836	Spain		circular	39.3262	-4.83806	Spain	IncP6_1, JF785550,		Gammaproteobacteria (1236)	Enterobacteriaceae (543)	Citrobacter (544)	Citrobacter freundii	Enterobacterales (91347)	Pseudomonadota (1224)	Citrobacter_freundii (546)		Bacteria (2)	3.55918	-2.27795
NZ_CP110880.1	2022-11-23	0.578412				42506	China:Luzhou		circular	28.87	105.48		IncP6_1, JF785550,		Gammaproteobacteria (1236)	Enterobacteriaceae (543)	Enterobacter (547)	Enterobacter kobei	Enterobacterales (91347)	Pseudomonadota (1224)	Enterobacter_kobei (208224)		Bacteria (2)	3.58629	-2.25559
NZ_CP110877.1	2022-11-23	0.462593				52089	China:Luzhou		circular	28.87	105.48		IncP1_3, KX377410,		Gammaproteobacteria (1236)	Enterobacteriaceae (543)	Enterobacter (547)	Enterobacter kobei	Enterobacterales (91347)	Pseudomonadota (1224)	Enterobacter_kobei (208224)		Bacteria (2)	-1.48385	14.2115
NZ_MH043626.1	2020-06-03	0.470377				50519			circular				IncP1_3, KX377410,		Gammaproteobacteria (1236)	Enterobacteriaceae (543)	Escherichia (561)	Escherichia coli	Enterobacterales (91347)	Pseudomonadota (1224)	Escherichia_coli (562)		Bacteria (2)	-1.48198	14.2142
NZ_AP021897.1	2020-05-31	0.471873	Homo sapiens			47676	Viet Nam:Thai Binh		circular	20.5297	106.388	Viet Nam,Thai Binh	IncP1_3, KX377410,		Gammaproteobacteria (1236)	Enterobacteriaceae (543)	Escherichia (561)	Escherichia coli	Enterobacterales (91347)	Pseudomonadota (1224)	Escherichia_coli (562)		Bacteria (2)	-1.48157	14.2136
NZ_MF136778.1	2020-06-03	0.47204	Homo sapiens		stool	47818	China: Hong Kong		circular	22.3506	114.185	China,Hong Kong	IncP1_3, KX377410,		Gammaproteobacteria (1236)	Enterobacteriaceae (543)	Escherichia (561)	Escherichia coli	Enterobacterales (91347)	Pseudomonadota (1224)	Escherichia_coli (562)		Bacteria (2)	-1.48223	14.2131
NZ_KP324830.1	2020-06-03	0.462065			pig feces	82807	China		circular	34.4118	86.0327	China	IncP1_3, KX377410, |repUS18_4_rep(pSA8589), KC561137,		Gammaproteobacteria (1236)	Enterobacteriaceae (543)	Escherichia (561)	Escherichia coli	Enterobacterales (91347)	Pseudomonadota (1224)	Escherichia_coli (562)		Bacteria (2)	-1.47714	14.2201
NZ_CP091085.1	2022-06-08	0.606492	environment		farmer market	27664	China: Guangdong	strain	circular	23.1358	113.198	China,Guangdong	IncP6_1, JF785550,		Gammaproteobacteria (1236)	Enterobacteriaceae (543)	Enterobacter (547)	Enterobacter roggenkampii	Enterobacterales (91347)	Pseudomonadota (1224)	Enterobacter_roggenkampii (1812935)		Bacteria (2)	3.735	-2.18517
NZ_CP072561.1	2022-06-02	0.643809			activated sludge	75715	China: Henan		circular	34.42	114.2		IncP1_2, U67194,		Gammaproteobacteria (1236)	Pseudomonadaceae (135621)	Pseudomonas (286)	Pseudomonas sp. BYT-1	Pseudomonadales (72274)	Pseudomonadota (1224)	Pseudomonas_sp._BYT-1 (2816906)		Bacteria (2)	5.1327	-2.68825
NZ_OW969914.1	2022-05-20	0.581979	Homo sapiens		Hospital de Parla (Madrid)	39199	Spain		circular	39.3262	-4.83806	Spain	IncP6_1, JF785550,		Gammaproteobacteria (1236)	Enterobacteriaceae (543)	Klebsiella (570)	Klebsiella variicola	Enterobacterales (91347)	Pseudomonadota (1224)	Klebsiella_variicola (244366)		Bacteria (2)	3.57012	-2.24032
NZ_OW969906.1	2022-05-20	0.580253	Homo sapiens		Hospital Universitario Gregorio Maranon (Madrid)	43157	Spain		circular	39.3262	-4.83806	Spain	IncP6_1, JF785550,		Gammaproteobacteria (1236)	Enterobacteriaceae (543)	Citrobacter (544)	Citrobacter freundii	Enterobacterales (91347)	Pseudomonadota (1224)	Citrobacter_freundii (546)		Bacteria (2)	3.55013	-2.22349
NZ_CP096939.1	2023-05-28	0.581735	Homo sapiens		urine	33003	China:HeNan		circular	36	110		IncP6_1, JF785550,		Gammaproteobacteria (1236)	Pseudomonadaceae (135621)	Pseudomonas (286)	Pseudomonas aeruginosa	Pseudomonadales (72274)	Pseudomonadota (1224)	Pseudomonas_aeruginosa (287)		Bacteria (2)	3.74477	-2.26086
CP119051.1	2023-05-26	0.568634	Homo sapiens		renal perfusion fluid	35420	China: Beijing	bacteria culture	circular	39.906	116.391	China,Beijing	IncP6_1, JF785550,		Gammaproteobacteria (1236)	Enterobacteriaceae (543)	Citrobacter (544)	Citrobacter freundii	Enterobacterales (91347)	Pseudomonadota (1224)	Citrobacter_freundii (546)		Bacteria (2)	3.60034	-2.28858
NZ_CP018968.1	2017-03-06	0.566133	Homo sapiens			44320	Viet Nam: Ho Chi Minh City		circular	10.82	106.62		IncP6_1, JF785550, |Col440I_1, CP023920,		Gammaproteobacteria (1236)	Enterobacteriaceae (543)	Escherichia (561)	Escherichia coli	Enterobacterales (91347)	Pseudomonadota (1224)	Escherichia_coli (562)		Bacteria (2)	3.59599	-2.24157
NZ_CP096569.1	2022-05-10	0.63683	wheat			90481	Mexico	cell culture	circular	19.4326	-99.1333	Mexico	IncP1_2, U67194,		Gammaproteobacteria (1236)	Xanthomonadaceae (32033)	Xanthomonas (338)	Xanthomonas translucens	Xanthomonadales (135614)	Pseudomonadota (1224)	Xanthomonas_translucens (343)		Bacteria (2)	5.13017	-2.72468
NZ_CP074187.1	2021-09-24	0.603128			lake water	32930	Japan: Shiga		circular	35	136		IncP6_1, JF785550,		Gammaproteobacteria (1236)	Enterobacteriaceae (543)	Raoultella (160674)	Raoultella planticola	Enterobacterales (91347)	Pseudomonadota (1224)	Raoultella_planticola (575)		Bacteria (2)	3.86453	-2.202
NZ_CP087268.1	2022-04-15	0.594496			hospital sewage	33610	China:Suzhou		circular	31.3	120.58		IncP6_1, JF785550,		Gammaproteobacteria (1236)	Aeromonadaceae (84642)	Aeromonas (642)	Aeromonas veronii	Aeromonadales (135624)	Pseudomonadota (1224)	Aeromonas_veronii (654)		Bacteria (2)	3.60117	-2.23978
NZ_MW150990.1	2020-12-30	0.65085				53129			circular				IncP1_2, U67194,		Gammaproteobacteria (1236)	Morganellaceae (1903414)	Morganella (581)	Morganella morganii	Enterobacterales (91347)	Pseudomonadota (1224)	Morganella_morganii (582)		Bacteria (2)	5.07391	-2.62828
NZ_MF497782.1	2020-06-03	0.594955				30051			circular				IncP6_1, JF785550,		Gammaproteobacteria (1236)	Morganellaceae (1903414)	Morganella (581)	Morganella morganii	Enterobacterales (91347)	Pseudomonadota (1224)	Morganella_morganii (582)		Bacteria (2)	3.62055	-1.9498
NZ_CP038596.1	2019-04-13	0.599108	Homo sapiens			27788	Canada		circular	61.0667	-107.992	Canada	IncP6_1, JF785550,		Gammaproteobacteria (1236)	Enterobacteriaceae (543)	Salmonella (590)	Salmonella enterica	Enterobacterales (91347)	Pseudomonadota (1224)	Salmonella_enterica (28901)		Bacteria (2)	3.72527	-2.19664
NZ_OQ683451.1	2023-05-08	0.611853				76587			circular				IncP1_1, BN000925,		Gammaproteobacteria (1236)	Enterobacteriaceae (543)	Escherichia (561)	Escherichia coli K-12	Enterobacterales (91347)	Pseudomonadota (1224)	Escherichia_coli (562)	Escherichia_coli_K-12 (83333)	Bacteria (2)	5.1035	-2.78832
NZ_CP067036.1	2021-01-14	0.637026				55971			circular				IncP1_2, U67194,		Alphaproteobacteria (28211)	Rhizobiaceae (82115)	Agrobacterium (357)	Agrobacterium fabrum	Hyphomicrobiales (356)	Pseudomonadota (1224)	Agrobacterium_fabrum (1176649)		Bacteria (2)	5.0825	-2.59954
NC_004956.1	2003-07-07	0.625624				108845			circular				IncP1_2, U67194,		Gammaproteobacteria (1236)	Pseudomonadaceae (135621)	Pseudomonas (286)	Pseudomonas sp. ADP	Pseudomonadales (72274)	Pseudomonadota (1224)	Pseudomonas_sp._ADP (47660)		Bacteria (2)	5.12916	-2.67046
NZ_CP058628.1	2020-07-14	0.637905	Anodonta arcaeformis			42950	South Korea	Mono-bacterial isolate	linear	36.5582	127.941	South Korea	IncP6_1, JF785550,		Betaproteobacteria (28216)	Chitinibacteraceae (2897177)	Chitinibacter (230666)	Chitinibacter bivalviorum	Neisseriales (206351)	Pseudomonadota (1224)	Chitinibacter_bivalviorum (2739434)		Bacteria (2)	2.45422	-2.028
NZ_CP119681.1	2023-05-02	0.649066	Homo sapiens			52007	France	Clinical sample	circular	46.6034	1.88833	France	IncP1_2, U67194,		Gammaproteobacteria (1236)	Enterobacteriaceae (543)	Enterobacter (547)	Enterobacter hormaechei	Enterobacterales (91347)	Pseudomonadota (1224)	Enterobacter_hormaechei (158836)		Bacteria (2)	5.08391	-2.58598
NZ_CP093216.1	2022-04-14	0.569509			WWTP effluent receiving areas in the Split coastal area	43534	Croatia		circular	43.4896	16.4531		IncP6_1, JF785550,		Gammaproteobacteria (1236)	Enterobacteriaceae (543)	Escherichia (561)	Escherichia coli	Enterobacterales (91347)	Pseudomonadota (1224)	Escherichia_coli (562)		Bacteria (2)	3.57326	-2.28193
NZ_CP070535.1	2021-02-26	0.552659	Homo sapiens		urine (permanent catheter)	62326	Czech Republic: Hradec Krlov		circular	50.21	15.82		IncP6_1, JF785550,		Gammaproteobacteria (1236)	Morganellaceae (1903414)	Morganella (581)	Morganella morganii	Enterobacterales (91347)	Pseudomonadota (1224)	Morganella_morganii (582)		Bacteria (2)	2.98485	-2.89138
NZ_MW300276.1	2021-02-23	0.639348				44597			circular				IncP1_2, U67194,		Gammaproteobacteria (1236)	Pseudomonadaceae (135621)	Pseudomonas (286)	Pseudomonas aeruginosa	Pseudomonadales (72274)	Pseudomonadota (1224)	Pseudomonas_aeruginosa (287)		Bacteria (2)	5.11022	-2.64643
NZ_MW300275.1	2021-02-23	0.635863				61183			circular				IncP1_2, U67194,		Gammaproteobacteria (1236)	Pseudomonadaceae (135621)	Pseudomonas (286)	Pseudomonas aeruginosa	Pseudomonadales (72274)	Pseudomonadota (1224)	Pseudomonas_aeruginosa (287)		Bacteria (2)	5.04963	-2.70398
NZ_MT560066.1	2020-11-17	0.600757				29323			circular				IncP6_1, JF785550,		Gammaproteobacteria (1236)	Enterobacteriaceae (543)	Klebsiella (570)	Klebsiella pneumoniae	Enterobacterales (91347)	Pseudomonadota (1224)	Klebsiella_pneumoniae (573)		Bacteria (2)	3.67001	-2.25589
NZ_KU578314.1	2020-06-03	0.582013				38939	China		circular	34.4118	86.0327	China	IncP6_1, JF785550,		Gammaproteobacteria (1236)	Pseudomonadaceae (135621)	Pseudomonas (286)	Pseudomonas aeruginosa	Pseudomonadales (72274)	Pseudomonadota (1224)	Pseudomonas_aeruginosa (287)		Bacteria (2)	3.58777	-2.236
NZ_KJ588780.1	2020-06-03	0.650691	Homo sapiens			49804	China		circular	34.4118	86.0327	China	IncP1_2, U67194,		Betaproteobacteria (28216)	Alcaligenaceae (506)	Achromobacter (222)	Achromobacter xylosoxidans	Burkholderiales (80840)	Pseudomonadota (1224)	Achromobacter_xylosoxidans (85698)		Bacteria (2)	5.10024	-2.64149
NZ_LT992437.1	2018-03-31	0.57851			wastewater	40186	Spain		circular	39.3262	-4.83806	Spain	IncP6_1, JF785550,		Gammaproteobacteria (1236)	Enterobacteriaceae (543)	Citrobacter (544)	Citrobacter freundii	Enterobacterales (91347)	Pseudomonadota (1224)	Citrobacter_freundii (546)		Bacteria (2)	3.5661	-2.27887
NC_022346.1	2013-09-14	0.60189			bronchial secretion	31529			circular				IncP6_1, JF785550,		Gammaproteobacteria (1236)	Pseudomonadaceae (135621)	Pseudomonas (286)	Pseudomonas aeruginosa	Pseudomonadales (72274)	Pseudomonadota (1224)	Pseudomonas_aeruginosa (287)		Bacteria (2)	3.62213	-2.25511
NC_019267.1	2012-11-04	0.533534				12957			circular				IncP6_1, JF785550,		Gammaproteobacteria (1236)	Yersiniaceae (1903411)	Serratia (613)	Serratia marcescens	Enterobacterales (91347)	Pseudomonadota (1224)	Serratia_marcescens (615)		Bacteria (2)	3.07469	-1.9952
NC_019264.1	2012-11-04	0.647507				60421			circular				IncP1_2, U67194,		Betaproteobacteria (28216)	Comamonadaceae (80864)	Delftia (80865)	Delftia acidovorans	Burkholderiales (80840)	Pseudomonadota (1224)	Delftia_acidovorans (80866)		Bacteria (2)	5.08504	-2.75856
NC_019263.1	2012-11-04	0.638675				77429			circular				IncP1_2, U67194,		Betaproteobacteria (28216)	Comamonadaceae (80864)	Delftia (80865)	Delftia acidovorans	Burkholderiales (80840)	Pseudomonadota (1224)	Delftia_acidovorans (80866)		Bacteria (2)	5.07905	-2.73685
NC_019369.1	2012-11-04	0.626271				82988			circular				IncP1_2, U67194,		Betaproteobacteria (28216)	Burkholderiaceae (119060)	Burkholderia (32008)	Burkholderia cepacia	Burkholderiales (80840)	Pseudomonadota (1224)	Burkholderia_cepacia (292)		Bacteria (2)	5.15689	-2.71104
NC_016978.1	2012-03-14	0.647903				84204			circular				IncP1_2, U67194,		Betaproteobacteria (28216)	Comamonadaceae (80864)	Comamonas (283)	Comamonas testosteroni	Burkholderiales (80840)	Pseudomonadota (1224)	Comamonas_testosteroni (285)		Bacteria (2)	5.05594	-2.76432
NC_016968.1	2012-03-14	0.639303				79291			circular				IncP1_2, U67194,		Betaproteobacteria (28216)	Comamonadaceae (80864)	Comamonas (283)	Comamonas testosteroni	Burkholderiales (80840)	Pseudomonadota (1224)	Comamonas_testosteroni (285)		Bacteria (2)	5.03964	-2.79959
NC_010935.1	2008-06-17	0.634415				91181			circular				IncP1_2, U67194,		Betaproteobacteria (28216)	Comamonadaceae (80864)	Comamonas (283)	Comamonas testosteroni CNB-1	Burkholderiales (80840)	Pseudomonadota (1224)	Comamonas_testosteroni (285)	Comamonas_testosteroni_CNB-1 (543891)	Bacteria (2)	5.10769	-2.75279
NC_008459.1	2006-10-10	0.650674				41268			circular				IncP1_2, U67194,		Betaproteobacteria (28216)	Alcaligenaceae (506)	Bordetella (517)	Bordetella pertussis	Burkholderiales (80840)	Pseudomonadota (1224)	Bordetella_pertussis (520)		Bacteria (2)	5.10652	-2.66938
NC_007353.2	2005-08-24	0.653285				46557			circular				IncP1_2, U67194,		Alphaproteobacteria (28211)	Sphingomonadaceae (41297)	Sphingomonas (13687)	Sphingomonas sp. A1	Sphingomonadales (204457)	Pseudomonadota (1224)	Sphingomonas_sp._A1 (90322)		Bacteria (2)	5.08596	-2.71562
NC_007100.1	2005-06-01	0.594702	Homo sapiens		urine	57121	Germany:Frankfurt		circular	50.1106	8.68209	Germany,Frankfurt	IncP6_1, JF785550,		Gammaproteobacteria (1236)	Pseudomonadaceae (135621)	Pseudomonas (286)	Pseudomonas aeruginosa	Pseudomonadales (72274)	Pseudomonadota (1224)	Pseudomonas_aeruginosa (287)		Bacteria (2)	3.87474	-2.25014
NC_005088.1	2003-09-08	0.636806				67066			circular				IncP1_2, U67194,		Betaproteobacteria (28216)	Comamonadaceae (80864)	Delftia (80865)	Delftia acidovorans	Burkholderiales (80840)	Pseudomonadota (1224)	Delftia_acidovorans (80866)		Bacteria (2)	5.10492	-2.65518
NZ_CP095142.1	2022-04-15	0.462492	Homo sapiens		Chronic wound	52096	Ghana: Asante Akyem District	Cell culture	circular	6.46142	-1.11534	Ghana, Ashanti Region,Asante-Akim South Municipal District	IncP1_3, KX377410,		Gammaproteobacteria (1236)	Enterobacteriaceae (543)	Klebsiella (570)	Klebsiella pneumoniae	Enterobacterales (91347)	Pseudomonadota (1224)	Klebsiella_pneumoniae (573)		Bacteria (2)	-1.48595	14.2088
NZ_CP084278.1	2022-04-14	0.662155	Leptoglossus zonatus			65095	USA: California	Cell culture	circular	36.7015	-118.756	USA,California	IncP1_2, U67194,		Betaproteobacteria (28216)	Burkholderiaceae (119060)	Caballeronia (1827195)	Caballeronia grimmiae	Burkholderiales (80840)	Pseudomonadota (1224)	Caballeronia_grimmiae (1071679)		Bacteria (2)	5.09498	-2.68665
NZ_CP032895.1	2018-10-21	0.578528	Homo sapiens			43125	China: Sichuan, Chengdu	Pure Culture	circular	30.6766	104.061	China,Sichuan,Chengdu	IncP6_1, JF785550,		Gammaproteobacteria (1236)	Enterobacteriaceae (543)	Enterobacter (547)	Enterobacter kobei	Enterobacterales (91347)	Pseudomonadota (1224)	Enterobacter_kobei (208224)		Bacteria (2)	3.56145	-2.27518
NC_008385.1	2006-09-27	0.657603				43581			circular				IncP1_2, U67194,		Betaproteobacteria (28216)	Burkholderiaceae (119060)	Burkholderia (32008)	Burkholderia ambifaria AMMD	Burkholderiales (80840)	Pseudomonadota (1224)	Burkholderia_ambifaria (152480)	Burkholderia_ambifaria_AMMD (339670)	Bacteria (2)	5.08995	-2.64738
OX460979.1	2023-04-14	0.605065				25589			linear				IncP6_1, JF785550,		Gammaproteobacteria (1236)	Yersiniaceae (1903411)	Serratia (613)	Serratia fonticola	Enterobacterales (91347)	Pseudomonadota (1224)	Serratia_fonticola (47917)		Bacteria (2)	3.82514	-2.20137
NZ_CP120952.1	2023-04-06	0.6558	Homo sapiens			49756	Australia: Victoria	Whole organism	circular	-36.5986	144.678	Australia,Victoria	IncP1_2, U67194,		Betaproteobacteria (28216)	Burkholderiaceae (119060)	Burkholderia (32008)	Burkholderia contaminans	Burkholderiales (80840)	Pseudomonadota (1224)	Burkholderia_contaminans (488447)		Bacteria (2)	5.09434	-2.63767
NZ_CP120957.1	2023-04-06	0.647051				51319	China: Huzhou		linear	30.53	119.97		IncP1_2, U67194,		Betaproteobacteria (28216)	Comamonadaceae (80864)	Delftia (80865)	Delftia tsuruhatensis	Burkholderiales (80840)	Pseudomonadota (1224)	Delftia_tsuruhatensis (180282)		Bacteria (2)	5.09816	-2.64212
NZ_CP063999.1	2021-03-10	0.636517	Lolium perenne		Ryegrass	45639	Iran: Kerman	Tissue Sample	circular	29.5719	57.301	Iran,Kerman	IncP1_2, U67194,		Gammaproteobacteria (1236)	Xanthomonadaceae (32033)	Xanthomonas (338)	Xanthomonas translucens	Xanthomonadales (135614)	Pseudomonadota (1224)	Xanthomonas_translucens (343)		Bacteria (2)	5.11412	-2.73876
NZ_CP063994.1	2021-03-10	0.636436	Triticum aestivum		wheat	45351	Iran: Lorestan	Tissue Sample	circular	33.5373	48.2435	Iran,Lorestan	IncP1_2, U67194,		Gammaproteobacteria (1236)	Xanthomonadaceae (32033)	Xanthomonas (338)	Xanthomonas translucens	Xanthomonadales (135614)	Pseudomonadota (1224)	Xanthomonas_translucens (343)		Bacteria (2)	5.14527	-2.75752
NZ_CP062809.1	2020-10-22	0.622874			Sediment of a freshwater pond enriched in a fixed-bed reactor with 2,6-dichlorophenol as sole carbon and energy source	81787	France: Amponville	Cell culture	circular	48.2793	2.53273	France,Amponville	IncP1_2, U67194,		Betaproteobacteria (28216)	Burkholderiaceae (119060)	Cupriavidus (106589)	Cupriavidus basilensis	Burkholderiales (80840)	Pseudomonadota (1224)	Cupriavidus_basilensis (68895)		Bacteria (2)	5.09394	-2.74319
NZ_AP026414.1	2023-03-21	0.60581				31084	Japan		circular	36.5748	139.239	Japan	IncP6_1, JF785550,		Gammaproteobacteria (1236)	Enterobacteriaceae (543)	Klebsiella (570)	Klebsiella quasipneumoniae	Enterobacterales (91347)	Pseudomonadota (1224)	Klebsiella_quasipneumoniae (1463165)		Bacteria (2)	3.81035	-2.17458
NZ_AP026398.1	2023-03-21	0.605766				31078	Japan		circular	36.5748	139.239	Japan	IncP6_1, JF785550,		Gammaproteobacteria (1236)	Enterobacteriaceae (543)	Klebsiella (570)	Klebsiella quasipneumoniae	Enterobacterales (91347)	Pseudomonadota (1224)	Klebsiella_quasipneumoniae (1463165)		Bacteria (2)	3.75367	-2.16665
NZ_CP098487.1	2022-09-21	0.651283	Homo sapiens			49381	China:Zhejiang	mixed cultrue	circular	29	120	China,Zhejiang	IncP1_2, U67194,		Gammaproteobacteria (1236)	Enterobacteriaceae (543)	Enterobacter (547)	Enterobacter hormaechei	Enterobacterales (91347)	Pseudomonadota (1224)	Enterobacter_hormaechei (158836)		Bacteria (2)	5.08749	-2.63712
NZ_CP081817.1	2022-05-18	0.471095	Homo sapiens			45511	China:Shanghai,Hangzhou,Zhejiang Province	metagenomic assembly	circular	30.7401	120.838		IncP1_3, KX377410,		Gammaproteobacteria (1236)	Enterobacteriaceae (543)	Klebsiella (570)	Klebsiella pneumoniae	Enterobacterales (91347)	Pseudomonadota (1224)	Klebsiella_pneumoniae (573)		Bacteria (2)	-1.48377	14.2107
NZ_CP081317.1	2021-09-01	0.468114	Homo sapiens		anal swab	52406	Canada: Quebec City		circular	46.82	-71.21		IncP1_3, KX377410,		Gammaproteobacteria (1236)	Enterobacteriaceae (543)	Citrobacter (544)	Citrobacter farmeri	Enterobacterales (91347)	Pseudomonadota (1224)	Citrobacter_farmeri (67824)		Bacteria (2)	-1.48679	14.2083
NZ_CP067062.1	2021-08-07	0.636483	Homo sapiens		sputum	36708	China: Huzhou, Hangzhou, Zhejiang Province		circular	30.86	120.11		IncP1_2, U67194,		Gammaproteobacteria (1236)	Enterobacteriaceae (543)	Klebsiella (570)	Klebsiella pneumoniae	Enterobacterales (91347)	Pseudomonadota (1224)	Klebsiella_pneumoniae (573)		Bacteria (2)	5.12667	-2.64628
NZ_CP047966.1	2020-11-05	0.557351				133022			circular				IncP6_1, JF785550, |IncR_1, DQ449578, |IncFIA(HI1)_1, AF250878, |ColRNAI_1, DQ298019,	IncF RST(F-:A13:B-):FIA(13);FIB(-);FIC(-);FII(-);FIIK(-);FIIS(-);FIIY(-)	Gammaproteobacteria (1236)	Enterobacteriaceae (543)	Enterobacter (547)	Enterobacter hormaechei	Enterobacterales (91347)	Pseudomonadota (1224)	Enterobacter_hormaechei (158836)		Bacteria (2)	0.930816	-0.154485
NZ_CP038640.1	2019-04-13	0.645078			sewage sludge	89459	China: Baoding	whole organism	circular	38.858	115.491	China,Baoding	IncP1_2, U67194,		Betaproteobacteria (28216)	Burkholderiaceae (119060)	Cupriavidus (106589)	Cupriavidus oxalaticus	Burkholderiales (80840)	Pseudomonadota (1224)	Cupriavidus_oxalaticus (96344)		Bacteria (2)	5.22086	-2.91077
NZ_CP035638.1	2019-02-15	0.469049	Homo sapiens		blood	63601	China:Anhui		circular	31.49	117.13		IncP1_3, KX377410,		Gammaproteobacteria (1236)	Enterobacteriaceae (543)	Enterobacter (547)	Enterobacter cloacae	Enterobacterales (91347)	Pseudomonadota (1224)	Enterobacter_cloacae (550)		Bacteria (2)	-1.48751	14.2075
NZ_CP058728.1	2022-02-27	0.476112			Manis javanica	50633	China:Guangzhou		circular	23.16	113.23		IncP1_3, KX377410,		Gammaproteobacteria (1236)	Enterobacteriaceae (543)	Escherichia (561)	Escherichia coli	Enterobacterales (91347)	Pseudomonadota (1224)	Escherichia_coli (562)		Bacteria (2)	-1.4826	14.2129
NZ_CP091429.1	2022-02-26	0.578669			hospital wastewater	40232	USA		circular	43.0432	-88.0221		IncP6_1, JF785550,		Gammaproteobacteria (1236)	Enterobacteriaceae (543)	Escherichia (561)	Escherichia coli	Enterobacterales (91347)	Pseudomonadota (1224)	Escherichia_coli (562)		Bacteria (2)	3.62943	-2.25317
NZ_CP058710.1	2022-02-26	0.476123			Manis javanica	50634	China:Guangzhou		circular	23.16	113.23		IncP1_3, KX377410,		Gammaproteobacteria (1236)	Enterobacteriaceae (543)	Escherichia (561)	Escherichia coli	Enterobacterales (91347)	Pseudomonadota (1224)	Escherichia_coli (562)		Bacteria (2)	-1.48193	14.2138
NZ_CP058723.1	2022-02-26	0.476059			Manis javanica	50603	China:Guangzhou		circular	23.16	113.23		IncP1_3, KX377410,		Gammaproteobacteria (1236)	Enterobacteriaceae (543)	Escherichia (561)	Escherichia coli	Enterobacterales (91347)	Pseudomonadota (1224)	Escherichia_coli (562)		Bacteria (2)	-1.48451	14.2108
NZ_CP026268.1	2018-04-28	0.644438	GEUS Denmark		soil from courtyard of a former plant nursery located above a BAM-contaminated aquifer	40564	Denmark: near Hvidovre	bacterial isolate	circular	55.6572	12.4736	Denmark,near Hvidovre	IncP1_2, U67194,		Alphaproteobacteria (28211)	Phyllobacteriaceae (69277)	Aminobacter (31988)	Aminobacter sp. MSH1	Hyphomicrobiales (356)	Pseudomonadota (1224)	Aminobacter_sp._MSH1 (374606)		Bacteria (2)	5.08768	-2.72915
NZ_CP028967.1	2018-04-26	0.644469			Dichlobenil-treated soil sampled from the courtyard of a former plant nursery located above a BAM-contaminated aquifer near Hvidovre	40559	Denmark: Hvidovre	Soil	circular	55.6442	12.4772	Denmark,Hvidovre	IncP1_2, U67194,		Alphaproteobacteria (28211)	Phyllobacteriaceae (69277)	Aminobacter (31988)	Aminobacter sp. MSH1	Hyphomicrobiales (356)	Pseudomonadota (1224)	Aminobacter_sp._MSH1 (374606)		Bacteria (2)	5.08602	-2.75217
LC746227.1	2023-03-10	0.600792				57862			circular				IncP1_2, U67194,					uncultured bacterium			uncultured_bacterium (77133)		Bacteria (2)	4.93629	-2.63624
LC746226.1	2023-03-10	0.598201				63385			circular				IncP1_2, U67194,					uncultured bacterium			uncultured_bacterium (77133)		Bacteria (2)	4.93429	-2.63704
LC746225.1	2023-03-10	0.61489				71660			circular				IncP1_2, U67194,					uncultured bacterium			uncultured_bacterium (77133)		Bacteria (2)	4.92974	-2.6433
LC746224.1	2023-03-10	0.613405				77135			circular				IncP1_2, U67194,					uncultured bacterium			uncultured_bacterium (77133)		Bacteria (2)	4.94427	-2.63916
LC746223.1	2023-03-10	0.616067				51522			circular				IncP1_2, U67194,					uncultured bacterium			uncultured_bacterium (77133)		Bacteria (2)	4.93005	-2.63535
LC746222.1	2023-03-10	0.59804				57553			circular				IncP1_2, U67194,					uncultured bacterium			uncultured_bacterium (77133)		Bacteria (2)	4.9454	-2.68255
NZ_CP019238.1	2017-01-20	0.644439			environment	71276		Whole organism	linear				IncP1_2, U67194,		Betaproteobacteria (28216)	Comamonadaceae (80864)	Rhodoferax (28065)	Rhodoferax koreense	Burkholderiales (80840)	Pseudomonadota (1224)	Rhodoferax_koreense (1842727)		Bacteria (2)	5.12619	-2.67231
NZ_CP118943.1	2023-03-10	0.581925	Homo sapiens			40641	China:Zhejiang	cell culture	circular	29	120	China,Zhejiang	IncP6_1, JF785550,		Gammaproteobacteria (1236)	Aeromonadaceae (84642)	Aeromonas (642)	Aeromonas hydrophila	Aeromonadales (135624)	Pseudomonadota (1224)	Aeromonas_hydrophila (644)		Bacteria (2)	3.62631	-2.27461
NZ_CP055072.1	2022-02-24	0.486269			Shek Wu Hui WWTPs_97 WWTPs influent	52399	Hong Kong		circular	22.5	114.1		IncP1_3, KX377410,		Gammaproteobacteria (1236)	Enterobacteriaceae (543)	Shigella (620)	Shigella flexneri	Enterobacterales (91347)	Pseudomonadota (1224)	Shigella_flexneri (623)		Bacteria (2)	-1.48434	14.2128
CP119077.1	2023-03-08	0.46652			soil	53106	Hong Kong: Kam Shan	Pure isolate	circular	22.374	114.15		IncP1_3, KX377410,		Gammaproteobacteria (1236)	Enterobacteriaceae (543)	Klebsiella (570)	Klebsiella aerogenes	Enterobacterales (91347)	Pseudomonadota (1224)	Klebsiella_aerogenes (548)		Bacteria (2)	-1.48517	14.2106
NZ_CP118700.1	2023-03-07	0.581934	Homo sapiens			39080	China: Zhejiang	cell culture	circular	29	120	China,Zhejiang	IncP6_1, JF785550,		Gammaproteobacteria (1236)	Aeromonadaceae (84642)	Aeromonas (642)	Aeromonas hydrophila	Aeromonadales (135624)	Pseudomonadota (1224)	Aeromonas_hydrophila (644)		Bacteria (2)	3.57198	-2.24069
NZ_OP328419.1	2023-03-06	0.472269				62602			circular				IncP1_3, KX377410,		Gammaproteobacteria (1236)	Enterobacteriaceae (543)	Salmonella (590)	Salmonella enterica	Enterobacterales (91347)	Pseudomonadota (1224)	Salmonella_enterica (28901)		Bacteria (2)	-1.48293	14.2119
NZ_AP023450.1	2021-01-28	0.589538	Homo sapiens			40698	Japan:Osaka		circular	34.6938	135.501	Japan,Osaka	IncP6_1, JF785550,		Gammaproteobacteria (1236)	Enterobacteriaceae (543)	Enterobacter (547)	Enterobacter roggenkampii	Enterobacterales (91347)	Pseudomonadota (1224)	Enterobacter_roggenkampii (1812935)		Bacteria (2)	3.887	-2.19168
NC_014911.1	2011-01-20	0.644349				78982	Missing		circular				IncP1_2, U67194,		Betaproteobacteria (28216)	Comamonadaceae (80864)	Alicycliphilus (201096)	Alicycliphilus denitrificans BC	Burkholderiales (80840)	Pseudomonadota (1224)	Alicycliphilus_denitrificans (179636)	Alicycliphilus_denitrificans_BC (596153)	Bacteria (2)	5.0795	-2.66022
NZ_OP242290.1	2023-02-13	0.464988	Homo sapiens		stool	54724	Laos: Vientiane		circular	17.9625	102.613		IncP1_3, KX377410,		Gammaproteobacteria (1236)	Enterobacteriaceae (543)	Escherichia (561)	Escherichia coli	Enterobacterales (91347)	Pseudomonadota (1224)	Escherichia_coli (562)		Bacteria (2)	-1.48733	14.2074
NZ_OP242281.1	2023-02-13	0.472184	Homo sapiens		stool	51823	Laos: Vientiane		circular	17.9625	102.613		IncP1_3, KX377410,		Gammaproteobacteria (1236)	Enterobacteriaceae (543)	Escherichia (561)	Escherichia coli	Enterobacterales (91347)	Pseudomonadota (1224)	Escherichia_coli (562)		Bacteria (2)	-1.48301	14.2142
NZ_AP024406.1	2021-02-08	0.627794				16284	Japan:Kanagawa		circular	35.4343	139.375	Japan,Kanagawa	IncP6_1, JF785550,		Gammaproteobacteria (1236)	Aeromonadaceae (84642)	Aeromonas (642)	Aeromonas caviae	Aeromonadales (135624)	Pseudomonadota (1224)	Aeromonas_caviae (648)		Bacteria (2)	3.64667	-2.0369
NZ_CP074362.1	2022-02-06	0.635872	Triticum turgidum subsp. durum			46036	Canada	whole organism	circular	61.0667	-107.992	Canada	IncP1_2, U67194,		Gammaproteobacteria (1236)	Xanthomonadaceae (32033)	Xanthomonas (338)	Xanthomonas translucens	Xanthomonadales (135614)	Pseudomonadota (1224)	Xanthomonas_translucens (343)		Bacteria (2)	5.11317	-2.7277
NZ_CP017760.1	2017-03-06	0.641684			soil	77172	Japan: Tsukuba	whole organism	circular	36.0834	140.077	Japan,Tsukuba	IncP1_2, U67194,		Betaproteobacteria (28216)	Burkholderiaceae (119060)	Cupriavidus (106589)	Cupriavidus necator	Burkholderiales (80840)	Pseudomonadota (1224)	Cupriavidus_necator (106590)		Bacteria (2)	5.12009	-2.77216
NC_014641.1	2010-11-04	0.621684				98156			circular				IncP1_2, U67194,		Betaproteobacteria (28216)	Alcaligenaceae (506)	Achromobacter (222)	Achromobacter xylosoxidans A8	Burkholderiales (80840)	Pseudomonadota (1224)	Achromobacter_xylosoxidans (85698)	Achromobacter_xylosoxidans_A8 (762376)	Bacteria (2)	5.09408	-2.75693
NC_019320.1	2012-11-04	0.662305				65269			circular				IncP1_2, U67194,		Betaproteobacteria (28216)	Comamonadaceae (80864)	Variovorax (34072)	Variovorax sp. DB1	Burkholderiales (80840)	Pseudomonadota (1224)	Variovorax_sp._DB1 (1179817)		Bacteria (2)	5.13795	-2.74501
NC_019318.1	2012-11-04	0.621134				62798			circular				IncP1_2, U67194,		Betaproteobacteria (28216)	Burkholderiaceae (119060)	Ralstonia (48736)	Ralstonia pickettii	Burkholderiales (80840)	Pseudomonadota (1224)	Ralstonia_pickettii (329)		Bacteria (2)	4.95026	-2.65802
NC_008357.1	2006-09-16	0.590059				89147			circular				IncP1_1, BN000925,		Gammaproteobacteria (1236)	Pseudomonadaceae (135621)	Pseudomonas (286)	Pseudomonas aeruginosa	Pseudomonadales (72274)	Pseudomonadota (1224)	Pseudomonas_aeruginosa (287)		Bacteria (2)	5.10198	-2.88385
NZ_OW848790.1	2022-05-14	0.584778	Homo sapiens		Hospital Universitario Gregorio Maranon (Madrid)	38483	Spain		circular	39.3262	-4.83806	Spain	IncP6_1, JF785550,		Gammaproteobacteria (1236)	Enterobacteriaceae (543)	Citrobacter (544)	Citrobacter freundii	Enterobacterales (91347)	Pseudomonadota (1224)	Citrobacter_freundii (546)		Bacteria (2)	3.61978	-2.24795
NZ_OW849084.1	2022-05-14	0.578763	Homo sapiens		Hospital Universitario La Paz (Madrid)	40203	Spain		circular	39.3262	-4.83806	Spain	IncP6_1, JF785550,		Gammaproteobacteria (1236)	Enterobacteriaceae (543)	Citrobacter (544)	Citrobacter freundii	Enterobacterales (91347)	Pseudomonadota (1224)	Citrobacter_freundii (546)		Bacteria (2)	3.59234	-2.26463
NZ_OW849381.1	2022-05-14	0.578697	Homo sapiens		Hospital Universitario Gregorio Maranon (Madrid)	40408	Spain		circular	39.3262	-4.83806	Spain	IncP6_1, JF785550,		Gammaproteobacteria (1236)	Enterobacteriaceae (543)	Escherichia (561)	Escherichia coli	Enterobacterales (91347)	Pseudomonadota (1224)	Escherichia_coli (562)		Bacteria (2)	3.58252	-2.28707
NZ_OW848983.1	2022-05-14	0.581197	Homo sapiens		Hospital Infanta Leonor (Madrid)	39780	Spain		circular	39.3262	-4.83806	Spain	IncP6_1, JF785550,		Gammaproteobacteria (1236)	Enterobacteriaceae (543)	Escherichia (561)	Escherichia coli	Enterobacterales (91347)	Pseudomonadota (1224)	Escherichia_coli (562)		Bacteria (2)	3.5971	-2.30097
NZ_CP115730.1	2023-02-06	0.561222				28609	Germany: Greifswald		circular	54.0958	13.3815	Germany,Greifswald	IncP6_1, JF785550,		Gammaproteobacteria (1236)	Enterobacteriaceae (543)	Citrobacter (544)	Citrobacter braakii	Enterobacterales (91347)	Pseudomonadota (1224)	Citrobacter_braakii (57706)		Bacteria (2)	3.71891	-2.14941
NZ_KY913901.1	2020-11-20	0.578448				40275			circular				IncP6_1, JF785550,		Gammaproteobacteria (1236)	Enterobacteriaceae (543)	Klebsiella (570)	Klebsiella oxytoca	Enterobacterales (91347)	Pseudomonadota (1224)	Klebsiella_oxytoca (571)		Bacteria (2)	3.59284	-2.26786
NZ_MN436715.1	2020-08-04	0.595402				25010			circular				IncP6_1, JF785550,		Gammaproteobacteria (1236)	Enterobacteriaceae (543)	Klebsiella (570)	Klebsiella pneumoniae	Enterobacterales (91347)	Pseudomonadota (1224)	Klebsiella_pneumoniae (573)		Bacteria (2)	3.82022	-2.17898
NZ_KU356987.1	2020-08-01	0.645127				58745			circular				IncP1_2, U67194,		Betaproteobacteria (28216)	Comamonadaceae (80864)	Variovorax (34072)	Variovorax paradoxus	Burkholderiales (80840)	Pseudomonadota (1224)	Variovorax_paradoxus (34073)		Bacteria (2)	5.11029	-2.66706
NZ_KU356988.1	2020-08-01	0.646336				57450			circular				IncP1_2, U67194,		Betaproteobacteria (28216)	Comamonadaceae (80864)	Variovorax (34072)	Variovorax paradoxus	Burkholderiales (80840)	Pseudomonadota (1224)	Variovorax_paradoxus (34073)		Bacteria (2)	5.16281	-2.65626
NZ_MH053445.1	2020-06-03	0.640826			sputum	50914	China		circular	34.4118	86.0327	China	IncP1_2, U67194,		Gammaproteobacteria (1236)	Pseudomonadaceae (135621)	Pseudomonas (286)	Pseudomonas aeruginosa	Pseudomonadales (72274)	Pseudomonadota (1224)	Pseudomonas_aeruginosa (287)		Bacteria (2)	5.08751	-2.64244
NZ_MF489760.1	2020-06-03	0.472973	Homo sapiens		secretion sample	52208	China: Chengdu city, Sichuan Province	Culture	circular	30.6506	104.081	China,Chengdu city,Sichuan Province	IncP1_3, KX377410,		Gammaproteobacteria (1236)	Enterobacteriaceae (543)	Escherichia (561)	Escherichia coli	Enterobacterales (91347)	Pseudomonadota (1224)	Escherichia_coli (562)		Bacteria (2)	-1.48334	14.2145
NZ_KY352406.1	2020-06-03	0.472064	Homo sapiens		anus swab sample	47824	China: Guangxi		linear	22.38	110.09		IncP1_3, KX377410,		Gammaproteobacteria (1236)	Enterobacteriaceae (543)	Salmonella (590)	Salmonella enterica	Enterobacterales (91347)	Pseudomonadota (1224)	Salmonella_enterica (28901)		Bacteria (2)	-1.48231	14.2142
NZ_KX863568.1	2020-06-03	0.584319	Esherichia coli JM109		environmental; wetland	35840	USA: Tijuana River Estuary, San Diego, CA		circular	32.8784	-117.211	USA,Tijuana River Estuary,San Diego,CA	IncP6_1, JF785550,		Gammaproteobacteria (1236)	Enterobacteriaceae (543)	Citrobacter (544)	Citrobacter freundii	Enterobacterales (91347)	Pseudomonadota (1224)	Citrobacter_freundii (546)		Bacteria (2)	3.71003	-2.09058
NZ_KX580713.1	2020-06-03	0.471872				47409			circular				IncP1_3, KX377410,		Gammaproteobacteria (1236)	Enterobacteriaceae (543)	Escherichia (561)	Escherichia coli	Enterobacterales (91347)	Pseudomonadota (1224)	Escherichia_coli (562)		Bacteria (2)	-1.45904	14.2379
NZ_KX377410.1	2020-06-03	0.469412				57278			circular				IncP1_3, KX377410,		Gammaproteobacteria (1236)	Enterobacteriaceae (543)	Klebsiella (570)	Klebsiella pneumoniae	Enterobacterales (91347)	Pseudomonadota (1224)	Klebsiella_pneumoniae (573)		Bacteria (2)	-1.47959	14.2164
NZ_CP021650.1	2017-06-10	0.657817				79174	China		circular	32.18	119.42		IncP1_2, U67194,		Betaproteobacteria (28216)	Comamonadaceae (80864)	Acidovorax (12916)	Acidovorax sp. T1	Burkholderiales (80840)	Pseudomonadota (1224)	Acidovorax_sp._T1 (1858609)		Bacteria (2)	5.13996	-2.66865
NZ_CP116716.1	2023-02-03	0.598056	Homo sapiens		tracheal aspirate	24068	France		circular	46.6034	1.88833	France	IncP6_1, JF785550,		Gammaproteobacteria (1236)	Pseudomonadaceae (135621)	Pseudomonas (286)	Pseudomonas aeruginosa	Pseudomonadales (72274)	Pseudomonadota (1224)	Pseudomonas_aeruginosa (287)		Bacteria (2)	3.73403	-2.18811
NZ_CP115664.1	2023-01-18	0.534737			laboratory strain	8219	Czech Republic	cell culture	circular	49.8167	15.475	Czech Republic	IncP1_1, BN000925,		Gammaproteobacteria (1236)	Pseudomonadaceae (135621)	Pseudomonas (286)	Pseudomonas putida	Pseudomonadales (72274)	Pseudomonadota (1224)	Pseudomonas_putida (303)		Bacteria (2)	2.14823	-2.34947
NZ_CP115662.1	2023-01-18	0.535239			laboratory strain	8187	Czech Republic	cell culture	circular	49.8167	15.475	Czech Republic	IncP1_1, BN000925,		Gammaproteobacteria (1236)	Pseudomonadaceae (135621)	Pseudomonas (286)	Pseudomonas putida	Pseudomonadales (72274)	Pseudomonadota (1224)	Pseudomonas_putida (303)		Bacteria (2)	2.16199	-2.34546
NZ_CP017455.1	2017-12-27	0.657595	muscari			43580	Netherlands	Cell	circular	52.238	5.53461	Netherlands	IncP1_2, U67194,		Gammaproteobacteria (1236)	Pectobacteriaceae (1903410)	Dickeya (204037)	Dickeya solani	Enterobacterales (91347)	Pseudomonadota (1224)	Dickeya_solani (1089444)		Bacteria (2)	5.09596	-2.65402
NZ_AP025217.1	2021-11-22	0.472169	Homo sapiens			50950	Viet Nam:Thai Binh		circular	20.5297	106.388	Viet Nam,Thai Binh	IncP1_3, KX377410,		Gammaproteobacteria (1236)	Enterobacteriaceae (543)	Escherichia (561)	Escherichia coli	Enterobacterales (91347)	Pseudomonadota (1224)	Escherichia_coli (562)		Bacteria (2)	-1.48398	14.2118
NZ_AP025222.1	2021-11-22	0.472219	Homo sapiens			51114	Viet Nam:Thai Binh		circular	20.5297	106.388	Viet Nam,Thai Binh	IncP1_3, KX377410,		Gammaproteobacteria (1236)	Enterobacteriaceae (543)	Escherichia (561)	Escherichia coli	Enterobacterales (91347)	Pseudomonadota (1224)	Escherichia_coli (562)		Bacteria (2)	-1.48267	14.2128
NZ_CP065667.1	2020-12-15	0.644304				73470	Not applicable		circular				IncP1_2, U67194,		Betaproteobacteria (28216)	Comamonadaceae (80864)	Delftia (80865)	Delftia acidovorans	Burkholderiales (80840)	Pseudomonadota (1224)	Delftia_acidovorans (80866)		Bacteria (2)	5.10154	-2.69344
NZ_AP022253.1	2020-08-13	0.582043				39071	Japan:Tokyo		circular	35.6316	139.746		IncP6_1, JF785550,		Gammaproteobacteria (1236)	Aeromonadaceae (84642)	Aeromonas (642)	Aeromonas hydrophila	Aeromonadales (135624)	Pseudomonadota (1224)	Aeromonas_hydrophila (644)		Bacteria (2)	3.57369	-2.24166
NZ_AP021919.1	2020-08-13	0.602909				33005	Japan:Tokyo		circular	35.664	139.438		IncP6_1, JF785550,		Gammaproteobacteria (1236)	Aeromonadaceae (84642)	Aeromonas (642)	Aeromonas sp. WP2-W18-CRE-05	Aeromonadales (135624)	Pseudomonadota (1224)	Aeromonas_sp._WP2-W18-CRE-05 (2675707)		Bacteria (2)	3.71378	-2.1976
NZ_AP019194.1	2019-02-27	0.582043				39071	Japan:Tokyo		circular	35.6315	139.746		IncP6_1, JF785550,		Gammaproteobacteria (1236)	Aeromonadaceae (84642)	Aeromonas (642)	Aeromonas hydrophila	Aeromonadales (135624)	Pseudomonadota (1224)	Aeromonas_hydrophila (644)		Bacteria (2)	3.58108	-2.24441
NZ_AP019197.1	2019-02-27	0.587611				53629	Japan:Tokyo		circular	35.6315	139.746		IncP6_1, JF785550,		Gammaproteobacteria (1236)	Aeromonadaceae (84642)	Aeromonas (642)	Aeromonas caviae	Aeromonadales (135624)	Pseudomonadota (1224)	Aeromonas_caviae (648)		Bacteria (2)	3.72206	-2.28265
NZ_CP018471.1	2016-12-20	0.649688	Capsicum annuum		pepper leaf	62784	Argentina		circular	-28.4457	-58.9826		IncP1_2, U67194,		Gammaproteobacteria (1236)	Xanthomonadaceae (32033)	Xanthomonas (338)	Xanthomonas vesicatoria	Xanthomonadales (135614)	Pseudomonadota (1224)	Xanthomonas_vesicatoria (56460)		Bacteria (2)	5.09208	-2.64151
NZ_CP015373.1	2016-05-05	0.632505			bioreactor	85291	United Kingdom: Imperial College London	mixed culture	circular	51.4988	-0.176922	United Kingdom,Imperial College London	IncP1_2, U67194,		Betaproteobacteria (28216)	Burkholderiaceae (119060)	Pandoraea (93217)	Pandoraea pnomenusa	Burkholderiales (80840)	Pseudomonadota (1224)	Pandoraea_pnomenusa (93220)		Bacteria (2)	5.19383	-2.77134
NZ_CP066039.1	2020-12-21	0.657065				38605	USA:VA		linear	37.1232	-78.4928	USA,VA	IncP1_2, U67194,		Betaproteobacteria (28216)	Burkholderiaceae (119060)	Burkholderia (32008)	Burkholderia ambifaria	Burkholderiales (80840)	Pseudomonadota (1224)	Burkholderia_ambifaria (152480)		Bacteria (2)	5.11214	-2.65319
NZ_AP023401.1	2020-09-25	0.643329				61502	Japan:Kanagawa		circular	35.4343	139.375	Japan,Kanagawa	IncP1_2, U67194,		Gammaproteobacteria (1236)	Aeromonadaceae (84642)	Aeromonas (642)	Aeromonas hydrophila	Aeromonadales (135624)	Pseudomonadota (1224)	Aeromonas_hydrophila (644)		Bacteria (2)	5.10693	-2.64263
NZ_AP023399.1	2020-09-25	0.596868				134822	Japan:Kanagawa		circular	35.4343	139.375	Japan,Kanagawa	IncP1_2, U67194,		Gammaproteobacteria (1236)	Aeromonadaceae (84642)	Aeromonas (642)	Aeromonas hydrophila	Aeromonadales (135624)	Pseudomonadota (1224)	Aeromonas_hydrophila (644)		Bacteria (2)	3.74418	-1.78824
NZ_CP027855.1	2018-03-29	0.624354			catfish	18970	USA:Mississippi	whole organism	circular	32.9716	-89.7348	USA,Mississippi	IncP6_1, JF785550,		Gammaproteobacteria (1236)	Enterobacteriaceae (543)	Plesiomonas (702)	Plesiomonas shigelloides	Enterobacterales (91347)	Pseudomonadota (1224)	Plesiomonas_shigelloides (703)		Bacteria (2)	2.01683	-1.23103
NZ_AP024942.1	2021-09-28	0.639343				65156	Japan:Kanagawa		circular	35.4343	139.375	Japan,Kanagawa	IncP1_2, U67194,		Gammaproteobacteria (1236)	Aeromonadaceae (84642)	Aeromonas (642)	Aeromonas caviae	Aeromonadales (135624)	Pseudomonadota (1224)	Aeromonas_caviae (648)		Bacteria (2)	5.07789	-2.62837
NZ_AP024949.1	2021-09-28	0.633963				66313	Japan:Kanagawa		circular	35.4343	139.375	Japan,Kanagawa	IncP1_2, U67194,		Gammaproteobacteria (1236)	Aeromonadaceae (84642)	Aeromonas (642)	Aeromonas caviae	Aeromonadales (135624)	Pseudomonadota (1224)	Aeromonas_caviae (648)		Bacteria (2)	5.09267	-2.63886
NZ_AP022243.1	2020-08-13	0.587611				53629	Japan:Tokyo		circular	35.6316	139.746		IncP6_1, JF785550,		Gammaproteobacteria (1236)	Aeromonadaceae (84642)	Aeromonas (642)	Aeromonas caviae	Aeromonadales (135624)	Pseudomonadota (1224)	Aeromonas_caviae (648)		Bacteria (2)	3.83794	-2.29923
NZ_CP026224.1	2018-01-31	0.58192				39148	USA		circular	38.9847	-77.0947		IncP6_1, JF785550,		Gammaproteobacteria (1236)	Aeromonadaceae (84642)	Aeromonas (642)	Aeromonas sp. ASNIH3	Aeromonadales (135624)	Pseudomonadota (1224)	Aeromonas_sp._ASNIH3 (1636608)		Bacteria (2)	3.57588	-2.24735
NZ_CP113181.1	2022-12-06	0.47088			chicken	53177	China: Jiangsu		circular	32.24	119.26		IncP1_3, KX377410,		Gammaproteobacteria (1236)	Enterobacteriaceae (543)	Klebsiella (570)	Klebsiella pneumoniae	Enterobacterales (91347)	Pseudomonadota (1224)	Klebsiella_pneumoniae (573)		Bacteria (2)	-1.48376	14.2129
NZ_CP081353.1	2021-09-01	0.491933	Homo sapiens		anal swab	62417	Canada: Quebec City		circular	46.82	-71.21		IncP1_3, KX377410,		Gammaproteobacteria (1236)	Enterobacteriaceae (543)	Klebsiella (570)	Klebsiella michiganensis	Enterobacterales (91347)	Pseudomonadota (1224)	Klebsiella_michiganensis (1134687)		Bacteria (2)	-1.4812	14.2139
NZ_CP080103.1	2021-08-02	0.578563			raw sewage	40407	Argentina: Buenos Aires		circular	-34.7157	-58.506		IncP6_1, JF785550,		Gammaproteobacteria (1236)	Enterobacteriaceae (543)	Klebsiella (570)	Klebsiella quasipneumoniae	Enterobacterales (91347)	Pseudomonadota (1224)	Klebsiella_quasipneumoniae (1463165)		Bacteria (2)	3.55704	-2.27864
NZ_MH909350.1	2020-06-03	0.581586			Shenyang	39014	China		circular	34.4118	86.0327	China	IncP6_1, JF785550,		Gammaproteobacteria (1236)	Enterobacteriaceae (543)	Klebsiella (570)	Klebsiella pneumoniae	Enterobacterales (91347)	Pseudomonadota (1224)	Klebsiella_pneumoniae (573)		Bacteria (2)	3.52887	-2.27258
NZ_MH909348.1	2020-06-03	0.585043			Shenyang	42055	China		circular	34.4118	86.0327	China	IncP6_1, JF785550,		Gammaproteobacteria (1236)	Enterobacteriaceae (543)	Klebsiella (570)	Klebsiella pneumoniae	Enterobacterales (91347)	Pseudomonadota (1224)	Klebsiella_pneumoniae (573)		Bacteria (2)	3.56212	-2.25392
NC_001735.4	1996-09-29	0.641166				53423			circular				IncP1_2, U67194,		Gammaproteobacteria (1236)	Enterobacteriaceae (543)	Klebsiella (570)	Klebsiella aerogenes	Enterobacterales (91347)	Pseudomonadota (1224)	Klebsiella_aerogenes (548)		Bacteria (2)	5.10034	-2.65425
NZ_AY365053.1	2020-06-03	0.646588				87688			circular				IncP1_2, U67194,		Betaproteobacteria (28216)	Burkholderiaceae (119060)	Cupriavidus (106589)	Cupriavidus pinatubonensis JMP134	Burkholderiales (80840)	Pseudomonadota (1224)	Cupriavidus_pinatubonensis (248026)	Cupriavidus_pinatubonensis_JMP134 (264198)	Bacteria (2)	5.23252	-2.87658
NZ_AP025211.1	2021-11-22	0.473731	Homo sapiens			50592	Viet Nam:Thai Binh		circular	20.5297	106.388	Viet Nam,Thai Binh	IncP1_3, KX377410,		Gammaproteobacteria (1236)	Enterobacteriaceae (543)	Escherichia (561)	Escherichia coli	Enterobacterales (91347)	Pseudomonadota (1224)	Escherichia_coli (562)		Bacteria (2)	-1.46835	14.2285
NZ_AP025207.1	2021-11-22	0.473721	Homo sapiens			50591	Viet Nam:Thai Binh		circular	20.5297	106.388	Viet Nam,Thai Binh	IncP1_3, KX377410,		Gammaproteobacteria (1236)	Enterobacteriaceae (543)	Escherichia (561)	Escherichia coli	Enterobacterales (91347)	Pseudomonadota (1224)	Escherichia_coli (562)		Bacteria (2)	-1.47893	14.2174
NZ_CP009797.1	2015-03-24	0.657603			Pea rhizosphere	43581	USA: Wisconsin		circular	44.4309	-89.6885	USA,Wisconsin	IncP1_2, U67194,		Betaproteobacteria (28216)	Burkholderiaceae (119060)	Burkholderia (32008)	Burkholderia ambifaria AMMD	Burkholderiales (80840)	Pseudomonadota (1224)	Burkholderia_ambifaria (152480)	Burkholderia_ambifaria_AMMD (339670)	Bacteria (2)	5.08961	-2.63993
NZ_AP022283.1	2020-08-13	0.586475				47395	Japan:Tokyo		circular	35.6316	139.746		IncP6_1, JF785550,		Gammaproteobacteria (1236)	Aeromonadaceae (84642)	Aeromonas (642)	Aeromonas veronii	Aeromonadales (135624)	Pseudomonadota (1224)	Aeromonas_veronii (654)		Bacteria (2)	3.6542	-2.26916
NZ_AP022019.1	2020-08-13	0.590922				38203	Japan:Tokyo		circular	35.6684	139.428		IncP6_1, JF785550,		Gammaproteobacteria (1236)	Enterobacteriaceae (543)	Klebsiella (570)	Klebsiella quasipneumoniae	Enterobacterales (91347)	Pseudomonadota (1224)	Klebsiella_quasipneumoniae (1463165)		Bacteria (2)	3.74728	-2.17343
NZ_AP022010.1	2020-08-13	0.58981				31071	Japan:Tokyo		circular	35.6684	139.428		IncP6_1, JF785550,		Gammaproteobacteria (1236)	Enterobacteriaceae (543)	Klebsiella (570)	Klebsiella quasipneumoniae	Enterobacterales (91347)	Pseudomonadota (1224)	Klebsiella_quasipneumoniae (1463165)		Bacteria (2)	3.77921	-2.18381
NZ_CP035195.1	2019-10-31	0.471511	Homo sapiens		stool	60128	Laos		circular	19.52	102.1		IncP1_3, KX377410,		Gammaproteobacteria (1236)	Enterobacteriaceae (543)	Klebsiella (570)	Klebsiella pneumoniae	Enterobacterales (91347)	Pseudomonadota (1224)	Klebsiella_pneumoniae (573)		Bacteria (2)	-1.48496	14.212
LC735980.1	2022-11-02	0.598741				29223			circular				IncP6_1, JF785550,		Gammaproteobacteria (1236)	Enterobacteriaceae (543)	Enterobacter (547)	Enterobacter roggenkampii	Enterobacterales (91347)	Pseudomonadota (1224)	Enterobacter_roggenkampii (1812935)		Bacteria (2)	3.89644	-2.1884
NZ_CP109826.1	2022-11-01	0.583056			blood	39600	China:Zhengzhou	culture	circular	34.7592	113.652	China,Zhengzhou	IncP6_1, JF785550,		Gammaproteobacteria (1236)	Yersiniaceae (1903411)	Serratia (613)	Serratia marcescens	Enterobacterales (91347)	Pseudomonadota (1224)	Serratia_marcescens (615)		Bacteria (2)	3.62365	-2.24727
NZ_CP062123.1	2020-10-07	0.646885			soil	62583	USA	bacterial pure culture	circular	39.7837	-100.446	USA	IncP1_2, U67194,		Gammaproteobacteria (1236)	Pseudomonadaceae (135621)	Pseudomonas (286)	Pseudomonas sp. ADPe	Pseudomonadales (72274)	Pseudomonadota (1224)	Pseudomonas_sp._ADPe (2774873)		Bacteria (2)	5.1365	-2.64452
NZ_CP104455.1	2022-09-23	0.589268			wastewater	22326	Spain	whole organism	circular	39.3262	-4.83806	Spain	IncP6_1, JF785550,		Gammaproteobacteria (1236)	Enterobacteriaceae (543)	Raoultella (160674)	Raoultella ornithinolytica	Enterobacterales (91347)	Pseudomonadota (1224)	Raoultella_ornithinolytica (54291)		Bacteria (2)	3.63378	-2.03813
NZ_CP046873.1	2020-08-18	0.587132			Taihu New City Sewage Treatment Plant	103556	China:Jiangsu	cell culture	circular	33	120	China,Jiangsu	IncP6_1, JF785550,		Gammaproteobacteria (1236)	Pseudomonadaceae (135621)	Pseudomonas (286)	Pseudomonas putida	Pseudomonadales (72274)	Pseudomonadota (1224)	Pseudomonas_putida (303)		Bacteria (2)	4.34068	-2.46924
NZ_MN386974.1	2020-08-04	0.653047				50465			circular				IncP1_2, U67194,		Gammaproteobacteria (1236)	Pseudomonadaceae (135621)	Pseudomonas (286)	Pseudomonas aeruginosa	Pseudomonadales (72274)	Pseudomonadota (1224)	Pseudomonas_aeruginosa (287)		Bacteria (2)	5.08015	-2.62958
NZ_MN477223.1	2020-08-04	0.581909				39013			circular				IncP6_1, JF785550,		Gammaproteobacteria (1236)	Enterobacteriaceae (543)	Enterobacter (547)	Enterobacter cloacae	Enterobacterales (91347)	Pseudomonadota (1224)	Enterobacter_cloacae (550)		Bacteria (2)	3.595	-2.23694
NZ_LC486677.1	2020-08-04	0.610451				28764			circular				IncP6_1, JF785550,		Gammaproteobacteria (1236)	Yersiniaceae (1903411)	Serratia (613)	Serratia marcescens	Enterobacterales (91347)	Pseudomonadota (1224)	Serratia_marcescens (615)		Bacteria (2)	3.79743	-2.171
NC_019283.1	2012-11-04	0.642582				74280			circular				IncP1_2, U67194,		Betaproteobacteria (28216)	Comamonadaceae (80864)	Delftia (80865)	Delftia acidovorans	Burkholderiales (80840)	Pseudomonadota (1224)	Delftia_acidovorans (80866)		Bacteria (2)	5.0858	-2.74308
NC_017908.2	2012-05-17	0.642673			biopsy channel of a flexible bronchoscope	56265	Brazil		circular	-10.3333	-53.2	Brazil	IncP1_2, U67194,		Actinomycetes (1760)	Mycobacteriaceae (1762)	Mycobacteroides (670516)	Mycobacteroides abscessus subsp. bolletii F1725	Mycobacteriales (85007)	Actinomycetota (201174)	Mycobacteroides_abscessus (36809)	Mycobacteroides_abscessus_subsp._bolletii_F1725 (1168066)	Bacteria (2)	5.11686	-2.70051
NC_006830.1	2002-12-04	0.621772				98192	Czech Republic		circular	49.8167	15.475	Czech Republic	IncP1_2, U67194,		Betaproteobacteria (28216)	Alcaligenaceae (506)	Achromobacter (222)	Achromobacter xylosoxidans A8	Burkholderiales (80840)	Pseudomonadota (1224)	Achromobacter_xylosoxidans (85698)	Achromobacter_xylosoxidans_A8 (762376)	Bacteria (2)	5.10835	-2.76736
NZ_MW679657.1	2021-04-19	0.639597				87305			circular				IncP1_2, U67194,		Betaproteobacteria (28216)	Alcaligenaceae (506)	Achromobacter (222)	Achromobacter sp.	Burkholderiales (80840)	Pseudomonadota (1224)	Achromobacter_sp. (134375)		Bacteria (2)	5.10392	-2.8035
NZ_CP062120.1	2020-10-07	0.627619			soil	197271	France	bacterial pure culture	linear	46.6034	1.88833	France	IncP1_2, U67194,		Alphaproteobacteria (28211)	Phyllobacteriaceae (69277)	Aminobacter (31988)	Aminobacter sp. SR38	Hyphomicrobiales (356)	Pseudomonadota (1224)	Aminobacter_sp._SR38 (2774562)		Bacteria (2)	5.1732	-2.72211
NZ_CP053554.1	2020-05-31	0.646675			chemical manufacturing sites	49405	Brazil: Camacari	cell culture	circular	-12.6998	-38.3261	Brazil,Camacari	IncP1_2, U67194,		Betaproteobacteria (28216)	Comamonadaceae (80864)	Diaphorobacter (238749)	Diaphorobacter sp. JS3050	Burkholderiales (80840)	Pseudomonadota (1224)	Diaphorobacter_sp._JS3050 (2735554)		Bacteria (2)	5.08707	-2.72769
NZ_KF743817.1	2020-07-31	0.640813				61514	USA		circular	39.7837	-100.446	USA	IncP1_2, U67194,		Gammaproteobacteria (1236)	Morganellaceae (1903414)	Proteus (583)	Proteus mirabilis	Enterobacterales (91347)	Pseudomonadota (1224)	Proteus_mirabilis (584)		Bacteria (2)	5.06742	-2.67803
NZ_KF743818.1	2020-07-31	0.642149				58270	Japan		circular	36.5748	139.239	Japan	IncP1_2, U67194,		Betaproteobacteria (28216)	Alcaligenaceae (506)	Bordetella (517)	Bordetella bronchiseptica	Burkholderiales (80840)	Pseudomonadota (1224)	Bordetella_bronchiseptica (518)		Bacteria (2)	5.09247	-2.67593
AP026386.1	2022-07-07	0.605932				31086	Japan		circular	36.5748	139.239	Japan	IncP6_1, JF785550,		Gammaproteobacteria (1236)	Enterobacteriaceae (543)	Citrobacter (544)	Citrobacter braakii	Enterobacterales (91347)	Pseudomonadota (1224)	Citrobacter_braakii (57706)		Bacteria (2)	3.8064	-2.18517
NZ_CP063478.1	2021-02-27	0.471938			chicken meat	47841	Laos		circular	20.0171	103.378	Laos	IncP1_3, KX377410,		Gammaproteobacteria (1236)	Enterobacteriaceae (543)	Escherichia (561)	Escherichia coli	Enterobacterales (91347)	Pseudomonadota (1224)	Escherichia_coli (562)		Bacteria (2)	-1.48146	14.2138
NZ_MN602278.1	2020-09-22	0.634402				55695			circular				IncP1_1, BN000925,		Gammaproteobacteria (1236)	Enterobacteriaceae (543)	Escherichia (561)	Escherichia coli	Enterobacterales (91347)	Pseudomonadota (1224)	Escherichia_coli (562)		Bacteria (2)	5.09498	-2.73442
NZ_MT449719.1	2020-08-04	0.471192				50525			circular				IncP1_3, KX377410,		Gammaproteobacteria (1236)	Enterobacteriaceae (543)	Escherichia (561)	Escherichia coli	Enterobacterales (91347)	Pseudomonadota (1224)	Escherichia_coli (562)		Bacteria (2)	-1.48131	14.2154
NZ_MT449718.1	2020-08-04	0.471446				50379			circular				IncP1_3, KX377410,		Gammaproteobacteria (1236)	Enterobacteriaceae (543)	Escherichia (561)	Escherichia coli	Enterobacterales (91347)	Pseudomonadota (1224)	Escherichia_coli (562)		Bacteria (2)	-1.48168	14.2139
NZ_MT667260.1	2020-08-04	0.470098				60430			circular				IncP1_3, KX377410,		Gammaproteobacteria (1236)	Enterobacteriaceae (543)	Escherichia (561)	Escherichia coli	Enterobacterales (91347)	Pseudomonadota (1224)	Escherichia_coli (562)		Bacteria (2)	-1.48049	14.2159
NZ_LC549805.1	2020-08-04	0.470212	Homo sapiens			50507	Viet Nam:Ho Chi Minh		circular	11	107		IncP1_3, KX377410,		Gammaproteobacteria (1236)	Enterobacteriaceae (543)	Escherichia (561)	Escherichia coli	Enterobacterales (91347)	Pseudomonadota (1224)	Escherichia_coli (562)		Bacteria (2)	-1.48337	14.2141
NZ_MF678351.1	2020-06-03	0.470428			Sewage	50520	China: Sichuan, Chengdu	Culture	circular	30.6766	104.061	China,Sichuan,Chengdu	IncP1_3, KX377410,		Gammaproteobacteria (1236)	Enterobacteriaceae (543)	Escherichia (561)	Escherichia coli	Enterobacterales (91347)	Pseudomonadota (1224)	Escherichia_coli (562)		Bacteria (2)	-1.48059	14.2161
NZ_MG552133.1	2020-06-03	0.472129				60744			circular				IncP1_3, KX377410,		Gammaproteobacteria (1236)	Enterobacteriaceae (543)	Escherichia (561)	Escherichia coli	Enterobacterales (91347)	Pseudomonadota (1224)	Escherichia_coli (562)		Bacteria (2)	-1.48371	14.2129
NZ_MF990207.1	2020-06-03	0.473679			fish	50435			circular				IncP1_3, KX377410,		Gammaproteobacteria (1236)	Enterobacteriaceae (543)	Escherichia (561)	Escherichia coli	Enterobacterales (91347)	Pseudomonadota (1224)	Escherichia_coli (562)		Bacteria (2)	-1.47423	14.2224
NZ_MF978389.1	2020-06-03	0.471426				52740			circular				IncP1_3, KX377410,		Gammaproteobacteria (1236)	Enterobacteriaceae (543)	Escherichia (561)	Escherichia coli	Enterobacterales (91347)	Pseudomonadota (1224)	Escherichia_coli (562)		Bacteria (2)	-1.45273	14.2524
NZ_MH043623.1	2020-06-03	0.471113				50818			circular				IncP1_3, KX377410,		Gammaproteobacteria (1236)	Enterobacteriaceae (543)	Escherichia (561)	Escherichia coli	Enterobacterales (91347)	Pseudomonadota (1224)	Escherichia_coli (562)		Bacteria (2)	-1.48331	14.2138
NZ_MH043625.1	2020-06-03	0.469597				50537			circular				IncP1_3, KX377410,		Gammaproteobacteria (1236)	Enterobacteriaceae (543)	Escherichia (561)	Escherichia coli	Enterobacterales (91347)	Pseudomonadota (1224)	Escherichia_coli (562)		Bacteria (2)	-1.48165	14.2153
NZ_KY463452.1	2020-06-03	0.469708			Sewage	49897	China: Sichuan, Chengdu	Culture	circular	30.6766	104.061	China,Sichuan,Chengdu	IncP1_3, KX377410,		Gammaproteobacteria (1236)	Enterobacteriaceae (543)	Escherichia (561)	Escherichia coli	Enterobacterales (91347)	Pseudomonadota (1224)	Escherichia_coli (562)		Bacteria (2)	-1.47674	14.2195
NC_023907.1	2014-04-10	0.488892	Homo sapiens		blood	69453	China		circular	34.4118	86.0327	China	IncP1_3, KX377410,		Gammaproteobacteria (1236)	Enterobacteriaceae (543)	Escherichia (561)	Escherichia coli	Enterobacterales (91347)	Pseudomonadota (1224)	Escherichia_coli (562)		Bacteria (2)	-1.48726	14.2069
CP076065.1	2022-05-31	0.619516	Blue mussel			47316	Belgium		circular	51.14	3.8		IncP1_2, U67194,		Gammaproteobacteria (1236)	Vibrionaceae (641)	Vibrio (662)	Vibrio splendidus	Vibrionales (135623)	Pseudomonadota (1224)	Vibrio_splendidus (29497)		Bacteria (2)	5.10417	-2.69773
CP076070.1	2022-05-31	0.630609			diseased fish	68372	Belgium		circular	51.14	3.8		IncP1_2, U67194,		Gammaproteobacteria (1236)	Vibrionaceae (641)	Vibrio (662)	Vibrio anguillarum	Vibrionales (135623)	Pseudomonadota (1224)	Vibrio_anguillarum (55601)		Bacteria (2)	5.07517	-2.67143
NZ_CP032987.1	2018-10-23	0.469102	egret		Bird (Egret) feces BE2	51622	China: Chengdu	cell culture	circular	30.6306	104.09		IncP1_3, KX377410,		Gammaproteobacteria (1236)	Enterobacteriaceae (543)	Escherichia (561)	Escherichia coli	Enterobacterales (91347)	Pseudomonadota (1224)	Escherichia_coli (562)		Bacteria (2)	-1.4739	14.2226
NZ_CP027203.2	2018-02-27	0.470388			Sewage	50520	China: Sichuan, Chengdu	Culture	circular	30.6766	104.061	China,Sichuan,Chengdu	IncP1_3, KX377410,		Gammaproteobacteria (1236)	Enterobacteriaceae (543)	Escherichia (561)	Escherichia coli	Enterobacterales (91347)	Pseudomonadota (1224)	Escherichia_coli (562)		Bacteria (2)	-1.48296	14.2134
NZ_CP097492.1	2022-05-27	0.647716			soil	56145	China: Jiangsu Province	wastewater treatment tank	circular	33	120	China,Jiangsu Province	IncP1_2, U67194,		Gammaproteobacteria (1236)	Pseudomonadaceae (135621)	Pseudomonas (286)	Pseudomonas sp. BYT-5	Pseudomonadales (72274)	Pseudomonadota (1224)	Pseudomonas_sp._BYT-5 (2944392)		Bacteria (2)	5.1355	-2.66141
LC623931.1	2022-05-25	0.651736				57620			circular				IncP1_2, U67194,					uncultured bacterium			uncultured_bacterium (77133)		Bacteria (2)	5.11174	-2.69347
LC623927.1	2022-05-25	0.652747				53186			circular				IncP1_2, U67194,					uncultured bacterium			uncultured_bacterium (77133)		Bacteria (2)	5.11882	-2.69945
LC623924.1	2022-05-25	0.630963				55596			circular				IncP1_2, U67194,					uncultured bacterium			uncultured_bacterium (77133)		Bacteria (2)	5.0801	-2.71938
LC623922.1	2022-05-25	0.61653				42530			circular				IncP1_2, U67194,					uncultured bacterium			uncultured_bacterium (77133)		Bacteria (2)	4.93907	-2.6353
LC623915.1	2022-05-25	0.642402				51488			circular				IncP1_2, U67194,					uncultured bacterium			uncultured_bacterium (77133)		Bacteria (2)	5.08077	-2.7175
LC623914.1	2022-05-25	0.637965				60124			circular				IncP1_2, U67194,					uncultured bacterium			uncultured_bacterium (77133)		Bacteria (2)	5.08501	-2.64877
LC623913.1	2022-05-25	0.643838				58771			circular				IncP1_2, U67194,					uncultured bacterium			uncultured_bacterium (77133)		Bacteria (2)	5.0842	-2.6438
LC623910.1	2022-05-25	0.632063				42722			circular				IncP1_2, U67194,					uncultured bacterium			uncultured_bacterium (77133)		Bacteria (2)	5.0625	-2.6992
LC623903.1	2022-05-25	0.656126				51612			circular				IncP1_2, U67194,					uncultured bacterium			uncultured_bacterium (77133)		Bacteria (2)	5.09504	-2.67103
LC623901.1	2022-05-25	0.629307				68925			circular				IncP1_1, BN000925,					uncultured bacterium			uncultured_bacterium (77133)		Bacteria (2)	5.08694	-2.76485
LC623900.1	2022-05-25	0.628322				64346			circular				IncP1_1, BN000925,					uncultured bacterium			uncultured_bacterium (77133)		Bacteria (2)	5.11855	-2.72974
LC623898.1	2022-05-25	0.644812				52178			circular				IncP1_2, U67194,					uncultured bacterium			uncultured_bacterium (77133)		Bacteria (2)	5.12225	-2.66098
LC623897.1	2022-05-25	0.655147				38628			circular				IncP1_2, U67194,					uncultured bacterium			uncultured_bacterium (77133)		Bacteria (2)	5.10162	-2.67986
LC623896.1	2022-05-25	0.638362				56363			circular				IncP1_2, U67194,					uncultured bacterium			uncultured_bacterium (77133)		Bacteria (2)	5.11088	-2.66729
LC623890.1	2022-05-25	0.616189				52432			circular				IncP1_2, U67194,					uncultured bacterium			uncultured_bacterium (77133)		Bacteria (2)	4.94202	-2.63872
LC623884.1	2022-05-25	0.625696				64795			circular				IncP1_2, U67194,					uncultured bacterium			uncultured_bacterium (77133)		Bacteria (2)	5.08858	-2.62786
OW970313.1	2022-05-20	0.581966	Homo sapiens		Hospital de Mostoles (Madrid)	39114	Spain		circular	39.3262	-4.83806	Spain	IncP6_1, JF785550,		Gammaproteobacteria (1236)	Enterobacteriaceae (543)	Klebsiella (570)	Klebsiella pneumoniae	Enterobacterales (91347)	Pseudomonadota (1224)	Klebsiella_pneumoniae (573)		Bacteria (2)	3.58505	-2.24069
OW970224.1	2022-05-20	0.578547	Homo sapiens		Complejo Hospitalario de Pontevedra (Pontevedra)	40441	Spain		circular	39.3262	-4.83806	Spain	IncP6_1, JF785550,		Gammaproteobacteria (1236)	Enterobacteriaceae (543)	Klebsiella (570)	Klebsiella pneumoniae	Enterobacterales (91347)	Pseudomonadota (1224)	Klebsiella_pneumoniae (573)		Bacteria (2)	3.55685	-2.27236
OW969903.1	2022-05-20	0.58203	Homo sapiens			39388	Spain		circular	39.3262	-4.83806	Spain	IncP6_1, JF785550,		Gammaproteobacteria (1236)	Enterobacteriaceae (543)	Klebsiella (570)	Klebsiella pneumoniae	Enterobacterales (91347)	Pseudomonadota (1224)	Klebsiella_pneumoniae (573)		Bacteria (2)	3.57138	-2.24077
OW969881.1	2022-05-20	0.578695	Homo sapiens		Hospital Puerta de Hierro (Madrid)	41032	Spain		circular	39.3262	-4.83806	Spain	IncP6_1, JF785550,		Gammaproteobacteria (1236)	Enterobacteriaceae (543)	Citrobacter (544)	Citrobacter freundii	Enterobacterales (91347)	Pseudomonadota (1224)	Citrobacter_freundii (546)		Bacteria (2)	3.56538	-2.28297
OW969864.1	2022-05-20	0.581971	Homo sapiens		Hospital Virgen de la Salud (Toledo)	39148	Spain		circular	39.3262	-4.83806	Spain	IncP6_1, JF785550,		Gammaproteobacteria (1236)	Enterobacteriaceae (543)	Klebsiella (570)	Klebsiella pneumoniae	Enterobacterales (91347)	Pseudomonadota (1224)	Klebsiella_pneumoniae (573)		Bacteria (2)	3.54907	-2.25456
OW969860.1	2022-05-20	0.578522	Homo sapiens			40441	Spain		circular	39.3262	-4.83806	Spain	IncP6_1, JF785550,		Gammaproteobacteria (1236)	Enterobacteriaceae (543)	Klebsiella (570)	Klebsiella pneumoniae	Enterobacterales (91347)	Pseudomonadota (1224)	Klebsiella_pneumoniae (573)		Bacteria (2)	3.56403	-2.27299
OW969852.1	2022-05-20	0.581982	Homo sapiens		Hospital General Universitario de Ciudad Real (Ciudad Real)	39216	Spain		circular	39.3262	-4.83806	Spain	IncP6_1, JF785550,		Gammaproteobacteria (1236)	Enterobacteriaceae (543)	Klebsiella (570)	Klebsiella pneumoniae	Enterobacterales (91347)	Pseudomonadota (1224)	Klebsiella_pneumoniae (573)		Bacteria (2)	3.57886	-2.24238
OW969822.1	2022-05-20	0.569599	Homo sapiens			43808	Spain		circular	39.3262	-4.83806	Spain	IncP6_1, JF785550, |Col440I_1, CP023920,		Gammaproteobacteria (1236)	Enterobacteriaceae (543)	Klebsiella (570)	Klebsiella pneumoniae	Enterobacterales (91347)	Pseudomonadota (1224)	Klebsiella_pneumoniae (573)		Bacteria (2)	3.57822	-2.2384
OW969816.1	2022-05-20	0.581979	Homo sapiens		Hospital Fundacion de Alcorcon (Madrid)	39199	Spain		circular	39.3262	-4.83806	Spain	IncP6_1, JF785550,		Gammaproteobacteria (1236)	Enterobacteriaceae (543)	Klebsiella (570)	Klebsiella pneumoniae	Enterobacterales (91347)	Pseudomonadota (1224)	Klebsiella_pneumoniae (573)		Bacteria (2)	3.56783	-2.23533
OW969809.1	2022-05-20	0.581982	Homo sapiens		Hospital Fundacion de Alcorcon (Madrid)	39216	Spain		circular	39.3262	-4.83806	Spain	IncP6_1, JF785550,		Gammaproteobacteria (1236)	Enterobacteriaceae (543)	Klebsiella (570)	Klebsiella pneumoniae	Enterobacterales (91347)	Pseudomonadota (1224)	Klebsiella_pneumoniae (573)		Bacteria (2)	3.57034	-2.23867
OW969796.1	2022-05-20	0.581976	Homo sapiens			39182	Spain		circular	39.3262	-4.83806	Spain	IncP6_1, JF785550,		Gammaproteobacteria (1236)	Enterobacteriaceae (543)	Klebsiella (570)	Klebsiella pneumoniae	Enterobacterales (91347)	Pseudomonadota (1224)	Klebsiella_pneumoniae (573)		Bacteria (2)	3.56	-2.24036
OW969792.1	2022-05-20	0.5812	Homo sapiens		Hospital Virgen de la Salud (Toledo)	39797	Spain		circular	39.3262	-4.83806	Spain	IncP6_1, JF785550,		Gammaproteobacteria (1236)	Enterobacteriaceae (543)	Klebsiella (570)	Klebsiella pneumoniae	Enterobacterales (91347)	Pseudomonadota (1224)	Klebsiella_pneumoniae (573)		Bacteria (2)	3.57621	-2.28399
OW969791.1	2022-05-20	0.466287	Homo sapiens		Hospital Virgen de la Salud (Toledo)	53718	Spain		circular	39.3262	-4.83806	Spain	IncP1_3, KX377410,		Gammaproteobacteria (1236)	Enterobacteriaceae (543)	Klebsiella (570)	Klebsiella pneumoniae	Enterobacterales (91347)	Pseudomonadota (1224)	Klebsiella_pneumoniae (573)		Bacteria (2)	-1.48773	14.2071
OW969787.1	2022-05-20	0.582034	Homo sapiens		Hospital Puerta de Hierro (Madrid)	39386	Spain		circular	39.3262	-4.83806	Spain	IncP6_1, JF785550,		Gammaproteobacteria (1236)	Enterobacteriaceae (543)	Enterobacter (547)	Enterobacter cloacae	Enterobacterales (91347)	Pseudomonadota (1224)	Enterobacter_cloacae (550)		Bacteria (2)	3.56509	-2.23687
OW968457.1	2022-05-20	0.578591	Homo sapiens		Complejo Hospitalario de Pontevedra (Pontevedra)	40730	Spain		circular	39.3262	-4.83806	Spain	IncP6_1, JF785550,		Gammaproteobacteria (1236)	Enterobacteriaceae (543)	Klebsiella (570)	Klebsiella pneumoniae	Enterobacterales (91347)	Pseudomonadota (1224)	Klebsiella_pneumoniae (573)		Bacteria (2)	3.55357	-2.26903
OW968248.1	2022-05-20	0.578518	Homo sapiens		Complejo Hospitalario de Pontevedra (Pontevedra)	40424	Spain		circular	39.3262	-4.83806	Spain	IncP6_1, JF785550,		Gammaproteobacteria (1236)	Enterobacteriaceae (543)	Klebsiella (570)	Klebsiella pneumoniae	Enterobacterales (91347)	Pseudomonadota (1224)	Klebsiella_pneumoniae (573)		Bacteria (2)	3.55497	-2.27081
OW968211.1	2022-05-20	0.578538	Homo sapiens		Complejo Hospitalario de Pontevedra (Pontevedra)	40509	Spain		circular	39.3262	-4.83806	Spain	IncP6_1, JF785550,		Gammaproteobacteria (1236)	Enterobacteriaceae (543)	Klebsiella (570)	Klebsiella pneumoniae	Enterobacterales (91347)	Pseudomonadota (1224)	Klebsiella_pneumoniae (573)		Bacteria (2)	3.56393	-2.26687
OW968195.1	2022-05-20	0.578611	Homo sapiens		Complejo Hospitalario de Pontevedra (Pontevedra)	40815	Spain		circular	39.3262	-4.83806	Spain	IncP6_1, JF785550,		Gammaproteobacteria (1236)	Enterobacteriaceae (543)	Klebsiella (570)	Klebsiella pneumoniae	Enterobacterales (91347)	Pseudomonadota (1224)	Klebsiella_pneumoniae (573)		Bacteria (2)	3.55845	-2.2707
NZ_CP024128.1	2018-01-11	0.470238			clinical patient	50013	China	whole organism	circular	34.4118	86.0327	China	IncP1_3, KX377410,		Gammaproteobacteria (1236)	Enterobacteriaceae (543)	Escherichia (561)	Escherichia coli	Enterobacterales (91347)	Pseudomonadota (1224)	Escherichia_coli (562)		Bacteria (2)	-1.45742	14.2396
OW848977.1	2022-05-14	0.578669	Homo sapiens		Hospital Universitario Gregorio Maranon (Madrid)	40289	Spain		circular	39.3262	-4.83806	Spain	IncP6_1, JF785550,		Gammaproteobacteria (1236)	Enterobacteriaceae (543)	Enterobacter (547)	Enterobacter cloacae	Enterobacterales (91347)	Pseudomonadota (1224)	Enterobacter_cloacae (550)		Bacteria (2)	3.58814	-2.28414
OW849539.1	2022-05-14	0.578508	Homo sapiens		Complejo Hospitalario de Pontevedra (Pontevedra)	40359	Spain		circular	39.3262	-4.83806	Spain	IncP6_1, JF785550,		Gammaproteobacteria (1236)	Enterobacteriaceae (543)	Klebsiella (570)	Klebsiella pneumoniae	Enterobacterales (91347)	Pseudomonadota (1224)	Klebsiella_pneumoniae (573)		Bacteria (2)	3.56213	-2.27446
OW849136.1	2022-05-14	0.578522	Homo sapiens		Complejo Asistencial Universitario de Salamanca (Salamanca)	40441	Spain		circular	39.3262	-4.83806	Spain	IncP6_1, JF785550,		Gammaproteobacteria (1236)	Enterobacteriaceae (543)	Klebsiella (570)	Klebsiella oxytoca	Enterobacterales (91347)	Pseudomonadota (1224)	Klebsiella_oxytoca (571)		Bacteria (2)	3.56215	-2.27879
OW849094.1	2022-05-14	0.578622	Homo sapiens		Complejo Hospitalario de Pontevedra (Pontevedra)	40714	Spain		circular	39.3262	-4.83806	Spain	IncP6_1, JF785550,		Gammaproteobacteria (1236)	Enterobacteriaceae (543)	Enterobacter (547)	Enterobacter cloacae	Enterobacterales (91347)	Pseudomonadota (1224)	Enterobacter_cloacae (550)		Bacteria (2)	3.56353	-2.27944
OW849079.1	2022-05-14	0.578802	Homo sapiens		Hospital Infanta Leonor (Madrid)	40646	Spain		circular	39.3262	-4.83806	Spain	IncP6_1, JF785550,		Gammaproteobacteria (1236)	Enterobacteriaceae (543)	Enterobacter (547)	Enterobacter cloacae	Enterobacterales (91347)	Pseudomonadota (1224)	Enterobacter_cloacae (550)		Bacteria (2)	3.58104	-2.28063
OW849032.1	2022-05-14	0.578501	Homo sapiens		Complejo Hospitalario de Pontevedra (Pontevedra)	40356	Spain		circular	39.3262	-4.83806	Spain	IncP6_1, JF785550,		Gammaproteobacteria (1236)	Enterobacteriaceae (543)	Raoultella (160674)	Raoultella ornithinolytica	Enterobacterales (91347)	Pseudomonadota (1224)	Raoultella_ornithinolytica (54291)		Bacteria (2)	3.56428	-2.27784
OW848999.1	2022-05-14	0.578554				40577			circular				IncP6_1, JF785550,		Gammaproteobacteria (1236)	Enterobacteriaceae (543)	Klebsiella (570)	Klebsiella pneumoniae	Enterobacterales (91347)	Pseudomonadota (1224)	Klebsiella_pneumoniae (573)		Bacteria (2)	3.55728	-2.27295
CP056487.1	2020-07-27	0.54434			Wastewater effluent sample	46403	United Kingdom	culture	circular	54.7024	-3.27658	United Kingdom	IncP6_1, JF785550,		Gammaproteobacteria (1236)	Enterobacteriaceae (543)	Klebsiella (570)	Klebsiella sp. RHBSTW-00464	Enterobacterales (91347)	Pseudomonadota (1224)	Klebsiella_sp._RHBSTW-00464 (2742649)		Bacteria (2)	3.79795	-2.1756
CP056345.1	2020-07-27	0.599171			Wastewater effluent sample	23162	United Kingdom	culture	circular	54.7024	-3.27658	United Kingdom	IncP6_1, JF785550,		Gammaproteobacteria (1236)	Enterobacteriaceae (543)	Citrobacter (544)	Citrobacter sp. RHBSTW-00696	Enterobacterales (91347)	Pseudomonadota (1224)	Citrobacter_sp._RHBSTW-00696 (2742662)		Bacteria (2)	3.61101	-2.24295
NZ_CP028340.1	2018-04-04	0.607634			Wastewater treatment plant	53761	Germany		circular	51.0834	10.4234	Germany	IncP1_2, U67194,		Betaproteobacteria (28216)	Zoogloeaceae (2008794)	Thauera (33057)	Thauera aromatica K172	Rhodocyclales (206389)	Pseudomonadota (1224)	Thauera_aromatica (59405)	Thauera_aromatica_K172 (44139)	Bacteria (2)	4.9592	-2.63591
LC621169.1	2021-04-09	0.569997				59060			circular				IncP6_1, JF785550, |IncQ2_1, FJ696404, |Col(pWES)_1, DQ268764,		Gammaproteobacteria (1236)	Enterobacteriaceae (543)	Klebsiella (570)	Klebsiella quasipneumoniae	Enterobacterales (91347)	Pseudomonadota (1224)	Klebsiella_quasipneumoniae (1463165)		Bacteria (2)	3.83881	-2.19291
AP018709.1	2018-10-16	0.654747				50476			circular				IncP1_2, U67194,					uncultured bacterium			uncultured_bacterium (77133)		Bacteria (2)	5.09073	-2.64508
AP022277.1	2020-07-22	0.586942				46974	Japan:Tokyo		circular	35.6316	139.746		IncP6_1, JF785550,		Gammaproteobacteria (1236)	Enterobacteriaceae (543)	Enterobacter (547)	Enterobacter cloacae	Enterobacterales (91347)	Pseudomonadota (1224)	Enterobacter_cloacae (550)		Bacteria (2)	3.61757	-2.27047
AP022204.1	2020-07-22	0.602393				42962	Japan:Tokyo		circular	35.5619	139.753		IncP6_1, JF785550,		Gammaproteobacteria (1236)	Enterobacteriaceae (543)	Klebsiella (570)	Klebsiella sp. WP7-S18-ESBL-04	Enterobacterales (91347)	Pseudomonadota (1224)	Klebsiella_sp._WP7-S18-ESBL-04 (2675718)		Bacteria (2)	3.91728	-2.14076
AP022198.1	2020-07-22	0.602384				42961	Japan:Tokyo		circular	35.5619	139.753		IncP6_1, JF785550,		Gammaproteobacteria (1236)	Enterobacteriaceae (543)	Klebsiella (570)	Klebsiella sp. WP7-S18-CRE-03	Enterobacterales (91347)	Pseudomonadota (1224)	Klebsiella_sp._WP7-S18-CRE-03 (2675717)		Bacteria (2)	3.89983	-2.15184
AP022192.1	2020-07-22	0.602384				42961	Japan:Tokyo		circular	35.5619	139.753		IncP6_1, JF785550,		Gammaproteobacteria (1236)	Enterobacteriaceae (543)	Klebsiella (570)	Klebsiella sp. WP7-S18-CRE-02	Enterobacterales (91347)	Pseudomonadota (1224)	Klebsiella_sp._WP7-S18-CRE-02 (2675716)		Bacteria (2)	3.93849	-2.17159
AP021942.1	2020-07-22	0.579406				22511	Japan:Tokyo		circular	35.664	139.438		IncP6_1, JF785550,		Gammaproteobacteria (1236)	Aeromonadaceae (84642)	Aeromonas (642)	Aeromonas veronii	Aeromonadales (135624)	Pseudomonadota (1224)	Aeromonas_veronii (654)		Bacteria (2)	3.4888	-1.97473
MN366361.1	2019-12-18	0.626057				70131	USA		circular	39.7837	-100.446	USA	IncP1_2, U67194,					bacterium			bacterium (1869227)		Bacteria (2)	5.08339	-2.71206
MN366360.1	2019-12-18	0.596473				57949	USA		circular	39.7837	-100.446	USA	IncP1_2, U67194,					bacterium			bacterium (1869227)		Bacteria (2)	4.92651	-2.61833
MN366359.1	2019-12-18	0.638274				59592	USA		circular	39.7837	-100.446	USA	IncP1_2, U67194,					bacterium			bacterium (1869227)		Bacteria (2)	5.06979	-2.59116
MN366358.1	2019-12-18	0.62935				54399	USA		circular	39.7837	-100.446	USA	IncP1_2, U67194,					bacterium			bacterium (1869227)		Bacteria (2)	5.09359	-2.64306
MN366356.1	2019-12-18	0.596373				58844	USA		circular	39.7837	-100.446	USA	IncP1_2, U67194,					bacterium			bacterium (1869227)		Bacteria (2)	4.94853	-2.64024
CP044383.1	2019-12-11	0.471563	Homo sapiens			50621	Taiwan		circular	23.5983	120.835	Taiwan	IncP1_3, KX377410,		Gammaproteobacteria (1236)	Enterobacteriaceae (543)	Klebsiella (570)	Klebsiella pneumoniae	Enterobacterales (91347)	Pseudomonadota (1224)	Klebsiella_pneumoniae (573)		Bacteria (2)	-1.48338	14.2136
CP042602.1	2019-08-15	0.471407	Sus scrofa domesticus			50625	Taiwan		circular	23.5983	120.835	Taiwan	IncP1_3, KX377410,		Gammaproteobacteria (1236)	Enterobacteriaceae (543)	Escherichia (561)	Escherichia coli	Enterobacterales (91347)	Pseudomonadota (1224)	Escherichia_coli (562)		Bacteria (2)	-1.48369	14.2136
MG879028.1	2018-03-19	0.623146				73230			circular				IncP1_2, U67194,					uncultured bacterium			uncultured_bacterium (77133)		Bacteria (2)	5.08995	-2.63719
KC964607.1	2013-08-24	0.599856				55475			circular				IncP1_2, U67194,					uncultured bacterium			uncultured_bacterium (77133)		Bacteria (2)	4.95259	-2.65544
KC964606.1	2013-08-24	0.60065				57859			circular				IncP1_2, U67194,					uncultured bacterium			uncultured_bacterium (77133)		Bacteria (2)	4.95677	-2.64581
KC964605.1	2013-08-24	0.596363				58845			circular				IncP1_2, U67194,					uncultured bacterium			uncultured_bacterium (77133)		Bacteria (2)	4.92407	-2.61409
KC170279.1	2013-10-10	0.642582				53313			circular				IncP1_2, U67194,					uncultured bacterium			uncultured_bacterium (77133)		Bacteria (2)	5.13262	-2.66657
JX486125.1	2012-10-28	0.639965				61919			circular				IncP1_2, U67194,					uncultured bacterium			uncultured_bacterium (77133)		Bacteria (2)	5.09174	-2.65754
JX469834.1	2012-09-12	0.657526				40806			circular				IncP1_2, U67194,					uncultured bacterium			uncultured_bacterium (77133)		Bacteria (2)	5.10701	-2.69916
JX469833.1	2012-09-12	0.612361				74056			circular				IncP1_1, BN000925,					uncultured bacterium			uncultured_bacterium (77133)		Bacteria (2)	5.11284	-2.80759
JX469831.1	2012-09-12	0.650013				54342			circular				IncP1_2, U67194,					uncultured bacterium			uncultured_bacterium (77133)		Bacteria (2)	5.0897	-2.69746
JX469830.1	2012-09-12	0.586018				80762			circular				IncP1_1, BN000925,					uncultured bacterium			uncultured_bacterium (77133)		Bacteria (2)	5.1047	-2.78268
JX469829.1	2012-09-12	0.64441				58290			circular				IncP1_2, U67194,					uncultured bacterium			uncultured_bacterium (77133)		Bacteria (2)	5.11244	-2.74017
JX469828.1	2012-09-12	0.626484				62099			circular				IncP1_2, U67194,					uncultured bacterium			uncultured_bacterium (77133)		Bacteria (2)	5.02963	-2.68257
JX469827.1	2012-09-12	0.617325				63472			circular				IncP1_2, U67194,					uncultured bacterium			uncultured_bacterium (77133)		Bacteria (2)	4.98248	-2.68637
JX469826.1	2012-09-12	0.621496				64393			circular				IncP1_2, U67194,					uncultured bacterium			uncultured_bacterium (77133)		Bacteria (2)	5.05465	-2.74397
JQ004409.1	2012-01-19	0.611037				53419			circular				IncP1_2, U67194,					uncultured bacterium			uncultured_bacterium (77133)		Bacteria (2)	4.93964	-2.63845
JQ004408.1	2012-01-19	0.611053				55424			circular				IncP1_2, U67194,					uncultured bacterium			uncultured_bacterium (77133)		Bacteria (2)	4.9383	-2.62696
JQ004407.1	2012-01-19	0.611907				51230			circular				IncP1_2, U67194,					uncultured bacterium			uncultured_bacterium (77133)		Bacteria (2)	4.93468	-2.63174
JQ004406.1	2012-01-19	0.603147				56366			circular				IncP1_2, U67194,					uncultured bacterium			uncultured_bacterium (77133)		Bacteria (2)	4.94359	-2.63712
JN106175.1	2011-12-13	0.64349				86438			circular				IncP1_2, U67194,					uncultured bacterium			uncultured_bacterium (77133)		Bacteria (2)	4.99304	-2.7297
JN106174.1	2011-12-13	0.650999				57974			circular				IncP1_2, U67194,					uncultured bacterium			uncultured_bacterium (77133)		Bacteria (2)	5.12749	-2.72986
JN106173.1	2011-12-13	0.653306				54140			circular				IncP1_2, U67194,					uncultured bacterium			uncultured_bacterium (77133)		Bacteria (2)	5.11045	-2.69026
JN106172.1	2011-12-13	0.653399				55020			circular				IncP1_2, U67194,					uncultured bacterium			uncultured_bacterium (77133)		Bacteria (2)	5.08769	-2.71408
JN106171.1	2011-12-13	0.639106				82401			circular				IncP1_2, U67194,					uncultured bacterium			uncultured_bacterium (77133)		Bacteria (2)	5.10661	-2.75042
JN106170.1	2011-12-13	0.619983				75067			circular				IncP1_2, U67194,					uncultured bacterium			uncultured_bacterium (77133)		Bacteria (2)	4.96639	-2.67525
JN106169.1	2011-12-13	0.647493				67298			circular				IncP1_2, U67194,					uncultured bacterium			uncultured_bacterium (77133)		Bacteria (2)	5.06519	-2.66598
JN106168.1	2011-12-13	0.655009				51755			circular				IncP1_2, U67194,					uncultured bacterium			uncultured_bacterium (77133)		Bacteria (2)	5.14299	-2.67938
JN106167.1	2011-12-13	0.62851				74971			circular				IncP1_2, U67194,					uncultured bacterium			uncultured_bacterium (77133)		Bacteria (2)	5.05676	-2.73721
JN106166.1	2011-12-13	0.650819				66550			circular				IncP1_2, U67194,					uncultured bacterium			uncultured_bacterium (77133)		Bacteria (2)	5.09917	-2.70236
JN106165.1	2011-12-13	0.658872				48624			circular				IncP1_2, U67194,					uncultured bacterium			uncultured_bacterium (77133)		Bacteria (2)	5.10013	-2.70712
JN106164.1	2011-12-13	0.646516				58246			circular				IncP1_2, U67194,					uncultured bacterium			uncultured_bacterium (77133)		Bacteria (2)	5.08316	-2.59982
CP002153.1	2011-01-07	0.622401				72683			circular				IncP1_1, BN000925,					uncultured bacterium			uncultured_bacterium (77133)		Bacteria (2)	5.17253	-2.89919
CP002152.1	2011-01-07	0.629373				66911			circular				IncP1_1, BN000925,					uncultured bacterium			uncultured_bacterium (77133)		Bacteria (2)	5.12585	-2.80683
CP002151.1	2011-01-07	0.62398				64696			circular				IncP1_1, BN000925,					uncultured bacterium			uncultured_bacterium (77133)		Bacteria (2)	5.14793	-2.78972
CP000541.1	2007-01-04	0.645836				63609			circular				IncP1_2, U67194,		Betaproteobacteria (28216)	Comamonadaceae (80864)	Acidovorax (12916)	Acidovorax sp. JS42	Burkholderiales (80840)	Pseudomonadota (1224)	Acidovorax_sp._JS42 (232721)		Bacteria (2)	5.06095	-2.7029
DQ839391.1	2006-12-30	0.566638				57137			circular				IncP6_1, JF785550,					uncultured bacterium			uncultured_bacterium (77133)		Bacteria (2)	3.84173	-2.16602
KU238092.1	2016-01-24	0.640928				61503			circular				IncP1_2, U67194,					uncultured bacterium			uncultured_bacterium (77133)		Bacteria (2)	5.109	-2.6155
AM261282.1	2006-07-27	0.608389				54383			circular				IncP1_2, U67194,					uncultured bacterium			uncultured_bacterium (77133)		Bacteria (2)	4.94145	-2.63676
AJ639924.1	2004-10-30	0.638026				56167			circular				IncP1_2, U67194,					uncultured bacterium			uncultured_bacterium (77133)		Bacteria (2)	5.098	-2.63977
AJ863570.1	2005-06-30	0.646194				57198			circular				IncP1_2, U67194,					uncultured bacterium			uncultured_bacterium (77133)		Bacteria (2)	5.09999	-2.63631

## Sheet: Geographical Distribution
Country	IncP
Argentina	3
Australia	1
Belgium	2
Brazil	3
Canada	5
China	54
Croatia	1
Czech Republic	4
Denmark	2
France	4
Germany	4
Ghana	1
Iran	2
Japan	30
Laos	6
Mexico	1
Missing	1
Netherlands	1
South Korea	1
Spain	33
Thailand	1
United Kingdom	3
USA	14
Viet Nam	7
Unstated source	132
total	316

## Sheet: host bacterial distribution
Species	IncP
Achromobacter_pestifer	1
Achromobacter_sp.	1
Achromobacter_xylosoxidans	3
Acidovorax_sp.	2
Aeromonas_caviae	8
Aeromonas_hydrophila	8
Aeromonas_sp.	2
Aeromonas_taiwanensis	1
Aeromonas_veronii	4
Agrobacterium_fabrum	1
Agrobacterium_leguminum	1
Alicycliphilus_denitrificans	1
Aminobacter_sp.	3
bacterium	5
Bordetella_bronchiseptica	1
Bordetella_pertussis	2
Burkholderia_ambifaria	3
Burkholderia_cepacia	1
Burkholderia_contaminans	1
Caballeronia_grimmiae	1
Chitinibacter_bivalviorum	1
Citrobacter_braakii	2
Citrobacter_farmeri	1
Citrobacter_freundii	10
Citrobacter_sp.	3
Comamonas_sp.	1
Comamonas_testosteroni	3
Cupriavidus_basilensis	1
Cupriavidus_necator	1
Cupriavidus_oxalaticus	1
Cupriavidus_pinatubonensis	1
Delftia_acidovorans	5
Delftia_sp.	1
Delftia_tsuruhatensis	1
Diaphorobacter_sp.	2
Dickeya_solani	1
Enterobacter_asburiae	1
Enterobacter_cloacae	8
Enterobacter_cloacae_complex_sp.	1
Enterobacter_hormaechei	3
Enterobacter_kobei	3
Enterobacter_roggenkampii	3
Escherichia_coli	49
Klebsiella_aerogenes	2
Klebsiella_michiganensis	1
Klebsiella_oxytoca	2
Klebsiella_pneumoniae	29
Klebsiella_quasipneumoniae	7
Klebsiella_sp.	4
Klebsiella_variicola	1
Morganella_morganii	3
Mycobacteroides_abscessus	1
Pandoraea_pnomenusa	1
Paracidovorax_avenae	1
Plesiomonas_shigelloides	1
Proteus_mirabilis	1
Pseudomonas_aeruginosa	13
Pseudomonas_putida	3
Pseudomonas_sp.	5
Ralstonia_pickettii	1
Raoultella_ornithinolytica	2
Raoultella_planticola	1
Rhodoferax_koreense	1
Salmonella_enterica	4
Serratia_fonticola	1
Serratia_marcescens	3
Shigella_flexneri	1
Sphaerotilus_sp.	1
Sphingomonas_sp.	1
Thauera_aromatica	1
uncultured_bacterium	61
Variovorax_paradoxus	2
Variovorax_sp.	1
Vibrio_anguillarum	1
Vibrio_splendidus	1
Xanthomonas_translucens	4
Xanthomonas_vesicatoria	1
total	316
