# Supplementary material for: The association between the genetic structures of commonly incompatible plasmids in Gram-negative bacteria, their distribution and the resistance genes
Source: Front Cell Infect Microbiol. 2024 Nov 26;14:1472876. doi: 10.3389/fcimb.2024.1472876 (PMC11628540; doi:10.3389/fcimb.2024.1472876)
Supplement: Supplementary file 2 [file Table1.xlsx]

## Sheet: Sheet 1
Bacterial Species	Plasmid Type	Resistance Gene
Escherichia coli	IncA	blaTEM-1B
Citrobacter freundii	IncA	blaOXA-1
Enterobacter hormaechei	IncA	blaOXA-1
Serratia marcescens	IncA	blaSHV-12
Citrobacter freundii	IncA	blaOXA-1
Citrobacter freundii	IncA	blaTEM-1B
Klebsiella pneumoniae	IncA	blaTEM-1B
Klebsiella quasipneumoniae	IncA	blaTEM-1B
Salmonella enterica	IncA	blaTEM-1B
Klebsiella oxytoca	IncA	blaVIM-1
Klebsiella pneumoniae	IncA	blaVIM-1
Enterobacter hormaechei	IncA	blaVIM-1
Citrobacter freundii	IncA	blaVIM-1
Citrobacter freundii	IncA	blaSHV-12
Enterobacter hormaechei	IncA	blaVIM-1
Enterobacter hormaechei	IncA	blaSHV-12
Escherichia coli	IncA	blaVIM-1
Escherichia coli	IncA	blaSHV-12
Escherichia coli	IncA	blaVIM-1
Escherichia coli	IncA	blaSHV-12
Klebsiella pneumoniae	IncA	blaVIM-1
Klebsiella pneumoniae	IncA	blaSHV-12
Enterobacter hormaechei	IncA	blaVIM-1
Enterobacter hormaechei	IncA	blaSHV-12
Klebsiella oxytoca	IncA	blaVIM-1
Klebsiella oxytoca	IncA	blaSHV-12
Citrobacter freundii	IncA	blaVIM-1
Citrobacter freundii	IncA	blaSHV-12
Citrobacter freundii	IncA	blaCTX-M-15
Citrobacter freundii	IncA	blaOXA-1
Citrobacter freundii	IncA	blaTEM-1B
Escherichia coli	IncF	blaTEM-1B
Klebsiella quasipneumoniae	IncF	blaTEM-1B
Escherichia coli	IncF	blaTEM-1B
Escherichia coli	IncF	blaTEM-1B
Escherichia coli	IncF	blaTEM-1B
Escherichia coli	IncF	blaTEM-1B
Escherichia coli	IncF	blaTEM-1B
Escherichia coli	IncF	blaTEM-1B
Escherichia coli	IncF	blaOXA-1
Escherichia coli	IncF	blaCTX-M-15
Salmonella enterica	IncF	blaCTX-M-65
Salmonella enterica	IncF	blaCTX-M-65
Klebsiella pneumoniae	IncF	blaKPC-2
Klebsiella pneumoniae	IncF	blaTEM-1B
Klebsiella pneumoniae	IncF	blaSHV-12
Klebsiella pneumoniae	IncF	blaCTX-M-65
Klebsiella pneumoniae	IncF	blaOXA-1
Klebsiella pneumoniae	IncF	blaNDM-1
Klebsiella pneumoniae	IncF	blaCTX-M-65
Klebsiella pneumoniae	IncF	blaTEM-1B
Klebsiella pneumoniae	IncF	blaSHV-12
Klebsiella pneumoniae	IncF	blaKPC-2
Klebsiella pneumoniae	IncF	blaTEM-1B
Escherichia coli	IncH	blaTEM-1B
Escherichia coli	IncH	blaTEM-1B
Escherichia coli	IncH	blaTEM-1B
Escherichia coli	IncH	blaTEM-1B
Escherichia coli	IncH	blaTEM-1B
Salmonella enterica	IncH	blaTEM-1B
Escherichia coli	IncH	blaOXA-1
Salmonella enterica	IncH	blaCTX-M-14
Salmonella enterica	IncH	blaOXA-1
Klebsiella pneumoniae	IncH	blaTEM-1B
Salmonella enterica	IncH	blaTEM-1B
Escherichia coli	IncH	blaTEM-1B
Salmonella enterica	IncH	blaTEM-1B
Klebsiella quasipneumoniae	IncH	blaSHV-12
Salmonella enterica	IncH	blaSHV-12
Escherichia coli	IncH	blaTEM-1B
Escherichia coli	IncH	blaOXA-1
Salmonella enterica	IncH	blaCTX-M-65
Salmonella enterica	IncH	blaOXA-1
Enterobacter hormaechei	IncH	blaTEM-1B
Escherichia coli	IncH	blaOXA-1
Enterobacter hormaechei	IncH	blaCTX-M-15
Enterobacter hormaechei	IncH	blaTEM-1B
Enterobacter hormaechei	IncH	blaOXA-1
Enterobacter hormaechei	IncH	blaTEM-1B
Enterobacter hormaechei	IncH	blaSHV-12
Enterobacter hormaechei	IncH	blaTEM-1B
Enterobacter hormaechei	IncH	blaSHV-12
Klebsiella pneumoniae	IncH	blaCTX-M-15
Enterobacter cloacae	IncH	blaTEM-1B
Enterobacter cloacae	IncH	blaSHV-12
Enterobacter cloacae	IncP	blaKPC-2
Citrobacter freundii	IncP	blaKPC-2
Citrobacter freundii	IncP	blaKPC-2
Citrobacter freundii	IncP	blaOXA-1
Citrobacter freundii	IncP	blaKPC-2
Citrobacter freundii	IncP	blaKPC-2
Klebsiella pneumoniae	IncM	blaOXA-48
Klebsiella pneumoniae	IncM	blaTEM-1B
Serratia marcescens	IncM	blaTEM-1B
Klebsiella pneumoniae	IncM	blaKPC-2
Klebsiella pneumoniae	IncM	blaTEM-1B
Klebsiella pneumoniae	IncM	blaCTX-M-15
Klebsiella pneumoniae	IncM	blaTEM-1B
Klebsiella pneumoniae	IncM	blaKPC-2
Klebsiella pneumoniae	IncM	blaTEM-1B
Klebsiella pneumoniae	IncM	blaNDM-1
Klebsiella pneumoniae	IncM	blaTEM-1B
Klebsiella pneumoniae	IncM	blaCTX-M-15
Klebsiella pneumoniae	IncM	blaNDM-1
Klebsiella pneumoniae	IncM	blaKPC-2
Enterobacter hormaechei	IncM	blaKPC-2
Klebsiella oxytoca	IncM	blaKPC-2
Citrobacter freundii	IncM	blaTEM-1B
Klebsiella oxytoca	IncM	blaKPC-2
Enterobacter cloacae	IncM	blaVIM-1
Klebsiella pneumoniae	IncM	blaOXA-48
Klebsiella pneumoniae	IncM	blaCTX-M-15
Klebsiella pneumoniae	IncM	blaTEM-1B
Klebsiella pneumoniae	IncM	blaTEM-1B
Escherichia coli	IncM	blaNDM-1
Escherichia coli	IncM	blaTEM-1B
Enterobacter cloacae	IncM	blaTEM-1B
Enterobacter cloacae	IncM	blaNDM-1
Klebsiella pneumoniae	IncM	blaTEM-1B
Klebsiella pneumoniae	IncM	blaNDM-1
Klebsiella michiganensis	IncM	blaTEM-1B
Klebsiella michiganensis	IncM	blaKPC-2
Klebsiella michiganensis	IncM	blaTEM-1B
Klebsiella pneumoniae	IncM	blaOXA-48
Klebsiella pneumoniae	IncM	blaOXA-48
Klebsiella pneumoniae	IncM	blaTEM-1B
Klebsiella pneumoniae	IncM	blaCTX-M-15
Klebsiella pneumoniae	IncM	blaOXA-1
Klebsiella pneumoniae	IncM	blaTEM-1B
Klebsiella pneumoniae	IncM	blaOXA-48
Klebsiella quasipneumoniae	IncC	blaNDM-1
Klebsiella quasipneumoniae	IncC	blaCTX-M-15
Klebsiella quasipneumoniae	IncC	blaTEM-1B
Escherichia coli	IncC	blaNDM-1
Escherichia coli	IncC	blaTEM-1B
Escherichia coli	IncC	blaCTX-M-15
Klebsiella pneumoniae	IncC	blaKPC-2
Klebsiella pneumoniae	IncC	blaSHV-12
Klebsiella pneumoniae	IncC	blaTEM-1B
Klebsiella pneumoniae	IncC	blaNDM-1
Klebsiella pneumoniae	IncC	blaOXA-1
Klebsiella pneumoniae	IncC	blaCTX-M-65
Klebsiella pneumoniae	IncC	blaTEM-1B
Klebsiella pneumoniae	IncC	blaCTX-M-14
Klebsiella pneumoniae	IncC	blaCTX-M-14
Klebsiella pneumoniae	IncC	blaCTX-M-14
Klebsiella pneumoniae	IncC	blaCTX-M-14
Klebsiella pneumoniae	IncC	blaCTX-M-14
Klebsiella pneumoniae	IncC	blaTEM-1B
Klebsiella pneumoniae	IncC	blaTEM-1B
Klebsiella pneumoniae	IncC	blaTEM-1B
Klebsiella pneumoniae	IncC	blaTEM-1B
Citrobacter freundii	IncC	blaOXA-1
Citrobacter freundii	IncC	blaNDM-1
Citrobacter freundii	IncC	blaNDM-1
Enterobacter hormaechei	IncC	blaNDM-1
Enterobacter hormaechei	IncC	blaTEM-1B
Enterobacter hormaechei	IncC	blaOXA-1
Salmonella enterica	IncC	blaTEM-1B
Salmonella enterica	IncC	blaCTX-M-14
Klebsiella pneumoniae	IncC	blaSHV-12
Klebsiella pneumoniae	IncC	blaNDM-1
Klebsiella pneumoniae	IncC	blaOXA-1
Escherichia coli	IncC	blaNDM-1
Escherichia coli	IncC	blaSHV-12
Escherichia coli	IncC	blaTEM-1B
Escherichia coli	IncC	blaCTX-M-65
Escherichia coli	IncC	blaKPC-2
Klebsiella michiganensis	IncC	blaNDM-1
Escherichia coli	IncC	blaTEM-1B
Escherichia coli	IncC	blaNDM-1
Escherichia coli	IncC	blaNDM-1
Escherichia coli	IncC	blaKPC-2
Escherichia coli	IncC	blaCTX-M-65
Escherichia coli	IncC	blaTEM-1B
Escherichia coli	IncC	blaSHV-12
Escherichia coli	IncC	blaTEM-1B
Escherichia coli	IncC	blaNDM-1
Escherichia coli	IncC	blaCTX-M-65
Escherichia coli	IncC	blaKPC-2
Escherichia coli	IncC	blaSHV-12
Escherichia coli	IncC	blaTEM-1B
Escherichia coli	IncC	blaNDM-1
Serratia marcescens	IncC	blaOXA-1
Serratia marcescens	IncC	blaCTX-M-15
Serratia marcescens	IncC	blaTEM-1B
Salmonella enterica	IncC	blaTEM-1B
Klebsiella pneumoniae	IncC	blaCTX-M-14
Klebsiella pneumoniae	IncC	blaTEM-1B
Klebsiella pneumoniae	IncC	blaCTX-M-14
Klebsiella pneumoniae	IncC	blaTEM-1B
Klebsiella pneumoniae	IncC	blaCTX-M-14
Klebsiella pneumoniae	IncC	blaTEM-1B
Klebsiella pneumoniae	IncC	blaCTX-M-14
Klebsiella pneumoniae	IncC	blaCTX-M-14
Klebsiella pneumoniae	IncC	blaTEM-1B
Klebsiella pneumoniae	IncC	blaOXA-1
Klebsiella pneumoniae	IncC	blaCTX-M-14
Klebsiella pneumoniae	IncC	blaTEM-1B
Klebsiella pneumoniae	IncL	blaOXA-48
Klebsiella pneumoniae	IncL	blaOXA-48
Enterobacter hormaechei	IncL	blaOXA-48
Citrobacter freundii	IncL	blaOXA-48
Enterobacter hormaechei	IncL	blaOXA-48
Enterobacter hormaechei	IncL	blaOXA-48
Enterobacter hormaechei	IncL	blaOXA-48
Enterobacter hormaechei	IncL	blaOXA-48
Enterobacter hormaechei	IncL	blaOXA-48
Enterobacter hormaechei	IncL	blaOXA-48
Enterobacter hormaechei	IncL	blaOXA-48
Enterobacter hormaechei	IncL	blaOXA-48
Enterobacter hormaechei	IncL	blaOXA-48
Escherichia coli	IncL	blaOXA-48
Escherichia coli	IncL	blaOXA-48
Klebsiella pneumoniae	IncL	blaOXA-48
Citrobacter freundii	IncL	blaOXA-48
Enterobacter hormaechei	IncL	blaOXA-48
Enterobacter hormaechei	IncL	blaOXA-48
Enterobacter hormaechei	IncL	blaOXA-48
Enterobacter hormaechei	IncL	blaOXA-48
Enterobacter hormaechei	IncL	blaOXA-48
Enterobacter hormaechei	IncL	blaOXA-48
Enterobacter hormaechei	IncL	blaOXA-48
Klebsiella pneumoniae	IncL	blaOXA-48
Klebsiella pneumoniae	IncL	blaOXA-48
Enterobacter hormaechei	IncL	blaOXA-48
Klebsiella pneumoniae	IncL	blaOXA-48
Klebsiella pneumoniae	IncL	blaOXA-48
Klebsiella pneumoniae	IncL	blaOXA-48
Klebsiella pneumoniae	IncL	blaOXA-48
Enterobacter hormaechei	IncL	blaOXA-48
Klebsiella pneumoniae	IncL	blaOXA-48
Klebsiella pneumoniae	IncL	blaOXA-48
Klebsiella pneumoniae	IncL	blaOXA-48
Klebsiella pneumoniae	IncL	blaOXA-48
Klebsiella pneumoniae	IncL	blaOXA-48
Klebsiella pneumoniae	IncL	blaOXA-48
Klebsiella pneumoniae	IncL	blaOXA-48
Klebsiella pneumoniae	IncL	blaOXA-48
Klebsiella pneumoniae	IncL	blaOXA-48
Enterobacter hormaechei	IncL	blaOXA-48
Klebsiella pneumoniae	IncL	blaOXA-48
Klebsiella pneumoniae	IncL	blaOXA-48
