# Supplementary material for: The association between the genetic structures of commonly incompatible plasmids in Gram-negative bacteria, their distribution and the resistance genes
Source: Front Cell Infect Microbiol. 2024 Nov 26;14:1472876. doi: 10.3389/fcimb.2024.1472876 (PMC11628540; doi:10.3389/fcimb.2024.1472876)
Supplement: Supplementary file 3 [file Table2.xlsx]

## Sheet: PLASMID
The genetic environment of antibiotic resistance genes carried by incompatible plasmids.
plasmid	Year	Bacteria	Country	Antibiotic resistance genes	GenBank accession number	Inc group	Gene environment
pSD_174	no	Salmonella Dublin	USA	blaCMY-2-1, blaCMY-2-2, floR, strAB, tetA(A), aadA, sul1, sul2	JF267651	IncC	no
p199061_160	1995	E. coli	USA	blaCMY-2, floR, tetA(A), strAB, sul2	HQ023863	IncC	ISEcp1-blaCMY-2-bla-sugE
pAM04528	1998	Salmonella Newport	USA	blaCMY-2-1, blaCMY-2-2, floR, strAB, tetA(A), sul1, sul2	FJ621587	IncC	blaCMY-2 is surrounded by insertion components or transposons.
pAR060302	2002	E. coli	USA	blaCMY-2, floR, tetA(A), strAB, aac(3)-IVa, aadA, aadB, sul1, sul2	FJ621588	IncC	ISEcp1-blaCMY-2-bla-sugE
pCC416	2004	K. pneumoniae	Italy	blaVIM-4,blaCMY-4,aacA 7、dfrI、aadA 1,smr，sul1，sul2	AJ704863	IncC	ISEcp1-blaCMY-4-blc-sugE
peH4H	2002	E. coli	USA	blaCMY-2-1, blaCMY-2-2, floR, tetA(A), strAB, aadA, aph-3′, sul1, sul2	FJ621586	IncC	no
pIP1202	1995	Yersinia pestis	Madagascar	blaSHV-1, catA1, strAB, aadA, aphA7, tetA(D), sul1, sul2	CP000603	IncC	BlaSHV-1 is located on the Tn21 transposon.
pIP40a	1969	Pseudomonas aeruginosa	Paris	blaTEM-1，aphA1b，sul2	KX709966	IncC	BlaTEM-1 is located on the Tn3 transposon.
pKPHS3	2011	K. pneumoniae	China	blaCTX-M-14, blaTEM-1, strAB, tetA(G), cmlA9, dfrA12, rmtB, aadA, sul1, sul2	CP003225	IncC	no
pMR0211	2011	Providencia stuartii	Afghanistan	blaNDM-1, blaOXA-10, aac(6′), armA, aadA, msr(E), mph(E), qnrA1, sul1	JN687470	IncC	Include insertion elements or transposons around antibiotic resistance genes.
pNDM-1_Dok01	2009	E. coli	Japan	blaNDM-1, blaCMY-4, blaTEM-1, dfrA12, aadA2, armA, msr(E), mph(E), sul1	AP012208	IncC	There are transposons or insertion sequences present around IS903-insE-groEL-groES-trpF-blaNDM-1-IS903 and blaCMY-4.
pNDM102337	2010	E. coli	Canada	blaNDM-1, blaCMY-6, rmtC, bleMBL, aphA6, aac(3′), aacA4, sul1	JF714412	IncC	no
pNDM10469	2010	K. pneumoniae	Canada	blaNDM-1, blaCMY-6, rmtC, bleMBL, aac(6′)-Ib, sul1	JN861072	IncC	no
pNDM10505	2010	E. coli	Canada	blaNDM-1, blaCMY-6, rmtC, bleMBL, aphA6, aac(3′), aacA4, sul1	JF503991	IncC	no
pNDM-KN	2009	K. pneumoniae	Kenya	blaNDM-1, blaCMY-6, rmtC, cmlA7, aadA1, ereC, arr-2, sul1	JN157804	IncC	ISEcp1-blaCMY-6
pPG010208	2004	E. coli	Chile	floR, tetA(A), strAB, msr(E), mph(E), sul2	HQ023861	IncC	no
pR55	1969	K. pneumoniae	France	blaOXA-21, floR, catA1, aadB, sul1	JQ010984	IncC	mer-tnp-catA1-tnp-intI-aadB-blaOXA-21-qacE△1-sul1-istBA-tniB-mer-tnp（Located on transposon Tn6187.）
pRA1	1971	A. hydrophila	Japan	tetA(D), sul2	FJ705807	IncC	no
pRMH760	1997	Klebsiella pneumoniae	Australia	aadB, sul1, dfrA10, aphA1, blaTEM-1, catA1	KF976462	IncC	Antibiotic resistance genes are located on the In34
pSN254	2000	Salmonella Newport	USA	blaCMY-2-1, blaCMY-2-2, floR, strAB, tetA(A), aadA, aacC, sul1, sul2	CP000604	IncC	sugE-blaCMY-2-1-blaCMY-2-1-sugE
pUMNK88_161	2007	E. coli	USA	blaCMY-2, floR, tetA(A), strAB, sul2	HQ023862	IncC	ISEcp1-blaCMY-2-bla-sugE
pVAS3-1	2016	Vibrio alginolyticus	China	blaCMY-2,blaOXA-10,aphA1,sul3，qac，aacA,aadA，cmlA,floR，tetA,tetR，strAB，sul2	KU160531	IncC	sugE-blc-blaCMY-2-ISEcp1，IS26-aphA1-IS26-IS26
pYR1	1996	Yersinia ruckeri	USA	strAB, tetA(B), dfrA1, sul2	CP000602	IncC	strAB and tetRA are located on transposons
pC15-1a	2002	Escherichia coli	Canada	blaCTX-M-15, blaOXA-30, blaTEM-1, tetA, aacA4cr, aac(3')-IIe	AY458016	IncF	Tn5403-tetA-IS26-aacA4cr-blaOXA-30-IS26-aac(3')-lle-IS26-blaCTX-M-15-blaTEM-1-Tn21
pEC_B24	2010	Escherichia coli	Belgium	blaTEM-33 and blaCTX-M-15	GU371926	IncF	Tn3-like--blaTEM-33，ISEcp1-blaCTX-M-15
pEC_L46	2010	Escherichia coli	Belgium	blaTEM-1, blaCTX-M-15, blaOXA-1 , aac6'-lb-cr , catB4	GU371929	IncF	Tn3-like--ISEcp1-blaCTX-M-15--IS26--IS26,blaTEM-1--IS26--IS26
pEC_L8	2010	Escherichia coli	Belgium	blaTEM-1, blaCTX-M-15, blaOXA-1 , aac6'-lb-cr , tetA，catB4	GU371928	IncF	IS26--aac6'-lb-cr-- blaOXA-1--catB4--IS26,Tn3-like--blaTEM-33，ISEcp1-blaCTX-M-15
pEC302/04	2004	Escherichia coli strain EC302/04	Malaysian	blaTEM-1、sul1、cml、aadA、aadB	CP011493	IncF	blaTEM-1--Tn3--IS26-Tn3，sul1--cml--aadA--aadB--int1--IS26
pFOS-HK151325	2007	Escherichia coli	China	blaTEM-1,blaCTX-M-3,fosA3，	JX627737	IncF	fosA3-IS26-IS26-blaTEM-1-blaCTX-M-3-ISEcp1
pHK23a	2008	Escherichia coli	China	blaTEM-1,blaCTX-M-3,fosA3，	JQ432559	IncF	fosA3-IS26-intI1-IS26-blaTEM-1-blaCTX-M-3-ISEcp1
pHN3A11	2018	Escherichia coli	China	blaTEM-1,qepA，dfr	JX997935	IncF	IS1-Tn2-IS26-intI1-dfr-qepA-ISCR3-groEL/intI1-rmtB-blaTEM-1-Tn2-IS26-Tn2-IS26-Tn21-IS26
pHPA	2002	Escherichia coli	Japan	blaTEM-1,qepA，dfr	AB263754	IncF	IS26-intl1-dfr-qepA-ISCR3-groEL/intI1-rmtB-blaTEM-1-ltnpR-IS26
pIP1206	2007	Escherichia coli	no	blaTEM-1,qepA，dfr	AM886293	IncF	IS26-intl1-dfr-qepA-ISCR3-groEL/intI1-rmtB-blaTEM-1-ltnpR-IS26
pKpQIL	2006	Klebsiella pneumoniae	Israel	blaKPC-3	GU595196	IncF	Tn4401
pVOG1	2006	Escherichia coli	French	blaTEM-1,qepA，dfr	FJ183463	IncF	IS26-intl1-dfr-qepA-ISCR3-groEL/intI1-rmtB-blaTEM-1-ltnpR-IS26
pYS10	2006	Klebsiella aerogenes	Korea	blaTEM-1,qepA，dfr	FJ167861	IncF	IS26-intl1-dfr-qepA-ISCR3-groEL/intI1-rmtB-blaTEM-1-ltnpR-IS26
RR20_BC08	2019	Escherichia coli	UK	bla TEM-1B, rmtB, bla NDM-5, sul1, qacE*, aadA2, dfrA12, erm(B), mph(A)	CP085061	IncF	no
RR20_BC09	2019	Escherichia coli	UK	bla TEM-1B, rmtB, bla NDM-5, sul1, qacE*, aadA2, dfrA12	CP085064	IncF	no
RR20_BC10	2019	Escherichia coli	UK	bla TEM-1B, rmtB, bla NDM-5, sul1, qacE*, aadA2, dfrA12, erm(B), mph(A)	CP085070	IncF	no
RR20_BC11	2019	Escherichia coli	UK	bla TEM-1B, rmtB, bla NDM-5 , sul1, qacE*, aadA2, dfrA12, dfrA17, aadA5, mph(A), bla CTX-M-15, (2c) bla TEM-1-B, rmtB, bla NDM-5, sul1, qacE*, aadA2, dfrA12, tet(A), qnrS1, (3c)	CP085075	IncF	no
R478	1969	Serratia marcescens	USA	blaCTX-M-9,tet,cat,aphA	BX664015	IncH	Tn3
pT5282-mphA	2012	Enterobacter cloacae	China	blaSHV-12，tetR（D），tetA(D),catA2	KY270852	IncH	IS26-blaSHV-12-IS26，IS26-catA2-IS26，IS26-tetR(D)-tetA(D)-IS26,IS26-catA2-IS26
p112298-catA	2013	Citrobacter freundii	China	tetR（D），tetA(D),catA2,sul1,aacA7	KY270851	IncH	IS26-tetR(D)-tetA(D)-IS26,IS26-catA2-IS26
pYNKP001-dfrA	2010	Raoultella ornithinolytica	China	no	KY270853	IncH	no
R27	1961	Escherichia coli	UK	tetACD	AF250878	IncH	TetACD are located on the Tn10.
pHCM1	1993	Salmonella typhimurium CT18	Vietnam	dhfr1b,cat,mer,strAB,sulII,blaTEM-1	no	IncH	IS26-blaTEM-1-IS26,sulII-strAB-IS26,IS1-cat-IS1，IS10-tetACR-IS10
pK29	2001	K. pneumoniae	China	adhC,cat,aphA1-Iab,tet,aadA,aac3-VI,sul-1,blaCMY-8,blaCTX-M-3	EF382672	IncH	IS26-ISCR-1-blaCMY-8-qacEdelta1-sul1-IS26-IS6100,tnpA-blaCTX-M-3-tnpA
pEC-IMP	2004	Enterobacter cloacae	China	blaTEM-1,blaIMP-8,blaSHV-12，mer,tetRA,aac6,dfrA19,aac(6')-IIc,aac3,sul1,sul2	EU855787	IncH	intI1-blaIMP-8-aacA4-catB3-qacEdelta1-sul1-ISCR1-dfrA19-intl1-strA-strB
pEC-IMPQ	2004	Enterobacter cloacae	China	blaTEM-1,blaIMP-8,blaSHV-12,mer,tetRA,aac6,qnrB2,dfrA19,sul1,sul2,aac(6')-IIc	EU855788	IncH	intI1-blaIMP-8-aacA4-catB3-qacEdelta1-sul1-ISCR1-qnrB2-sul1-ISCR1-dfrA19-intl1-strA-strB
pENVA	2014	Klebsiella pneumoniae	France	blaCTX-M-15,blaTEM-1,blaDHA-1,aacA2、aadA1,tetA,qnrB4,dfrA15,Su1	HG918041	IncH	IS26-aacC2-blaTEM-1-tnpA Tn3-tnp ISEcp1-blaCTX-M-15-tnpA Tn3-blaCTX-M-15-tetAR-tnp Tn1721-IS6100-sul1-qacE△1-ampR-blaDHA-1-qnrB4-IS26
R471	1977	Serratia marcescens	USA	bla TEM-1, merA	KM406489	IncL	Tn2-blaTEM-1-tnpA-res-frmB
pKPN-EI-Nr.7	2013	Klebsiella pneumoniae	Switzerland	blaOXA-48	KM406491	IncL	IS1999-lysR-blaOXA-48-IS1-IS1999
pE71t	2014	Klebsiella pneumoniae	Ireland	blaOXA-48	KC335143	IncL	IS1999-IS1R-blaOXA-48-lysR-IS1999
pOXA48	2012	Klebsiella pneumoniae	no	blaOXA-48	JN626286	IncL	IS1999-lysR-blaOXA-48-IS1999
pSL264	2015	Enterobacter cloacae, Serratia marcescens and Klebsiella aerogenes.	Japan	bla TEM-1，blaIMP-1，aac(6’)-Iic，qacL，qacE，delta1，sul1	AP024913	IncL/M	int1-blaIMP-1-aac(6’)-IIc-qacL-qacE-delta1-sul1-istB-IS21
p202c	1985	Salmonella enterica	Albania	blaSHV-5,tetA,aacC1,aacA4,aadA1,merA	KM406490	IncM1	IS26-blaSHV-5-IS26-intI1-aacA4-aacC1-aadA1-sul1-IS6100
pNE1280	2010	Escherichia coli DH5α	USA	blaKPC-4	NC_019346	IncM1	Tn4401
pFOX-7a	2014	Klebsiella pneumoniae	no	blaFOX-7,blaTEM-1,aacA4,su;1,merA	HG934082	IncM1	Tn3，Tn6234
R69	1970	Salmonella paratyphi	France	bla TEM-1, tetA(B), aphA-1, merA	KM406488	IncM2	Tn1-blaTEM-1-merR-merT-merC-merA-merD-tnpA-IS4321-IS10-tetABCD-IS10-IS26
pCTX-M3	2007	Citrobacter freundii	Warsaw	blaCTX-M-3，armA，dfrA12,aacC2,aadA2,sul1,mphE,blaTEM-1	AF550415	IncM2	ISEcp1-blaCTX-M-3
pCTX-M360	2003	Klebsiella pneumoniae	China	blaCTX-M-3,blaTEM-1	EU938349	IncM2	n
pEL1573	2004	Enterobacter cloacae	Australia	blaIMP-4,blaTEM-1，aacA4,catB3，mphA，aacC2，qacG，sul1，qnrB2	NC_019368	IncM2	blaIMP-4-qacG-aacA4-catB3 cassette array
pNDM-HK	2009	Enterobacteriaceae	China	blaNDM-1,blaTEM-1,aacA42,armA，blaDHA-1,mphE，sul1	NC_019063	IncM2	blaTEM-1-tnpAcp2-aacC2-IS26-blaNDM-1-trpF-blaDHA-1-ampR-hypA-qac-sul1-ISCR1
pNDM-OM	2012	Klebsiella pneumoniae	Sultanate of Oman	blaNDM-1,blaTEM-1,aacA42,armA，blaDHA-1,mphE，sul1	NC_019889	IncM2	blaTEM-1-ISCfr1-aacC2-IS26-blaNDM-1-ampR-sul1-ISCR1-ISEc28-armA-ISEc29-msrE-mphE-IS26-Tn2
pOZ176	2000	Pseudomonas aeruginosa	China	aacA4，blaIMP-9，blaOXA-10	KC543497	IncP	aacA4-blaIMP-9-aacA4,aacA4-catB8a-blaOXA-10
pHS17-127	2014	Pseudomonas aeruginosa	China	blaIMP-45, blaOXA-1, blaPER-1, blaAFM-1,armA, qnrVC6	CP061377	IncP	Intl1-aacA4-blaIMP-45-blaOXA-1-catB3-qacE1-sul1（In786），Tn1548-derivative，In1237
pCCBH28525	2020	Pseudomonas aeruginosa	Brazilian	blaKPC-2	n	IncP	blaKPC-2-ISKpn6
pS810b	2022	Pseudomonas aeruginosa	Brazil	blaIMP-13，qacG2，aac(6′)-Ib3，aadA1	OL468818.1	IncP	blaIMP-13-qacG2-aac(6′)-Ib3-aadA1
pVb1978	2016	Vibrio alginolyticus	China	blaVIM-1	MG456577	IncP	intl1-blaVIM-1-aacA4-aphA15-aadA1-qacE-sul1
pSY153-MDR	2017	Pseudomonas putida	China	blaIMP-45, blaOXA-1, armA, qnrVC1	KY883660	IncP	Intl1-aacA4-blaIMP-45-guc35-blaOXA-1-catB3-qacED1-sul1(In786)，Tn1548-derivative，Tn6309，Tn1403
